# Supplementary material for: Chloroplast proteome analysis of Nicotiana tabacum overexpressing TERF1 under drought stress condition
Source: Bot Stud. 2018 Oct 29;59:26. doi: 10.1186/s40529-018-0239-5 (PMC6206318; doi:10.1186/s40529-018-0239-5)
Supplement: Supplementary file 2 — Additional file 2: Table S9. Chloroplast proteins identified in WT and TERF1 tobacco by iTRAQ method. [file 40529_2018_239_MOESM2_ESM.xls]

## Sheet: LUMOS2_P20180109001_WW_5uL_F_Pe
Table.S9 Chloroplast proteins identified in WT and TERF1 tobacco by iTRAQ method
Annotated Sequence	Modifications	Modifications in Master Proteins	Qvality PEP	Qvality q-value	# Protein Groups	# Proteins	# PSMs	Master Protein Accessions	Positions in Master Proteins	# Missed Cleavages	Theo. MH+ [Da]	Found in Sample: [S1] F1: 114, Control	Found in Sample: [S2] F1: 115, Sample	Found in Sample: [S3] F1: 116, Sample	Found in Sample: [S4] F1: 118, Sample	Found in Sample: [S5] F1: 119, Sample	Found in Sample: [S6] F1: 121, Sample	Abundance Ratio: (F1, Control) / (F1, Sample)	Abundances (Grouped): F1, Control	Abundances (Grouped): F1, Sample	Abundances (Grouped) Standard Error [%]: F1, Control	Abundances (Grouped) Standard Error [%]: F1, Sample	Abundances (Normalized): F1: 114, Control	Abundances (Normalized): F1: 115, Sample	Abundances (Normalized): F1: 116, Sample	Abundances (Normalized): F1: 118, Sample	Abundances (Normalized): F1: 119, Sample	Abundances (Normalized): F1: 121, Sample	Quan Info	XCorr Sequest HT	Confidence Sequest HT	Percolator q-Value Sequest HT	Percolator PEP Sequest HT
[K].VFQQTFETVPEEK.[L]	1xiTRAQ8plex [V/K]		0.000209117	0	2	2	2	A0A1S4DRA5; A0A1S4AA00	A0A1S4DRA5 [173-185]; A0A1S4AA00 [179-191]	0	2190.19	High	High	High	High	High	High	0.918	19.7	21.5		9.24	19.7	20.8	22.4	24.3	19	20.7	NotUnique	3.07	High	0	0.0001475
[R].FNAQEALEYGLIDR.[I]	1xiTRAQ8plex [F/Y]		0.000161833	0	1	2	1	A0A1S3YB37	A0A1S3YB37 [255-268]	0	2247.22	High	High	High	High	High	High	0.909	38.6	42.5		11.33	38.6	47.2	44.2	44.8	41.4	34.7	Unique	2.71	High	0	0.0001153
[K].SENVTAAPIR.[V]	1xiTRAQ8plex [N-Term]		0.000137142	0	1	3	1	A0A1S3Y172	A0A1S3Y172 [514-523]	0	1361.77	High	High	High	High	High	High	1.18	103.2	87.5		9.39	103.2	91.6	97.8	76.1	88.2	83.5	Unique	2.71	High	0	9.867e-05
[K].NIFILAGQSNISGR.[G]	1xiTRAQ8plex [N-Term]		1.95159e-05	0	1	1	1	A0A1S4CP24	A0A1S4CP24 [35-48]	0	1794.02	High	High	High	High	High	High	1.224	52.3	42.7		17.21	52.3	49.6	46.2	46	41.2	30.7	Unique	3.02	High	0	1.609e-05
[K].GKIDILVAGIGTGGTISGAGR.[F]	1xiTRAQ8plex [G/K]		1.33886e-06	0	2	2	1	W8R6T6; A0A1S4CCJ9	W8R6T6 [236-256]; A0A1S4CCJ9 [236-256]	1	2521.49	High	High	High	High	High	High												NoQuanValues	3.79	High	0	1.367e-06
[K].SEAQDMAISILR.[L]	1xiTRAQ8plex [N-Term]		4.25224e-06	0	1	2	1	A0A1S3YNW0	A0A1S3YNW0 [148-159]	0	1637.88	High	High	High	High	High	High	0.968	38.5	39.8		12.01	38.5	38.8	35.4	47.5	40.7	36.5	Unique	2.49	High	0	3.953e-06
[R].EIIGLSGQTLLK.[A]	1xiTRAQ8plex [E/K]		5.05219e-06	0	1	3	2	A0A1S4BYR0	A0A1S4BYR0 [64-75]	0	1880.17	High	High	High	High	High	High												NoQuanValues	3.69	High	0	7.66e-05
[R].TVQESTDSALR.[S]	1xiTRAQ8plex [N-Term]		0.000232491	0	1	2	1	A0A1S4CIU6	A0A1S4CIU6 [40-50]	0	1510.8	High	High	High	High	High	High	1.042	50.8	48.7		14.26	50.8	49.8	53.7	53.9	36.9	49.4	Unique	2.87	High	0	0.0001634
[R].NFPAEVILGDGR.[K]	1xiTRAQ8plex [N-Term]		0.000168427	0	1	1	3	A0A1S4CY66	A0A1S4CY66 [349-360]	0	1591.87	High	High	High	High	High	High												NoQuanValues	2.43	High	0	0.0001197
[K].GGFVSNLPGDVPR.[V]	1xiTRAQ8plex [N-Term]		0.00012035	0	1	2	1	A0A1S3YN42	A0A1S3YN42 [182-194]	0	1618.89	High	High	High	High	High	High												NoQuanValues	3.65	High	0	8.708e-05
[R].STSPHLLASGDGSK.[CMT]	1xiTRAQ8plex [S/K]		0.000234848	0	1	4	2	A0A1S4BAT4	A0A1S4BAT4 [280-293]	0	1965.09	High	High	High	High	High	High	0.924	111.7	120.9		14.64	111.7	114.6	103.9	109.3	128.9	147.8	Unique	3.6	High	0.0001425	0.000413
[R].NLPHQDDTLAWEALLAHK.[F]	1xiTRAQ8plex [N/K]		0.000227827	0	1	6	1	A0A1S4B0B4	A0A1S4B0B4 [659-676]	0	2680.47	High	High	High	High	High	High	1.06	12.8	12.1		20.77	12.8	15.6	10.2	10.8	10	14	Unique	2.78	High	0	0.00016
[R].VQEVPHEGAMCDLLWSDPDDR.[C]	1xiTRAQ8plex [N-Term]; 1xCarboxymethyl [C11]		0.000107487	0	2	6	1	A0A1S3YZY5; A0A1S4A2L0	A0A1S3YZY5 [191-211]; A0A1S4A2L0 [189-209]	0	2774.27	High	High	High	High	High	High												NoQuanValues	2.68	High	0	7.822e-05
[K].NIESPISVAPLSIK.[F]	1xiTRAQ8plex [N/K]		5.60103e-05	0	1	1	1	T2D261	T2D261 [515-528]	0	2076.25	High	High	High	High	High	High	0.854	17.6	20.6		9.47	17.6	21.1	21.5	23.1	19.5	18	Unique	2.1	High	0	4.255e-05
[K].LLQEMPEHQGLTLHFVEDR.[L]	1xiTRAQ8plex [N-Term]		8.43858e-07	0	1	1	1	A0A1S4AYM2	A0A1S4AYM2 [197-215]	0	2596.35	High	High	High	High	High	High	0.933	10.3	11.1		18.22	10.3	13.2	12.2	12.1	9.5	8.4	Unique	4.12	High	0	8.936e-07
[K].VQGIPTLVAIGPSGK.[T]	1xiTRAQ8plex [V/K]		0.000214977	0	2	2	3	A0A1S3X5E0; A0A1S4CQA3	A0A1S3X5E0 [436-450]; A0A1S4CQA3 [436-450]	0	2045.26	High	High	High	High	High	High	0.991	48.2	48.6		9.74	48.2	50.4	55.9	47.3	44.5	44.8	NotUnique	3.64	High	0	0.0001515
[K].HNASTDASPK.[V]	1xiTRAQ8plex [H/K]		8.71655e-05	0	1	2	2	A0A1S4AU11	A0A1S4AU11 [515-524]	0	1635.89	High	High	High	High	High	High	1.003	26.3	26.2		13.39	26.3	29.1	23.5	23.2	24.6	30.9	Unique	3.02	High	0	6.439e-05
[R].LAVQLVTGGSGIQNVK.[V]	1xiTRAQ8plex [L/K]		4.32839e-08	0	2	2	3	A0A1S3Y159; A0A1S4BI71	A0A1S3Y159 [430-445]; A0A1S4BI71 [431-446]	0	2192.32	High	High	High	High	High	High	0.964	71.9	74.6		19.82	71.9	60.3	62.7	81.2	72.3	96.5	NotUnique	4.72	High	0	5.82e-08
[K].TIEAEAAHGTVTR.[H]	1xiTRAQ8plex [N-Term]		1.71488e-07	0	2	6	8	A0A1S3XUI8; A0A1S4AVB8	A0A1S3XUI8 [304-316]; A0A1S4AVB8 [370-382]	0	1659.9	High	High	High	High	High	High	1.022	162	158.5		10.71	162	166.4	147.3	139.9	155.4	183.2	NotUnique	5.06	High	0	2.06e-07
[R].EAAFAAALLGDNVLMEK.[A]	1xiTRAQ8plex [E/K]		7.55896e-05	0	1	1	1	A0A1S4B9C8	A0A1S4B9C8 [197-213]	0	2371.32	High	High	High	High	High	High	1.419	8.2	5.7		46.76	8.2	8.7	8.7	4.2	3.3	3.9	Unique	3.32	High	0	5.629e-05
[K].GAAGADIVQSR.[C]	1xiTRAQ8plex [N-Term]		1.23333e-05	0	1	1	1	A0A1S3ZG01	A0A1S3ZG01 [179-189]	0	1348.75	High	High	High	High	High	High	0.823	111.6	135.6		8.12	111.6	123.5	139	151.6	136.8	127.2	Unique	2.39	High	0	1.055e-05
[R].NMIEQIIDTTHK.[L]	1xiTRAQ8plex [N/K]		6.32303e-06	0	1	2	1	A0A1S3XHI6	A0A1S3XHI6 [46-57]	0	2051.14	High	High	High	High	High	High	0.907	33.3	36.7		14.5	33.3	27.7	36.2	38.5	40.3	40.7	Unique	3.77	High	0	5.702e-06
[R].QIPATLASVDALER.[Y]	1xiTRAQ8plex [N-Term]		1.32527e-05	0	1	2	1	A0A1S3XXF3	A0A1S3XXF3 [195-208]	0	1788.02	High	High	High	High	High	High	0.858	18.8	21.9		14.69	18.8	23.1	23.3	17.2	20.4	25.6	Unique	3.77	High	0	1.128e-05
[K].AKDENAPHAK.[V]	iTRAQ8plex [A]		3.71696e-05	0	2	2	3	A0A1S4D1T0; A0A1S3ZR33	A0A1S4D1T0 [263-272]; A0A1S3ZR33 [263-272]	1	1993.16	High	High	High	High	High	High	1.081	271.3	251		14.07	271.3	239.8	313.6	228.9	239.9	232.6	NotUnique	3.14	High	0.0001775	0.0006271
[K].ASAALQGSDHHR.[A]	1xiTRAQ8plex [N-Term]		1.39589e-05	0	1	1	3	A0A1S3XCV6	A0A1S3XCV6 [401-412]	0	1553.81	High	High	High	High	High	High	1.051	164.4	156.5		7.63	164.4	153.7	151.9	148.5	150.9	177.6	Unique	3.7	High	0	9.662e-05
[K].TVEIVIPELHEMR.[TA]	1xiTRAQ8plex [N-Term]		0.000109538	0	1	2	1	A0A1S4A1P6	A0A1S4A1P6 [426-438]	0	1870.04	High	High	High	High	High	High	0.917	14.8	16.1		20.07	14.8	14.2	16.9	11.7	18	19.9	Unique	2.99	High	0	7.962e-05
[R].SITVNEAQAR.[G]	1xiTRAQ8plex [N-Term]		8.55089e-05	0	1	1	1	A0A1S4CHM7	A0A1S4CHM7 [76-85]	0	1392.77	High	High	High	High	High	High												NoQuanValues	3.07	High	0	6.322e-05
[K].LLLDPAIHEEFTR.[L]	1xiTRAQ8plex [N-Term]		5.19594e-06	0	1	3	1	A0A1S4DHS7	A0A1S4DHS7 [176-188]	0	1858.04	High	High	High	High	High	High												NoQuanValues	3.78	High	0	4.766e-06
[K].ESVLDDGVTVPLVR.[M]	1xiTRAQ8plex [N-Term]		1.19931e-05	0	1	1	4	A0A1S4AF99	A0A1S4AF99 [273-286]	0	1803.02	High	High	High	High	High	High	0.829	43	51.8		3.04	43	51.5	52.8	53.9	51.3	49.7	Unique	4.45	High	0	1.027e-05
[K].SLFTIGSLPR.[N]	1xiTRAQ8plex [N-Term]		0.00020409	0	1	2	1	A0A1S3XYS9	A0A1S3XYS9 [120-129]	0	1394.83	High	High	High	High	High	High												NoQuanValues	1.91	High	0	0.000144
[R].HNIELVLLTTPTTPTIR.[M]	1xiTRAQ8plex [N-Term]		3.28961e-06	0	1	1	1	A0A1S4C2D8	A0A1S4C2D8 [194-210]	0	2223.3	High	High	High	High	High	High												NoQuanValues	3.08	High	0	3.118e-06
[R].IIMVGDTLK.[K]	1xiTRAQ8plex [I/K]		0.000286202	0	2	2	1	A0A1S4ATF2; A0A1S3XLL1	A0A1S4ATF2 [109-117]; A0A1S3XLL1 [109-117]	0	1597.98	High	High	High	High	High	High	0.84	47.6	56.7		4.78	47.6	52.4	56.4	58.2	57	59.6	NotUnique	3.38	High	0	0.0002013
[K].TEFDVVIDEVPSNAR.[I]	1xiTRAQ8plex [N-Term]		1.6763e-06	0	2	2	3	P24929; A0A1S3YN45	P24929 [117-131]; A0A1S3YN45 [117-131]	0	1995.03	High	High	High	High	High	High	0.779	46.2	59.3		7.8	46.2	59.2	54.3	66.6	56.7	59.9	NotUnique	4.31	High	0	1.677e-06
[K].GHSGSGTNVNVGHK.[G]	1xiTRAQ8plex [G/K]		1.41436e-07	0	2	3	1	A0A1S4AET1; A0A1S4C9B0	A0A1S4AET1 [79-92]; A0A1S4C9B0 [77-90]	0	1959.06	High	High	High	High	High	High	1.387	34.6	24.9		14.67	34.6	29.1	27.6	22.6	25.3	20.1	NotUnique	3.92	High	0	1.729e-07
[R].VSHEQMHQDK.[Y]	1xiTRAQ8plex [V/K]		4.42619e-06	0	1	2	2	A0A1S4A5Y5	A0A1S4A5Y5 [136-145]	0	1846.97	High	High	High	High	High	High	0.918	140.5	153.1		12.01	140.5	135.3	148.2	145.6	152.3	184	Unique	4.16	High	0	4.1e-06
[K].SIFSELDDTGDFK.[I]	1xiTRAQ8plex [S/K]		6.2734e-05	0	1	1	1	Q75VR1	Q75VR1 [373-385]	0	2082.09	High	High	High	High	High	High	1.299	44.7	34.4		19.59	44.7	45.5	36	29	30.8	30.7	Unique	2.78	High	0	4.736e-05
[K].SISGSTAELLCGLQK.[G]	1xiTRAQ8plex [S/K]; 1xCarboxymethyl [C11]		0.000201259	0	2	2	1	A0A1S3XLX4; A0A1S4A1N0	A0A1S3XLX4 [143-157]; A0A1S4A1N0 [142-156]	0	2173.2	High	High	High	High	High	High	0.939	19.5	20.7		23.25	19.5	13.7	18.2	25.8	21.9	24	NotUnique	3.21	High	0	0.0001419
[R].EFIDTLTSQVK.[A]	1xiTRAQ8plex [E/K]		0.000278234	0	2	2	4	O82151; A0A1S4CR57	O82151 [346-356]; A0A1S4CR57 [346-356]	0	1889.08	High	High	High	High	High	High	0.913	84.5	92.6		13.4	84.5	92.1	87.4	81.5	88.1	113.7	NotUnique	3.21	High	0	0.0001955
[K].ILSQPLADIGGK.[G]	1xiTRAQ8plex [I/K]		2.97607e-05	0	2	4	7	A0A1S4AYZ7; A0A1S3XSC6	A0A1S4AYZ7 [109-120]; A0A1S3XSC6 [104-115]	0	1820.11	High	High	High	High	High	High	0.784	175.8	224.2		21.72	175.8	204.6	283.5	268.7	186.5	177.5	NotUnique	3.29	High	0.0001775	0.0006269
[R].AETFGILIPDWVK.[S]	1xiTRAQ8plex [A/K]		9.48195e-05	0	1	2	3	A0A1S3ZGD7	A0A1S3ZGD7 [798-810]	0	2097.22	High	High	High	High	High	High	0.919	32.1	34.9		12.29	32.1	31.4	31.4	35.8	34.1	41.8	Unique	2.65	High	0.0001425	0.0003899
[K].MRPIPIGVSADLLVGQK.[V]	1xiTRAQ8plex [M/K]		1.31473e-05	0	2	2	2	A0A1S4CUR0; A0A1S3XTY1	A0A1S4CUR0 [208-224]; A0A1S3XTY1 [208-224]	0	2402.44	High	High	High	High	High	High	0.931	42.3	45.4		13.09	42.3	44.5	43.2	54.1	47.3	37.9	NotUnique	2.43	High	0	1.12e-05
[K].VQIVGDDLLVTNPK.[R]	1xiTRAQ8plex [V/K]		1.30949e-05	0	1	1	3	A0A1S4BCN3	A0A1S4BCN3 [322-335]	0	2119.26	High	High	High	High	High	High	0.947	115.4	121.8		7.21	115.4	116.6	132.4	110.5	128.2	121.3	Unique	2.89	High	0	1.114e-05
[R].NKPLAVIGGGDSAMEEANFLTK.[Y]	iTRAQ8plex [N]		0.000101932	0	2	2	1	A0A1S3Y4L8; A0A1S4DSG4	A0A1S3Y4L8 [196-217]; A0A1S4DSG4 [196-217]	0	3174.76	High	High	High	High	High	High	1.167	11.2	9.6		22.65	11.2	10	9.2	7.8	7.9	13.1	NotUnique	3.03	High	0	7.456e-05
[R].LEVSQQETNTR.[V]	1xiTRAQ8plex [N-Term]		1.33058e-05	0	2	4	3	A0A1S4CIQ1; A0A1S4A5H1	A0A1S4CIQ1 [119-129]; A0A1S4A5H1 [118-128]	0	1608.85	High	High	High	High	High	High	0.863	147.9	171.3		16.39	147.9	209	189.7	164.1	155.1	138.5	NotUnique	3.18	High	8.183e-05	0.0002486
[R].RGQVLEVDGEK.[A]	1xiTRAQ8plex [R/K]		3.41054e-06	0	2	6	4	A0A1S3X5A3; A0A1S3XI04	A0A1S3X5A3 [57-67]; A0A1S3XI04 [57-67]	1	1838.06	High	High	High	High	High	High	1.239	756.6	610.6		30.33	756.6	938.7	566.3	520.1	494.8	533.1	NotUnique	4.97	High	0	3.232e-06
[R].DADGHGTHTASTAAGR.[H]	1xiTRAQ8plex [N-Term]		3.18571e-06	0	2	2	3	A0A1S4CY66; A0A1S4DLU6	A0A1S4CY66 [213-228]; A0A1S4DLU6 [213-228]	0	1828.88	High	High	High	High	High	High	1.451	79.4	54.7		14.37	79.4	56.8	56.7	46.9	47.3	65.8	NotUnique	5.01	High	0	3.034e-06
[R].DDLFNINANIVK.[GT]	1xiTRAQ8plex [D/K]		0.000132138	0	3	5	2	A0A1S4CQ52; A0A1S3ZM96; A0A1S3Z5T7	A0A1S4CQ52 [209-220]; A0A1S3ZM96 [180-191]; A0A1S3Z5T7 [180-191]	0	1984.13	High	High	High	High	High	High	0.964	45.5	47.2		6.11	45.5	46.9	44.4	52	46.5	46	NotUnique	3.05	High	0	9.508e-05
[K].HHHLFHHK.[N]	1xiTRAQ8plex [H/K]		6.17626e-05	0	2	2	2	I2G7N7; A0A1S4CMU4	I2G7N7 [6-13]; A0A1S4CMU4 [6-13]	0	1700.97	High	High	High	High	High	High	0.781	44.8	57.4		15.8	44.8	68.3	59.3	58.8	57.3	43.1	NotUnique	3.06	High	0	0.0001966
[K].HGRPGIGATHSSR.[F]	1xiTRAQ8plex [N-Term]		1.67719e-05	0	1	6	11	A0A1S4DFI4	A0A1S4DFI4 [135-147]	0	1636.89	High	High	High	High	High	High	1.07	976.6	913.1		9.21	976.6	1054.2	890.7	914.4	835.1	870.9	Unique	5.14	High	0	4.451e-05
[R].HTPASQQTQGPR.[G]	1xiTRAQ8plex [N-Term]		2.46858e-05	0	1	2	2	A0A1S3ZR50	A0A1S3ZR50 [484-495]	0	1611.85	High	High	High	High	High	High	1.266	27.1	21.4		6	27.1	22	23	19.9	20.3	21.7	Unique	3.65	High	0	0.0001322
[R].NLFQGVVSVQGLQK.[T]	1xiTRAQ8plex [N/K]		7.21635e-06	0	1	1	1	A0A1S3YF27	A0A1S3YF27 [255-268]	0	2125.26	High	High	High	High	High	High	0.947	20.6	21.7		11.34	20.6	21.6	19.6	20.4	20.9	25.9	Unique	3.61	High	0	6.439e-06
[R].DDLFNINAGIVK.[S]	1xiTRAQ8plex [D/K]		4.35577e-06	0	4	4	7	A0A1S4A9C7; A0A1S4CNK5; A0A1S3YXG6; A0A1S3ZW53	A0A1S4A9C7 [127-138]; A0A1S4CNK5 [115-126]; A0A1S3YXG6 [115-126]; A0A1S3ZW53 [120-131]	0	1927.11	High	High	High	High	High	High	0.951	105.3	110.6		6.55	105.3	107.3	108.5	117.8	101.4	118.2	NotUnique	3.22	High	0	2.536e-05
[K].TFAEEVNAAFR.[E]	1xiTRAQ8plex [N-Term]		1.18502e-05	0	2	3	7	A0A1S3YLA5; A0A1S3YV19	A0A1S3YLA5 [318-328]; A0A1S3YV19 [318-328]	0	1558.82	High	High	High	High	High	High	0.979	234.7	239.8		11.49	234.7	245.3	247.6	270.7	240.2	195.2	NotUnique	3.63	High	0	0.0001093
[R].AHFQSDPTVAPGILR.[M]	1xiTRAQ8plex [N-Term]		7.1017e-06	0	2	2	4	Q9XIV8; A0A1S4B2V1	Q9XIV8 [54-68]; A0A1S4B2V1 [54-68]	0	1913.05	High	High	High	High	High	High	1.118	89.5	80		17.08	89.5	78.2	103.4	68.6	72.4	77.5	NotUnique	4.38	High	0	6.346e-06
[K].GFATIDNVAIVNVEGTGMAGVPGTASAIFSAVK.[D]	1xiTRAQ8plex [G/K]		1.19174e-06	0	2	3	1	A0A1S4A693; A0A1S3ZL31	A0A1S4A693 [406-438]; A0A1S3ZL31 [403-435]	0	3773.04	High	High	High	High	High	High	0.997	4.1	4.1		28.78	4.1	4.1	3.7	3.6	3.2	6.2	NotUnique	4.33	High	0	1.226e-06
[RK].FGNPPVFPVVK.[E]	1xiTRAQ8plex [F/K]		0.000194314	0	3	4	2	A0A1S3ZPJ9; A0A1S4B7I8; A0A1S4A755	A0A1S3ZPJ9 [112-122]; A0A1S4B7I8 [112-122]; A0A1S4A755 [112-122]	0	1809.09	High	High	High	High	High	High	0.974	38.7	39.8		11.31	38.7	43.4	38.6	39	33.2	44.6	NotUnique	3.45	High	0	0.0001375
[K].SELLNDPDFEFTDDSR.[Q]	1xiTRAQ8plex [N-Term]		1.52403e-05	0	2	2	3	A0A1S3YVG4; A0A1S4BBL2	A0A1S3YVG4 [17-32]; A0A1S4BBL2 [17-32]	0	2204.03	High	High	High	High	High	High	1.284	42.6	33.2		17.87	42.6	40	34	24.9	30	37.1	NotUnique	3.56	High	0	1.28e-05
[K].GPESQQNIAIR.[A]	1xiTRAQ8plex [N-Term]		0.000173364	0	1	3	1	A0A1S3ZQN3	A0A1S3ZQN3 [72-82]	0	1516.84	High	High	High	High	High	High	0.911	50.8	55.7		15.03	50.8	49	46.4	60.6	55.7	66.9	Unique	2.33	High	0	0.0001232
[K].GFNFDTEDGDNVLPGFLDSIVGIK.[R]	1xiTRAQ8plex [G/K]		2.08007e-05	0	1	1	1	A0A1S3X5W6	A0A1S3X5W6 [293-316]	0	3177.66	High	High	High	High	High	Not Found	0.963	2.1	2.1		24.24	2.1	1.8	1.9	2.9	2		Unique	1.87	High	0	1.707e-05
[K].LSGGVAVIQVGAQTETELK.[E]	1xiTRAQ8plex [L/K]		1.87568e-06	0	3	4	16	A0A1S4AHG8; A0A1S4BNP6; A0A1S4A1Q4	A0A1S4AHG8 [425-443]; A0A1S4BNP6 [425-443]; A0A1S4A1Q4 [431-449]	0	2508.45	High	High	High	High	High	High	0.71	125.1	176		16.66	125.1	156.2	139.3	215.1	181.9	187.8	NotUnique	3.66	High	0	3.285e-06
[K].VVIGPATVGGIQAGAFK.[I]	1xiTRAQ8plex [V/K]		1.27338e-05	0	2	4	2	A0A1S3XMD5; A0A1S4AA32	A0A1S3XMD5 [132-148]; A0A1S4AA32 [12-28]	0	2193.32	High	High	High	High	High	High	1.136	95.8	84.3		13.64	95.8	79	79.2	70.8	94.6	98	NotUnique	4.58	High	0	3.224e-05
[R].EGAVGQTNVMR.[K]	1xiTRAQ8plex [N-Term]		1.95159e-05	0	1	1	4	A0A1S3X434	A0A1S3X434 [238-248]	0	1465.77	High	High	High	High	High	High	0.839	379.4	452.4		8.96	379.4	414.8	420.2	459.9	451.3	516.1	Unique	3.13	High	0	1.608e-05
[R].IQNDGQVSVR.[I]	1xiTRAQ8plex [N-Term]		0.000164205	0	1	2	2	A0A1S3YGL2	A0A1S3YGL2 [213-222]	0	1419.79	High	High	High	High	High	High	1.069	179.1	167.5		12.03	179.1	164.6	155.3	146	173.1	198.7	Unique	2.87	High	0	0.000117
[R].LEAALGATEIR.[T]	1xiTRAQ8plex [N-Term]		0.000138164	0	1	2	1	A0A1S3X9E1	A0A1S3X9E1 [317-327]	0	1447.84	High	High	High	High	High	High	0.919	42.5	46.2		12.96	42.5	47.8	47.2	54.9	39.1	42.3	Unique	2.56	High	0	9.926e-05
[R].LSPQSAAAFNFTQDELQK.[W]	1xiTRAQ8plex [L/K]		4.38878e-05	0	2	2	2	A0A1S4A353; A0A1S4DRP6	A0A1S4A353 [335-352]; A0A1S4DRP6 [335-352]	0	2603.39	High	High	High	High	High	High	0.947	75.6	79.8		12.11	75.6	67.4	82	93.5	74.8	81.1	NotUnique	3.3	High	0	3.401e-05
[K].MMLAHAASAQGISVVEQVSGR.[D]	1xiTRAQ8plex [N-Term]		9.07082e-07	0	1	2	1	A0A1S4AZJ1	A0A1S4AZJ1 [411-431]	0	2446.28	High	High	High	High	High	High	1.298	7.6	5.9		45.14	7.6	8.6	3.4	4	4.5	8.9	Unique	3.35	High	0	9.551e-07
[K].VAVFVQGVDTSATETK.[G]	1xiTRAQ8plex [V/K]		5.38676e-06	0	2	3	2	A0A1S4CZ48; A0A1S3ZQJ0	A0A1S4CZ48 [237-252]; A0A1S3ZQJ0 [237-252]	0	2260.26	High	High	High	High	High	High	1.197	66.1	55.2		7.48	66.1	61.6	51.5	52.7	53.2	57	NotUnique	3.42	High	0	4.91e-06
[K].LDNNAALLDFTK.[K]	1xiTRAQ8plex [L/K]		0.000195	0	1	2	1	A0A1S4BLC9	A0A1S4BLC9 [419-430]	0	1943.11	High	High	High	High	High	High	1.009	39.3	38.9		3.79	39.3	38.4	41.5	37.8	38.1	38.8	Unique	3.14	High	0	0.0001377
[K].ETQEMLDFASK.[H]	1xiTRAQ8plex [E/K]		0.000258468	0	1	1	5	A0A1S3Y8R3	A0A1S3Y8R3 [307-317]	0	1907	High	High	High	High	High	High	0.874	119.8	137.2		10.09	119.8	123.2	136.9	145.3	124.7	155.8	Unique	3.39	High	0	0.0001814
[K].SILQTQRPK.[I]	1xiTRAQ8plex [S/K]		0.000124012	0	2	2	4	A0A1S4A009; A0A1S4BCN7	A0A1S4A009 [135-143]; A0A1S4BCN7 [133-141]	0	1679.04	High	High	High	High	High	High	1.054	504.6	478.9		14.81	504.6	514.1	557.9	507.4	436	379	NotUnique	2.57	High	0.0004643	0.002054
[K].VNVNTVLGSAAPSLTVK.[L]	1xiTRAQ8plex [V/K]		3.21137e-06	0	1	4	1	A0A1S3Z5F3	A0A1S3Z5F3 [360-376]	0	2278.36	High	High	High	High	High	High	1.015	13.9	13.7		19.76	13.9	14.1	13.7	10.4	12.6	17.8	Unique	3.16	High	0	3.052e-06
[K].HQLVTATVNDGK.[L]	1xiTRAQ8plex [H/K]		5.8801e-07	0	1	1	11	A0A1S4DII2	A0A1S4DII2 [224-235]	0	1891.09	High	High	High	High	High	High	0.981	397.8	405.6		10.17	397.8	409.3	448.4	442.7	370.6	357	Unique	4.22	High	0	4.159e-05
[K].HQLISATVNDGK.[L]	1xiTRAQ8plex [H/K]		4.8109e-07	0	1	1	13	A0A1S3XWU9	A0A1S3XWU9 [226-237]	0	1891.09	High	High	High	High	High	High	0.95	952.5	1003.1		11.81	952.5	999.5	1124.2	1101.9	959	830.7	Unique	4.42	High	0	6.284e-05
[R].NQADVDAVMLEIDGTPNK.[S]	1xiTRAQ8plex [N/K]		8.95356e-05	0	1	1	1	A0A1S4DQN8	A0A1S4DQN8 [140-157]	0	2538.33	High	High	High	High	High	High	1.06	10.9	10.3		29.49	10.9	9.6	9.3	7.1	10	15.3	Unique	2.05	High	0	6.606e-05
[R].IVSSTGALALTEVPK.[K]	1xiTRAQ8plex [I/K]		1.41624e-06	0	2	2	5	A0A1S4B0A8; A0A1S4CPN2	A0A1S4B0A8 [198-212]; A0A1S4CPN2 [198-212]	0	2094.26	High	High	High	High	High	High	0.932	122	130.9		8.89	122	128.2	131	146.2	135.2	114.1	NotUnique	3.87	High	0	5.602e-06
[R].VFLIGDSSGGNIVHQVAVR.[A]	1xiTRAQ8plex [N-Term]		4.118e-06	0	1	1	1	A0A1S4A8J3	A0A1S4A8J3 [165-183]	0	2272.27	High	High	High	High	High	High	1.243	23.1	18.5		5.97	23.1	18	20.2	19.1	17.4	18	Unique	3.94	High	0	3.835e-06
[K].TVVDAAQQTSK.[V]	1xiTRAQ8plex [T/K]		9.44583e-05	0	1	1	4	A0A1S4ARQ1	A0A1S4ARQ1 [165-175]	0	1756.01	High	High	High	High	High	High	1.03	318.3	309.1		7.14	318.3	311.2	334.7	316.5	309	274	Unique	3.72	High	0	0.0001837
[R].GAIIGDTIVSGTEVPIK.[M]	1xiTRAQ8plex [G/K]		7.64711e-05	0	1	2	5	A0A140G1Y4	A0A140G1Y4 [107-123]	0	2278.35	High	High	High	High	High	High	0.88	35.2	40		18	35.2	36.2	39.3	33.7	38.8	52.3	Unique	3.33	High	0	5.687e-05
[R].SVLFAAVGTAGQR.[C]	1xiTRAQ8plex [N-Term]		0.00017906	0	2	3	2	A0A1S4C8K6; A0A1S4AF86	A0A1S4C8K6 [287-299]; A0A1S4AF86 [287-299]	0	1580.91	High	High	High	High	High	High	1.037	59.9	57.8		4.64	59.9	58.7	61.7	55.2	55.5	57.7	NotUnique	4.07	High	0	0.0001845
[R].AASDDEPFAGLAFK.[I]	1xiTRAQ8plex [A/K]		1.2159e-06	0	1	2	4	A0A1S4CVZ3	A0A1S4CVZ3 [390-403]	0	2047.1	High	High	High	High	High	High	0.768	107.5	140		7.12	107.5	137.1	127.2	153.7	145.3	136.7	Unique	3.27	High	0	1.301e-06
[R].LINPQTMMLGQEPR.[Q]	1xiTRAQ8plex [N-Term]		0.000139192	0	1	1	3	A0A1S3ZUL4	A0A1S3ZUL4 [165-178]	0	1932.03	High	High	High	High	High	High	0.981	54.4	55.4		13.07	54.4	44.2	53.5	60	56.4	63	Unique	3.59	High	8.183e-05	0.0002681
[R].LSAAEVLNHPWMR.[E]	1xiTRAQ8plex [N-Term]		5.75669e-05	0	1	2	2	A0A1S3ZU53	A0A1S3ZU53 [310-322]	0	1827.98	High	High	High	High	High	High	0.945	13.9	14.7		11.25	13.9	14.5	14.1	12.8	17.4	14.7	Unique	2.28	High	0	4.366e-05
[R].TAAEGLLALAQNEK.[K]	1xiTRAQ8plex [T/K]		3.1476e-06	0	1	2	1	A0A1S3Z9Y3	A0A1S3Z9Y3 [122-135]	0	2037.18	High	High	High	High	High	High	0.964	22.1	22.9		9	22.1	22.3	21.1	26	21.3	23.8	Unique	4.01	High	0	3.003e-06
[R].MIHPTVDELAQEFAGK.[F]	1xiTRAQ8plex [M/K]		1.53012e-05	0	1	2	3	A0A1S3ZY60	A0A1S3ZY60 [113-128]	0	2394.29	High	High	High	High	High	High	0.963	79.2	82.2		4.26	79.2	84.3	87.3	80.9	79.9	78.8	Unique	3.46	High	0	1.288e-05
[R].IPLVSFTGSSK.[V]	1xiTRAQ8plex [I/K]		0.00026439	0	2	3	1	A0A1S4C8K6; A0A1S4AF86	A0A1S4C8K6 [237-247]; A0A1S4AF86 [237-247]	0	1744.05	High	High	High	High	High	High	0.985	32	32.4		5.76	32	31.2	35.5	31.2	31.4	32.9	NotUnique	2.61	High	0	0.0001861
[K].VVVDANTGHSK.[G]	1xiTRAQ8plex [V/K]		0.000132138	0	1	2	1	A0A1S3ZHE5	A0A1S3ZHE5 [211-221]	0	1735	High	High	High	High	High	High	0.874	70.6	80.7		25.88	70.6	62.5	58.9	84.3	87.5	110.4	Unique	2.53	High	0	9.525e-05
[K].ISGAAVDIIDSK.[S]	1xiTRAQ8plex [I/K]		0.000236428	0	1	2	1	A0A1S4C453	A0A1S4C453 [579-590]	0	1797.06	High	High	High	High	High	High	0.971	53.2	54.8		13.6	53.2	47.9	50.5	65.7	50.6	59.3	Unique	2.96	High	0	0.0001662
[K].GDNITLMMNTGK.[-]	1xiTRAQ8plex [G/K]		7.38553e-05	0	1	2	2	A0A1S3Y0W8	A0A1S3Y0W8 [77-88]	0	1903.02	High	High	High	High	High	High	1.019	69.6	68.3		35.86	69.6	51.8	59.9	49.3	70.8	109.4	Unique	3.18	High	0	5.502e-05
[R].TKNPGGEVPNR.[L]	1xiTRAQ8plex [T/K]		0.000280876	0	1	3	2	A0A1S3ZIR3	A0A1S3ZIR3 [134-144]	1	1777.02	High	High	High	High	High	High	0.932	313.9	336.8		6.61	313.9	319.2	317.2	336.6	372.7	338.4	Unique	3.5	High	0	0.0001975
[K].LEAAPEHGK.[Q]	1xiTRAQ8plex [L/K]		6.62504e-05	0	1	3	1	A0A1S4CRP3	A0A1S4CRP3 [951-959]	0	1559.9	High	High	High	High	High	High	1.043	77.4	74.2		10.08	77.4	72.3	68.9	68.9	73.9	87	Unique	2.95	High	0	4.975e-05
[K].IIFTNVGNPHALGQKPLTFPR.[Q]	1xiTRAQ8plex [I/K]		6.7942e-07	0	2	4	3	A0A1S4AZM4; A0A1S4BAT9	A0A1S4AZM4 [40-60]; A0A1S4BAT9 [40-60]	0	2928.7	High	High	High	High	High	High	0.846	77	91		5.97	77	89.8	91.9	98.4	91.8	83.2	NotUnique	4.84	High	0	7.313e-07
[K].ASISTETAPQLAGGNEISASITTISTEK.[D]	1xiTRAQ8plex [A/K]		3.24792e-05	0	1	1	1	A0A1S3ZAZ0	A0A1S3ZAZ0 [526-553]	0	3385.82	High	High	High	High	High	High												NoQuanValues	2.49	High	0	2.574e-05
[K].VANLSNMTENEMVAQVR.[E]	1xiTRAQ8plex [N-Term]		1.4315e-07	0	1	2	1	A0A1S3YQL8	A0A1S3YQL8 [304-320]	0	2210.12	High	High	High	High	High	High	0.982	14.5	14.7		13.97	14.5	17.1	15.5	15.1	14.5	11.5	Unique	4.09	High	0	1.746e-07
[R].KSGPGAQAAPSGFR.[-]	1xiTRAQ8plex [K]		0.000151522	0	1	1	1	A0A1S3Y286	A0A1S3Y286 [371-384]	1	1939.1	High	High	High	High	High	High	0.939	45.6	48.5		10.48	45.6	43.6	54	50.6	51.7	42.6	Unique	2.41	High	0	0.0001082
[K].GVATVAALDADAHQSLAQEYGIR.[G]	1xiTRAQ8plex [G/Y]		5.10945e-07	0	1	1	1	A0A1S3YT25	A0A1S3YT25 [77-99]	0	2964.6	High	High	High	High	High	High	0.791	12.7	16.1		19.77	12.7	13.6	15.4	20.8	13	17.5	Unique	4.77	High	0	5.633e-07
[K].SVEDVMPIATGHEREELEAELQGR.[E]	1xiTRAQ8plex [N-Term]		0.000136128	0	1	2	2	A0A1S4C912	A0A1S4C912 [61-84]	1	2999.5	High	High	High	High	High	High	0.828	21.1	25.5		8.42	21.1	22.8	25.3	24.4	26.3	28.5	Unique	2.14	High	0	9.779e-05
[K].MLIMEHGLDASSIPASGPR.[G]	1xiTRAQ8plex [N-Term]		1.64407e-05	0	2	3	1	A0A1S4CAZ6; A0A1S4C175	A0A1S4CAZ6 [339-357]; A0A1S4C175 [340-358]	0	2286.19	High	High	High	High	High	High	1.016	10.1	10		14.99	10.1	9.7	11.6	9.8	10.9	7.7	NotUnique	3.31	High	0	1.377e-05
[R].GITITSAATTTFWNK.[H]	1xiTRAQ8plex [G/K]		2.01621e-06	0	1	2	2	A0A1S4CVZ3	A0A1S4CVZ3 [147-161]	0	2220.25	High	High	High	High	High	High	0.781	30.4	39		14.76	30.4	38.2	33.7	47.3	33.8	41.8	Unique	3.78	High	0	4.732e-05
[R].EFLSDPQQFGELK.[T]	1xiTRAQ8plex [E/K]		0.000244439	0	1	2	2	A0A1S4DR77	A0A1S4DR77 [141-153]	0	2146.16	High	High	High	High	High	High	0.932	44.5	47.7		5.4	44.5	49.2	43.4	49.2	47.1	49.5	Unique	3.09	High	0	0.0001718
[R].TAGHTVTSPEDTVK.[Q]	1xiTRAQ8plex [T/K]		2.75951e-05	0	1	1	3	A0A1S4A695	A0A1S4A695 [225-238]	0	2051.12	High	High	High	High	High	High	1.063	229.3	215.7		7.52	229.3	241.9	214.1	197.9	215.2	209.1	Unique	4.31	High	0	0.000131
[R].EMTSIWQTDELR.[R]	1xiTRAQ8plex [N-Term]		2.29787e-05	0	1	2	2	A0A1S3WZB9	A0A1S3WZB9 [141-152]	0	1812.91	High	High	High	High	High	High	1.187	64	53.9		10.17	64	54.4	62.8	48.3	51.1	53.1	Unique	3.5	High	0	1.869e-05
[K].NIEVEVDKPLGLTLGPK.[N]	iTRAQ8plex [N]		4.18458e-06	0	1	2	1	A0A1S4AU18	A0A1S4AU18 [92-108]	0	2734.65	High	High	High	High	High	High	1.074	154.3	143.6		14.49	154.3	162.2	170	129.1	125	131.9	Unique	3.93	High	0	3.895e-06
[K].AIMNDFEEPGTLAPTGLHLGGTK.[Y]	1xiTRAQ8plex [A/K]		4.65887e-07	0	1	1	3	A0A1S4ATS9	A0A1S4ATS9 [49-71]	0	2977.59	High	High	High	High	High	High	1.141	48.7	42.7		13.18	48.7	43.5	44.5	33.9	42.1	49.4	Unique	3.67	High	0	5.169e-07
[K].GRPTLWLPGTDHAGIATQLVVER.[M]	1xiTRAQ8plex [N-Term]		2.02286e-05	0	1	3	1	A0A1S4B0B4	A0A1S4B0B4 [133-155]	0	2791.55	High	High	High	High	High	High	1.352	23.1	17.1		29.45	23.1	23.3	19.2	15.4	17.6	9.7	Unique	3.34	High	0	1.666e-05
[K].STTTQSTQPPSTTK.[T]	1xiTRAQ8plex [S/K]		0.000256791	0	1	1	1	A0A1S3X2B3	A0A1S3X2B3 [150-163]	0	2073.13	High	High	High	High	High	High												NoQuanValues	3.43	High	0	0.0001807
[K].KLASLADLYVNDAFGTAHR.[A]	iTRAQ8plex [K]		3.24792e-05	0	5	8	4	A0A1S4CGR1; Q42962; A0A1S4BTZ7; A0A1S4AJ36; Q42961	A0A1S4CGR1 [137-155]; Q42962 [137-155]; A0A1S4BTZ7 [137-155]; A0A1S4AJ36 [211-229]; Q42961 [211-229]	1	2974.69	High	High	High	High	High	High	1.159	69.4	59.9		20.1	69.4	58.5	66.5	61.9	72.1	40.4	NotUnique	4.07	High	0	6.709e-05
[KR].NMAVTQFEPADAR.[R]	1xiTRAQ8plex [N-Term]		4.26911e-05	0	2	2	2	A0A1S4CL94; A0A1S4BAI3	A0A1S4CL94 [134-146]; A0A1S4BAI3 [134-146]	0	1753.88	High	High	High	High	High	High	1.146	88.5	77.2		8.1	88.5	79.9	79.8	72.9	84.6	68.9	NotUnique	3.05	High	0	3.32e-05
[R].LPGGFAAQPIFGTGR.[R]	1xiTRAQ8plex [N-Term]		8.58378e-05	0	1	2	3	A0A1S3ZP89	A0A1S3ZP89 [73-87]	0	1793	High	High	High	High	High	High	1.016	88.6	87.2		8.75	88.6	86.1	84.5	76.9	91.4	97.2	Unique	3.18	High	0	6.35e-05
[K].AATPLDMGAGHVDPNR.[A]	1xiTRAQ8plex [N-Term]		5.78645e-07	0	1	3	2	D2CNC6	D2CNC6 [593-608]	0	1925.98	High	High	High	High	High	High	1.082	96.7	89.3		21.7	96.7	90.9	104.1	68.4	71.2	112	Unique	4.3	High	0	6.312e-07
[R].AILPMLQAEEDER.[F]	1xiTRAQ8plex [N-Term]		7.38553e-05	0	1	1	4	A0A1S3XY97	A0A1S3XY97 [84-96]	0	1818.96	High	High	High	High	High	High	0.957	38.5	40.2		5.12	38.5	43.2	37.6	39.4	39.8	41.1	Unique	2.94	High	0	0.0001345
[K].SPLLLEMNPIHK.[K]	1xiTRAQ8plex [S/K]		1.07234e-05	0	1	2	2	A0A1S4CLX7	A0A1S4CLX7 [42-53]	0	2000.18	High	High	High	High	High	High	1.244	62.7	50.4		9.14	62.7	47.2	48.5	46.1	57.1	53.2	Unique	3.52	High	0	9.274e-06
[K].AASSSTTLNTR.[K]	1xiTRAQ8plex [N-Term]		2.42959e-05	0	2	2	2	A0A1S4DC25; Q8S939	A0A1S4DC25 [52-62]; Q8S939 [53-63]	0	1412.76	High	High	High	High	High	High	1.03	208.5	202.3		5	208.5	191.9	196.9	201.7	202.3	218.8	NotUnique	3.86	High	0.0001425	0.0004151
[K].TPLLLQMNPIHK.[K]	1xiTRAQ8plex [T/K]		3.40202e-08	0	1	6	4	A0A1S4CYC3	A0A1S4CYC3 [41-52]	0	2013.21	High	High	High	High	High	High	1.014	142.4	140.5		16.73	142.4	147.3	176	131.1	135.7	112.4	Unique	5.5	High	0	4.647e-08
[K].VSVVPSAAALVIK.[A]	1xiTRAQ8plex [V/K]		0.000119899	0	1	2	6	A0A1S3XES7	A0A1S3XES7 [72-84]	0	1862.19	High	High	High	High	High	High	0.954	122.8	128.7		18.99	122.8	101.1	113.5	133.1	130.2	165.8	Unique	3.2	High	0	8.667e-05
[K].VTQQDLDDTFNPPFK.[S]	1xiTRAQ8plex [V/K]		1.30427e-05	0	2	2	4	A0A1S4DJL6; A0A1S4CA17	A0A1S4DJL6 [243-257]; A0A1S4CA17 [244-258]	0	2373.25	High	High	High	High	High	High	1.024	71.9	70.2		11.15	71.9	83.2	71.3	67.8	65.3	63.4	NotUnique	3.09	High	0	1.112e-05
[K].AGTVTTNIPQAIEEFKK.[G]	iTRAQ8plex [A]		3.71026e-06	0	1	1	2	A0A1S4CZY8	A0A1S4CZY8 [34-50]	1	2759.61	High	High	High	High	High	High	0.823	52.6	63.9		11.22	52.6	55.9	60.1	71.4	60.6	71.7	Unique	3.81	High	0	3.493e-06
[K].TSNAGQVTSK.[L]	1xiTRAQ8plex [T/K]		0.000269532	0	1	2	2	A0A1S4C6G3	A0A1S4C6G3 [232-241]	0	1600.91	High	High	High	High	High	High	1.438	31.6	22		12.18	31.6	23.9	21.4	18.8	25.5	20.5	Unique	2.94	High	0	0.0001896
[R].VPLPHPALLEEMR.[E]	1xiTRAQ8plex [N-Term]		6.08056e-05	0	1	2	1	A0A1S3YGA8	A0A1S3YGA8 [34-46]	0	1806.02	High	High	High	High	High	High	0.878	38.6	43.9		8.17	38.6	40.9	41.3	42.8	45	49.7	Unique	2.57	High	0	4.601e-05
[K].VEVVTPEEHLGDVIGDLNSR.[R]	1xiTRAQ8plex [N-Term]		9.36022e-06	0	2	2	2	A0A1S4CVZ3; A0A1S3Y6D9	A0A1S4CVZ3 [695-714]; A0A1S3Y6D9 [138-157]	0	2482.31	High	High	High	High	High	High	1.101	37.7	34.3		13.71	37.7	31	30.8	30.9	38.2	40.5	NotUnique	3.93	High	0	2.772e-05
[R].ILNLHAPEWSGEVR.[S]	1xiTRAQ8plex [N-Term]		2.10509e-05	0	1	2	1	A0A1S3ZCF6	A0A1S3ZCF6 [107-120]	0	1925.05	High	High	High	High	High	High	1.074	17.5	16.3		7.01	17.5	15.2	15.1	16.3	17.2	17.7	Unique	3.65	High	0	1.729e-05
[R].KVGMADGTGAPASGTDSR.[V]	1xiTRAQ8plex [K]		0.000157753	0	1	1	1	A0A1S3XVH1	A0A1S3XVH1 [453-470]	1	2286.2	High	High	High	High	High	High	0.781	17.1	21.9		11.88	17.1	20.8	18.1	23.2	22.2	25	Unique	2.93	High	0	0.0001125
[K].GNTVVLFVVSANDK.[Q]	1xiTRAQ8plex [G/K]		4.63801e-05	0	1	1	4	A0A1S4CHD5	A0A1S4CHD5 [255-268]	0	2071.2	High	High	High	High	High	High	0.922	43	46.6		6.48	43	42.3	49.5	48.6	47.9	44.7	Unique	3.59	High	0	3.583e-05
[K].TSPPSSSSPASSSK.[V]	1xiTRAQ8plex [T/K]		0.000226287	0	1	2	2	A0A1S3X6M1	A0A1S3X6M1 [63-76]	0	1915.02	High	High	High	High	High	High	1.665	140.5	84.4		28.14	140.5	111	108.1	77.1	62.3	63.4	Unique	3.03	High	0	0.000159
[K].NPNRPIASFIFSGPTGVGK.[S]	1xiTRAQ8plex [N/K]		0.00011418	0	2	4	1	A0A1S3Y1E2; A0A1S3ZQA2	A0A1S3Y1E2 [631-649]; A0A1S3ZQA2 [631-649]	0	2567.46	High	High	High	High	High	High	1.286	11.2	8.7		25.12	11.2	5.2	8.2	10	9.3	10.8	NotUnique	2.66	High	0	8.303e-05
[K].TVDPNIEVAELVR.[V]	1xiTRAQ8plex [N-Term]		1.52403e-05	0	1	1	1	A0A1S3YQT5	A0A1S3YQT5 [31-43]	0	1758.99	High	High	High	High	High	High	1.024	15.2	14.9		8.91	15.2	14.1	16.6	15.7	13.2	14.9	Unique	3.4	High	0	1.284e-05
[K].FAAVVAAPVAAAGSGAAPAAAK.[E]	1xiTRAQ8plex [F/K]		1.64299e-06	0	1	1	2	A0A1S3Y5V8	A0A1S3Y5V8 [278-299]	0	2447.42	High	High	High	High	High	High	1.201	19.9	16.6		14.35	19.9	13.5	17.5	15.4	16.4	19.9	Unique	4.9	High	0	2.441e-06
[K].AINLGLNVIAK.[I]	1xiTRAQ8plex [A/K]		0.000138164	0	1	1	2	A0A1S4CHI1	A0A1S4CHI1 [276-286]	0	1734.11	High	High	High	High	High	High	1.077	52.6	48.8		6.47	52.6	45.4	49.4	47.5	48.1	53.9	Unique	3.23	High	0	9.911e-05
[R].VIGPNEVEVIQLDGTK.[I]	1xiTRAQ8plex [V/K]		0.000194314	0	2	4	1	A0A1S3YKW2; A0A1S3YKT8	A0A1S3YKW2 [150-165]; A0A1S3YKT8 [205-220]	0	2319.34	High	High	High	High	High	High	1.264	21.1	16.7		13.81	21.1	14.1	14.5	19	18.7	17.2	NotUnique	3.57	High	0	0.0001373
[K].EILGWSATTNLPEDLKER.[FY]	1xiTRAQ8plex [E/K]		4.30297e-05	0	2	2	5	A0A1S3YUQ9; A0A1S4B3Y9	A0A1S3YUQ9 [353-370]; A0A1S4B3Y9 [357-374]	1	2680.48	High	High	High	High	High	High	0.876	61.9	70.6		12.49	61.9	62.8	70.4	80.7	78.2	61.1	NotUnique	3.41	High	0	6.2e-05
[K].NVQSLSILEITK.[E]	1xiTRAQ8plex [N/K]		8.32394e-05	0	1	2	2	A0A1S3Z5Q1	A0A1S3Z5Q1 [385-396]	0	1953.18	High	High	High	High	High	High	0.848	16.4	19.4		16.54	16.4	14.4	20.8	20.3	18.3	22.9	Unique	2.56	High	0	6.158e-05
[K].STVAAAAASLINPR.[I]	1xiTRAQ8plex [N-Term]		3.02382e-06	0	1	2	4	A0A1S3ZGD7	A0A1S3ZGD7 [553-566]	0	1645.95	High	High	High	High	High	High	0.93	54.2	58.2		10.74	54.2	47.3	61.6	60.6	59	62.7	Unique	4.56	High	0	2.889e-06
[K].KAEAVGSGSGR.[C]	1xiTRAQ8plex [K]		0.000187559	0	2	2	4	A0A1S4ASP2; A0A1S4A196	A0A1S4ASP2 [148-158]; A0A1S4A196 [148-158]	1	1626.94	High	High	High	High	High	High	0.992	526	530		14.71	526	464.4	471.6	509.4	548.6	655.8	NotUnique	2.33	High	0	0.0001329
[K].SISSGFGVLLK.[E]	1xiTRAQ8plex [S/K]		0.000142319	0	1	6	5	A0A1S3YU75	A0A1S3YU75 [147-157]	0	1716.05	High	High	High	High	High	High	1.198	109	90.9		12.64	109	93.2	82.4	77	96	106.1	Unique	2.76	High	0	0.0001022
[K].LANLLTSSPHIEPR.[A]	1xiTRAQ8plex [N-Term]		6.72892e-05	0	1	1	1	A0A1S3YA34	A0A1S3YA34 [61-74]	0	1852.06	High	High	High	High	High	High	1.159	17.5	15.1		19.52	17.5	19.7	15.6	13.4	14.9	11.9	Unique	2.68	High	0	5.062e-05
[K].SLNLESQTLELVK.[G]	1xiTRAQ8plex [S/K]		0.000234848	0	1	2	2	A0A1S4CDK9	A0A1S4CDK9 [69-81]	0	2082.23	High	High	High	High	High	High	1.149	35.8	31.1		12.48	35.8	35.4	35	30.3	27.3	27.7	Unique	2.13	High	0	0.000165
[K].QVTSEAQGGR.[M]	1xiTRAQ8plex [N-Term]		3.97581e-05	0	1	4	1	A0A1S4DAV0	A0A1S4DAV0 [233-242]	0	1336.71	High	High	High	High	High	High	1.113	123.5	111		6.8	123.5	115.8	120.6	111.4	103.4	103.7	Unique	2.2	High	0	3.107e-05
[R].TVAWLHSDQTLLSSSGDAGGLR.[L]	1xiTRAQ8plex [N-Term]		9.21763e-07	0	1	2	1	A0A1S3YH38	A0A1S3YH38 [150-171]	0	2575.34	High	High	High	High	High	High	1.253	9.6	7.6		27.65	9.6	9.5	4.3	9.4	7.8	7.3	Unique	3.4	High	0	9.691e-07
[K].EVGASSTAAR.[T]	1xiTRAQ8plex [N-Term]		0.000108713	0	2	2	3	A0A1S3Z9S5; A0A1S4AI34	A0A1S3Z9S5 [688-697]; A0A1S4AI34 [693-702]	0	1252.68	High	High	High	High	High	High	1.199	201	167.6		12.37	201	185	193.6	154.1	159.7	145.4	NotUnique	3.02	High	0.000937	0.005347
[K].NQQQNANSALR.[Q]	1xiTRAQ8plex [N-Term]		0.00016965	0	1	5	2	A0A1S3X8D5	A0A1S3X8D5 [309-319]	0	1547.82	High	High	High	High	High	High	1.979	209.3	105.8		29.55	209.3	156.9	80.6	88.4	114.2	88.7	Unique	2.51	High	0	0.0001207
[K].NQPHPTTPSSK.[G]	1xiTRAQ8plex [N/K]		0.000287095	0	1	1	1	A0A1S3ZP50	A0A1S3ZP50 [36-46]	0	1802	High	High	High	High	High	High	1.433	48.8	34.1		35.52	48.8	43.3	49.5	19.5	28	30.1	Unique	3.37	High	0	0.0002021
[K].DFSEEELITLRDEVSK.[Y]	1xiTRAQ8plex [D/K]		2.47843e-05	0	1	2	3	A0A1S4BWG5	A0A1S4BWG5 [91-106]	1	2518.35	High	High	High	High	High	High	0.822	58.4	71		10.9	58.4	78.9	74.5	64.6	61.1	76.1	Unique	3.71	High	0	2.006e-05
[K].EIVSANPVVVFSK.[T]	1xiTRAQ8plex [E/K]		0.000179703	0	2	2	3	A0A1S4CUX2; A0A076KWF9	A0A1S4CUX2 [8-20]; A0A076KWF9 [8-20]	0	1997.19	High	High	High	High	High	High	0.768	61.2	79.7		4.08	61.2	75.8	79.5	84.8	80	78.4	NotUnique	3.41	High	8.183e-05	0.0003075
[K].AITLPGVGEIMDMMTVADPDAVHAVR.[T]	1xiTRAQ8plex [N-Term]		2.21118e-06	0	2	7	5	A0A1S4C3N5; A0A1S3Z262	A0A1S4C3N5 [725-750]; A0A1S3Z262 [725-750]	0	3013.55	Not Found	High	Not Found	High	Not Found	Not Found	0.01		1.8		11.84		1.9		1.6			NotUnique	4.14	High	0	2.166e-06
[R].LVVATPLSTCNATLPSVGR.[L]	1xiTRAQ8plex [N-Term]; 1xCarboxymethyl [C10]		0.000199855	0	1	1	3	E3W9Q2	E3W9Q2 [99-117]	0	2261.25	High	High	High	High	High	High	0.851	9.7	11.4		16.32	9.7	11.9	9.9	14.1	11.4	9.5	Unique	3.27	High	0	0.0001409
[R].SATAASKPAAAAAAPAK.[K]	iTRAQ8plex [S]		2.53444e-06	0	1	1	2	A0A1S3Z9Z2	A0A1S3Z9Z2 [127-143]	0	2367.41	High	High	High	High	High	High	1.016	70.8	69.6		10.94	70.8	81.1	64.7	63.5	65.1	73.8	Unique	3.42	High	0	2.461e-06
[R].ISITGAGGFIASHIAR.[R]	1xiTRAQ8plex [N-Term]		1.30703e-09	0	3	4	2	A0A1S4AGN4; A0A1S4BXE7; A0A1S4CAZ2	A0A1S4AGN4 [30-45]; A0A1S4BXE7 [30-45]; A0A1S4CAZ2 [30-45]	0	1875.08	High	High	High	High	High	High	0.751	63.8	85		15.88	63.8	74.7	68.8	98.9	84.9	97.9	NotUnique	6.02	High	0	2.325e-09
[K].LLDSNLIGAASTGDSK.[V]	1xiTRAQ8plex [L/K]		3.4064e-05	0	1	1	1	Q75ZD8	Q75ZD8 [107-122]	0	2170.22	High	High	High	High	High	High	0.94	20.2	21.5		11.47	20.2	23.9	23.4	22.1	20.4	17.8	Unique	2.37	High	0	2.688e-05
[K].EGTSIGVVTAIAAPASIK.[V]	1xiTRAQ8plex [E/K]		8.33485e-06	0	1	2	2	A0A1S3Y0G9	A0A1S3Y0G9 [260-277]	0	2293.36	High	High	High	High	High	High	0.876	11.3	12.9		26	11.3	13	12.4	13.1	8.3	17.8	Unique	3.91	High	0	7.357e-06
[R].GVAMNPVEHPHGGGNHQHIGHASTVR.[R]	1xiTRAQ8plex [N-Term]		7.9759e-06	0	2	4	1	A0A1S3ZD03; A0A1S3XXQ5	A0A1S3ZD03 [201-226]; A0A1S3XXQ5 [201-226]	0	3000.5	High	High	High	High	High	High	0.98	27.9	28.5		19	27.9	28.8	32.1	20.6	26.3	34.6	NotUnique	3.81	High	0	7.051e-06
[K].GQTVGVIGAGR.[I]	1xiTRAQ8plex [N-Term]		3.0358e-05	0	2	2	4	A0A1S4B7M2; A0A1S3XJF2	A0A1S4B7M2 [165-175]; A0A1S3XJF2 [165-175]	0	1318.77	High	High	High	High	High	High	0.894	275.5	308.3		11.2	275.5	285.6	300.7	348.1	339.4	267.8	NotUnique	3.68	High	0	0.0001258
[K].AQVEEFYVITWESPK.[E]	iTRAQ8plex [A]		4.63801e-05	0	3	3	2	A0A1S3ZIE1; A0A1S4CXG7; A0A1S3XBE6	A0A1S3ZIE1 [88-102]; A0A1S4CXG7 [93-107]; A0A1S3XBE6 [91-105]	0	2738.52	High	High	High	High	High	High	1.042	34.8	33.4		14.43	34.8	38.4	37.9	32.8	30.5	27.2	NotUnique	2.99	High	0	3.574e-05
[R].VNAAEERPR.[R]	1xiTRAQ8plex [N-Term]		8.55089e-05	0	1	3	4	A0A1S3YB66	A0A1S3YB66 [279-287]	0	1345.75	High	High	High	High	High	High	0.972	439	451.8		17.28	439	473.6	486.3	547.9	406.2	345	Unique	4	High	0	6.318e-05
[K].SAAASISGINFNLAGSLPSK.[C]	1xiTRAQ8plex [S/K]		3.32107e-08	0	1	1	4	A0A1S4BEX7	A0A1S4BEX7 [80-99]	0	2513.42	High	High	High	High	High	High	0.926	61.7	66.6		11.7	61.7	54	65.8	75	68.7	69.2	Unique	4.51	High	0	3.234e-06
[K].TGPVQAQAQPAKPAAK.[L]	iTRAQ8plex [T]		2.98792e-05	0	1	2	1	A0A1S4A2Q1	A0A1S4A2Q1 [39-54]	0	2475.48	High	High	High	High	High	High												NoQuanValues	3.58	High	0	2.382e-05
[R].NHLFVPGPVNIPEQVLR.[A]	1xiTRAQ8plex [N-Term]		4.75332e-07	0	1	2	7	A0A1S4ABS2	A0A1S4ABS2 [10-26]	0	2233.28	High	High	High	High	High	High	0.932	57.5	61.7		12.9	57.5	71.8	54.3	65.3	64.2	52.9	Unique	4.27	High	0	5.266e-07
[R].GAGLGGGNDER.[E]	1xiTRAQ8plex [N-Term]		5.03199e-06	0	2	2	4	A0A1S4B8T4; A0A1S4DML1	A0A1S4B8T4 [365-375]; A0A1S4DML1 [370-380]	0	1306.67	High	High	High	High	High	High	1	567.4	567.6		4.84	567.4	603.8	585.6	533.3	559.1	556	NotUnique	3.27	High	8.183e-05	0.0002287
[K].AAVINILAHR.[D]	1xiTRAQ8plex [N-Term]		0.000188226	0	1	2	3	A0A1S3ZQZ9	A0A1S3ZQZ9 [32-41]	0	1381.86	High	High	High	High	High	High	0.979	107.8	110		4.28	107.8	116.4	108.7	105.3	106.4	113.3	Unique	4	High	0	0.000156
[R].KLTVETNQSTNR.[E]	1xiTRAQ8plex [K]		3.70226e-05	0	1	2	1	A0A1S4C5Q2	A0A1S4C5Q2 [166-177]	1	1999.14	High	High	High	High	High	High	0.956	161	168.5		14.64	161	140.3	149.5	199.1	166.6	186.8	Unique	3.4	High	0	2.902e-05
[K].GQLIDSGITSADILK.[G]	1xiTRAQ8plex [G/K]		2.26156e-05	0	3	5	2	A0A1S3YL73; A0A1S3Y3A2; A0A1S3YZ17	A0A1S3YL73 [228-242]; A0A1S3Y3A2 [217-231]; A0A1S3YZ17 [219-233]	0	2139.25	High	High	High	High	High	High	0.771	32.7	42.5		5.16	32.7	42.6	40.1	41.8	46.1	41.8	NotUnique	2.93	High	0	1.845e-05
[R].EYAAFPAPWLR.[N]	1xiTRAQ8plex [E/Y]		1.14774e-05	0	2	2	2	A0A1S3Z4R3; A0A1S3YYG2	A0A1S3Z4R3 [997-1007]; A0A1S3YYG2 [994-1004]	0	1929.08	High	High	High	High	High	High	1.27	150.4	118.4		31.78	150.4	133.1	132.7	116.3	154.4	55.6	NotUnique	3.56	High	0	9.863e-06
[R].GLQQAFEAVSNER.[S]	1xiTRAQ8plex [N-Term]		0.000164205	0	1	2	1	A0A1S3X2V7	A0A1S3X2V7 [94-106]	0	1752.92	High	High	High	High	High	High	0.958	23.3	24.3		7.68	23.3	25.6	23.7	21.3	25.6	25.3	Unique	3.26	High	0	0.0001168
[R].AHASTEGVAK.[Y]	1xiTRAQ8plex [A/K]		1.86786e-05	0	3	4	4	A0A1S4CGR1; Q42962; A0A1S4BTZ7	A0A1S4CGR1 [156-165]; Q42962 [156-165]; A0A1S4BTZ7 [156-165]	0	1578.91	High	High	High	High	High	High	0.896	181.5	202.5		16.57	181.5	157.9	196.8	207.8	198.2	251.8	NotUnique	4.57	High	0	1.548e-05
[K].ANHQIQETTTQQQQQQQQER.[E]	1xiTRAQ8plex [N-Term]		1.53624e-05	0	1	1	1	A0A1S4DBI4	A0A1S4DBI4 [38-57]	0	2756.36	High	High	High	High	High	High												NoQuanValues	2.03	High	0	1.292e-05
[K].HTENSEETVANVMR.[R]	1xiTRAQ8plex [N-Term]; 1xOxidation [M13]		3.61524e-05	0	1	2	1	A0A1S4BIE1	A0A1S4BIE1 [247-260]	0	1936.93	High	High	High	High	High	High	0.99	35.1	35.5		9.27	35.1	35.7	29.9	35.7	37.9	38	Unique	3.4	High	0	2.848e-05
[K].HTENSEETVANVMR.[R]	1xiTRAQ8plex [N-Term]		8.87878e-08	0	1	2	2	A0A1S4BIE1	A0A1S4BIE1 [247-260]	0	1920.94	High	High	High	High	High	High	0.895	78.9	88.2		6.44	78.9	86.7	82.8	97.3	84.6	89.6	Unique	5.1	High	0	1.125e-07
[K].AALDSIDGITIGSLDDIPGGAVTSFFR.[S]	1xiTRAQ8plex [N-Term]		3.36608e-05	0	1	2	1	A0A1S4AK99	A0A1S4AK99 [160-186]	0	3012.58	Not Found	Not Found	Not Found	Not Found	Not Found	Not Found												NoQuanValues	2.21	High	0	2.658e-05
[K].RLTYDEIQSK.[T]	iTRAQ8plex [R]		0.000255955	0	2	2	4	A0A1S3ZHB8; A0A1S4BSA2	A0A1S3ZHB8 [91-100]; A0A1S4BSA2 [155-164]	1	2165.27	High	High	High	High	High	High	1.408	640	454.4		28.69	640	508.6	581.2	469.6	478	234.9	NotUnique	3.46	High	0	0.0001795
[K].VPEPTVDETIQILK.[G]	1xiTRAQ8plex [V/K]		1.53462e-06	0	2	4	2	A0A1S3Y1E2; A0A1S3ZQA2	A0A1S3Y1E2 [431-444]; A0A1S3ZQA2 [431-444]	0	2190.28	High	High	High	High	High	High	0.609	42.3	69.5		22.61	42.3	51.6	55.2	78.1	74	88.7	NotUnique	3.51	High	0	1.549e-06
[K].VTFGVLFHDDR.[C]	1xiTRAQ8plex [N-Term]		3.18571e-06	0	1	1	1	A0A1S3XH45	A0A1S3XH45 [28-38]	0	1609.86	High	High	High	High	High	High	0.97	25	25.8		11.21	25	24.1	30.6	25.9	23.1	25.1	Unique	4.03	High	0	3.033e-06
[R].IIIVANQLPVK.[A]	1xiTRAQ8plex [I/K]		0.000279113	0	1	4	1	A0A1S4BIX3	A0A1S4BIX3 [58-68]	0	1816.19	High	High	High	High	High	High	0.705	11.5	16.4		15.93	11.5	17.4	16.3	13.3	20.1	14.7	Unique	2.32	High	0	0.0001961
[R].AVLLSLQAFTLR.[L]	1xiTRAQ8plex [N-Term]		0.000238016	0	1	2	1	A0A1S4AKG4	A0A1S4AKG4 [183-194]	0	1636.01	High	High	High	High	Not Found	High	1.338	4	3		37.66	4	4.4	2	3.5		2.2	Unique	2.63	High	0	0.0001674
[K].EKPSIGAIIAVGPGPLDEEGNR.[K]	1xiTRAQ8plex [E/K]		1.28447e-07	0	1	1	3	A0A077DBL2	A0A077DBL2 [189-210]	0	2827.58	High	High	High	High	High	High	0.731	36.3	49.7		16.21	36.3	41.2	42.3	59.2	49.2	56.3	Unique	5.07	High	0	4.902e-07
[K].ELTSTAGEDVVLAMNSFIK.[R]	1xiTRAQ8plex [E/K]		2.78712e-07	0	1	2	2	A0A1S4C8C7	A0A1S4C8C7 [256-274]	0	2633.43	High	High	High	High	High	High	0.475	2.9	6.2		12.91	2.9	5.6	6.1	5.2	6.8	7.1	Unique	3.33	High	0	3.228e-07
[K].NLVDLSEMIQESIEK.[S]	1xiTRAQ8plex [N/K]		5.40686e-05	0	2	2	2	A0A1S3Z9S5; A0A1S4AI34	A0A1S3Z9S5 [293-307]; A0A1S4AI34 [294-308]	0	2356.29	High	High	High	High	High	High	0.743	4.2	5.7		41.2	4.2	5.9	9.1	5.7	2.5	5.4	NotUnique	2.72	High	0	4.131e-05
[K].FDGILGLGFQEISVGK.[AS]	1xiTRAQ8plex [F/K]		7.45121e-06	0	1	2	2	A0A1S4DEU5	A0A1S4DEU5 [189-204]	0	2288.31	High	High	High	High	High	High	0.642	6.7	10.5		17.33	6.7	7.6	10.6	11.3	12.5	10.5	Unique	2.92	High	0	1.111e-05
[K].HLIEQLLMQETFSR.[K]	1xiTRAQ8plex [N-Term]		2.96008e-07	0	1	2	1	A0A1S3XIJ4	A0A1S3XIJ4 [117-130]	0	2049.11	High	High	High	High	High	High	1.36	11.9	8.7		5.04	11.9	9.1	8.9	8.4	9	8.1	Unique	3.82	High	0	3.407e-07
[R].EGVTDVFAYPGGASMEIHQALTR.[S]	1xiTRAQ8plex [E/Y]		5.3018e-05	0	1	4	1	P09114	P09114 [104-126]	0	3057.59	High	High	High	High	High	High	1.001	9.5	9.5		19.91	9.5	6.5	9.3	11.2	9.2	11	Unique	2.47	High	0	4.051e-05
[R].GGLNVGAVLILPEGFELAPPDR.[I]	1xiTRAQ8plex [N-Term]		3.85791e-07	0	1	1	4	A0A140G1S8	A0A140G1S8 [102-123]	0	2538.42	High	Not Found	High	Not Found	High	High	1.026	2.2	2.1		38.94	2.2		1.5		2.7		Unique	4.62	High	0	4.346e-07
[R].SGSLEFVVPAADPDVFFPISAR.[F]	1xiTRAQ8plex [N-Term]		0.000190913	0	1	3	1	A0A1S3ZUQ1	A0A1S3ZUQ1 [454-475]	0	2625.39	Not Found	High	Not Found	High	Not Found	High	0.01		1.9		5.62		1.8		1.8		2	Unique	1.94	High	0	0.0001348
[R].VFTPSVIEPSFGIGR.[I]	1xiTRAQ8plex [N-Term]		0.000124012	0	3	3	4	A0A1S3YNF7; A0A1S4ALC8; A0A1S4CUV9	A0A1S3YNF7 [567-581]; A0A1S4ALC8 [567-581]; A0A1S4CUV9 [465-479]	0	1910.07	High	High	High	High	High	High	0.883	52.5	59.5		12.48	52.5	71.1	61.7	57.8	54	52.6	NotUnique	3.8	High	0	8.97e-05
[K].QNFIGSVLSGGGSVPAPK.[A]	1xiTRAQ8plex [Q/K]		4.95916e-05	0	2	2	1	O82151; A0A1S4CR57	O82151 [70-87]; A0A1S4CR57 [70-87]	0	2323.32	High	High	High	High	High	High	0.975	27.8	28.6		8.06	27.8	25.1	29.1	27.5	30.2	30.9	NotUnique	3.17	High	0	3.809e-05
[R].LNDQWLTMALMGGFAR.[I]	1xiTRAQ8plex [N-Term]; 1xOxidation [M]		5.36459e-05	0	1	1	3	A0A140G1S1	A0A140G1S1 [53-68]	0	2144.09	High	High	High	High	High	High	0.69	5.4	7.9		33.38	5.4	11.8	7.1	9	6.5	5	Unique	2.43	High	0	4.099e-05
[R].MEGFNLSLVK.[K]	1xiTRAQ8plex [M/K]		0.000260995	0	2	2	4	A0A1S4DQV4; A0A1S4BTJ3	A0A1S4DQV4 [147-156]; A0A1S4BTJ3 [147-156]	0	1746.01	High	High	High	High	High	High	0.958	112.5	117.5		15.28	112.5	118	130.2	135.4	114.8	89.2	NotUnique	2.88	High	0	0.0001837
[R].QVDSAAVLHNASTR.[F]	1xiTRAQ8plex [N-Term]		3.12702e-08	0	1	4	1	A0A1S3Y7A1	A0A1S3Y7A1 [646-659]	0	1772.96	High	High	High	High	High	High	0.939	82.1	87.4		11.41	82.1	76.1	81.3	86	101.9	91.9	Unique	4.98	High	0	4.313e-08
[K].IEDVGQFPSLGAK.[-]	1xiTRAQ8plex [I/K]		0.00021646	0	2	2	1	A0A1S4AT56; A0A1S4CVZ2	A0A1S4AT56 [353-365]; A0A1S4CVZ2 [357-369]	0	1969.12	High	High	High	High	High	High	0.684	19.7	28.8		10.3	19.7	25.8	28.3	32.8	26.3	30.7	NotUnique	2.49	High	0	0.0001523
[K].MGLGTSGAAPAH.[-]	1xiTRAQ8plex [N-Term]		0.0002952	0	1	2	2	A0A1S4BS72	A0A1S4BS72 [609-620]	0	1373.71	High	High	High	High	High	High	0.928	46.2	49.8		22.73	46.2	44.4	46.8	37	53.8	67	Unique	2.56	High	0	0.0002081
[R].ELMVELISTVENR.[L]	1xiTRAQ8plex [N-Term]		3.07222e-05	0	1	2	2	A9YTW5	A9YTW5 [61-73]	0	1837	High	High	High	Not Found	High	High	1.085	3.6	3.3		43.22	3.6	3	5.4		2.1	2.7	Unique	3.14	High	0	2.444e-05
[K].ENDALLIFDEVMTGFR.[L]	1xiTRAQ8plex [N-Term]; 1xOxidation [M12]		0.00023406	0	2	3	3	A0A1S4D6G2; A0A1S3XXN7	A0A1S4D6G2 [282-297]; A0A1S3XXN7 [137-152]	0	2190.11	High	High	High	High	High	High	1.106	18.4	16.6		26.61	18.4	21.5	18.5	19.1	11.4	12.5	NotUnique	2.46	High	0	0.0001645
[K].VQDDEVGDGTTSVVVLAGELLR.[E]	1xiTRAQ8plex [N-Term]		2.31098e-06	0	2	4	2	A0A1S4B696; A0A1S4D3T4	A0A1S4B696 [85-106]; A0A1S4D3T4 [85-106]	0	2576.37	Not Found	High	High	Not Found	Not Found	Not Found	0.01		1.5		7.15		1.6	1.4				NotUnique	3.82	High	0	2.256e-06
[R].KFVADGVFFAELNEVLTR.[E]	1xiTRAQ8plex [K]		3.05261e-08	0	1	4	2	A0A1S4BXU2	A0A1S4BXU2 [13-30]	1	2663.5	High	High	High	High	High	High	0.755	11.5	15.3		35.53	11.5	16.1	12.4	7.7	18.6	21.6	Unique	4.02	High	0	4.209e-08
[K].AAVEFNPFTSVFETLK.[K]	1xiTRAQ8plex [A/K]		7.42144e-06	0	1	2	3	A0A1S3XBW7	A0A1S3XBW7 [312-327]	0	2408.33	High	High	High	High	High	High	0.376	5.3	14.2		5.18	5.3	13.2	13.9	15	14.8	14	Unique	3.38	High	0	6.614e-06
[K].SDVPAITPQELAEADGFVFGFPTR.[F]	1xiTRAQ8plex [N-Term]		1.08095e-05	0	1	1	2	A0A1S4A422	A0A1S4A422 [58-81]	0	2868.47	High	High	High	Not Found	High	Not Found	0.938	1.7	1.9		20.4	1.7	2.1	1.4		2		Unique	3.16	High	0	9.333e-06
[K].FGIELEEATTEK.[A]	1xiTRAQ8plex [F/K]		0.000117227	0	2	7	1	A0A1S3Y751; A0A1S4AR36	A0A1S3Y751 [31-42]; A0A1S4AR36 [31-42]	0	1975.08	High	High	High	High	High	High	1.016	30.2	29.7		8.78	30.2	32	29.1	26.9	27.8	32.9	NotUnique	3.2	High	0	8.49e-05
[K].SLVEGLASISK.[V]	1xiTRAQ8plex [S/K]		0.000258468	0	1	2	1	A0A1S4B8F1	A0A1S4B8F1 [360-370]	0	1712.04	High	High	High	High	High	High	0.711	9.2	13		14.77	9.2	11.4	15.4	10.7	13.9	13.7	Unique	1.86	High	0	0.0001813
[K].VFSPEEISAMILIK.[M]	1xiTRAQ8plex [V/K]		0.000210571	0	1	2	2	A0A1S3YJK2	A0A1S3YJK2 [147-160]	0	2185.28	High	High	High	High	High	High	0.909	10.7	11.7		19.96	10.7	7.9	11.5	13.5	12	13.7	Unique	2.7	High	0	0.0001482
[R].AVDGIFHVLR.[A]	1xiTRAQ8plex [N-Term]		2.91749e-05	0	1	2	2	A0A1S4AL30	A0A1S4AL30 [118-127]	0	1430.84	High	High	High	High	High	High	1.005	101	100.5		7.02	101	90.5	101.1	103.7	97.8	109.5	Unique	3.78	High	0	7.671e-05
[K].SKPGAMPVFLLVDR.[G]	1xiTRAQ8plex [S/K]		5.98628e-05	0	1	2	2	A0A1S3WY30	A0A1S3WY30 [84-97]	0	2138.26	High	High	High	High	High	High	1.005	55.1	54.8		3.95	55.1	56	54	52.3	54	57.9	Unique	2.68	High	0	4.537e-05
[K].LVDDIEILIK.[R]	1xiTRAQ8plex [L/K]		0.000283532	0	1	5	1	A0A1S3ZRI4	A0A1S3ZRI4 [152-161]	0	1779.11	High	High	High	High	High	High	1.88	8.8	4.7		50.86	8.8	8.9	3.5	3.1	3.9	4	Unique	2.14	High	0	0.0001995
[K].GSLGWAIDTNFGSLEALVQK.[M]	1xiTRAQ8plex [G/K]		5.84749e-05	0	2	2	4	A0A1S4DIN0; A0A1S4DGN5	A0A1S4DIN0 [120-139]; A0A1S4DGN5 [120-139]	0	2714.5	High	High	High	High	High	High	0.774	3.7	4.8		8.42	3.7	5.2	4.5	5.1	4.2	4.9	NotUnique	1.87	High	0	4.443e-05
[R].LPFNAFGTMAMAR.[E]	1xiTRAQ8plex [N-Term]		0.000106273	0	1	1	5	A0A1S3ZH83	A0A1S3ZH83 [363-375]	0	1730.9	High	High	High	High	High	High	0.943	82.1	87.1		8.5	82.1	92	90.9	92.4	85.2	74.9	Unique	3.14	High	0	0.0002
[K].LDPPIVTLDDLFK.[K]	1xiTRAQ8plex [L/K]		0.000159491	0	2	9	1	A0A1S4BEK7; A0A1S3YXY3	A0A1S4BEK7 [762-774]; A0A1S3YXY3 [766-778]	0	2094.23	High	High	High	High	High	High	0.585	3.6	6.1		51.69	3.6	2.1	3.5	7.6	7.8	9.7	NotUnique	2.5	High	0	0.0001138
[K].EVAEGVDLMVVR.[E]	1xiTRAQ8plex [N-Term]		6.05686e-05	0	2	2	2	A0A1S3X0W6; A0A1S3Z8Z5	A0A1S3X0W6 [163-174]; A0A1S3Z8Z5 [163-174]	0	1620.89	High	High	High	High	High	High	0.889	57.1	64.2		3.21	57.1	65.4	64.3	65.1	65.8	60.7	NotUnique	3.92	High	0	4.582e-05
[K].VGIEPSPVVAAFSSR.[G]	1xiTRAQ8plex [N-Term]		0.000231709	0	2	2	2	A0A1S3YYW3; A0A1S3Y1D2	A0A1S3YYW3 [484-498]; A0A1S3Y1D2 [484-498]	0	1820.02	High	High	High	High	High	High	0.976	12.5	12.8		11.87	12.5	13.5	12.7	10.9	14.9	12	NotUnique	3.19	High	0	0.0001627
[R].LNDQWLTMALMGGFAR.[I]	1xiTRAQ8plex [N-Term]		5.25504e-07	0	1	1	3	A0A140G1S1	A0A140G1S1 [53-68]	0	2128.1	High	High	High	High	High	High	0.757	13.9	18.4		45.07	13.9	19.2	16.8	31.1	16.9	8	Unique	4.6	High	0	5.773e-07
[R].GSPNEFAGIGPTSPLLWLAR.[R]	1xiTRAQ8plex [N-Term]		3.82706e-07	0	2	3	1	A0A1S4CY86; A0A1S3XXF4	A0A1S4CY86 [533-552]; A0A1S3XXF4 [705-724]	0	2387.3	High	High	High	High	High	High	1.028	2.5	2.4		35.16	2.5	1.5	2.9	2.5	1.8	3.6	NotUnique	4.05	High	0	4.31e-07
[R].LEGTNVEQGK.[R]	1xiTRAQ8plex [L/K]		5.32265e-05	0	3	8	5	A0A1S4D955; A0A1S3XSQ4; A0A1S4CMX9	A0A1S4D955 [384-393]; A0A1S3XSQ4 [384-393]; A0A1S4CMX9 [384-393]	0	1682.95	High	High	High	High	High	High	1.006	320.3	318.4		3.07	320.3	303.8	319.3	322.6	315.7	330.4	NotUnique	3.83	High	8.183e-05	0.0002478
[R].GAELLAAELTTTR.[E]	1xiTRAQ8plex [N-Term]		3.20946e-05	0	2	3	3	A0A1S4A1E7; A0A1S4C7U3	A0A1S4A1E7 [490-502]; A0A1S4C7U3 [493-505]	0	1649.94	High	High	High	High	High	High	0.955	91.1	95.4		4.19	91.1	99.4	98.2	91.4	90.9	97.4	NotUnique	3.05	High	0	2.545e-05
[K].VTIQDTSLVFPSEK.[T]	1xiTRAQ8plex [V/K]		8.16974e-06	0	1	1	1	A0A1S3ZR33	A0A1S3ZR33 [17-30]	0	2172.24	High	High	High	High	High	High	1.037	38.1	36.7		7.54	38.1	39.6	37.7	38.7	34.5	33.1	Unique	3.56	High	0	7.216e-06
[K].VNALGALNLK.[I]	1xiTRAQ8plex [V/K]		0.000123549	0	1	2	1	A0A1S4BRZ1	A0A1S4BRZ1 [101-110]	0	1621.03	High	High	High	High	High	High	1.127	40	35.5		14.31	40	41.7	39.8	30.3	34.4	31.2	Unique	4.21	High	0	8.942e-05
[R].QTPPELILPDNIQAPK.[A]	1xiTRAQ8plex [Q/K]		3.29992e-05	0	1	2	2	A0A1S3XBU0	A0A1S3XBU0 [251-266]	0	2382.39	High	High	High	High	High	High	0.941	58.8	62.5		5.66	58.8	61.4	59.2	65.9	59.3	66.6	Unique	2.57	High	0	2.613e-05
[K].ITGTLIDEQPLAIFTINK.[V]	1xiTRAQ8plex [I/K]		5.21302e-07	0	1	2	3	A0A1S4CDZ9	A0A1S4CDZ9 [308-325]	0	2595.52	High	High	High	High	High	High	1.124	13.9	12.4		7.93	13.9	12.5	11.1	12.7	11.9	13.7	Unique	3.78	High	0	5.732e-07
[K].VNLDPEGIFTFSATAGAGDR.[H]	1xiTRAQ8plex [N-Term]		7.70642e-05	0	1	2	1	A0A1S3ZK20	A0A1S3ZK20 [30-49]	0	2342.19	Not Found	Not Found	High	Not Found	Not Found	High	0.01		2		8.4			1.9			2.1	Unique	2.23	High	0	5.729e-05
[K].IADGVNPVTGNATR.[D]	1xiTRAQ8plex [N-Term]		0.000155462	0	2	2	3	A0A1S3XEQ3; A0A1S3XHL4	A0A1S3XEQ3 [203-216]; A0A1S3XHL4 [203-216]	0	1688.92	High	High	High	High	High	High	0.905	121	133.7		8.98	121	128.5	142.4	148.6	131.2	118	NotUnique	3.09	High	0	0.000111
[R].VSIEAASTFGWQK.[I]	1xiTRAQ8plex [V/K]		5.0378e-05	0	1	1	2	A0A1S4AGC9	A0A1S4AGC9 [689-701]	0	2032.13	High	High	High	High	High	High	0.888	43.5	49		7.79	43.5	51.3	52.2	51.7	45.4	44.3	Unique	3.5	High	0	3.862e-05
[K].AEENPDFFNWNR.[V]	1xiTRAQ8plex [N-Term]		2.73764e-05	0	1	3	4	A0A1S3YF27	A0A1S3YF27 [144-155]	0	1842.87	High	High	High	High	High	High	0.896	63.8	71.2		3.85	63.8	71.4	69.6	69.5	69.6	75.9	Unique	2.56	High	0	2.196e-05
[K].ANQAAVTISK.[L]	1xiTRAQ8plex [A/K]		5.64509e-05	0	2	2	2	O49908; A0A1S3YF36	O49908 [66-75]; A0A1S3YF36 [66-75]	0	1610.97	High	High	High	High	High	High	1.058	153.4	145		7	153.4	146.8	161.1	140.9	142.3	133.8	NotUnique	2.9	High	8.183e-05	0.0002527
[R].VVAQNLSPELTLAEK.[V]	1xiTRAQ8plex [V/K]		2.83741e-05	0	1	1	1	A0A1S3Z8A9	A0A1S3Z8A9 [277-291]	0	2220.31	High	High	High	High	High	High	1.095	29.3	26.7		12.98	29.3	29.6	24.5	22.7	30.9	25.9	Unique	3.71	High	0	2.274e-05
[K].KLDVSSEPETNVDFLTQLAR.[V]	1xiTRAQ8plex [K]		9.51118e-06	0	1	4	1	A0A1S4CH39	A0A1S4CH39 [139-158]	1	2870.57	High	High	High	High	High	High	0.933	15.2	16.3		9.83	15.2	17.4	16.7	13.5	17.3	16.8	Unique	2.71	High	0	8.309e-06
[K].EDSFIFTVETTGAVK.[A]	1xiTRAQ8plex [E/K]		7.97874e-05	0	1	2	1	A0A1S3ZRY0	A0A1S3ZRY0 [262-276]	0	2252.23	High	High	High	High	High	High												NoQuanValues	2.33	High	0	5.927e-05
[K].SVSVILLAGGK.[G]	1xiTRAQ8plex [S/K]		0.000282645	0	2	3	1	A0A1S3ZYY2; A0A1S3XTE4	A0A1S3ZYY2 [84-94]; A0A1S3XTE4 [84-94]	0	1652.06	High	High	High	High	High	High	0.856	23.7	27.7		20.48	23.7	23.2	24.6	37.1	24.8	28.8	NotUnique	2.78	High	0	0.0001992
[R].ELLLEALSPLGDGAVK.[G]	1xiTRAQ8plex [E/K]		2.19938e-05	0	1	2	2	A0A1S3XCL4	A0A1S3XCL4 [300-315]	0	2233.33	High	High	High	High	High	High	0.971	3.7	3.8		22.68	3.7	5	3.5	2.6	3.9	4.1	Unique	2.94	High	0	1.795e-05
[K].SMIGDLDSLPEADKLK.[M]	iTRAQ8plex [S]		0.000203379	0	1	1	2	A0A1S3ZIV3	A0A1S3ZIV3 [4-19]	1	2644.5	High	High	High	High	High	High	0.656	38.7	59		11.31	38.7	57.5	52.9	61.1	54.2	69.5	Unique	2.8	High	0	0.0001432
[K].GQAWVVFEEVSSASNALR.[Q]	1xiTRAQ8plex [N-Term]		2.71595e-05	0	1	2	1	A0A1S3XVS0	A0A1S3XVS0 [70-87]	0	2254.18	Not Found	Not Found	High	High	High	High	0.01		2.4		13.35			2.6	1.9	2.3	2.6	Unique	3.18	High	0	2.187e-05
[K].DFAGGIEFDPEVQALNSR.[L]	1xiTRAQ8plex [N-Term]		2.37224e-05	0	1	2	1	A0A1S4BL20	A0A1S4BL20 [189-206]	0	2269.14	High	High	High	High	High	High	1.011	13.9	13.8		10.22	13.9	15.3	12.8	14.1	11.9	14.7	Unique	3.01	High	0	1.93e-05
[R].TSELSAVGLLPAALQGINIR.[E]	1xiTRAQ8plex [N-Term]		0.000186894	0	2	3	3	A0A1S3ZP30; A0A1S4CI25	A0A1S3ZP30 [321-340]; A0A1S4CI25 [311-330]	0	2327.36	High	High	High	High	High	High	1.308	15.5	11.9		26.86	15.5	14.2	15.9	8.7	8.8	11.8	NotUnique	2.18	High	0	0.0001324
[R].DTLSAIFEVAQEMEK.[I]	1xiTRAQ8plex [D/K]		0.000211301	0	1	2	2	A0A1S4B8P7	A0A1S4B8P7 [111-125]	0	2319.24	High	High	High	High	High	High	0.919	13.8	15		12.78	13.8	15.2	15.4	12.5	14.2	17.8	Unique	2.38	High	8.183e-05	0.0003029
[K].NLNEAEFEALLQEFK.[T]	1xiTRAQ8plex [N/K]		3.48847e-05	0	1	2	1	A0A1S3YNG0	A0A1S3YNG0 [84-98]	0	2403.3	High	High	High	High	High	High	0.835	9.5	11.3		7.18	9.5	11.3	10.1	11.9	12.2	11.2	Unique	2.8	High	0	2.754e-05
[K].EVEEADPFGLDQFLTEVK.[K]	1xiTRAQ8plex [E/K]		0.000133621	0	1	2	1	A0A1S3Z9P5	A0A1S3Z9P5 [540-557]	0	2674.41	High	High	High	High	High	High	0.93	3.5	3.7		46.83	3.5	4.2	2.9	2.2	2.9	6.6	Unique	2.38	High	0	9.622e-05
[K].VSTNIQDVAADIDNIQK.[A]	1xiTRAQ8plex [V/K]		4.58881e-06	0	1	1	1	A0A1S3ZVS3	A0A1S3ZVS3 [228-244]	0	2452.35	High	High	High	High	High	High												NoQuanValues	2.81	High	0	4.247e-06
[R].RLGPNVAIQGNVDPGVLFGSK.[E]	1xiTRAQ8plex [R/K]		0.000170264	0	1	2	1	A0A1S4C086	A0A1S4C086 [327-347]	1	2746.58	High	High	High	High	High	High												NoQuanValues	3.29	High	0	0.000121
[K].TVLGLIEELEK.[K]	1xiTRAQ8plex [T/K]		9.44583e-05	0	2	2	4	A0A1S4D7A4; A0A1S4DSL7	A0A1S4D7A4 [170-180]; A0A1S4DSL7 [170-180]	0	1852.13	High	High	High	High	High	High	0.637	20.9	32.8		18.57	20.9	24.7	29.2	38.8	32.8	38.6	NotUnique	3.24	High	0	0.0001614
[K].NNMIQIPLEDLPSK.[L]	1xiTRAQ8plex [N/K]		1.77351e-05	0	2	2	9	A0A1S3Z100; A0A1S4ARQ1	A0A1S3Z100 [266-279]; A0A1S4ARQ1 [270-283]	0	2220.25	High	High	High	High	High	High	1.115	223.7	200.6		12.78	223.7	231.7	220.3	194.5	189.3	167.3	NotUnique	3.68	High	0	1.473e-05
[K].GPEFASIVNSVTSK.[K]	1xiTRAQ8plex [G/K]		2.1304e-05	0	2	2	2	A0A1S3XGM0; A0A1S4BBF5	A0A1S3XGM0 [221-234]; A0A1S4BBF5 [305-318]	0	2044.15	High	High	High	High	High	High	0.953	56.3	59.1		8.74	56.3	54.7	57.5	67.9	56.5	59.1	NotUnique	3.69	High	0	1.745e-05
[R].RLGPNIAVQGNVDPGVLFGSK.[E]	1xiTRAQ8plex [R/K]		0.000262689	0	1	1	1	A0A1S4DF13	A0A1S4DF13 [326-346]	1	2746.58	High	High	High	High	High	High												NoQuanValues	3.31	High	0	0.0001845
[R].SASPQQLQEVER.[A]	1xiTRAQ8plex [N-Term]		0.000232491	0	1	3	4	A0A1S3ZN91	A0A1S3ZN91 [77-88]	0	1675.89	High	High	High	High	High	High	1.182	177.2	150		18.14	177.2	178.9	179.2	130.2	139.2	122.4	Unique	3.76	High	0	0.0001634
[K].VQLGNITVDMVLGGMR.[G]	1xiTRAQ8plex [N-Term]		1.60518e-05	0	1	1	2	A0A1S3YSJ7	A0A1S3YSJ7 [65-80]	0	2007.1	High	High	High	High	High	High	1.1	4.6	4.2		60.27	4.6	8.2	4.6	1.7	3.4	2.8	Unique	3.79	High	0	1.345e-05
[R].ANTFVAEVLGLDPR.[E]	1xiTRAQ8plex [N-Term]		4.28647e-06	0	4	4	8	A0A1S3YGR9; A0A1S4AGW0; A0A1S3ZI08; A0A1S4B5M6	A0A1S3YGR9 [199-212]; A0A1S4AGW0 [198-211]; A0A1S3ZI08 [199-212]; A0A1S4B5M6 [198-211]	0	1806.01	High	High	High	High	High	High	0.968	51.7	53.4		13.86	51.7	59.2	58.2	57.7	49.9	41.9	NotUnique	3.68	High	0	1.849e-05
[K].LDVNVGADLLGTMLTK.[D]	1xiTRAQ8plex [L/K]		9.13825e-06	0	1	2	1	A0A1S3XCJ6	A0A1S3XCJ6 [195-210]	0	2268.31	High	High	High	High	High	High	0.757	3.5	4.6		25.4	3.5	4.1	6.6	3.6	4.6	4.2	Unique	3.36	High	0	8.006e-06
[R].EVVPGMIVTGMEVAEIDGAPR.[M]	1xiTRAQ8plex [N-Term]		2.24696e-06	0	1	2	3	A0A1S4AKS8	A0A1S4AKS8 [285-305]	0	2474.29	High	High	High	High	High	High	1.041	4.8	4.6		31.87	4.8	5	3.1	5.5	6.3	3.1	Unique	3.33	High	0	2.196e-06
[K].NATNVEQAFMAMAADIK.[N]	1xiTRAQ8plex [N/K]		0.00017088	0	1	1	1	A0A1S3YRU3	A0A1S3YRU3 [154-170]	0	2433.27	High	High	High	Not Found	Not Found	High	0.951	1.7	1.8		14.87	1.7	2.1	1.6			1.7	Unique	2.21	High	0	0.0001212
[R].FLGHNGEINTIQGNLNWMQSR.[E]	1xiTRAQ8plex [N-Term]		2.52102e-07	0	2	2	1	A0A1S3Z1F3; A0A1S4A4G8	A0A1S3Z1F3 [331-351]; A0A1S4A4G8 [331-351]	0	2733.38	High	High	High	High	High	High	1.203	8.5	7		26.64	8.5	9	8	4.4	8	5.8	NotUnique	4.19	High	0	2.938e-07
[K].EVDEVLLVGGMTR.[V]	1xiTRAQ8plex [N-Term]		4.10365e-05	0	1	1	5	A0A1S3YCI5	A0A1S3YCI5 [382-394]	0	1721.94	High	High	High	High	High	High	0.857	112.2	130.9		3.07	112.2	129.7	125	135.9	132.6	131.2	Unique	2.5	High	0	3.201e-05
[R].FTAEMSWSDAGADIAEPQVNR.[L]	1xiTRAQ8plex [N-Term]		0.000150413	0	2	2	1	A0A1S4AM43; A0A1S3Z0C4	A0A1S4AM43 [19-39]; A0A1S3Z0C4 [19-39]	0	2599.24	High	High	High	High	High	High												NoQuanValues	2.3	High	0	0.0001076
[K].TSYGFDVLLSSTSGPAFNAGR.[S]	1xiTRAQ8plex [T/Y]		1.09399e-05	0	1	2	2	A0A140G1R2	A0A140G1R2 [470-490]	0	2755.45	High	High	High	High	High	High	1.08	31.6	29.3		11.65	31.6	33	28.7	25.8	32.7	26.3	Unique	2.91	High	0	9.45e-06
[R].FLSLTEPSLLGDSGELEIR.[I]	1xiTRAQ8plex [N-Term]		4.98787e-07	0	1	2	3	A0A1S3ZAW0	A0A1S3ZAW0 [129-147]	0	2380.29	High	High	High	High	High	High	1.235	8.5	6.9		17.49	8.5	7.8	6	8.3	6.8	5.4	Unique	4.19	High	0	5.51e-07
[R].ILDHNAQKPVVR.[M]	1xiTRAQ8plex [I/K]		2.70517e-05	0	2	2	1	A0A1S3XEF3; A0A1S4CKW1	A0A1S3XEF3 [394-405]; A0A1S4CKW1 [433-444]	0	1998.21	High	High	High	High	High	High	0.984	130.1	132.1		6.27	130.1	128.5	131.3	129.7	146.3	124.8	NotUnique	4.82	High	0	2.177e-05
[K].GNVLLIVNVASR.[C]	1xiTRAQ8plex [N-Term]		0.000287989	0	1	1	2	A0A1S3XD62	A0A1S3XD62 [97-108]	0	1558.96	High	High	High	High	High	High	0.967	28.3	29.2		7.66	28.3	27.2	32.2	29.6	26.9	30.3	Unique	3.08	High	0	0.000203
[K].ELIAIANPGEVDQVQLDR.[A]	1xiTRAQ8plex [N-Term]		5.15063e-07	0	1	1	3	A0A1S4A843	A0A1S4A843 [400-417]	0	2284.24	High	High	High	High	High	High	0.612	6.7	11		16.11	6.7	8.3	11.8	11.8	10.2	12.9	Unique	3.85	High	0	5.663e-07
[R].VTDASTMEIVSMVLVGK.[V]	1xiTRAQ8plex [V/K]		6.17626e-05	0	1	2	2	A0A1S4CAK0	A0A1S4CAK0 [149-165]	0	2388.33	High	High	High	High	High	High	0.573	3.2	5.5		19.19	3.2	5.4	6.1	6.2	6.1	3.7	Unique	2.2	High	0	4.666e-05
[R].SKPETGEVIGVFESIQPSDTDLGAK.[V]	iTRAQ8plex [S]		8.7099e-06	0	1	1	10	A0A1S4BSA2	A0A1S4BSA2 [356-380]	0	3516.92	High	High	High	High	High	High	0.987	84.6	85.8		15.86	84.6	82.9	103.6	95.7	72.6	73.9	Unique	3.2	High	0	7.664e-06
[K].SMIMFVGDGIGK.[T]	1xiTRAQ8plex [S/K]		3.96011e-05	0	1	1	3	A0A1S3Z2T8	A0A1S3Z2T8 [295-306]	0	1863.03	High	High	High	High	High	High	1.534	165.1	107.6		27.34	165.1	135.8	127.4	60.7	101	113	Unique	3.4	High	0	3.093e-05
[R].VVQIIGPVLDVAFPPGK.[M]	1xiTRAQ8plex [V/K]		1.33349e-06	0	1	1	48	A0A140G1S2	A0A140G1S2 [23-39]	0	2357.44	High	High	High	High	High	High	0.846	263.3	311.2		17.12	263.3	293.3	310.7	401.3	289	261.9	Unique	4.3	High	0	2.614e-06
[K].AIDAITANDIASVAEK.[L]	1xiTRAQ8plex [A/K]		0.000159491	0	1	1	1	A0A1S3YE85	A0A1S3YE85 [459-474]	0	2210.25	High	High	High	High	High	High	0.905	15.9	17.5		5.01	15.9	16.2	17.2	17.9	18.6	17.8	Unique	3.12	High	0	0.0001136
[R].KDDVHLVEDVLDAAK.[E]	iTRAQ8plex [K]		5.34358e-05	0	1	2	2	A0A1S3X1F6	A0A1S3X1F6 [138-152]	1	2579.48	High	High	High	High	High	High	0.899	37.7	42		7.49	37.7	39	39.4	41.6	43.1	46.7	Unique	2.21	High	0.0006576	0.003068
[K].WIQVVFEPPELK.[V]	1xiTRAQ8plex [W/K]		0.000294294	0	1	2	4	A0A1S4B793	A0A1S4B793 [190-201]	0	2093.23	High	High	High	High	High	High	0.638	17	26.6		7.73	17	27.3	29.4	25.6	23.9	26.9	Unique	2.09	High	0	0.0002077
[R].IAVFAEGAAADEAR.[E]	1xiTRAQ8plex [N-Term]		8.07152e-05	0	1	2	1	A0A1S3Z4J6	A0A1S3Z4J6 [239-252]	0	1694.9	High	High	High	High	High	High	0.844	69.4	82.2		11.62	69.4	65.7	85.5	88.5	88.6	82.5	Unique	1.82	High	0	5.982e-05
[K].QFGSLAEFTAVEEK.[L]	1xiTRAQ8plex [Q/K]		2.0068e-05	0	1	1	2	A0A1S4CQ81	A0A1S4CQ81 [180-193]	0	2164.17	High	High	High	High	High	High	0.844	45.6	54		12.6	45.6	55.9	47.4	63.9	54.9	47.8	Unique	3.64	High	0	1.655e-05
[R].GVITTIITTPVNANR.[F]	1xiTRAQ8plex [N-Term]		0.000154328	0	1	1	1	Q589Y3	Q589Y3 [35-49]	0	1874.1	High	High	High	High	High	High	1.45	21.1	14.6		12.35	21.1	16.1	16.1	12.7	15.3	12.5	Unique	3.74	High	0	0.0001101
[K].VDDPELLEAIR.[L]	1xiTRAQ8plex [N-Term]		0.000230151	0	2	2	2	A0A1S3WZ66; A0A1S3XUP8	A0A1S3WZ66 [145-155]; A0A1S3XUP8 [145-155]	0	1573.87	High	High	High	High	High	High	0.82	29.8	36.3		11.15	29.8	34.9	41.1	40.1	33.4	32.1	NotUnique	2.66	High	0	0.0001618
[K].AAEEGLISSSQMLK.[G]	1xiTRAQ8plex [A/K]		6.49735e-05	0	1	1	1	A0A1S3ZUY9	A0A1S3ZUY9 [348-361]	0	2072.15	High	High	High	High	High	High												NoQuanValues	2.29	High	0	4.886e-05
[K].ILLIGDSGVGK.[S]	1xiTRAQ8plex [I/K]		0.00017088	0	9	24	4	A0A1S3ZZM0; Q8VWF9; A0A1S4C294; A0A1S3X8Z4; A0A1S3ZJA8; A0A1S4ASQ4; A0A1S4B126; A0A1S3YRU3; A0A1S4C4M7	A0A1S3ZZM0 [11-21]; Q8VWF9 [18-28]; A0A1S4C294 [11-21]; A0A1S3X8Z4 [16-26]; A0A1S3ZJA8 [11-21]; A0A1S4ASQ4 [11-21]; A0A1S4B126 [18-28]; A0A1S3YRU3 [11-21]; A0A1S4C4M7 [11-21]	0	1680.05	High	High	High	High	High	High	1.113	73.6	66.1		9.28	73.6	76.4	63.9	61.8	67	61.6	NotUnique	3.36	High	0	0.0001213
[R].DVGVNSIVLFPK.[V]	1xiTRAQ8plex [D/K]		6.24898e-05	0	1	2	6	A0A1S4AKW2	A0A1S4AKW2 [170-181]	0	1896.14	High	High	High	High	High	High	0.671	55.5	82.7		15.78	55.5	65.4	72.1	89.4	93.2	93.3	Unique	3.4	High	0	4.712e-05
[K].LVVIVDVIDQNR.[A]	1xiTRAQ8plex [N-Term]		0.000124944	0	2	3	5	A0A1S3X430; A0A1S4A807	A0A1S3X430 [24-35]; A0A1S4A807 [24-35]	0	1687.01	High	High	High	High	High	High	1.023	21.7	21.3		46.54	21.7	16.9	18.5	14.3	17.9	38.7	NotUnique	3.35	High	0	9.019e-05
[K].SAPVIEEVPPLLEGGGK.[V]	1xiTRAQ8plex [S/K]		4.07132e-05	0	1	1	3	A0A1S3ZAC5	A0A1S3ZAC5 [375-391]	0	2300.33	High	High	High	High	High	High	0.839	35.4	42.2		28.47	35.4	38.8	59.2	28.8	49.2	35.2	Unique	4.14	High	0	3.173e-05
[K].GVLAEILEPIMGK.[G]	1xiTRAQ8plex [G/K]		1.01803e-05	0	1	4	2	A0A1S4BPZ2	A0A1S4BPZ2 [144-156]	0	1978.19	High	High	High	High	High	High	1.122	18.8	16.8		33.6	18.8	17.9	18.8	7.1	22	18.1	Unique	3.65	High	0	1.473e-05
[K].DSSITGVAVVLAGQTMVDMSLK.[L]	1xiTRAQ8plex [D/K]		0.00011375	0	1	1	1	A0A1S3Y189	A0A1S3Y189 [75-96]	0	2830.55	High	Not Found	High	High	High	High	1.404	2.4	1.7		9.42	2.4		1.5	1.6	1.8	1.9	Unique	2.17	High	0	8.258e-05
[K].GVMQILNTVIR.[G]	1xiTRAQ8plex [N-Term]		8.91934e-05	0	2	2	3	A0A1S4AZM4; A0A1S4BAT9	A0A1S4AZM4 [142-152]; A0A1S4BAT9 [142-152]	0	1547.92	High	High	High	High	High	High	1.033	36.8	35.6		15.35	36.8	27.9	34.5	37.3	43.1	35	NotUnique	3.48	High	8.183e-05	0.0002133
[K].HLNQSVLEGR.[Y]	1xiTRAQ8plex [N-Term]		0.00023406	0	1	1	2	A0A1S3XIL2	A0A1S3XIL2 [117-126]	0	1456.82	High	High	High	High	High	High	1.091	345.8	317		12.08	345.8	332.3	360	330.5	303.9	258.4	Unique	3.1	High	0	0.0001643
[K].VVVEVMGDVFPELK.[Q]	1xiTRAQ8plex [V/K]		3.86715e-05	0	2	2	2	A0A1S4B5E8; A0A1S4BYR7	A0A1S4B5E8 [429-442]; A0A1S4BYR7 [429-442]	0	2169.24	High	High	High	High	High	High	1.277	5.3	4.2		39.28	5.3	3.4	6.8	4.5	3.6	2.5	NotUnique	2.8	High	0	3.025e-05
[K].LEQTSGDSGANVK.[R]	1xiTRAQ8plex [L/K]		5.1378e-05	0	1	2	1	A0A1S4B7I9	A0A1S4B7I9 [61-73]	0	1914.04	High	High	High	High	High	High	0.764	65.9	86.3		22.51	65.9	62.9	73.9	112.8	96.3	85.3	Unique	2.91	High	0	3.941e-05
[K].DLQSQAVAR.[R]	1xiTRAQ8plex [N-Term]		0.000255955	0	1	3	1	A0A1S4DIM1	A0A1S4DIM1 [208-216]	0	1291.73	High	High	High	High	High	High	0.967	70.2	72.7		2.9	70.2	74	73.8	74.5	71.3	69.6	Unique	2.3	High	0	0.0001796
[R].LAQGPGERPAQPAAPAASAQTAQGGSK.[K]	1xiTRAQ8plex [L/K]		2.33591e-07	0	1	1	1	A0A1S4A7M5	A0A1S4A7M5 [181-207]	0	3125.69	High	High	High	High	High	High	0.943	19.5	20.6		18.46	19.5	25.2	18.3	16	20	23.7	Unique	3.45	High	0	2.742e-07
[K].AAQILSQNDPPVILAK.[V]	1xiTRAQ8plex [A/K]		1.366e-06	0	1	1	4	A0A1S4DND2	A0A1S4DND2 [72-87]	0	2286.36	High	High	High	High	High	High	0.979	78.7	80.4		15.17	78.7	71	74	79.6	75.9	101.5	Unique	3.94	High	0	1.393e-06
[K].IVDISDATGFPK.[F]	1xiTRAQ8plex [I/K]		0.000267811	0	1	2	3	A0A1S4D990	A0A1S4D990 [210-221]	0	1871.07	High	High	High	High	High	High	0.978	65.6	67		8.83	65.6	56.8	68	69.1	69.1	72.1	Unique	2.43	High	0	0.0001879
[R].QGMFVIPFMTR.[L]	1xiTRAQ8plex [N-Term]		0.00027648	0	1	1	2	A0A140G1U3	A0A140G1U3 [58-68]	0	1630.88	High	High	High	High	High	High	1.019	18.2	17.8		13.26	18.2	19.5	20.6	18.1	15.2	15.7	Unique	2.82	High	0	0.0001943
[K].DVQWLQTITSLPILVK.[G]	1xiTRAQ8plex [D/K]		6.74147e-06	0	3	3	10	A0A1S4CCT3; A0A1S4DPP6; A0A1S4ANB9	A0A1S4CCT3 [216-231]; A0A1S4DPP6 [216-231]; A0A1S4ANB9 [216-231]	0	2462.48	High	High	High	High	High	High	0.813	70.9	87.2		11.77	70.9	105.1	84.5	79.1	84	83.1	NotUnique	3.89	High	0	0.0001151
[K].LLSAGANVVLTSK.[G]	1xiTRAQ8plex [L/K]		4.35426e-05	0	1	2	3	A0A1S3Y346	A0A1S3Y346 [281-293]	0	1881.16	High	High	High	High	High	High	0.92	54.5	59.2		8.85	54.5	53	59.4	56.3	60.4	67	Unique	2.72	High	0	3.378e-05
[R].DLDDFVNFINEK.[S]	1xiTRAQ8plex [D/K]		8.8174e-05	0	1	2	2	A0A1S3Z744	A0A1S3Z744 [238-249]	0	2077.11	High	High	High	High	High	High	0.829	28.9	34.9		17.74	28.9	26.5	31.6	36.3	37.2	42.9	Unique	2.64	High	0.0001775	0.0006674
[R].DLGPIEEVVANLVK.[H]	1xiTRAQ8plex [D/K]		1.12503e-05	0	1	1	2	A0A1S3XEK9	A0A1S3XEK9 [131-144]	0	2104.25	High	High	High	High	High	High	1.007	5.7	5.6		44.44	5.7	9.8	6	4.2	4.2	3.8	Unique	3.62	High	0	9.697e-06
[K].MELIDAALPLLK.[G]	1xiTRAQ8plex [M/K]		4.56543e-05	0	1	3	2	A0A1S4CBH8	A0A1S4CBH8 [88-99]	0	1935.18	High	High	High	High	High	High	1.105	4.7	4.2		50.93	4.7	5.9	2.1	7.1	3.3	2.8	Unique	2.45	High	0	3.53e-05
[K].AAGASWIQFDEPTLVLDLEAHQLEAFTK.[A]	1xiTRAQ8plex [A/K]		5.0378e-05	0	2	2	3	A0A1S4AHL1; A0A1S4BRD0	A0A1S4AHL1 [197-224]; A0A1S4BRD0 [197-224]	0	3708.97	High	High	High	High	High	High	0.826	9.4	11.3		29.01	9.4	9.2	11	10.5	8.9	17	NotUnique	3.32	High	0	4.601e-05
[K].DAVFEEIDSLLSR.[V]	1xiTRAQ8plex [N-Term]		2.83741e-05	0	1	1	3	A0A1S3YQU6	A0A1S3YQU6 [285-297]	0	1797.95	High	High	High	High	Not Found	Not Found	0.01		2.1		1.92		2.1	2.1				Unique	2.67	High	0	2.277e-05
[K].AAVAWEPNKPLVIEDVQVAPPQAGEVR.[V]	1xiTRAQ8plex [A/K]		2.64136e-05	0	2	2	7	A0A1S3YLS8; A0A1S3ZYT7	A0A1S3YLS8 [12-38]; A0A1S3ZYT7 [12-38]	0	3491.95	High	High	High	High	High	High	1.01	29.5	29.2		12.49	29.5	33.7	27.1	29	24.4	31.6	NotUnique	3.45	High	0	2.126e-05
[R].VGTLDSLLALSDDLVK.[S]	1xiTRAQ8plex [V/K]		3.35275e-05	0	1	2	3	A0A1S4B749	A0A1S4B749 [48-63]	0	2267.33	High	High	High	High	High	High	0.899	11.1	12.3		20.35	11.1	14.4	12.9	8	12.8	13.5	Unique	2.7	High	0	2.652e-05
[K].GDIQVAVLEDIIQGMK.[D]	1xiTRAQ8plex [G/K]		1.69738e-05	0	1	2	1	A0A1S3YPH8	A0A1S3YPH8 [232-247]	0	2337.33	High	High	High	High	High	High	0.417	4.8	11.5		24.58	4.8	11	9.1	14.1	8.5	14.6	Unique	2.99	High	0	1.416e-05
[K].GMTAVFDEINSGKPVTSGLR.[K]	1xiTRAQ8plex [G/K]		7.3621e-07	0	1	1	1	A0A1S3XHG5	A0A1S3XHG5 [258-277]	0	2687.46	High	High	High	High	High	High	0.927	18.4	19.8		14.95	18.4	19.6	21.2	16	18.4	23.9	Unique	4.82	High	0	7.893e-07
[K].DRNDPSLGLK.[I]	1xiTRAQ8plex [D/K]		0.000236428	0	1	1	1	A0A1S4A2X7	A0A1S4A2X7 [81-90]	1	1723	High	High	High	High	High	High	0.935	192.5	205.9		12.2	192.5	206.2	240.8	218.4	184.6	179.6	Unique	2.7	High	0	0.000166
[K].TDSEGGFESDAVAIANVLETSTAEVGGK.[Q]	1xiTRAQ8plex [T/K]		7.89267e-09	0	1	1	3	A0A1S4DII2	A0A1S4DII2 [177-204]	0	3362.71	High	High	High	High	High	High	0.983	10.9	11.1		36.28	10.9	16.1	12.1	13.2	6.6	7.4	Unique	4.06	High	0	1.215e-08
[K].STLLNLLAGDLVPSEGEVR.[R]	1xiTRAQ8plex [N-Term]		3.58668e-05	0	1	2	1	A0A1S4A018	A0A1S4A018 [539-557]	0	2287.28	High	High	Not Found	Not Found	Not Found	Not Found	0.675	1.5	2.3			1.5	2.3					Unique	3.46	High	0	2.818e-05
[K].GLAVAIAQNVDTGAVLMQGFANR.[E]	1xiTRAQ8plex [N-Term]		2.15286e-08	0	1	2	1	A0A1S3X2J0	A0A1S3X2J0 [64-86]	0	2620.42	Not Found	Not Found	High	Not Found	Not Found	Not Found	0.01		1.4					1.4				Unique	4.1	High	0	3.055e-08
[R].GLFGAVSSVEMLSGGMIR.[L]	1xiTRAQ8plex [N-Term]		6.02628e-06	0	1	3	2	A0A1S3Z516	A0A1S3Z516 [254-271]	0	2115.12	Not Found	High	High	Not Found	High	Not Found	0.01		2.5		40.86		3.6	1.9		1.9		Unique	3.88	High	0	5.45e-06
[R].GNILEVGPENASQVILPSPVLNEGELESLLK.[D]	1xiTRAQ8plex [G/K]		1.48613e-06	0	2	2	1	A0A1S3Z1F3; A0A1S4A4G8	A0A1S3Z1F3 [633-663]; A0A1S4A4G8 [633-663]	0	3867.16	Not Found	High	High	High	High	High	0.01		3.5		15.66		4.3	3	3	3.6	3.8	NotUnique	3.5	High	0	1.501e-06
[R].EGVEVTDDVSIVEHLK.[H]	1xiTRAQ8plex [E/K]		3.57871e-06	0	1	2	1	A0A1S3XTE4	A0A1S3XTE4 [264-279]	0	2377.31	High	High	High	High	High	High	0.879	27.5	31.3		9.4	27.5	30.3	34.9	31.3	27	32.9	Unique	4.49	High	0	3.378e-06
[K].VATPEQAQEVHAAVR.[GD]	1xiTRAQ8plex [N-Term]		1.88829e-07	0	2	2	5	A0A1S3XGM0; A0A1S4BBF5	A0A1S3XGM0 [158-172]; A0A1S4BBF5 [242-256]	0	1910.04	High	High	High	High	High	High	0.944	228.8	242.4		8.66	228.8	241.5	238.1	275.8	239.1	217.5	NotUnique	5.12	High	0	2.252e-07
[K].GTVLTSFDFDSDQK.[V]	1xiTRAQ8plex [G/K]		0.000255955	0	1	2	1	A0A1S4CGN9	A0A1S4CGN9 [224-237]	0	2168.13	High	High	High	High	High	High	1.09	42.4	38.9		9.29	42.4	41.6	42.2	33.5	37.1	40.1	Unique	2.35	High	0	0.0001801
[-].IEVLLGSDDGGLAFVPGNFSVSAGEK.[I]	1xiTRAQ8plex [I/K]		6.11278e-08	0	2	2	20	P35477; P35476	P35477 [1-26]; P35476 [1-26]	0	3186.71	High	High	High	High	High	High	0.711	78.5	110.5		11.22	78.5	101.8	119.5	127.7	102.6	100.7	NotUnique	5.82	High	0	7.974e-08
[K].IVVVGAGSAGLGVLK.[M]	1xiTRAQ8plex [I/K]		1.3881e-06	0	2	4	2	A0A1S4ADZ8; A0A1S4B7M0	A0A1S4ADZ8 [326-340]; A0A1S4B7M0 [326-340]	0	1948.24	High	High	High	High	High	High	0.934	42.3	45.3		9.48	42.3	50.9	43.8	41	42.1	48.6	NotUnique	3.34	High	0	1.41e-06
[K].LVVLGIPWDVDTEGLR.[E]	1xiTRAQ8plex [N-Term]		0.000175246	0	1	2	1	A0A1S3ZN52	A0A1S3ZN52 [6-21]	0	2086.18	Not Found	Not Found	Not Found	High	Not Found	Not Found	0.01		1.4						1.4			Unique	1.97	High	0	0.0001244
[R].GNEMAEVLMDFPQLTMTLPDGR.[E]	1xiTRAQ8plex [N-Term]; 1xOxidation [M]		0.000113322	0	3	4	6	A0A1S3Z3P5; A0A1S4BL36; A0A097BTV9	A0A1S3Z3P5 [283-304]; A0A1S4BL36 [283-304]; A0A097BTV9 [283-304]	0	2785.35	High	High	High	High	High	High	0.641	4	6.3		33.14	4	9.6	6.7	4	5.5	5.6	NotUnique	2.86	High	0	8.233e-05
[R].GNEMAEVLMDFPQLTMTLPDGR.[E]	1xiTRAQ8plex [N-Term]		3.92035e-07	0	3	4	6	A0A1S3Z3P5; A0A1S4BL36; A0A097BTV9	A0A1S3Z3P5 [283-304]; A0A1S4BL36 [283-304]; A0A097BTV9 [283-304]	0	2769.36	High	High	High	High	High	High	1.661	18.6	11.2		55.97	18.6	21.3	10.6	4	9.8	10.3	NotUnique	4.16	High	0	1.706e-06
[K].DAISGGSTQTIK.[D]	1xiTRAQ8plex [D/K]		0.000269532	0	1	2	1	A0A1S4B2J0	A0A1S4B2J0 [622-633]	0	1786.02	High	High	High	High	High	High												NoQuanValues	3.37	High	0	0.0001896
[K].EAGVTVCESPAK.[I]	1xiTRAQ8plex [E/K]; 1xCarboxymethyl [C7]		0.000151522	0	2	3	1	A0A1S3Z6N8; A0A1S3Y7E9	A0A1S3Z6N8 [312-323]; A0A1S3Y7E9 [69-80]	0	1856.99	High	High	High	High	High	High	0.852	49.9	58.6		17.63	49.9	45.8	53.6	63.8	56.9	73	NotUnique	3.66	High	0	0.0001081
[K].VAVDGQSETIVEDIENMVR.[T]	1xiTRAQ8plex [N-Term]		6.5227e-05	0	1	1	1	A0A1S4BTR8	A0A1S4BTR8 [150-168]	0	2408.23	Not Found	High	Not Found	Not Found	Not Found	High	0.01		1.8		8.26		1.7				1.9	Unique	2.43	High	0	4.904e-05
[K].AVLQEITQLVETR.[L]	1xiTRAQ8plex [N-Term]		2.97607e-05	0	1	3	1	A0A1S3YJW5	A0A1S3YJW5 [224-236]	0	1804.05	High	High	High	High	High	High												NoQuanValues	3.72	High	0	2.378e-05
[K].DIAGTLATEAAEDSTQVAK.[L]	1xiTRAQ8plex [D/K]		7.19666e-09	0	1	1	1	A0A1S4ADF0	A0A1S4ADF0 [1016-1034]	0	2499.34	High	High	High	High	High	High	1.002	21.9	21.8		16.59	21.9	24.6	22.4	16.7	19.7	25.6	Unique	4.25	High	0	1.113e-08
[K].IGSIIGVGGDIAK.[Q]	1xiTRAQ8plex [I/K]		7.70642e-05	0	1	4	1	A0A1S4BIE5	A0A1S4BIE5 [54-66]	0	1808.11	High	High	High	High	High	High	1.103	29.9	27.1		6.33	29.9	28.1	26.4	28.9	27.6	24.5	Unique	2.82	High	0	5.731e-05
[K].NAMEPHFGEVHLILFK.[A]	1xiTRAQ8plex [N/K]		0.000175877	0	1	3	1	A0A1S3XDD6	A0A1S3XDD6 [206-221]	0	2490.38	High	High	High	High	High	High	1.045	35.9	34.4		5.71	35.9	33.2	31.9	35.6	34.1	36.9	Unique	2.73	High	0	0.0001247
[K].LDGLTTLIVADWK.[GD]	1xiTRAQ8plex [L/K]		8.60598e-06	0	1	2	3	A0A1S4B1M3	A0A1S4B1M3 [106-118]	0	2053.22	High	High	High	High	High	High	1.275	17.9	14.1		15.13	17.9	17.5	13.7	11.6	13.7	13.9	Unique	3.45	High	0	7.57e-06
[R].NLADDPSLVVAVNNLIALK.[G]	1xiTRAQ8plex [N/K]		0.00018491	0	1	1	1	A0A1S4CH48	A0A1S4CH48 [262-280]	0	2587.53	High	Not Found	High	High	High	High	0.967	2.8	2.9		10.61	2.8		3	2.5	3.1	3.2	Unique	2.77	High	0	0.0001311
[K].ALEAVIGHLR.[K]	1xiTRAQ8plex [N-Term]		0.000279113	0	1	2	3	A0A1S3YD61	A0A1S3YD61 [227-236]	0	1382.84	High	High	High	High	High	High	0.951	51.3	53.9		6.07	51.3	51.3	56.2	52.4	51.3	58.6	Unique	2.59	High	0	0.0001967
[K].MLIQMVETELGQR.[K]	1xiTRAQ8plex [N-Term]		8.10267e-05	0	2	2	3	A0A1S3YUZ1; A0A1S3YEC7	A0A1S3YUZ1 [411-423]; A0A1S3YEC7 [411-423]	0	1852	High	High	High	High	High	High	1.029	18.8	18.3		8.37	18.8	18.7	18.4	18.4	15.9	20.1	NotUnique	3.96	High	0	6.014e-05
[R].TVFPLALILSPTR.[E]	1xiTRAQ8plex [N-Term]		0.000214238	0	1	2	1	A0A1S4A7G6	A0A1S4A7G6 [229-241]	0	1732.07	High	High	High	High	High	High	0.806	1.3	1.6		5.26	1.3	1.6	1.6	1.7	1.6	1.5	Unique	2.87	High	0	0.000151
[R].VVEGFQVTPLWHQGSIR.[D]	1xiTRAQ8plex [N-Term]		0.00011945	0	1	2	1	A0A1S4AKV2	A0A1S4AKV2 [221-237]	0	2257.24	High	High	High	High	High	High												NoQuanValues	2.53	High	0	8.638e-05
[K].EIIIDVPLANK.[L]	1xiTRAQ8plex [E/K]		5.98628e-05	0	3	4	13	Q84QE7; A0A1S3YUA1; A0A1S3XJD3	Q84QE7 [186-196]; A0A1S3YUA1 [192-202]; A0A1S3XJD3 [192-202]	0	1833.13	High	High	High	High	High	High	1.204	555.2	461.1		18.57	555.2	542.3	555.3	353.6	424	430.2	NotUnique	3.72	High	0	9.77e-05
[K].MLESMQSIEEEVQALR.[K]	1xiTRAQ8plex [N-Term]		0.000280876	0	1	2	1	A0A1S3Y1F9	A0A1S3Y1F9 [449-464]	0	2197.11	High	High	High	High	Not Found	Not Found	0.755	1.4	1.9		10.75	1.4	2	1.6	1.9			Unique	1.72	High	0	0.0001979
[K].IAVIVGTITDDVR.[A]	1xiTRAQ8plex [N-Term]		0.000130669	0	1	3	3	A0A1S4D9B3	A0A1S4D9B3 [78-90]	0	1675.99	High	High	High	High	High	High	1.023	4.9	4.8		24.12	4.9	6.1	5.6	4.4	4.7	3.1	Unique	2.7	High	0	9.42e-05
[R].DITLGFVDLLRDDFVEQDR.[S]	1xiTRAQ8plex [N-Term]		8.65599e-09	0	1	2	27	A0A140G1S3	A0A140G1S3 [340-358]	1	2570.34	High	High	High	High	High	High	0.896	236.7	264.2		13.66	236.7	291.4	287.4	291.8	234	216.6	Unique	3.97	High	0	1.322e-08
[K].EGAVVSASDISASMVAEAQK.[Q]	1xiTRAQ8plex [E/K]		2.38967e-08	0	1	2	4	Q9MUE2	Q9MUE2 [170-189]	0	2558.36	High	High	High	High	High	High	1.09	55.2	50.7		10.64	55.2	58.7	52.4	50.3	44.4	47.6	Unique	4.21	High	0	1.672e-07
[K].VLVEHEGK.[T]	1xiTRAQ8plex [V/K]		0.000124012	0	2	2	2	A0A1S4C0U2; A0A1S4B0I0	A0A1S4C0U2 [49-56]; A0A1S4B0I0 [49-56]	0	1518.91	High	High	High	High	High	High	0.747	189.6	253.8		22.02	189.6	201.3	218.6	343.8	266.6	238.7	NotUnique	2.96	High	0	8.975e-05
[K].VALITGGASGIGAATAR.[L]	1xiTRAQ8plex [N-Term]		3.2204e-07	0	1	1	3	O50038	O50038 [18-34]	0	1790.04	High	High	High	High	High	High	0.884	94.6	107.1		5.56	94.6	107.4	100	115.8	108.8	103.4	Unique	3.8	High	0	3.676e-07
[K].EAISGGSTQAMK.[D]	1xiTRAQ8plex [E/K]		0.000292485	0	1	1	3	A0A1S4A548	A0A1S4A548 [635-646]	0	1787.98	High	High	High	High	High	High	0.935	51.8	55.4		13.62	51.8	44.8	55.4	65.8	53.3	57.6	Unique	2.5	High	0	0.0002063
[R].EQAVWALGNIAGDSPK.[Y]	1xiTRAQ8plex [E/K]		9.85976e-06	0	1	1	4	A0A1S4A241	A0A1S4A241 [177-192]	0	2264.25	High	High	High	High	High	High	1.141	55.8	48.9		9.24	55.8	52.1	54.6	48.6	43.8	45.3	Unique	2.89	High	0	8.573e-06
[K].AVAMALLPDVVR.[F]	1xiTRAQ8plex [N-Term]		0.00020409	0	1	1	1	A0A1S3YR11	A0A1S3YR11 [509-520]	0	1558.93	High	High	High	High	High	High												NoQuanValues	3.53	High	0	0.000144
[K].VVIGMDVAASEFFLNDK.[S]	1xiTRAQ8plex [V/K]; 1xOxidation [M5]		6.39946e-06	0	1	1	2	A0A1S3YIG1	A0A1S3YIG1 [245-261]	0	2479.34	High	High	High	High	High	High	1.038	10.3	9.9		15.96	10.3	9.6	7.7	10	10.3	12.1	Unique	2.97	High	0	3.295e-05
[K].VVIGMDVAASEFFLNDK.[S]	1xiTRAQ8plex [V/K]		2.6419e-08	0	1	1	3	A0A1S3YIG1	A0A1S3YIG1 [245-261]	0	2463.34	High	High	High	High	High	High	0.976	38.5	39.4		9.55	38.5	35.8	39.2	38.4	37.9	45.8	Unique	4.03	High	0	3.695e-08
[K].TWQGRPENVDAAQK.[A]	1xiTRAQ8plex [T/K]		2.63087e-05	0	1	1	1	A0A1S4D0G2	A0A1S4D0G2 [345-358]	0	2208.2	High	High	High	High	High	High	1.411	109.3	77.5		16	109.3	97	73.2	80.6	64	72.6	Unique	3.06	High	0	2.123e-05
[R].FQIGEVFAHVPKEEVESR.[I]	1xiTRAQ8plex [F/K]		3.77634e-05	0	1	2	1	A0A1S4DDJ6	A0A1S4DDJ6 [65-82]	1	2709.48	High	High	High	High	High	High	0.785	7.5	9.6		7.74	7.5	9.7	8.6	9.3	9.6	10.6	Unique	2.91	High	0	2.966e-05
[K].QFIIDVLHPGR.[A]	1xiTRAQ8plex [N-Term]		1.2532e-05	0	2	3	2	A0A1S4AKL8; A0A1S3ZXI6	A0A1S4AKL8 [23-33]; A0A1S3ZXI6 [23-33]	0	1598.93	High	High	High	High	High	High	1.106	43.7	39.5		16.11	43.7	38.4	32.4	37.1	39.9	49.7	NotUnique	3.95	High	0	1.069e-05
[R].LNQTPGSPVAGGSSAGR.[K]	1xiTRAQ8plex [N-Term]		7.18798e-05	0	2	2	1	A0A1S4AKX3; A0A1S4D971	A0A1S4AKX3 [262-278]; A0A1S4D971 [262-278]	0	1859.99	High	High	High	High	High	High	0.979	30.8	31.4		21.47	30.8	40.6	33.2	31	30.7	21.7	NotUnique	2.78	High	0	5.373e-05
[K].AVMNIGGPLLGVPK.[S]	1xiTRAQ8plex [A/K]		8.00956e-05	0	1	2	1	A0A1S3Z445	A0A1S3Z445 [283-296]	0	1974.2	High	High	High	High	High	High	0.915	21.1	23		7.14	21.1	22.3	24.5	21.7	25.1	21.6	Unique	3.37	High	0	5.94e-05
[K].TDIPVANLVEQVK.[D]	1xiTRAQ8plex [T/K]		0.00011375	0	1	2	1	A0A1S4ABM4	A0A1S4ABM4 [390-402]	0	2034.21	High	High	High	High	High	High												NoQuanValues	2.55	High	0	8.267e-05
[R].DFGSPQQVAETLIK.[K]	1xiTRAQ8plex [D/K]		3.135e-06	0	1	1	6	A0A1S3YCF0	A0A1S3YCF0 [142-155]	0	2141.21	High	High	High	High	High	High	1.025	154	150.2		7.32	154	144.4	165.7	157.9	142.3	140.9	Unique	3.18	High	0	2.984e-06
[K].DVIEPLESVSVNVIPTSK.[Q]	1xiTRAQ8plex [D/K]		3.71696e-05	0	2	2	3	A0A1S3YCF0; A0A1S3ZHH0	A0A1S3YCF0 [120-137]; A0A1S3ZHH0 [120-137]	0	2534.45	High	High	High	High	High	High	0.987	29.5	29.9		9.6	29.5	28.3	31.6	33.3	30.3	25.9	NotUnique	3.04	High	0	2.916e-05
[R].KLSPVFTGGPGVDEVPPIWVDR.[A]	1xiTRAQ8plex [K]		0.000119002	0	2	2	1	A0A1S3Y9V2; A0A1S4C5E5	A0A1S3Y9V2 [539-560]; A0A1S4C5E5 [536-557]	1	2973.67	High	High	High	High	High	High	0.921	4.1	4.5		35.41	4.1	3	4.7	7.1	3.8	3.8	NotUnique	3.31	High	0	8.618e-05
[R].MLTSLDAGDSIVVTK.[A]	1xiTRAQ8plex [M/K]		1.16338e-06	0	1	2	4	A0A1S4D398	A0A1S4D398 [81-95]	0	2158.22	High	High	High	High	High	High	1.161	112.9	97.2		13.02	112.9	107.5	106.2	78	90.7	103.7	Unique	3.99	High	0	1.198e-06
[K].GVGVSTGGGTHVGVGK.[G]	1xiTRAQ8plex [G/K]		3.22428e-06	0	2	3	2	A0A1S4AET1; A0A1S4C9B0	A0A1S4AET1 [116-131]; A0A1S4C9B0 [113-128]	0	1977.13	High	High	High	High	High	High	1.061	162.6	153.2		13.61	162.6	158.9	185.2	139.1	151.7	131.3	NotUnique	3.73	High	0	3.068e-06
[R].SEQEFQALATEAGFK.[G]	1xiTRAQ8plex [S/K]		8.71655e-05	0	1	1	1	A0A1S4BGK6	A0A1S4BGK6 [330-344]	0	2264.2	High	High	High	High	High	High	0.804	12.9	16.1		8.18	12.9	16.2	17.9	16.7	14.9	14.7	Unique	2.1	High	0	6.44e-05
[K].DPNATVVMLATGTGIAPFR.[S]	1xiTRAQ8plex [N-Term]; 1xOxidation [M8]		5.92749e-07	0	2	2	5	A0A1S3X0Y5; A0A1S3Y5Z1	A0A1S3X0Y5 [208-226]; A0A1S3Y5Z1 [208-226]	0	2251.21	High	High	High	High	High	High	0.845	20.4	24.2		8.5	20.4	26	21.7	22.9	26.6	23.8	NotUnique	4.71	High	0	2.19e-06
[K].DPNATVVMLATGTGIAPFR.[S]	1xiTRAQ8plex [N-Term]		8.183e-09	0	2	2	7	A0A1S3X0Y5; A0A1S3Y5Z1	A0A1S3X0Y5 [208-226]; A0A1S3Y5Z1 [208-226]	0	2235.21	High	High	High	High	High	High	0.749	49.3	65.7		18.43	49.3	67.3	63.5	85	60.9	52.1	NotUnique	5.3	High	0	1.253e-08
[R].VNEIWFTFDLDK.[A]	1xiTRAQ8plex [V/K]		6.5227e-05	0	1	2	5	A0A1S3Z1M3	A0A1S3Z1M3 [218-229]	0	2135.16	High	High	High	High	High	High	0.838	68.8	82.1		11.5	68.8	80.1	82	97.6	78.6	72.1	Unique	3.31	High	0	4.908e-05
[K].GTNALDVLEGR.[AS]	1xiTRAQ8plex [N-Term]		1.50589e-05	0	2	8	2	A0A1S4BTR8; A0A1S4B2H8	A0A1S4BTR8 [220-230]; A0A1S4B2H8 [220-230]	0	1448.8	High	High	High	High	High	High												NoQuanValues	2.65	High	0	1.266e-05
[K].FGHHGGNHPVR.[N]	1xiTRAQ8plex [N-Term]		0.000159491	0	1	3	4	A0A1S3YP68	A0A1S3YP68 [335-345]	0	1518.8	High	High	High	High	High	High	0.856	291.3	340.1		12.62	291.3	294.2	293.1	363.1	369.5	380.8	Unique	3.7	High	0	0.0001138
[K].QLGSNNALNNAR.[A]	1xiTRAQ8plex [N-Term]		1.86043e-05	0	1	1	2	A0A1S4D2U5	A0A1S4D2U5 [258-269]	0	1575.85	High	High	High	High	High	High	1.011	165	163.1		27.49	165	183.8	226.2	162.1	131.9	111.5	Unique	3.22	High	0	1.543e-05
[K].FSNQINVGDIFQAR.[V]	1xiTRAQ8plex [N-Term]		5.93967e-05	0	1	2	2	A0A1S4DN69	A0A1S4DN69 [178-191]	0	1913.02	High	High	High	High	High	High	1.09	68.2	62.5		21.2	68.2	63.6	77	63.9	67.3	40.9	Unique	2.87	High	0	4.499e-05
[R].LSTTAESTDWIASSLTR.[R]	1xiTRAQ8plex [N-Term]		2.57213e-07	0	1	2	4	A0A1S4CIQ1	A0A1S4CIQ1 [76-92]	0	2143.12	High	High	High	High	High	High	1.286	19.8	15.4		34.84	19.8	20.4	19	18.2	8.3	11	Unique	3.49	High	0	2.994e-07
[R].DIIIATGSVPFVPR.[G]	1xiTRAQ8plex [N-Term]		1.75942e-05	0	1	2	3	A0A1S4AZJ1	A0A1S4AZJ1 [222-235]	0	1789.05	High	High	High	High	High	High	0.865	45.3	52.4		10.3	45.3	60.9	46.4	52.2	53.2	49.5	Unique	4.32	High	0	1.464e-05
[K].EGTANTSVEGVFAAGDVQDHEWR.[Q]	1xiTRAQ8plex [N-Term]		3.4157e-08	0	1	2	2	A0A1S4AQT6	A0A1S4AQT6 [370-392]	0	2779.32	High	High	High	High	High	High	0.926	30.4	32.9		19.17	30.4	43	31.4	33	31.1	25.8	Unique	4.57	High	0	4.679e-08
[K].KADIGIAVADATDAAR.[SG]	1xiTRAQ8plex [K]		6.17626e-05	0	1	8	1	A0A1S4ADW0	A0A1S4ADW0 [601-616]	1	2166.23	High	High	High	High	High	High	0.977	50.8	52		10.07	50.8	47.9	52.1	54.6	46.1	59.1	Unique	3.48	High	0	4.666e-05
[K].KIIFTNVGNPHALGQKPLTFPR.[Q]	iTRAQ8plex [K]		5.95133e-07	0	2	4	2	A0A1S4AZM4; A0A1S4BAT9	A0A1S4AZM4 [39-60]; A0A1S4BAT9 [39-60]	1	3361	High	High	High	High	High	High	0.912	43	47.1		10.2	43	39	50.6	50.9	47.8	47.3	NotUnique	5.18	High	0	6.487e-07
[K].VVGTQAPVELGSLR.[A]	1xiTRAQ8plex [N-Term]		4.70052e-06	0	2	2	5	A0A1S4AGN4; A0A1S4CAZ2	A0A1S4AGN4 [357-370]; A0A1S4CAZ2 [357-370]	0	1730.01	High	High	High	High	High	High	0.887	98.1	110.6		5.99	98.1	107.6	103.8	120.3	114.2	107	NotUnique	4.66	High	0	4.34e-06
[K].GIVDSNDLPLNVSR.[E]	1xiTRAQ8plex [N-Term]		9.0917e-05	0	2	3	6	A0A1S3XXX9; A0A1S3ZPC7	A0A1S3XXX9 [444-457]; A0A1S3ZPC7 [440-453]	0	1802.99	High	High	High	High	High	High	0.716	69.3	96.7		6.03	69.3	87.6	97.2	95.6	100.2	102.9	NotUnique	3.2	High	0	6.68e-05
[K].LQALWNHPAGPK.[T]	1xiTRAQ8plex [L/K]		0.000200556	0	1	4	2	A0A1S4CK97	A0A1S4CK97 [6-17]	0	1940.13	High	High	High	High	High	High	1.094	91.9	84		10.51	91.9	93.1	91.4	71.2	83.3	80.9	Unique	3.43	High	0	0.0001414
[R].AVAVSAFQSETPRPVMVSR.[S]	1xiTRAQ8plex [N-Term]		0.000144973	0	2	3	1	A0A1S4BAF4; A0A1S3YWJ9	A0A1S4BAF4 [64-82]; A0A1S3YWJ9 [62-80]	0	2336.27	High	High	High	High	High	High												NoQuanValues	2.05	High	0	0.0001039
[R].LLSEPAPGISASPSEDNMR.[Y]	1xiTRAQ8plex [N-Term]		1.22351e-05	0	1	1	2	A0A075EYQ4	A0A075EYQ4 [17-35]	0	2275.15	High	High	High	High	High	High	1.097	12.2	11.1		9.97	12.2	9.8	10.6	10.6	12	12.5	Unique	3.71	High	0	1.049e-05
[R].DLAVLEANDGVWPGVR.[T]	1xiTRAQ8plex [N-Term]		3.34783e-08	0	1	1	2	A0A1S4CZL7	A0A1S4CZL7 [340-355]	0	2015.09	High	High	High	High	High	High												NoQuanValues	4.4	High	0	4.579e-08
[K].ATGDNVGPLLLK.[K]	1xiTRAQ8plex [A/K]		0.000242823	0	1	1	3	A0A1S3ZTZ0	A0A1S3ZTZ0 [85-96]	0	1806.09	High	High	High	High	High	High	0.838	68	81.1		13.06	68	74.7	77.2	96.3	87.3	70	Unique	3.25	High	0	0.0001707
[K].ETGDNVGPLLLK.[K]	1xiTRAQ8plex [E/K]		0.000214977	0	1	1	2	A0A1S4B2J5	A0A1S4B2J5 [85-96]	0	1864.1	High	High	High	High	High	High	0.71	37.6	53		17.67	37.6	46.3	44.9	66.1	59.6	48	Unique	2.95	High	0	0.0001516
[R].GFLGQSELEAALTGMDLVIIPAGIPR.[K]	1xiTRAQ8plex [N-Term]; 1xOxidation [M15]		1.95159e-05	0	1	1	2	A0A1S4B5M6	A0A1S4B5M6 [100-125]	0	2988.64	Not Found	High	Not Found	Not Found	Not Found	Not Found	0.01		2.1				2.1					Unique	2.86	High	0	1.61e-05
[K].KFDSDVSLEVIAMR.[T]	1xiTRAQ8plex [K]		3.96784e-07	0	1	1	3	A0A1S3X9U6	A0A1S3X9U6 [418-431]	1	2218.24	High	High	High	High	High	High	0.877	115.8	132		12.62	115.8	130.9	142.4	153.4	122.8	110.6	Unique	4.27	High	0	1.857e-05
[RK].IFFIAWSPDTSK.[V]	1xiTRAQ8plex [I/K]		6.5227e-05	0	1	4	4	A0A1S3YWQ0	A0A1S3YWQ0 [85-96]	0	2020.14	High	High	High	High	High	High	0.936	65	69.5		14.36	65	70.4	84.8	70.9	62	59.2	Unique	3.3	High	0	0.0001983
[K].VASPEQAQEVHAAVR.[DE]	1xiTRAQ8plex [N-Term]		4.54197e-08	0	1	2	11	A0A1S3X2Z0	A0A1S3X2Z0 [247-261]	0	1896.02	High	High	High	High	High	High	0.922	392.4	425.7		6.13	392.4	418.4	399.1	425.9	416.2	469	Unique	6.28	High	0	6.074e-08
[R].LFVTIFDSLNDK.[C]	1xiTRAQ8plex [L/K]		8.22842e-05	0	1	2	1	A0A1S4APY2	A0A1S4APY2 [346-357]	0	2020.16	High	High	High	High	High	High	0.868	6.5	7.5		37.43	6.5	4.6	8.3	8.5	4.8	11.3	Unique	2.46	High	0	6.098e-05
[R].WFVDPIVGFLR.[D]	1xiTRAQ8plex [N-Term]		8.07152e-05	0	1	1	2	A0A1S4CWZ4	A0A1S4CWZ4 [190-200]	0	1652.95	High	High	High	High	High	High	1.662	32.6	19.6		67.53	32.6	29	37.3	4.5	12	15.4	Unique	3.31	High	0	5.987e-05
[K].EILGWSATTNLPEDLK.[E]	1xiTRAQ8plex [E/K]		5.51392e-05	0	2	2	3	A0A1S3YUQ9; A0A1S4B3Y9	A0A1S3YUQ9 [353-368]; A0A1S4B3Y9 [357-372]	0	2395.33	High	High	High	High	High	High	0.721	26.1	36.2		17.31	26.1	32.1	39.4	43.1	38.9	27.5	NotUnique	3.23	High	0	4.195e-05
[R].AMLAAVDGAVQLVVDR.[S]	1xiTRAQ8plex [N-Term]		1.28447e-07	0	1	1	3	A0A1S3XQ32	A0A1S3XQ32 [301-316]	0	1932.09	High	High	High	High	High	High	0.297	2.2	7.3		25.07	2.2	9.1	8.7	4.5	7.6	6.6	Unique	4.08	High	0	1.583e-07
[K].AHADVFNVFLQILDDGR.[V]	1xiTRAQ8plex [N-Term]		4.16907e-05	0	1	2	1	A0A1S4CAS7	A0A1S4CAS7 [765-781]	0	2234.19	Not Found	High	Not Found	Not Found	High	High	0.01		2.2		29.95		1.8			1.8	2.9	Unique	2.96	High	0	3.242e-05
[K].IEFAGPNIGAPALPPIR.[N]	1xiTRAQ8plex [N-Term]		9.32286e-06	0	2	3	2	A0A1S4B7U4; A0A1S4AE25	A0A1S4B7U4 [168-184]; A0A1S4AE25 [166-182]	0	2037.18	High	High	High	High	High	High	0.969	31	32		8.98	31	34.8	29.6	30.2	29.8	35.4	NotUnique	4.04	High	0	8.153e-06
[R].KEANILHEK.[I]	iTRAQ8plex [K]		0.00011461	0	2	2	3	Q9XEN8; A0A1S3XC82	Q9XEN8 [170-178]; A0A1S3XC82 [170-178]	1	1994.22	High	High	High	High	High	High	0.886	292.2	329.6		23.45	292.2	245.7	307.9	317	320.9	456.7	NotUnique	3.02	High	8.183e-05	0.0002768
[R].TVLELLAPAQLINELK.[E]	1xiTRAQ8plex [T/K]		7.27202e-05	0	1	2	1	A0A1S4DS49	A0A1S4DS49 [1267-1282]	0	2373.46	High	High	Not Found	High	High	High	0.451	1.5	3.4		19.53	1.5	3.7		2.5	4	3.3	Unique	1.99	High	0	5.435e-05
[R].LSDSAYEIALTHIR.[N]	1xiTRAQ8plex [L/Y]		0.000159491	0	1	1	1	A0A1S3X9U6	A0A1S3X9U6 [630-643]	0	2197.24	High	High	High	High	High	High	0.863	63.1	73.1		15.06	63.1	66.8	78	89.4	70.5	60.9	Unique	3	High	0	0.0001139
[R].LLDLLVEEAAQSER.[S]	1xiTRAQ8plex [N-Term]		5.38568e-05	0	1	4	1	A0A1S3Y0W2	A0A1S3Y0W2 [370-383]	0	1890.05	Not Found	High	High	High	Not Found	High	0.01		2		9.84		2	2	2.2		1.7	Unique	2.58	High	0	4.116e-05
[K].DSGFYGGHGIVGAQVPLGIGLAFAQK.[Y]	iTRAQ8plex [D]		1.10719e-05	0	1	2	1	A0A1S4AK33	A0A1S4AK33 [160-185]	0	3471.95	High	High	High	High	High	High	0.805	8.7	10.8		12.21	8.7	10.1	12	10.9	8.9	12.1	Unique	4.02	High	0	9.557e-06
[K].KADEEPTIEEPPPTILEEVK.[K]	iTRAQ8plex [K]		5.9165e-05	0	2	4	2	A0A1S4CN68; A0A1S3ZA22	A0A1S4CN68 [254-273]; A0A1S3ZA22 [141-160]	1	3176.77	High	High	High	High	High	High	1.285	24.9	19.4		15.25	24.9	22.8	19	17.8	15.5	21.8	NotUnique	2.69	High	0	4.485e-05
[K].FVVVVDDSK.[L]	1xiTRAQ8plex [F/K]		0.000144973	0	2	2	5	A0A1S3Z1X1; A0A1S3YG65	A0A1S3Z1X1 [169-177]; A0A1S3YG65 [170-178]	0	1615.95	High	High	High	High	High	High	0.883	260.5	295.2		6.34	260.5	306.7	289.4	315.3	298.1	266.5	NotUnique	2.7	High	0	0.0001038
[R].EGQPLGIAVTLR.[G]	1xiTRAQ8plex [N-Term]		1.80202e-05	0	1	2	4	A0A1S3X434	A0A1S3X434 [140-151]	0	1557.93	High	High	High	High	High	High	0.943	121.5	128.8		1.02	121.5	128.6	131.1	128.2	128.1	127.9	Unique	3.5	High	0	1.496e-05
[K].ESGFYGGHGIVGAQVPLGIGLAFAQK.[Y]	iTRAQ8plex [E]		6.54814e-05	0	1	2	1	A0A1S3X1E5	A0A1S3X1E5 [156-181]	0	3485.97	High	High	High	High	High	High	1.068	8	7.5		25.82	8	7.1	9.4	7.8	4.5	8.9	Unique	2.1	High	0	4.935e-05
[K].DVLSVAFSIDNR.[Q]	1xiTRAQ8plex [N-Term]		0.000231709	0	1	1	1	A0A1S3XG61	A0A1S3XG61 [14-25]	0	1639.9	High	High	High	High	High	High	1.196	20.8	17.4		8.51	20.8	19.5	16.8	16.6	15.7	18.2	Unique	2.59	High	0	0.000163
[K].VDEYITHNMTLADINK.[A]	iTRAQ8plex [V]		3.06003e-05	0	1	1	1	A0A1S3ZYT7	A0A1S3ZYT7 [345-360]	0	2789.53	High	High	High	High	High	High	1.291	20.9	16.2		21.12	20.9	16.8	19.7	15.1	18.3	10.9	Unique	3	High	0	2.44e-05
[R].VLVTGTGPLGCVPAELAQR.[S]	1xiTRAQ8plex [N-Term]; 1xCarboxymethyl [C11]		6.10435e-05	0	1	4	2	A0A1S3YMA4	A0A1S3YMA4 [227-245]	0	2243.24	High	High	High	High	High	High	0.873	10.3	11.8		18.87	10.3	9	14.8	12.8	12.1	10.4	Unique	2.88	High	0	4.609e-05
[R].GSGFVAVEIPFTPR.[A]	1xiTRAQ8plex [N-Term]		4.44107e-05	0	2	4	4	A0A1S3Y1E2; A0A1S3ZQA2	A0A1S3Y1E2 [160-173]; A0A1S3ZQA2 [160-173]	0	1780.99	High	High	High	High	High	High	0.808	23.4	28.9		13.38	23.4	26.8	24.1	34.2	28.6	31	NotUnique	4.38	High	0	6.033e-05
[K].GVQGAQPGPTLDWMQR.[V]	1xiTRAQ8plex [N-Term]		2.35343e-05	0	2	8	1	A0A1S4B0L7; A0A1S4CH39	A0A1S4B0L7 [202-217]; A0A1S4CH39 [201-216]	0	2045.05	High	High	High	High	High	High	0.957	16.6	17.4		12.22	16.6	14.2	18.1	18.5	16.4	19.7	NotUnique	4.29	High	0	1.911e-05
[R].ESSVLSTSSR.[V]	1xiTRAQ8plex [N-Term]		0.000237221	0	2	2	3	A0A1S4AA25; A0A1S3ZWT7	A0A1S4AA25 [193-202]; A0A1S3ZWT7 [252-261]	0	1356.73	High	High	High	High	High	High	0.975	252.4	258.9		12.53	252.4	259.5	275.1	297.7	252.3	209.9	NotUnique	2.9	High	8.183e-05	0.0002361
[K].NPVIIVGAGVFDR.[E]	1xiTRAQ8plex [N-Term]		8.75005e-05	0	2	2	2	A0A1S4CG81; A0A1S4BIG4	A0A1S4CG81 [417-429]; A0A1S4BIG4 [506-518]	0	1660.97	High	High	High	High	High	High	0.932	27.4	29.4		8.22	27.4	31.6	27.7	32.5	27.7	27.5	NotUnique	3.19	High	0	6.458e-05
[R].GAASGTNVAR.[F]	1xiTRAQ8plex [N-Term]		0.000255955	0	1	2	1	A0A1S3YZB6	A0A1S3YZB6 [142-151]	0	1207.67	High	High	High	High	High	High	0.821	64.2	78.2		29.57	64.2	54.2	68.8	75.3	76.1	116.4	Unique	1.76	High	0	0.0001796
[K].KLPSILVDEASVQK.[I]	iTRAQ8plex [K]		0.000149311	0	2	3	3	A0A1S4CXU6; A0A1S4AET6	A0A1S4CXU6 [51-64]; A0A1S4AET6 [51-64]	1	2439.49	High	High	High	High	High	High	0.821	62.1	75.7		12.86	62.1	62.5	72.6	81.7	73.3	88.1	NotUnique	3.55	High	0.0001775	0.0006979
[R].TELPALIAEVK.[K]	1xiTRAQ8plex [T/K]		2.22582e-05	0	1	1	2	A0A1S4A8M3	A0A1S4A8M3 [184-194]	0	1792.1	High	High	High	High	High	High	1.03	12.4	12		18.76	12.4	13.6	15.1	11.1	9.9	10.4	Unique	3.39	High	0	1.821e-05
[R].TSSGVEGIAR.[I]	1xiTRAQ8plex [N-Term]		2.17326e-05	0	1	1	2	A0A140G1V5	A0A140G1V5 [53-62]	0	1280.71	High	High	High	High	High	High	1.181	260.3	220.4		14.48	260.3	266.3	234.5	197.9	218.4	184.9	Unique	2.53	High	0	1.777e-05
[K].FDSGPSLFSGFQSR.[G]	1xiTRAQ8plex [N-Term]		0.00026439	0	1	2	1	A0A1S4B7R4	A0A1S4B7R4 [98-111]	0	1835.92	High	High	High	High	High	High	1.158	7.7	6.7		40.67	7.7	10	4.2	7.7	7.9	3.6	Unique	2.83	High	0	0.0001858
[K].EGLAPINLVVETEMHR.[A]	1xiTRAQ8plex [N-Term]		7.18798e-05	0	1	2	2	A0A1S4ACS8	A0A1S4ACS8 [239-254]	0	2112.14	High	High	High	High	High	High												NoQuanValues	2.78	High	0	5.38e-05
[R].DLLNNPDLVANDPVVSFK.[T]	1xiTRAQ8plex [D/K]		2.74622e-06	0	1	1	4	A0A1S3ZVW5	A0A1S3ZVW5 [45-62]	0	2578.43	High	High	High	High	High	High	1.016	37.4	36.8		11.99	37.4	31.4	32.7	40.1	39	40.9	Unique	3.22	High	0	2.642e-06
[K].VPGVDDVTGEPLIQR.[K]	1xiTRAQ8plex [N-Term]		0.00017274	0	2	2	3	A0A1S4DNR6; A0A1S4AQN5	A0A1S4DNR6 [176-190]; A0A1S4AQN5 [176-190]	0	1899.05	High	High	High	High	High	High	0.799	54.9	68.7		7.03	54.9	60.4	71.6	69	70.1	72.4	NotUnique	2.78	High	0	0.0001225
[R].LFFRPEQVGMTK.[T]	1xiTRAQ8plex [L/K]		0.000272125	0	1	2	2	A0A1S3ZZR3	A0A1S3ZZR3 [128-139]	0	2061.18	High	High	High	High	High	High	0.888	55.7	62.7		7.5	55.7	57.8	62.2	69.8	59.3	64.5	Unique	2.32	High	0.0006904	0.003563
[K].DLTFPSSIPVSLAAR.[Q]	1xiTRAQ8plex [N-Term]		0.000149311	0	2	2	4	A0A1S3XEW2; A0A1S4A3G0	A0A1S3XEW2 [871-885]; A0A1S4A3G0 [871-885]	0	1878.06	High	High	High	High	High	High	0.966	24.1	25		4.34	24.1	26.1	24.6	23.3	25.4	25.5	NotUnique	3.07	High	0	0.0001778
[R].AAGVLDNFEEGQK.[Y]	1xiTRAQ8plex [A/K]		5.40839e-06	0	1	1	3	A0A1S3ZFF9	A0A1S3ZFF9 [47-59]	0	1986.08	High	High	High	High	High	High	1.163	170.1	146.3		21.61	170.1	152.8	143.3	102.3	142	190.9	Unique	3.66	High	0	0.0001809
[K].EKLPGHHGPGHH.[-]	1xiTRAQ8plex [E/K]		8.32394e-05	0	1	2	1	Q76MG2	Q76MG2 [158-169]	1	1911.06	High	High	High	High	High	High	0.956	96.1	100.6		12.34	96.1	89.4	108.8	87.5	100.9	116.4	Unique	2.98	High	0	6.166e-05
[K].GSSVLEVVSAFEK.[A]	1xiTRAQ8plex [G/K]		1.01803e-05	0	1	2	1	A0A1S4BDF8	A0A1S4BDF8 [271-283]	0	1960.12	High	High	High	High	High	High	1.027	18.8	18.3		7.81	18.8	16.7	17.5	18.7	18.2	20.5	Unique	3.04	High	0	8.846e-06
[K].QEGYSFIGLHIPVGR.[V]	1xiTRAQ8plex [Q/Y]		8.96225e-07	0	1	2	2	A0A1S4AL04	A0A1S4AL04 [386-400]	0	2281.29	High	High	High	High	High	High	0.988	81.3	82.3		12.67	81.3	82.6	88.9	90.1	85.5	64.4	Unique	3.51	High	0	4.154e-06
[K].SGTTTAGNSSQVTDGAGAVLLMK.[R]	1xiTRAQ8plex [S/K]		9.82901e-07	0	1	2	2	A0A1S4D1D4	A0A1S4D1D4 [285-307]	0	2774.48	High	High	High	High	High	High	1.02	64.3	63		7.15	64.3	64	65.4	63.1	67.1	55.4	Unique	4.58	High	0	1.027e-06
[R].AAGVLAEEGGLTVK.[N]	1xiTRAQ8plex [A/K]		1.00283e-06	0	1	2	1	A0A1S3Z7W3	A0A1S3Z7W3 [383-396]	0	1923.14	High	High	High	High	High	High	0.714	36.6	51.3		24.82	36.6	38.4	44.6	51.2	50.1	72.2	Unique	4.41	High	0	1.046e-06
[K].GDASVLRPTVMAAVPAILDR.[V]	1xiTRAQ8plex [N-Term]		3.18406e-05	0	1	3	3	A0A1S4AN21	A0A1S4AN21 [339-358]	0	2356.33	High	High	High	High	High	High	1.194	49.3	41.3		19.84	49.3	49.8	49.2	30.6	38.5	38.2	Unique	2.62	High	0	2.528e-05
[K].TEDGVENLFER.[M]	1xiTRAQ8plex [N-Term]		1.41271e-05	0	2	2	2	J7EPU9; J7EQB2	J7EPU9 [28-38]; J7EQB2 [28-38]	0	1612.81	High	High	High	High	High	High	1.019	113	110.9		5.11	113	111.4	108.1	105.1	109.6	120.1	NotUnique	3.36	High	0	1.196e-05
[K].SLDILGLGTGPEIEK.[K]	1xiTRAQ8plex [S/K]		3.57464e-07	0	2	2	2	A0A1S4AV83; A0A1S3XTG6	A0A1S4AV83 [232-246]; A0A1S3XTG6 [235-249]	0	2150.25	High	High	High	High	High	High	1.006	40.5	40.2		13.2	40.5	38.2	44.7	35.3	35.8	46.9	NotUnique	4.64	High	0	4.052e-07
[K].TVVLGHGFGTDQSVWK.[H]	1xiTRAQ8plex [T/K]		8.6168e-05	0	1	2	2	A0A1S4AH51	A0A1S4AH51 [19-34]	0	2339.3	High	High	High	High	High	High	1.075	29.8	27.7		19	29.8	34	31.6	21.1	27.6	24.3	Unique	3	High	0	6.371e-05
[R].VNTLPLLLSNCR.[L]	1xiTRAQ8plex [N-Term]; 1xCarboxymethyl [C11]		0.000234848	0	1	1	7	E3W9Q2	E3W9Q2 [87-98]	0	1704.96	High	High	High	High	High	High	1.019	69.9	68.6		5.53	69.9	71.3	70.2	71.3	62.3	68	Unique	3.24	High	0	0.000165
[R].IGTVAPNLLELDER.[T]	1xiTRAQ8plex [N-Term]		8.91934e-05	0	1	1	4	A0A1S4CG81	A0A1S4CG81 [586-599]	0	1844.04	High	High	High	High	High	High	0.981	31.9	32.5		8.84	31.9	34.4	36.3	31.7	31	29	Unique	2.93	High	0	6.571e-05
[K].KGENQTNAELLR.[E]	1xiTRAQ8plex [K]		1.20894e-05	0	1	4	1	A0A1S3YBV7	A0A1S3YBV7 [249-260]	1	1981.13	High	High	High	High	High	High	0.907	54.2	59.7		8.03	54.2	56.8	57.1	58.1	58.3	68.2	Unique	2.96	High	0	1.035e-05
[R].DDAPKPGQAPR.[V]	1xiTRAQ8plex [D/K]		0.000146586	0	1	2	5	A0A1S4ALT8	A0A1S4ALT8 [106-116]	0	1759.99	High	High	High	High	High	High	0.986	676.1	685.4		22.4	676.1	631.1	551.7	591.7	714.7	938	Unique	2.77	High	0	0.0001049
[K].DAVDLFHIR.[F]	1xiTRAQ8plex [N-Term]		0.000183597	0	1	1	1	A0A1S3YJU7	A0A1S3YJU7 [120-128]	0	1389.78	High	High	High	High	High	High	0.879	47.6	54.2		11.24	47.6	63.3	46.4	53.4	55.2	52.6	Unique	3.42	High	0	0.00013
[K].LLGVTSLDVVR.[A]	1xiTRAQ8plex [N-Term]		0.000156032	0	2	2	2	A0A1S4AGW0; A0A1S4B5M6	A0A1S4AGW0 [187-197]; A0A1S4B5M6 [187-197]	0	1475.91	High	High	High	High	High	High	1.054	34.1	32.4		18.02	34.1	32.7	31.9	39	35.2	23.2	NotUnique	3.22	High	0	0.0001113
[K].ADVFLLVGTQPR.[V]	1xiTRAQ8plex [N-Term]		0.000140748	0	1	1	2	A0A1S4BIG4	A0A1S4BIG4 [432-443]	0	1619.94	High	High	High	High	High	High	0.976	29.8	30.5		7.02	29.8	27.7	29.4	32.4	30.2	32.9	Unique	2.74	High	0	0.0001058
[K].LAVELAWFDLR.[N]	1xiTRAQ8plex [N-Term]		0.000200556	0	1	1	1	A0A0R4X9V9	A0A0R4X9V9 [212-222]	0	1636.94	High	High	High	High	High	High	1.267	3.9	3.1		9.82	3.9	3.5	3.3	2.8	3.1	2.8	Unique	2.41	High	0	0.0001416
[K].FEDLWDQNEGVAVVALLR.[H]	1xiTRAQ8plex [N-Term]		8.92151e-06	0	1	1	1	A0A1S3YWX6	A0A1S3YWX6 [96-113]	0	2378.27	High	High	High	High	High	High	0.79	2	2.5		42.34	2	1.7	2.1	1.5	4	3.1	Unique	2.84	High	0	7.828e-06
[R].LLSEPAPGISASPSEENMR.[Y]	1xiTRAQ8plex [N-Term]		3.42425e-06	0	1	1	2	A0A075F2H4	A0A075F2H4 [17-35]	0	2289.17	High	High	High	High	High	High	0.997	31.5	31.6		4.05	31.5	33.2	29.7	31.3	32.1	31.8	Unique	4.09	High	0	3.239e-06
[RK].QADAPQEALQVLDIVLR.[E]	1xiTRAQ8plex [N-Term]		1.80202e-05	0	1	8	1	A0A1S4BAX5	A0A1S4BAX5 [319-335]	0	2183.23	Not Found	Not Found	Not Found	Not Found	Not Found	Not Found												NoQuanValues	2.45	High	0	1.498e-05
[K].EGIGITEILNAIVQK.[I]	1xiTRAQ8plex [E/K]		9.05698e-05	0	1	3	1	A0A1S4A7A5	A0A1S4A7A5 [246-260]	0	2206.33	High	High	High	High	High	High	0.81	2.3	2.8		22.72	2.3	2.8	3.5	2.2	3.4	2.2	Unique	2.95	High	0	6.67e-05
[K].ELPALLLENFPELDTSR.[A]	1xiTRAQ8plex [N-Term]		6.45093e-06	0	1	2	3	A0A1S3XER8	A0A1S3XER8 [129-145]	0	2261.23	High	High	High	High	High	High	0.542	2.1	3.8		32.38	2.1	1.8	5.2	3.8	4.2	4.1	Unique	3.67	High	0	5.797e-06
[R].FENWASSGVK.[V]	1xiTRAQ8plex [F/K]		0.000260995	0	2	2	2	A0A1S3XLX4; A0A1S4A1N0	A0A1S3XLX4 [231-240]; A0A1S4A1N0 [230-239]	0	1732.95	High	High	High	High	High	High	0.896	117.1	130.7		18.16	117.1	131.5	141.6	162.2	119.3	98.9	NotUnique	3.67	High	0	0.0001837
[R].FEELDTTNMLLR.[Q]	1xiTRAQ8plex [N-Term]		0.000273863	0	1	2	3	A0A1S3YMX1	A0A1S3YMX1 [84-95]	0	1785.94	High	High	High	High	High	High	0.935	30.7	32.8		12.14	30.7	30.1	28	38.3	33.7	33.9	Unique	3.21	High	0	0.0001924
[K].LQNASSVEEALEIAQSSL.[-]	1xiTRAQ8plex [N-Term]		1.54855e-05	0	1	1	3	A0A1S4DC34	A0A1S4DC34 [473-490]	0	2193.16	High	High	High	High	High	High	0.638	1.6	2.6		29.88	1.6	3.4	3.3	2.2	2.3	1.6	Unique	2.93	High	0	1.682e-05
[R].AFQILDQIPGR.[A]	1xiTRAQ8plex [N-Term]		0.000115912	0	2	4	4	A0A1S4CQD2; A0A1S3ZP91	A0A1S4CQD2 [158-168]; A0A1S3ZP91 [160-170]	0	1561.9	High	High	High	High	High	High	0.924	62.7	67.9		10.52	62.7	66	72.8	76.4	66.1	57.9	NotUnique	2.77	High	0.0001425	0.0004241
[K].HFGLFLPNR.[Q]	1xiTRAQ8plex [N-Term]		5.62302e-05	0	1	1	1	A0A1S3XHX8	A0A1S3XHX8 [326-334]	0	1404.81	High	High	High	High	High	High	1	61	61		18.78	61	67.8	74.8	63.9	50.9	47.7	Unique	2.55	High	0	4.281e-05
[K].VLLDMGPPISK.[E]	1xiTRAQ8plex [V/K]		0.000255955	0	2	2	12	A0A1S4AZM4; A0A1S4BAT9	A0A1S4AZM4 [269-279]; A0A1S4BAT9 [269-279]	0	1778.07	High	High	High	High	High	High	0.864	256.1	296.3		11.26	256.1	286.5	278.8	312.8	344.8	258.6	NotUnique	2.7	High	0.0001775	0.0005189
[R].TMLELLNQLDGFSSDDR.[I]	1xiTRAQ8plex [N-Term]		3.53023e-05	0	2	3	2	A0A1S3Z2H2; A0A1S4ARV7	A0A1S3Z2H2 [293-309]; A0A1S4ARV7 [293-309]	0	2258.13	High	High	High	High	High	High	1.665	9.9	5.9		45.88	9.9	3.9	4.7	3.7	7.3	10.1	NotUnique	3.29	High	0	2.782e-05
[R].YSGVGAAIEYAVLHLK.[V]	iTRAQ8plex [Y]		1.12954e-05	0	2	4	3	P27141; A0A1S3XU44	P27141 [188-203]; A0A1S3XU44 [188-203]	0	2907.74	High	High	High	High	High	High	1.423	80.4	56.5		29.18	80.4	63.6	58	60.6	71.8	28.5	NotUnique	3.83	High	0	9.728e-06
[K].ENAALSNTVK.[K]	1xiTRAQ8plex [E/K]		0.000200556	0	1	2	3	A0A1S3XK44	A0A1S3XK44 [94-103]	0	1654.96	High	High	High	High	High	High	0.95	212.3	223.4		6.04	212.3	205.7	218	232.5	220.4	240.5	Unique	2.88	High	0	0.0001417
[R].IDFSSIFNTVQPIVDDVR.[N]	1xiTRAQ8plex [N-Term]		3.0358e-05	0	1	1	2	A0A1S4BE22	A0A1S4BE22 [70-87]	0	2369.27	High	High	Not Found	High	Not Found	Not Found	0.637	1.6	2.6		57.87	1.6	3.6		1.5			Unique	3.03	High	0	2.421e-05
[K].AKNPLDLLPPSK.[M]	iTRAQ8plex [A]		9.48195e-05	0	1	8	6	A0A1S3XH72	A0A1S3XH72 [257-268]	1	2205.37	High	High	High	High	High	High	1.08	232.4	215.2		6.13	232.4	217	222.4	192	221.1	223.3	Unique	2.74	High	0	6.953e-05
[R].GGEIIEPLVSK.[Q]	1xiTRAQ8plex [G/K]		0.000286202	0	1	6	1	A0A1S4B0B4	A0A1S4B0B4 [411-421]	0	1750.06	High	High	High	High	High	High	1.011	35.7	35.3		9.54	35.7	36.8	39.6	30.6	35.5	33.9	Unique	2.88	High	0	0.0002015
[K].VAWADSHIK.[Q]	1xiTRAQ8plex [V/K]		2.5182e-05	0	1	2	6	A0A1S4A648	A0A1S4A648 [39-47]	0	1634.95	High	High	High	High	High	High	1.085	657	605.7		10.67	657	584.1	678.8	659.1	589.1	517.6	Unique	3.8	High	0	2.034e-05
[K].TAGGLFLSEAAK.[E]	1xiTRAQ8plex [T/K]		1.87568e-06	0	2	2	3	A0A1S3XVM3; A0A1S3WYA8	A0A1S3XVM3 [177-188]; A0A1S3WYA8 [177-188]	0	1773.04	High	High	High	High	High	High	0.691	161.9	234.5		21.65	161.9	204.8	204.5	321.9	236.5	204.7	NotUnique	3.68	High	0	1.865e-06
[K].LQDILPQIIHQLGPDNLENLK.[K]	1xiTRAQ8plex [L/K]		4.90096e-05	0	2	5	1	A0A1S4B938; A0A076L2E1	A0A1S4B938 [93-113]; A0A076L2E1 [93-113]	0	3019.74	High	High	High	High	High	High	0.864	3.4	3.9		56.62	3.4	1.8	2.6	7.6	3.5	4	NotUnique	2.82	High	0	3.768e-05
[R].LDHPLPLPSVLGSPFK.[V]	1xiTRAQ8plex [L/K]		1.35741e-05	0	2	2	3	A0A1S3YUZ1; A0A1S3YEC7	A0A1S3YUZ1 [38-53]; A0A1S3YEC7 [38-53]	0	2325.38	High	High	High	High	High	High	0.831	38.4	46.2		8.28	38.4	45	42.8	44.2	46.4	52.6	NotUnique	3.67	High	0	1.154e-05
[R].FGSKPNPGQGTIENIPHTPVHIWTGTVR.[DC]	1xiTRAQ8plex [F/K]		0.000206951	0	2	2	2	A0A1S3ZQP6; A0A1S3Y7P7	A0A1S3ZQP6 [311-338]; A0A1S3Y7P7 [311-338]	0	3648.99	High	High	High	High	High	High	0.642	34.7	54.1		40.24	34.7	34.3	27.1	73	64.3	71.7	NotUnique	4.07	High	0.0001775	0.0005963
[R].GISDIITIPGLVNVDFADVR.[A]	1xiTRAQ8plex [N-Term]		0.000108303	0	2	5	2	A0A1S4ANY9; Q95DV5	A0A1S4ANY9 [304-323]; Q95DV5 [294-313]	0	2418.35	Not Found	High	High	High	High	High	0.01		2.9		52.96		2.9	1.5	5.5	2.5	2.1	NotUnique	2.81	High	0	7.886e-05
[K].GVLLESGSPEEFQLLPK.[L]	1xiTRAQ8plex [G/K]		9.92553e-05	0	2	3	3	A0A1S4DC34; A0A1S4CLD7	A0A1S4DC34 [444-460]; A0A1S4CLD7 [444-460]	0	2451.4	High	High	High	High	High	High	0.96	19.5	20.3		29	19.5	21.4	23.5	24.5	10	22	NotUnique	2.43	High	0	7.272e-05
[R].MPTFFETFPVVLVDGDGIVR.[A]	1xiTRAQ8plex [N-Term]		0.000118112	0	1	1	1	A0A140G1U3	A0A140G1U3 [359-378]	0	2543.35	High	High	High	High	High	High												NoQuanValues	1.88	High	0	8.548e-05
[R].MPTFFETFPVVLVDGDGIVR.[A]	1xiTRAQ8plex [N-Term]; 1xOxidation [M1]		0.000179703	0	1	1	6	A0A140G1U3	A0A140G1U3 [359-378]	0	2559.35	High	High	High	High	High	High	1.009	7.9	7.9		26.64	7.9	6.9	8.3	5	8.6	10.6	Unique	2.69	High	0	0.0001275
[K].GSNTGWQTMSR.[N]	1xiTRAQ8plex [N-Term]		9.16151e-05	0	1	2	1	A0A1S3YS27	A0A1S3YS27 [193-203]	0	1528.75	High	High	High	High	High	High												NoQuanValues	2.53	High	0	6.748e-05
[R].NLSDLIMNVGAGGGGAAVAVAAPTGGAAAGGGAAAAPAAEEK.[K]	1xiTRAQ8plex [N/K]		0.00022552	0	1	1	2	A0A1S4CUG0	A0A1S4CUG0 [54-95]	0	4142.18	High	High	High	High	High	High	0.608	4.6	7.5		47.9	4.6	3.2	4.5	9.1	8.9	11.9	Unique	2.48	High	0	0.0001588
[R].SMPTSAALDVVAK.[SH]	1xiTRAQ8plex [S/K]		0.000138677	0	2	3	2	A0A1S4A6S4; A0A1S4DPF3	A0A1S4A6S4 [345-357]; A0A1S4DPF3 [345-357]	0	1898.09	High	High	High	High	High	High	0.898	108.6	121		8.14	108.6	114	111.9	126.7	116.9	135.4	NotUnique	3.35	High	0	9.962e-05
[K].GFSIDDAVGQDVVGELAK.[A]	1xiTRAQ8plex [G/K]		1.62333e-06	0	1	2	1	A0A1S4AH17	A0A1S4AH17 [196-213]	0	2428.32	High	High	High	High	High	High	0.941	12.1	12.8		19.91	12.1	11.7	11.7	10.7	12.8	17.2	Unique	2.37	High	0	1.632e-06
[R].IAAVWLDGAEILR.[T]	1xiTRAQ8plex [N-Term]		0.000157178	0	2	4	4	A0A1S4BQT6; A0A1S3ZFC5	A0A1S4BQT6 [116-128]; A0A1S3ZFC5 [106-118]	0	1731.01	High	High	High	High	High	High	1.008	5.8	5.7		26.93	5.8	5.5	6.3	7.9	3.6	5.3	NotUnique	2.14	High	0	0.0001119
[R].LGANSLLDIVVFGR.[A]	1xiTRAQ8plex [N-Term]		8.19681e-05	0	1	2	2	A0A1S3YKI8	A0A1S3YKI8 [438-451]	0	1778.05	High	High	High	High	High	High	1.152	11.6	10.1		25.67	11.6	5.9	10	10.3	12	12.4	Unique	2.7	High	0	6.084e-05
[K].KLHFNQDGDAIR.[K]	1xiTRAQ8plex [K]		0.000212765	0	1	2	2	A0A1S4A1Q4	A0A1S4A1Q4 [63-74]	1	2022.13	High	High	High	High	High	High	0.897	160.1	178.5		13.74	160.1	156	148.7	201.2	198.6	188.3	Unique	2.93	High	0.0001775	0.0006277
[R].IEEHGFESTK.[I]	1xiTRAQ8plex [I/K]		0.000251803	0	2	2	4	A0A1S4DC09; A0A1S3XQ99	A0A1S4DC09 [46-55]; A0A1S3XQ99 [46-55]	0	1784.96	High	High	High	High	High	High	1.129	304	269.2		4.8	304	275.9	264.8	279.6	248.5	277.5	NotUnique	3.37	High	0	0.0001768
[K].TTAAAAAAAANK.[E]	1xiTRAQ8plex [T/K]		5.38676e-06	0	1	1	2	A0A1S3Y3U0	A0A1S3Y3U0 [14-25]	0	1639.96	High	High	High	High	High	High	0.907	202.7	223.5		16.95	202.7	201	210.1	196.2	220.9	289.1	Unique	4.03	High	0	3.897e-05
[K].LITGTDFQLLR.[R]	1xiTRAQ8plex [N-Term]		0.00024363	0	1	1	2	A0A1S4DC16	A0A1S4DC16 [28-38]	0	1580.93	High	High	High	High	High	High	1.279	12.2	9.5		20.69	12.2	7.8	11.5	9.4	11.5	7.4	Unique	2.45	High	0	0.0001713
[R].VATASSDTTIK.[I]	1xiTRAQ8plex [V/K]		0.000163609	0	1	1	1	A0A1S3YMF9	A0A1S3YMF9 [26-36]	0	1701.98	High	High	High	High	High	High	0.915	171.2	187		12.08	171.2	156.9	170.7	196.1	199.6	212	Unique	4.6	High	0	0.0001163
[K].NILFVISKPDVFK.[S]	iTRAQ8plex [N]		0.000124477	0	1	4	1	A0A1S4CLH1	A0A1S4CLH1 [92-104]	0	2432.5	High	High	High	High	High	High	0.625	17.5	28		43.39	17.5	16.6	21.6	43	39.2	19.7	Unique	2.55	High	0	8.994e-05
[R].WFTDPIVGFLR.[D]	1xiTRAQ8plex [N-Term]		5.40686e-05	0	1	2	3	P15797	P15797 [191-201]	0	1654.93	High	High	High	High	High	High	1.685	48.9	29		102.61	48.9	53.6	68.7	8.3	7.2	7.4	Unique	3.52	High	0	4.128e-05
[R].HDVTEPLLIEVDR.[I]	1xiTRAQ8plex [N-Term]		3.17144e-05	0	1	2	3	A0A1S4DEX9	A0A1S4DEX9 [85-97]	0	1840.01	High	High	High	High	High	High	1.022	72.4	70.9		5.54	72.4	69.1	67.9	76.7	67.6	73.1	Unique	3.59	High	0	3.903e-05
[K].GAASVEGVEAK.[L]	1xiTRAQ8plex [G/K]		2.5082e-05	0	4	7	2	A0A1S4A422; A0A1S3X5D0; A0A1S4BJ94; A0A1S3ZFN7	A0A1S4A422 [26-36]; A0A1S3X5D0 [26-36]; A0A1S4BJ94 [26-36]; A0A1S3ZFN7 [26-36]	0	1625.93	High	High	High	High	High	High	1.063	96.2	90.5		9.27	96.2	103.9	90.7	80.9	89.4	87.6	NotUnique	3.09	High	0	0.0001655
[K].EVIAAAVEVK.[E]	1xiTRAQ8plex [E/K]		7.27202e-05	0	1	1	2	A0A1S4DKF6	A0A1S4DKF6 [162-171]	0	1637.01	High	High	High	High	High	High	0.889	71.4	80.3		19.91	71.4	61.3	66.6	89.6	84.6	99.5	Unique	4.21	High	0	5.438e-05
[R].SLAQGVTTASIIDGR.[L]	1xiTRAQ8plex [N-Term]		3.15641e-07	0	1	2	2	A0A1S4CAK0	A0A1S4CAK0 [312-326]	0	1793.01	High	High	High	High	High	High	1.024	74.7	72.9		8.91	74.7	64.6	67.3	77.1	79	76.7	Unique	3.51	High	0	1.793e-05
[K].ILEGEVFDAVLDNNGK.[D]	1xiTRAQ8plex [I/K]		2.0718e-05	0	2	2	2	A0A1S3YUQ9; A0A1S4B3Y9	A0A1S3YUQ9 [148-163]; A0A1S4B3Y9 [152-167]	0	2341.29	High	High	High	High	High	High	1.003	14.7	14.6		16.14	14.7	15.3	12.1	14.6	13	18.2	NotUnique	3.19	High	0	2.792e-05
[R].NFVGQAATSPGISGQTIQESMR.[L]	1xiTRAQ8plex [N-Term]		4.70905e-08	0	1	2	1	A0A1S3Y462	A0A1S3Y462 [99-120]	0	2583.31	High	High	High	High	High	High	1.097	10.4	9.5		12.77	10.4	11.5	9.7	8.9	9.3	8.3	Unique	4.24	High	0	6.278e-08
[R].TAEAGGTAPAAAAAAPAPAK.[F]	1xiTRAQ8plex [T/K]		6.3484e-06	0	1	1	1	A0A1S4ASL9	A0A1S4ASL9 [877-896]	0	2273.27	High	High	High	High	High	High	0.979	34.1	34.9		5.66	34.1	33.7	37.5	32.5	34.5	36.1	Unique	3.7	High	0	5.711e-06
[K].HIGNDVWDVAMER.[R]	1xiTRAQ8plex [N-Term]		4.39084e-06	0	1	1	1	A0A1S4AH66	A0A1S4AH66 [39-51]	0	1845.92	High	High	High	High	High	High	0.871	21.1	24.2		16.01	21.1	21.3	21.3	29.2	27.7	21.7	Unique	4.07	High	0	4.069e-06
[R].SIADADVSQR.[K]	1xiTRAQ8plex [N-Term]		0.000213501	0	1	2	1	A0A1S3ZH40	A0A1S3ZH40 [71-80]	0	1365.73	High	High	High	High	High	High	0.913	131	143.6		16	131	119.8	130	149	139.3	179.8	Unique	3.22	High	0	0.0001501
[R].SISTAISAGAALAVTSGVIDGLGATTR.[T]	1xiTRAQ8plex [N-Term]		2.33591e-07	0	1	2	4	A0A1S4C1Z0	A0A1S4C1Z0 [163-189]	0	2764.54	Not Found	High	High	Not Found	Not Found	High	0.01		2.9		27.28		3.8	2.4			2.5	Unique	4.52	High	0	2.737e-07
[R].RMDFVPDESAIK.[T]	1xiTRAQ8plex [R/K]		0.000121256	0	1	4	2	A0A1S3YDL0	A0A1S3YDL0 [81-92]	1	2016.1	High	High	High	High	High	High	0.854	150	175.5		29.58	150	149.6	148.1	138.5	176.4	264.9	Unique	3.84	High	0.0001425	0.0003908
[K].ILQQEIGGVK.[G]	1xiTRAQ8plex [I/K]		0.000242823	0	2	3	3	A0A1S4DNT1; A0A1S3ZGF1	A0A1S4DNT1 [276-285]; A0A1S3ZGF1 [276-285]	0	1693.05	High	High	High	High	High	High	0.914	116.5	127.3		7.65	116.5	122.2	124.4	144.5	120.5	125.2	NotUnique	2.94	High	0	0.0001707
[K].GDAPIITANDLAEADGFLFGFPTR.[F]	1xiTRAQ8plex [N-Term]		1.41624e-06	0	1	1	2	A0A1S4BJ94	A0A1S4BJ94 [58-81]	0	2812.45	High	High	Not Found	Not Found	Not Found	Not Found	0.01		1.6				1.6					Unique	3.34	High	0	1.439e-06
[R].TDLVITVHGDAVPVPK.[T]	1xiTRAQ8plex [T/K]		0.000144973	0	1	2	1	A0A1S3YVC4	A0A1S3YVC4 [180-195]	0	2269.34	High	High	High	High	High	High	0.945	35.7	37.7		16.25	35.7	29	33.8	43.4	40.8	41.8	Unique	2.35	High	0	0.0001038
[K].SDVAVITPQELAEADGIIFGFPTR.[F]	1xiTRAQ8plex [N-Term]		1.39369e-06	0	1	1	2	A0A1S3ZFN7	A0A1S3ZFN7 [58-81]	0	2850.52	Not Found	High	Not Found	Not Found	High	High	0.01		1.8		13.89		1.9			1.5	2	Unique	3.91	High	0	1.418e-06
[R].MGLSDKDIVALSGGHTLGR.[A]	1xiTRAQ8plex [M/K]		1.90604e-06	0	1	2	2	A0A1S3YE60	A0A1S3YE60 [146-164]	1	2535.42	High	High	High	High	High	High	0.955	62.6	65.6		7.55	62.6	69.2	57.6	63.9	68.5	68.7	Unique	4.54	High	0	2.522e-06
[K].AMLFVNFNSDLIDTFK.[S]	1xiTRAQ8plex [A/K]		3.02376e-05	0	1	1	2	A0A1S4DND2	A0A1S4DND2 [267-282]	0	2483.35	High	High	High	High	High	High	0.704	7.3	10.3		41.5	7.3	5.1	10.6	11.4	8	16.6	Unique	1.98	High	0	2.412e-05
[K].VQGLGMTLPDR.[N]	1xiTRAQ8plex [N-Term]		3.85187e-05	0	1	2	1	A0A1S3YDP9	A0A1S3YDP9 [48-58]	0	1490.83	High	High	High	High	High	High	0.949	45.8	48.2		6.45	45.8	44.2	50.7	51.5	45.9	48.8	Unique	2.39	High	0	3.015e-05
[K].FILVDVAEEEIELR.[K]	1xiTRAQ8plex [N-Term]		1.5847e-06	0	1	2	2	A0A1S4D325	A0A1S4D325 [306-319]	0	1979.1	High	High	High	High	High	High	0.734	4.7	6.4		27.64	4.7	6.9	7.3		3.8	7.5	Unique	3.01	High	0	1.597e-06
[K].GFVSETEAGKR.[L]	1xiTRAQ8plex [G/K]		4.40614e-05	0	1	2	3	A0A1S4A5R2	A0A1S4A5R2 [333-343]	1	1789.01	High	High	High	High	High	High	0.732	189.3	258.7		24.94	189.3	189.2	205.8	270.7	276.5	351.2	Unique	2.26	High	0	3.408e-05
[K].NLSWVDIFEEIPIK.[V]	1xiTRAQ8plex [N/K]		6.70281e-05	0	2	6	2	A0A1S4B7F5; A0A1S3ZQ64	A0A1S4B7F5 [177-190]; A0A1S3ZQ64 [177-190]	0	2311.32	High	High	High	High	High	High	1.023	5.9	5.7		31.75	5.9	7.7	2.9	6.6	5.3	6.3	NotUnique	2.2	High	0	5.03e-05
[KR].SSPELSTGGGGGNMGK.[N]	1xiTRAQ8plex [S/K]		4.97871e-05	0	1	2	1	A0A1S4AH09	A0A1S4AH09 [118-133]	0	2044.06	High	High	High	High	High	High	0.913	49.2	53.8		8.87	49.2	54.8	56.5	45.6	54.8	57.6	Unique	3.14	High	0	3.82e-05
[K].LLVDLAAAIDEEDVAK.[F]	1xiTRAQ8plex [L/K]		6.68599e-07	0	2	5	2	A0A1S3YTM9; A0A1S4CF40	A0A1S3YTM9 [234-249]; A0A1S4CF40 [234-249]	0	2293.31	High	High	High	High	High	High	0.82	5.5	6.8		32.97	5.5	9.6	7.2	4.4	4.6	8	NotUnique	3.21	High	0	7.216e-07
[K].VIFDTGSSNLWVPSSR.[C]	1xiTRAQ8plex [N-Term]		1.27933e-07	0	1	2	3	A0A1S4CEX5	A0A1S4CEX5 [98-113]	0	2069.1	High	High	High	High	High	High	1.062	49.8	46.9		7.15	49.8	51.4	49	46.5	43.2	44.3	Unique	4.39	High	0	1.572e-07
[K].DVSLEFSWPVAR.[I]	1xiTRAQ8plex [N-Term]		0.000261841	0	1	2	1	A0A1S4C6A5	A0A1S4C6A5 [56-67]	0	1709.92	High	High	High	High	High	High	0.909	12	13.2		8.59	12	14.8	12.7	11.8	12.8	13.7	Unique	3.17	High	0	0.000184
[K].APASGLPIDLR.[G]	1xiTRAQ8plex [N-Term]		0.000297018	0	1	2	2	A0A1S3Z0C5	A0A1S3Z0C5 [81-91]	0	1413.84	High	High	High	High	High	High	1.06	106.2	100.3		15.84	106.2	127.1	87.7	90.8	94	101.6	Unique	3.36	High	0	0.0002093
[K].ATMLAAQSIQLGINDVVVAGGMESMSNVPK.[Y]	1xiTRAQ8plex [A/K]		0.00026439	0	2	2	1	Q5XMB8; A0A1S4CHI1	Q5XMB8 [104-133]; A0A1S4CHI1 [104-133]	0	3639.94	High	Not Found	High	High	Not Found	High	0.907	2	2.2		15.04	2		2.5	2.1		1.9	NotUnique	2.66	High	0	0.0001855
[R].SLGLGDHDFSAVFETIR.[G]	1xiTRAQ8plex [N-Term]		6.93193e-07	0	1	2	2	A0A1S4AB88	A0A1S4AB88 [270-286]	0	2168.13	High	High	High	High	High	High	0.82	25.3	30.9		16.62	25.3	26.7	25.4	30.3	34.3	37.7	Unique	3.55	High	0	7.465e-07
[R].GEFGIGSAAQFGSADLKK.[T]	iTRAQ8plex [G]		8.2025e-06	0	1	2	2	A0A1S4AWD0	A0A1S4AWD0 [89-106]	1	2695.52	High	High	High	High	High	High	0.912	54.6	59.8		7.82	54.6	65.5	58.7	63.3	58.3	53.5	Unique	3.56	High	0	7.254e-06
[RK].VSQVVTSLADPSANIIFGAVVDER.[Y]	1xiTRAQ8plex [N-Term]		1.31932e-08	0	2	4	2	Q9XG68; A0A1S4BGG0	Q9XG68 [329-352]; A0A1S4BGG0 [232-255]	0	2791.51	High	Not Found	Not Found	Not Found	Not Found	High	1.398	2	1.4			2					1.4	NotUnique	3.83	High	0	1.947e-08
[K].VLELESTNVK.[A]	1xiTRAQ8plex [V/K]		0.000275606	0	1	2	1	A0A1S4DRU8	A0A1S4DRU8 [475-484]	0	1740.04	High	High	High	High	High	High	0.886	50.6	57.1		13.5	50.6	53.4	53.4	51.3	57	70.4	Unique	2.41	High	0	0.000194
[R].VQSLISLLTIDEK.[I]	1xiTRAQ8plex [V/K]		2.78154e-05	0	1	2	2	A0A1S3ZME1	A0A1S3ZME1 [54-66]	0	2067.25	High	High	High	High	High	High	0.898	7.4	8.2		22.69	7.4	8.5	7	7.2	7	11.4	Unique	3.08	High	0	3.202e-05
[R].ELVNAPANVLTPAVLAEEAK.[K]	1xiTRAQ8plex [E/K]		1.08962e-05	0	2	2	5	A0A1S4AV83; A0A1S3XTG6	A0A1S4AV83 [263-282]; A0A1S3XTG6 [266-285]	0	2657.53	High	High	High	High	High	High	1.074	34.5	32.1		16.58	34.5	29.7	38.5	26.5	28.8	37	NotUnique	4.28	High	0	1.774e-05
[K].GDAPIITPNDLAEADGFLFGFPTR.[F]	1xiTRAQ8plex [N-Term]		1.51796e-05	0	1	1	2	A0A1S3X5D0	A0A1S3X5D0 [58-81]	0	2838.46	High	High	Not Found	High	High	High	0.803	1.8	2.3		28.52	1.8	3.3		2.2	1.9	1.9	Unique	3.09	High	0	1.278e-05
[K].SVHEPMQTGLK.[A]	1xiTRAQ8plex [S/K]		0.000186231	0	1	1	4	A0A0M4JJI5	A0A0M4JJI5 [143-153]	0	1835.03	High	High	High	High	High	High	0.918	130.4	141.9		16.88	130.4	126.3	131.7	125.6	143.2	182.9	Unique	2.94	High	0	0.0001595
[R].ELVDEIVSSSSIQPHVANFLNILVDMK.[R]	1xiTRAQ8plex [E/K]; 1xOxidation [M26]		0.000137142	0	2	3	2	A0A1S4CSA5; A0A1S4AHW5	A0A1S4CSA5 [118-144]; A0A1S4AHW5 [118-144]	0	3621.97	Not Found	High	High	High	High	High	0.01		3		25.6		4.3	2.6	3.1	2.7	2.3	NotUnique	3.12	High	0	9.844e-05
[K].AVVAQFNADQLLTERPQVSALVR.[E]	1xiTRAQ8plex [N-Term]		2.37682e-06	0	2	6	2	A0A1S3XQI6; A0A1S3X3N6	A0A1S3XQI6 [134-156]; A0A1S3X3N6 [134-156]	0	2829.59	High	High	High	High	High	High	0.812	22.3	27.4		14.86	22.3	23.8	26.4	30.9	23.6	32.5	NotUnique	5.47	High	0	2.317e-06
[R].DEQIPVSLEQVMSPIMQQFR.[E]	1xiTRAQ8plex [N-Term]		0.000109538	0	1	2	2	A0A1S4C887	A0A1S4C887 [132-151]	0	2679.38	Not Found	Not Found	Not Found	Not Found	Not Found	Not Found												NoQuanValues	3.26	High	0	7.958e-05
[K].VQQLVQLFDPVVR.[A]	1xiTRAQ8plex [N-Term]		5.23775e-06	0	1	2	3	A0A1S3ZHU9	A0A1S3ZHU9 [314-326]	0	1845.09	High	High	High	High	High	High	0.906	16.3	18		27.35	16.3	19.5	25.1	18.4	14.8	12.2	Unique	3.86	High	0	4.799e-06
[R].SEVEIEQALEK.[G]	1xiTRAQ8plex [S/K]		9.0917e-05	0	1	2	2	A0A1S4APY2	A0A1S4APY2 [194-204]	0	1883.06	High	High	High	High	High	High	0.895	70	78.3		14.7	70	80.1	75.9	61.2	80.8	93.2	Unique	3.7	High	0	0.0001232
[K].LSAAIAAILETK.[L]	1xiTRAQ8plex [L/K]		1.20942e-07	0	1	1	3	A0A1S3ZI05	A0A1S3ZI05 [77-88]	0	1809.13	High	High	High	High	High	High	0.745	25.2	33.9		20.64	25.2	33.8	31.4	45.2	32.8	26.2	Unique	3.94	High	0	7.41e-06
[K].NSVISVISQEEK.[R]	1xiTRAQ8plex [N/K]		0.000279993	0	1	1	2	A0A140G1X6	A0A140G1X6 [4-15]	0	1941.11	High	High	High	High	High	High	0.825	56	67.9		22.06	56	65.9	93.6	55.4	64.9	59.6	Unique	3.87	High	0	0.0001967
[R].IVQLFEETSPSVVFIK.[D]	1xiTRAQ8plex [I/K]		0.000120802	0	1	1	2	A0A1S3YK97	A0A1S3YK97 [73-88]	0	2444.43	Not Found	High	High	High	High	High	0.01		3.4		42.08		4.4	2	4.9	1.8	3.9	Unique	2.54	High	0	8.736e-05
[K].QMVVTFGMSELGPWSLMDSSAQSGDVIMR.[M]	1xiTRAQ8plex [N-Term]		1.93689e-06	0	1	1	2	A0A1S3X9U6	A0A1S3X9U6 [580-608]	0	3463.67	Not Found	Not Found	Not Found	Not Found	Not Found	High	0.01		1.5								1.5	Unique	3.68	High	0	1.916e-06
[K].ELAEDIEQLKK.[K]	iTRAQ8plex [E]		0.000259308	0	1	2	3	A0A1S4BHU3	A0A1S4BHU3 [152-162]	1	2228.33	High	High	High	High	High	High	1.218	66.1	54.3		26.93	66.1	73.1	66.6	40.3	43.8	47.7	Unique	3.75	High	0	0.0001823
[R].NAQEEEGGELVFGGVDPNHFK.[G]	1xiTRAQ8plex [N/K]		3.60345e-07	0	1	2	4	A0A1S4DEU5	A0A1S4DEU5 [230-250]	0	2881.46	High	High	High	High	High	High	0.925	50.1	54.2		4.39	50.1	51.6	53.6	54.1	53.6	58.1	Unique	5.26	High	0	4.079e-07
[K].SVGGILLPTSAQSKPQGGEIVAVGEGR.[S]	1xiTRAQ8plex [S/K]		6.29775e-06	0	2	2	4	A0A1S3XVM3; A0A1S3WYA8	A0A1S3XVM3 [79-105]; A0A1S3WYA8 [79-105]	0	3215.82	High	High	High	High	High	High	0.617	27.5	44.6		16.12	27.5	40.9	37.8	56.7	43.6	44	NotUnique	3.86	High	0	5.673e-06
[K].TPSAAPTEEVISK.[T]	1xiTRAQ8plex [T/K]		0.000160074	0	1	1	3	A0A1S4D6C0	A0A1S4D6C0 [39-51]	0	1938.1	High	High	High	High	High	High	0.863	152.5	176.6		12.9	152.5	154.4	155.6	198.3	172.5	202.2	Unique	3.18	High	0	0.0001142
[K].VIQSGTGGR.[T]	1xiTRAQ8plex [N-Term]		0.000274734	0	1	1	1	A0A1S3Z6Q6	A0A1S3Z6Q6 [583-591]	0	1178.68	High	High	High	High	High	High	1.204	149.1	123.8		14.93	149.1	128.6	139.4	136.6	121.3	93.3	Unique	2.27	High	0	0.0001929
[K].LLFQDTFHEVK.[R]	1xiTRAQ8plex [L/K]		3.30283e-06	0	1	13	2	A0A1S4D2E9	A0A1S4D2E9 [62-72]	0	1985.13	High	High	High	High	High	High	0.855	52.2	61.1		18.56	52.2	48.8	79.7	58	59.5	59.4	Unique	3.62	High	0	3.136e-06
[K].TRLEVSQQETNTR.[V]	1xiTRAQ8plex [N-Term]		5.34376e-06	0	2	4	1	A0A1S4CIQ1; A0A1S4A5H1	A0A1S4CIQ1 [117-129]; A0A1S4A5H1 [116-128]	1	1866	High	High	High	High	High	High	0.955	51.1	53.5		7.89	51.1	52.5	58.2	54	55.8	47	NotUnique	4.54	High	0	4.881e-06
[K].SAPATGGVK.[K]	1xiTRAQ8plex [S/K]		0.00027648	0	1	5	2	A0A1S3YFK5	A0A1S3YFK5 [29-37]	0	1395.84	High	High	High	High	High	High	0.651	361.8	556.1		81.76	361.8	257.9	265.4	346.7	573.8	1336.7	Unique	3.31	High	0	0.0001942
[R].SLTDEEINDLQWK.[V]	1xiTRAQ8plex [S/K]		4.07132e-05	0	1	3	1	A0A1S4BI11	A0A1S4BI11 [398-410]	0	2199.18	High	High	High	High	High	High												NoQuanValues	2.95	High	0	3.176e-05
[K].EFGITAEAVVAAAK.[E]	1xiTRAQ8plex [E/K]		6.72892e-05	0	1	1	1	A0A1S4AGC9	A0A1S4AGC9 [727-740]	0	1985.15	High	High	High	High	High	High	0.936	12.5	13.4		14.17	12.5	11.6	13.6	16.2	11.6	13.8	Unique	2.91	High	0	5.062e-05
[R].DSHGIAQVK.[S]	1xiTRAQ8plex [D/K]		0.000124944	0	1	3	3	A0A076L4N7	A0A076L4N7 [56-64]	0	1562.91	High	High	High	High	High	High	1.024	205.6	200.8		27.63	205.6	179.5	169.9	151.1	211.6	292	Unique	3.89	High	0	0.0001053
[K].AVELIANHLR.[K]	1xiTRAQ8plex [N-Term]		5.0378e-05	0	1	3	4	A0A1S3ZDG9	A0A1S3ZDG9 [254-263]	0	1439.86	High	High	High	High	High	High	1.069	58	54.2		7.27	58	50.3	49.6	57.6	56.3	57.3	Unique	3.53	High	0	0.0001009
[K].VFFDLTTGGQPTGR.[V]	1xiTRAQ8plex [N-Term]		5.42811e-05	0	1	1	3	A0A1S4BFD9	A0A1S4BFD9 [6-19]	0	1799.96	High	High	High	High	High	High	1.021	46.5	45.6		11.8	46.5	42.1	39.5	50.2	43.9	52.1	Unique	3.32	High	0	4.142e-05
[R].TQLSHNVAK.[F]	1xiTRAQ8plex [T/K]		0.000266097	0	1	5	4	A0A1S3WXG3	A0A1S3WXG3 [52-60]	0	1605.95	High	High	High	High	High	High	1.155	214.7	185.9		8.63	214.7	200.7	182.6	162.1	183.3	200.9	Unique	3.44	High	0	0.0001873
[R].TQDNVSIVIADLGR.[T]	1xiTRAQ8plex [N-Term]		7.76617e-05	0	1	2	2	A0A1S3XPU3	A0A1S3XPU3 [340-353]	0	1805.01	High	High	High	High	High	High	0.736	15	20.4		15.48	15	18.6	23	17.8	24.6	18	Unique	3.62	High	0	5.77e-05
[K].HAIVEAMAELGR.[M]	1xiTRAQ8plex [N-Term]		2.37224e-05	0	2	3	2	A0A1S4D555; A0A1S3ZAL2	A0A1S4D555 [383-394]; A0A1S3ZAL2 [383-394]	0	1600.88	High	High	High	High	High	High	0.882	77.9	88.3		7.81	77.9	93.2	97.2	86.8	84.2	80	NotUnique	3.29	High	0	1.928e-05
[R].HTGVMVGMGQK.[D]	1xiTRAQ8plex [H/K]; 2xOxidation [M5; M8]		0.0002286	0	3	22	2	A0A1S3ZMG8; A0A1S4AC02; Q05214	A0A1S3ZMG8 [42-52]; A0A1S4AC02 [42-52]; Q05214 [42-52]	0	1784.96	High	High	High	High	High	High	1.124	186.5	165.9		3.45	186.5	170.4	169.1	168.6	156.3	165.3	NotUnique	2.59	High	0.0002574	0.0012
[R].HTGVMVGMGQK.[D]	1xiTRAQ8plex [H/K]; 1xOxidation [M]		0.000120802	0	3	22	6	A0A1S3ZMG8; A0A1S4AC02; Q05214	A0A1S3ZMG8 [42-52]; A0A1S4AC02 [42-52]; Q05214 [42-52]	0	1768.97	High	High	High	High	High	High	1.015	499.8	492.2		5.39	499.8	520.4	488	516.4	479.7	456.6	NotUnique	4.46	High	0	0.0001361
[R].HTGVMVGMGQK.[D]	1xiTRAQ8plex [H/K]		9.19661e-05	0	3	22	3	A0A1S3ZMG8; A0A1S4AC02; Q05214	A0A1S3ZMG8 [42-52]; A0A1S4AC02 [42-52]; Q05214 [42-52]	0	1752.97	High	High	High	High	High	High	1.01	495.9	490.8		8.04	495.9	479.3	485.5	450.4	556.8	482.2	NotUnique	4.68	High	0	6.755e-05
[K].LVDLALASGK.[I]	1xiTRAQ8plex [L/K]		0.000293389	0	2	3	2	A0A1S4DNF2; A0A1S3XWD3	A0A1S4DNF2 [100-109]; A0A1S3XWD3 [100-109]	0	1595	High	High	High	High	High	High	0.881	63.2	71.7		9.15	63.2	66.3	66.1	82.2	71.1	73.1	NotUnique	2.81	High	0	0.0002071
[K].SSVIDLESSLSSADTSR.[A]	1xiTRAQ8plex [N-Term]		4.46182e-06	0	1	2	1	A0A1S4D7J0	A0A1S4D7J0 [169-185]	0	2058.05	High	High	High	High	High	High	1.026	17.2	16.8		13.39	17.2	19.9	16.2	17.7	16	13.9	Unique	4.29	High	0	4.138e-06
[K].GSNLPQPVLAQIWTHADQSR.[T]	1xiTRAQ8plex [N-Term]		2.94822e-07	0	1	2	1	A0A1S4CF12	A0A1S4CF12 [30-49]	0	2522.34	High	High	High	High	High	High	0.69	4.9	7.1		34.56	4.9	4.2	4.8	8.5	9.8	8.2	Unique	3.5	High	0	3.395e-07
[K].AQTLGDTSAMEFMR.[G]	1xiTRAQ8plex [N-Term]		2.20816e-05	0	1	2	3	A0A1S3ZPC7	A0A1S3ZPC7 [669-682]	0	1861.91	High	High	High	High	High	High	0.85	41.3	48.6		18.82	41.3	58.9	40.9	44.5	40.7	58	Unique	4.15	High	0	1.802e-05
[K].SGAVLTDSHQK.[V]	1xiTRAQ8plex [S/K]		3.91336e-05	0	1	1	1	A0A1S4A952	A0A1S4A952 [80-90]	0	1750.99	High	High	High	High	High	High	0.84	96.6	115		2.59	96.6	113.6	114.1	118.8	117.1	111.3	Unique	3.51	High	0	3.061e-05
[K].VQVEDDNVLLISGER.[K]	1xiTRAQ8plex [N-Term]		5.07757e-05	0	1	11	1	A0A1S4AY80	A0A1S4AY80 [283-297]	0	1990.08	High	High	High	High	High	High												NoQuanValues	2.96	High	0	3.894e-05
[R].NLDETQQSWLLGPTEQK.[K]	1xiTRAQ8plex [N/K]		0.000173989	0	1	3	1	A0A1S4CM96	A0A1S4CM96 [41-57]	0	2595.39	High	High	High	High	High	High	1.025	10	9.8		19.02	10	11.3	7.3	8.6	11.9	9.7	Unique	2.61	High	0	0.0001236
[K].WVNEAEAPAIPASLK.[L]	1xiTRAQ8plex [W/K]		1.32527e-05	0	1	3	1	A0A1S3Z9X5	A0A1S3Z9X5 [151-165]	0	2204.25	High	High	High	High	High	High	1.312	19.2	14.7		7.19	19.2	16.2	15.1	13.6	13.9	14.5	Unique	3.16	High	0	1.128e-05
[RK].VFDKDQNGFISAAELR.[H]	1xiTRAQ8plex [V/K]		8.88523e-05	0	1	9	2	A0A1S4BYL5	A0A1S4BYL5 [92-107]	1	2418.32	High	High	High	High	High	High	0.998	60.1	60.3		4.73	60.1	58.3	60.9	64	56.7	61.5	Unique	3.42	High	0	6.545e-05
[K].EAISGGSTQTMK.[D]	1xiTRAQ8plex [E/K]; 1xOxidation [M11]		0.000195688	0	1	1	2	A0A1S4CB32	A0A1S4CB32 [635-646]	0	1833.98	High	High	High	High	High	High	0.952	81.4	85.6		8.94	81.4	91.1	94.3	84.2	74.5	83.9	Unique	3.06	High	0	0.0001382
[K].EAISGGSTQTMK.[D]	1xiTRAQ8plex [E/K]		1.39184e-07	0	1	1	7	A0A1S4CB32	A0A1S4CB32 [635-646]	0	1817.99	High	High	High	High	High	High	0.887	305.5	344.5		5.14	305.5	318.6	350.5	363.6	335.3	354.4	Unique	3.33	High	0	1.699e-07
[K].DSPELDASALVIGR.[V]	1xiTRAQ8plex [N-Term]		5.40839e-06	0	1	1	3	A0A1S4A314	A0A1S4A314 [259-272]	0	1746.95	High	High	High	High	High	High	0.994	69.5	69.9		5.34	69.5	72.3	73.6	70.1	69.7	63.9	Unique	4.32	High	0	4.939e-06
[K].VWLDPNEGNEISMANSR.[Q]	1xiTRAQ8plex [N-Term]		9.78964e-07	0	4	7	4	A0A1S4A7M5; A0A1S3ZQK3; A0A1S3X0I4; A0A1S3XEN1	A0A1S4A7M5 [22-38]; A0A1S3ZQK3 [22-38]; A0A1S3X0I4 [22-38]; A0A1S3XEN1 [22-38]	0	2236.1	High	High	High	High	High	High	1.126	59.7	53		16.03	59.7	61.2	49.1	42	50.8	62	NotUnique	3.63	High	0	1.024e-06
[K].KHHFGLFHHK.[D]	iTRAQ8plex [K]		2.02431e-06	0	2	2	2	A0A1S3Y381; A0A1S3X130	A0A1S3Y381 [6-15]; A0A1S3X130 [6-15]	1	2200.3	High	High	High	High	High	High	0.98	255.2	260.4		15.12	255.2	210.4	292.5	292.4	281.3	225.6	NotUnique	3.86	High	0	2e-06
[K].AEEAFVALDLNK.[L]	1xiTRAQ8plex [A/K]		1.61159e-05	0	1	5	1	A0A1S3X7U3	A0A1S3X7U3 [182-193]	0	1928.09	High	High	High	High	High	High												NoQuanValues	3.25	High	0	1.348e-05
[K].INMVDLPLGATEDR.[V]	1xiTRAQ8plex [N-Term]		5.34358e-05	0	1	4	3	A0A1S3XEV7	A0A1S3XEV7 [180-193]	0	1847.98	High	High	High	High	High	High	0.779	58.1	74.6		34.88	58.1	56.7	65	118.8	56.2	76.2	Unique	3.81	High	0	4.077e-05
[R].AEGGFLGAEVILK.[Q]	1xiTRAQ8plex [A/K]		5.13384e-06	0	2	2	2	A0A1S4B9H4; A0A1S3Z7S7	A0A1S4B9H4 [302-314]; A0A1S3Z7S7 [302-314]	0	1912.14	High	High	High	High	High	High	1.197	24.1	20.2		6.7	24.1	20.6	21.3	19.2	21.4	18.3	NotUnique	3.06	High	0	4.711e-06
[R].EWISSALGPQAVAK.[H]	1xiTRAQ8plex [E/K]		0.000148762	0	1	3	1	A0A1S4BT89	A0A1S4BT89 [237-250]	0	2065.19	High	High	High	High	High	High	0.781	20.2	25.9		12.5	20.2	25.1	31.6	23.4	24.8	24.6	Unique	3.29	High	0	0.0001063
[R].ELAGITIPVER.[I]	1xiTRAQ8plex [N-Term]		0.000119899	0	1	1	3	A0A1S4BME9	A0A1S4BME9 [172-182]	0	1501.89	High	High	High	High	High	High	1.001	42.3	42.3		6.33	42.3	38.4	44.6	44.5	40.7	43.1	Unique	4.25	High	0	0.0001519
[R].TVSGVAGPLVILDK.[V]	1xiTRAQ8plex [T/K]		2.09877e-06	0	2	6	7	A0A1S3X5A3; A0A1S3XI04	A0A1S3X5A3 [23-36]; A0A1S3XI04 [23-36]	0	1977.22	High	High	High	High	High	High	1.047	109.3	104.3		4.47	109.3	104.3	99.8	112	104.1	101.5	NotUnique	4.59	High	0	2.062e-06
[K].KPFAGSSHAK.[G]	iTRAQ8plex [K]		0.00017274	0	1	4	2	A0A1S4C879	A0A1S4C879 [38-47]	0	1942.16	High	High	High	High	High	High	0.83	250.1	301.3		27.94	250.1	229.2	259.4	250.3	332.9	434.7	Unique	3.46	High	0	0.0001227
[R].GVAMNPVDHPHGGGEGR.[S]	1xiTRAQ8plex [N-Term]		1.14774e-05	0	1	2	1	A0A1S3X576	A0A1S3X576 [155-171]	0	1990.98	High	High	High	High	High	High												NoQuanValues	3.89	High	0	9.884e-06
[R].VTNTGTGTQATVR.[I]	1xiTRAQ8plex [N-Term]		0.000150967	0	0	1	2			0	1609.88	High	High	High	High	High	High												NoQuanValues	3.32	High	0	0.0001079
[K].KTVDELFSTIPEDGR.[R]	1xiTRAQ8plex [K]		0.000118556	0	1	2	1	A0A1S3XBL8	A0A1S3XBL8 [345-359]	1	2315.27	High	High	High	High	High	High	1.027	18.2	17.7		7.09	18.2	17.5	19.1	17	18.8	16.1	Unique	2.82	High	0	8.583e-05
[K].DIEEAGFQEGEEVSLESLK.[Q]	1xiTRAQ8plex [D/K]		1.68389e-05	0	1	2	5	A0A1S3Z4N4	A0A1S3Z4N4 [157-175]	0	2717.4	High	High	High	High	High	High	0.704	25.2	35.8		15.27	25.2	34.1	38.8	28.8	34.1	43.3	Unique	3.19	High	0	1.407e-05
[K].ALNNQATTTPDR.[Q]	1xiTRAQ8plex [N-Term]		4.67472e-05	0	1	1	7	A0A1S4BEX7	A0A1S4BEX7 [60-71]	0	1605.85	High	High	High	High	High	High	1.071	299.1	279.4		12.89	299.1	334.2	253.4	273.6	243.3	292.3	Unique	3.73	High	0	0.0001161
[R].IIVAEEGAPALLK.[G]	1xiTRAQ8plex [I/K]		5.21918e-05	0	1	1	1	A0A1S3ZPC0	A0A1S3ZPC0 [260-272]	0	1932.2	High	High	High	High	High	High	1.357	16.3	12		16.61	16.3	14.6	11	11.4	9.6	13.4	Unique	3.4	High	0	3.994e-05
[K].ATPPKPSGNEPTGK.[I]	iTRAQ8plex [A]		0.000133621	0	1	1	4	A0A1S4A1J2	A0A1S4A1J2 [61-74]	0	2293.33	High	High	High	High	High	High	0.942	63.7	67.7		17.08	63.7	53.1	65	67.3	67.6	85.4	Unique	2.66	High	0.000937	0.005279
[K].VDHFILLTSLGTNK.[V]	1xiTRAQ8plex [V/K]		0.000169038	0	2	4	3	A0A1S4DIM0; A0A1S3ZAZ0	A0A1S4DIM0 [200-213]; A0A1S3ZAZ0 [200-213]	0	2166.27	High	High	High	High	High	High	0.894	90.4	101.1		5.53	90.4	105.8	104.7	104.3	97.9	92.8	NotUnique	3.56	High	8.183e-05	0.0002149
[R].TAVHQLSGHQTYSESR.[G]	1xiTRAQ8plex [T/Y]		0.000164205	0	2	2	1	A0A1S3ZVQ3; A0A1S3Z5N9	A0A1S3ZVQ3 [49-64]; A0A1S3Z5N9 [49-64]	0	2409.27	High	High	High	High	High	High												NoQuanValues	3.92	High	0	0.0001169
[K].ADAGHVGVEK.[Y]	1xiTRAQ8plex [A/K]		0.000119899	0	2	2	4	A0A1S3YUQ9; A0A1S4B3Y9	A0A1S3YUQ9 [208-217]; A0A1S4B3Y9 [212-221]	0	1590.91	High	High	High	High	High	High	0.855	450.6	527.2		6.91	450.6	499.2	552	565.8	539.3	479.5	NotUnique	3.1	High	0.0001425	0.0004209
[K].EAASSTATATKPK.[K]	iTRAQ8plex [E]		8.92151e-06	0	1	1	1	A0A1S4CVG6	A0A1S4CVG6 [56-68]	0	2175.27	High	High	High	High	High	High	0.886	83.1	93.8		22.36	83.1	68.2	105.3	123	84.7	87.8	Unique	2.15	High	0	7.813e-06
[K].KTMEINPENAIMEELR.[K]	1xiTRAQ8plex [K]		4.01057e-08	0	1	3	1	A0A1S4BZY8	A0A1S4BZY8 [603-618]	1	2526.35	High	High	High	High	High	High	0.987	26.3	26.7		19.15	26.3	25.5	25.8	19.8	28.6	33.8	Unique	4.52	High	0	5.424e-08
[K].GIYPAVDPLDSTSTMLQPR.[I]	1xiTRAQ8plex [G/Y]		2.23796e-06	0	1	1	6	A0A140G1S2	A0A140G1S2 [360-378]	0	2669.44	High	High	High	High	High	High	1.126	135.1	119.9		20.43	135.1	126.4	136.1	137.2	122.1	77.6	Unique	3.84	High	0	2.188e-06
[R].IMSNAPVPMSPLESLASSAVR.[T]	1xiTRAQ8plex [N-Term]		4.28601e-05	0	1	3	1	A0A1S4AIM7	A0A1S4AIM7 [366-386]	0	2461.31	High	High	High	High	High	High	1.339	4.1	3.1		26.58	4.1	2.7	3	4.4	2.2	3.1	Unique	2.52	High	0	3.327e-05
[K].RLVAAIDGLPDPGGPQLK.[D]	1xiTRAQ8plex [R/K]		3.12245e-06	0	1	1	5	A0A1S4D519	A0A1S4D519 [235-252]	1	2425.44	High	High	High	High	High	High	1.105	85	77		8.92	85	80.5	84.2	81	69.7	69.6	Unique	3.99	High	0	2.976e-06
[K].LGDDESAQLLDIR.[A]	1xiTRAQ8plex [N-Term]		0.000158331	0	2	2	2	A0A1S4CMF2; A0A1S4A4Y0	A0A1S4CMF2 [138-150]; A0A1S4A4Y0 [138-150]	0	1748.93	High	High	High	High	High	High	0.545	36	66.1		73.91	36	46	152.8	51.4	45.9	34.4	NotUnique	3.03	High	0	0.0001361
[K].KATLMVGNVLPLR.[S]	1xiTRAQ8plex [K]		6.09914e-06	0	1	4	1	A0A1S3ZD03	A0A1S3ZD03 [93-105]	1	2020.26	High	High	High	High	High	High	0.987	28.6	29		30.63	28.6	30.7	21.8	20.3	29.5	42.6	Unique	2.96	High	0	5.512e-06
[K].LIEDGSLSELVK.[K]	1xiTRAQ8plex [L/K]		0.000217205	0	1	1	2	A0A1S4B2G1	A0A1S4B2G1 [418-429]	0	1911.13	High	High	High	High	High	High	0.866	30.2	34.9		10.01	30.2	31.1	31.3	36.4	37	38.7	Unique	2.75	High	0.0001775	0.0006381
[K].THVDILPDFTPDFGSK.[L]	1xiTRAQ8plex [T/K]		2.25257e-05	0	1	3	2	A0A1S4A7T6	A0A1S4A7T6 [275-290]	0	2397.29	High	High	High	High	High	High	0.913	39.4	43.1		11.9	39.4	36.5	41.6	45.9	41.5	50.1	Unique	3.71	High	0	0.0001817
[R].SIAAHTVVLLMK.[K]	1xiTRAQ8plex [S/K]		5.77926e-05	0	1	2	4	A0A1S3YCA3	A0A1S3YCA3 [219-230]	0	1891.17	High	High	High	High	High	High	0.791	99.7	126.1		7.18	99.7	116	117	135.2	129.1	133.2	Unique	3.46	High	0	4.386e-05
[K].LAGSEEEIVADQELVK.[K]	1xiTRAQ8plex [L/K]		3.889e-07	0	1	2	1	A0A1S4AAA4	A0A1S4AAA4 [721-736]	0	2338.3	High	High	High	High	High	High	1.004	18.1	18		22.32	18.1	19.7	16.6	17	12.9	23.7	Unique	2.77	High	0	4.372e-07
[R].TNHIMWTMGTDFK.[Y]	1xiTRAQ8plex [T/K]		0.0002286	0	2	2	3	A0A1S4C159; A0A1S3ZNE8	A0A1S4C159 [284-296]; A0A1S3ZNE8 [284-296]	0	2190.13	High	High	High	High	High	High	0.903	49.8	55.2		9.2	49.8	49.4	53.5	55.8	53.9	63.2	NotUnique	3.29	High	0.0001775	0.0005132
[K].TIVSFVLPDQR.[S]	1xiTRAQ8plex [N-Term]		7.73624e-05	0	1	1	3	A9CM21	A9CM21 [92-102]	0	1578.92	High	High	High	High	High	High	0.893	29.6	33.1		11.2	29.6	32.1	33	39.3	31.7	29.4	Unique	3.15	High	0	5.758e-05
[K].EDQLLEVDPILK.[K]	1xiTRAQ8plex [E/K]		9.59107e-05	0	1	1	4	A0A1S4A2R3	A0A1S4A2R3 [63-74]	0	2020.18	High	High	High	High	High	High	0.776	44.5	57.3		11.57	44.5	54	57.7	68.2	56	50.7	Unique	2.97	High	0	7.026e-05
[K].KVVVGMVDPNPIVASTGLSR.[L]	1xiTRAQ8plex [K]		3.91336e-05	0	1	3	2	A0A1S4DAZ6	A0A1S4DAZ6 [238-257]	1	2647.54	High	High	High	High	High	High	0.968	15.9	16.4		6.09	15.9	17.7	16.2	15.5	17.2	15.4	Unique	2.73	High	0	3.057e-05
[K].VSDFGLSALSQQVR.[DV]	1xiTRAQ8plex [N-Term]		1.53012e-05	0	1	6	1	A0A1S3YJE7	A0A1S3YJE7 [152-165]	0	1811	High	High	High	High	High	High	0.885	31.6	35.7		11.23	31.6	33	40.7	39.2	34.4	31.4	Unique	3.17	High	0	1.286e-05
[R].VTNTGTGAQTTVR.[I]	1xiTRAQ8plex [N-Term]		8.54081e-07	0	1	2	5	A0A1S3Y4L5	A0A1S3Y4L5 [144-156]	0	1609.88	High	High	High	High	High	High	1.485	389.5	262.3		60.97	389.5	407.3	464.2	150.2	159	130.8	Unique	4.18	High	0	7.56e-06
[R].VTIDVPVTLAPGENK.[I]	1xiTRAQ8plex [V/K]		0.000192267	0	1	1	2	A0A1S4APQ9	A0A1S4APQ9 [531-545]	0	2161.27	High	High	High	High	High	High	1.02	67.6	66.3		17.49	67.6	56.8	65.8	60.7	61.9	86.2	Unique	3.02	High	0.0001425	0.0003648
[K].SLIEAHVEK.[T]	1xiTRAQ8plex [S/K]		8.13394e-05	0	1	1	3	A0A1S4CUE0	A0A1S4CUE0 [127-135]	0	1633.97	High	High	High	High	High	High	1.042	466.6	447.7		19.02	466.6	526.1	531.8	327.4	440.8	412.3	Unique	2.95	High	0.0002574	0.001345
[R].RPPPPPPTSEEK.[K]	1xiTRAQ8plex [R/K]		6.09914e-06	0	1	1	6	A0A1S4C1D3	A0A1S4C1D3 [64-75]	0	1940.11	High	High	High	High	High	High	1.165	535.3	459.5		8.87	535.3	505.7	494.5	445.5	445.9	405.7	Unique	4.29	High	0	8.415e-05
[K].AVNNVNSIIGPALIGK.[D]	1xiTRAQ8plex [A/K]		2.49408e-06	0	2	2	6	A0A1S3ZZL0; A0A1S3YIG1	A0A1S3ZZL0 [66-81]; A0A1S3YIG1 [66-81]	0	2188.33	High	High	High	High	High	High	0.958	152	158.7		7.78	152	145	146.3	171.6	168.2	162.3	NotUnique	4.31	High	0	2.417e-06
[R].ELEDLMLVSHSK.[V]	1xiTRAQ8plex [E/K]		2.86007e-05	0	2	2	2	A0A1S4AZ99; A0A1S3X1A6	A0A1S4AZ99 [614-625]; A0A1S3X1A6 [614-625]	0	2009.12	High	High	High	High	High	High	1.143	23.6	20.6		12.24	23.6	17.7	20.5	18.8	23.9	22.4	NotUnique	2.66	High	0	2.288e-05
[R].GHNFALNATFDEIEATK.[Y]	1xiTRAQ8plex [G/K]		5.11765e-05	0	1	1	1	A0A1S3Z5N9	A0A1S3Z5N9 [65-81]	0	2486.31	High	High	High	High	High	High	0.987	20.8	21		12.98	20.8	25	22	20.9	19.3	17.9	Unique	3.92	High	0	3.916e-05
[K].HHFGLFHHK.[D]	1xiTRAQ8plex [H/K]		1.32527e-05	0	2	2	4	A0A1S3Y381; A0A1S3X130	A0A1S3Y381 [7-15]; A0A1S3X130 [7-15]	0	1768	High	High	High	High	High	High	0.783	459.3	586.9		15.72	459.3	553.7	667.1	674.3	589.6	449.6	NotUnique	4.03	High	0	2.674e-05
[K].VNTQTHLLPVLATSIK.[AD]	1xiTRAQ8plex [V/K]		7.21589e-05	0	2	2	1	A0A1S4AR48; A0A1S4DNN5	A0A1S4AR48 [169-184]; A0A1S4DNN5 [169-184]	0	2343.42	High	High	High	High	High	High	0.915	27.3	29.8		8.78	27.3	28.4	31.3	25.9	32.2	31.4	NotUnique	3.13	High	0	5.389e-05
[K].WFLEVNPEGK.[V]	1xiTRAQ8plex [W/K]		9.96336e-05	0	2	2	7	A0A1S4CJW2; A0A1S3YL98	A0A1S4CJW2 [50-59]; A0A1S3YL98 [50-59]	0	1827.03	High	High	High	High	High	High	0.84	182.2	216.9		18.18	182.2	185	175.6	266.2	209.3	248.7	NotUnique	3.02	High	0.0003828	0.001618
[R].VTNTGTGTQTTVR.[I]	1xiTRAQ8plex [N-Term]		2.1389e-05	0	1	1	2	A0A1S4AXQ5	A0A1S4AXQ5 [92-104]	0	1639.89	High	High	High	High	High	High	1.086	121.6	111.9		24.91	121.6	135.6	146.9	100.2	81.8	95.1	Unique	3.64	High	0	1.752e-05
[R].GVHSGTATLK.[D]	1xiTRAQ8plex [G/K]		0.000107487	0	1	1	2	A0A1S4BJ77	A0A1S4BJ77 [237-246]	0	1578.94	High	High	High	High	High	High	1.008	226.8	225		6.29	226.8	210.5	208.5	235.1	234.9	235.9	Unique	3.73	High	0	7.83e-05
[K].IVDTNDEWISVR.[T]	1xiTRAQ8plex [N-Term]		0.000175246	0	2	6	1	A0A1S4C5I3; A0A1S3X0M8	A0A1S4C5I3 [126-137]; A0A1S3X0M8 [126-137]	0	1750.93	High	High	High	High	High	High	0.967	20.6	21.3		20.23	20.6	28.6	21.1	19.7	17.6	19.3	NotUnique	3.12	High	0	0.0001242
[R].SVGGSSLVDGQLELMLHR.[R]	1xiTRAQ8plex [N-Term]		6.42295e-07	0	1	1	1	A0A1S3ZNE8	A0A1S3ZNE8 [797-814]	0	2202.19	High	High	High	High	High	High	1.169	13.8	11.8		3.9	13.8	11.7	11.8	12.3	12.1	11.1	Unique	4.02	High	0	6.959e-07
[R].DPAGMSHPQEK.[R]	1xiTRAQ8plex [D/K]		6.47209e-05	0	1	1	1	A0A1S3XFX2	A0A1S3XFX2 [374-384]	0	1804.95	High	High	High	High	High	High	0.773	101.8	131.7		16.29	101.8	116.1	109.8	160.5	147.3	124.9	Unique	3.17	High	0	4.868e-05
[K].HLSEQPPVTSR.[K]	1xiTRAQ8plex [N-Term]		3.85187e-05	0	2	4	1	A0A1S4C6L6; A0A1S4BFT0	A0A1S4C6L6 [232-242]; A0A1S4BFT0 [232-242]	0	1554.85	High	High	High	High	High	High												NoQuanValues	3.9	High	0	3.018e-05
[K].VPVLETPDGPVFESNAIAR.[Y]	1xiTRAQ8plex [N-Term]		5.18524e-08	0	1	8	4	A0A1S3XH72	A0A1S3XH72 [54-72]	0	2315.25	High	High	High	High	High	High	1.157	56.1	48.5		18.98	56.1	52.6	49.6	36.9	42.5	60.8	Unique	4.53	High	0	6.852e-08
[K].ESSIEGWAGFDPSR.[S]	1xiTRAQ8plex [N-Term]		4.2188e-05	0	1	4	3	A0A1S4BPZ2	A0A1S4BPZ2 [482-495]	0	1841.9	High	High	High	High	High	High	1.148	48.6	42.3		15.01	48.6	51.9	42.9	34.9	43.2	38.8	Unique	3.67	High	0	3.274e-05
[K].LVTGTGFQLLR.[R]	1xiTRAQ8plex [N-Term]		0.00011945	0	1	1	1	A0A1S3Z6E6	A0A1S3Z6E6 [28-38]	0	1508.91	High	High	High	High	High	High	1.259	30.1	23.9		18.08	30.1	29.1	27.7	21.7	22.3	18.8	Unique	3.22	High	0	8.66e-05
[K].EKPSIGSVIAAGPGLLDEEGNRK.[S]	iTRAQ8plex [E]		2.35343e-05	0	1	1	1	A0A1S3WYA8	A0A1S3WYA8 [189-211]	1	3249.86	High	High	High	High	High	High												NoQuanValues	3.47	High	0	1.913e-05
[K].ETTGIVGLDVVPNAR.[E]	1xiTRAQ8plex [N-Term]		3.12144e-05	0	1	2	3	A0A1S4B679	A0A1S4B679 [18-32]	0	1845.04	High	High	High	High	High	High	0.998	43.3	43.4		9.44	43.3	42.1	50.6	42	40.3	41.8	Unique	3.28	High	0	4.617e-05
[K].SGIEFAHLWNK.[A]	1xiTRAQ8plex [S/K]		8.04048e-05	0	1	1	1	A0A1S4ADE5	A0A1S4ADE5 [57-67]	0	1910.07	High	High	High	High	High	High												NoQuanValues	2.6	High	0	5.97e-05
[R].NITVNEAQSR.[G]	1xiTRAQ8plex [N-Term]		0.000147671	0	5	5	3	D6PZY5; A0A1S3ZAU1; A0A1S4CH81; A0A1S3X0T3; A0A1S4A939	D6PZY5 [76-85]; A0A1S3ZAU1 [76-85]; A0A1S4CH81 [77-86]; A0A1S3X0T3 [77-86]; A0A1S4A939 [76-85]	0	1435.78	High	High	High	High	High	High	1.004	167.8	167.1		18.43	167.8	168.7	149.5	215.9	167.5	133.9	NotUnique	2.85	High	8.183e-05	0.0003381
[K].TVASSATGDQISR.[A]	1xiTRAQ8plex [N-Term]		3.51626e-05	0	1	1	2	A0A1S4BTZ5	A0A1S4BTZ5 [90-102]	0	1596.85	High	High	High	High	High	High	1.315	47.4	36.1		42.25	47.4	54.7	50.2	29.2	23.3	23	Unique	2.96	High	0	2.769e-05
[K].APIAILGAEIDK.[M]	1xiTRAQ8plex [A/K]		0.000217205	0	1	2	3	A0A1S3XA93	A0A1S3XA93 [163-174]	0	1819.11	High	High	High	High	High	High	0.919	33.2	36.1		8.95	33.2	31.1	36.9	39.1	34.9	38.5	Unique	2.6	High	0	0.0001531
[K].SDGGSSNTLTNR.[Q]	1xiTRAQ8plex [N-Term]		0.00022552	0	1	1	2	A0A1S3ZFC5	A0A1S3ZFC5 [502-513]	0	1512.76	High	High	High	High	High	High	1.158	149.3	128.9		8.38	149.3	144	129.6	128.2	113.5	129.4	Unique	3.15	High	0.0001775	0.0005258
[K].IEEISVAAPIAEEKPTEAAEK.[I]	iTRAQ8plex [I]		0.000110369	0	1	2	2	A0A1S3ZA22	A0A1S3ZA22 [357-377]	0	3137.77	High	High	High	High	High	High	1.397	11.4	8.2		25.24	11.4	9.6	9.3	9.1	4.6	8.3	Unique	2.33	High	0	8.019e-05
[R].GDVTILPTLVINNR.[Q]	1xiTRAQ8plex [N-Term]		0.000260151	0	2	4	2	A0A1S3WY30; A0A1S4AV78	A0A1S3WY30 [366-379]; A0A1S4AV78 [366-379]	0	1829.08	High	High	High	High	High	High	1.028	30.1	29.3		12.78	30.1	30.7	23.3	30.5	28.8	33.3	NotUnique	2.95	High	0	0.000183
[K].GEEMAPTLGAQGGTLLVR.[K]	1xiTRAQ8plex [N-Term]		2.78712e-07	0	1	3	1	A0A1S3YS77	A0A1S3YS77 [57-74]	0	2104.14	High	High	High	High	High	High												NoQuanValues	4	High	0	3.22e-07
[K].IKEVSNEWSLVNK.[Q]	iTRAQ8plex [I]		0.000124012	0	2	3	1	A0A1S3XGK4; A0A1S3ZUI8	A0A1S3XGK4 [251-263]; A0A1S3ZUI8 [251-263]	1	2458.44	High	High	High	High	High	High	0.963	63.1	65.5		14.75	63.1	54.4	56.7	66.6	74.8	74.7	NotUnique	3.44	High	0	8.968e-05
[K].IVAISLDDSR.[A]	1xiTRAQ8plex [N-Term]		0.000136634	0	1	1	4	A0A1S3YW39	A0A1S3YW39 [205-214]	0	1392.8	High	High	High	High	High	High	0.997	89.7	89.9		12.04	89.7	91.7	91.5	105.4	85.5	75.6	Unique	2.98	High	0	9.813e-05
[R].GGGSFDSSNR.[V]	1xiTRAQ8plex [N-Term]		7.76617e-05	0	1	1	4	A0A1S4CYJ5	A0A1S4CYJ5 [180-189]	0	1287.62	High	High	High	High	High	High	0.702	321.7	458.2		13.44	321.7	383.8	456	553.2	463.7	434	Unique	2.97	High	0.0001775	0.0007188
[K].TVGLDFAGMIEDIK.[A]	1xiTRAQ8plex [T/K]		7.8807e-06	0	1	2	3	A0A1S3XDE1	A0A1S3XDE1 [214-227]	0	2117.18	High	High	High	High	High	High	0.904	45	49.8		5.52	45	47.8	49.2	50.6	47.2	54.1	Unique	3.79	High	0	6.981e-06
[K].DPETGETVLESGALVLSDR.[G]	1xiTRAQ8plex [N-Term]		1.83099e-05	0	1	2	1	A0A1S4AAF4	A0A1S4AAF4 [514-532]	0	2292.19	High	High	High	High	High	High												NoQuanValues	2.97	High	0	1.52e-05
[K].AFSATLAAEGK.[W]	1xiTRAQ8plex [A/K]		0.000226287	0	1	1	3	A0A1S4BAZ9	A0A1S4BAZ9 [98-108]	0	1673.97	High	High	High	High	High	High	1.086	93	85.6		18.79	93	100.9	102.9	84.9	70.4	69.1	Unique	3.21	High	8.183e-05	0.0002348
[K].KSDGGSSNTLTNR.[Q]	1xiTRAQ8plex [K]		3.09673e-05	0	1	1	1	A0A1S3ZFC5	A0A1S3ZFC5 [501-513]	1	1945.06	High	High	High	High	High	High	1.208	94.2	77.9		11.35	94.2	88.3	80.6	64.2	80.5	76	Unique	2.36	High	0	2.464e-05
[K].SVASSATGDQISR.[A]	1xiTRAQ8plex [N-Term]		0.00023406	0	1	1	2	A0A1S3ZG70	A0A1S3ZG70 [83-95]	0	1582.83	High	High	High	High	High	High	1.149	26.1	22.7		17.24	26.1	27.3	24.8	23.5	17	20.9	Unique	2.54	High	0	0.0001644
[K].TITLEVESSDTIDNVK.[AVTS]	1xiTRAQ8plex [T/K]		8.74899e-07	0	2	26	11	A0A1S3XNP1; A0A1S3ZNF7	A0A1S3XNP1 [12-27]; [164-179]; A0A1S3ZNF7 [88-103]; [164-179]; [240-255]; [316-331]; [392-407]	0	2372.3	High	High	High	High	High	High	0.895	197.8	220.9		7.31	197.8	214.2	213.4	215.5	211.7	249.7	NotUnique	4.71	High	0	9.249e-07
[K].GGDVSWHIHDER.[S]	1xiTRAQ8plex [N-Term]		1.50589e-05	0	2	2	7	A0A1S4B9H4; A0A1S3Z7S7	A0A1S4B9H4 [169-180]; A0A1S3Z7S7 [169-180]	0	1711.85	High	High	High	High	High	High	1.19	523.1	439.7		10.99	523.1	505.4	468.2	435.5	403.3	386.1	NotUnique	3.52	High	0	1.431e-05
[R].EVVELPMLHPEK.[F]	1xiTRAQ8plex [E/K]		6.91446e-05	0	1	4	1	A0A1S4BD70	A0A1S4BD70 [185-196]	0	2029.16	High	High	High	High	High	High												NoQuanValues	1.81	High	0	5.182e-05
[R].KGVLDITHEMLER.[L]	1xiTRAQ8plex [K]		2.15601e-05	0	1	2	1	A0A1S3ZZR4	A0A1S3ZZR4 [271-283]	1	2149.23	High	High	High	High	High	High												NoQuanValues	3.5	High	0	1.768e-05
[R].AADSSQPSSSAITSSDK.[S]	1xiTRAQ8plex [A/K]		8.95356e-05	0	2	2	3	A0A1S4D092; A0A1S4CKS4	A0A1S4D092 [69-85]; A0A1S4CKS4 [69-85]	0	2247.16	High	High	High	High	High	High	1.148	29.7	25.9		10.83	29.7	25.2	27.9	25.5	21.7	29	NotUnique	3.09	High	0	0.0001037
[R].GLFIIDKEGVIQHSTINNLAIGR.[S]	1xiTRAQ8plex [G/K]		2.48409e-06	0	1	2	1	A0A1S3ZLD2	A0A1S3ZLD2 [198-220]	1	3116.8	High	High	High	High	High	High	0.62	12.6	20.4		10.41	12.6	18.9	18.3	23.4	21.6	19.5	Unique	3.47	High	0	2.415e-06
[R].FLIAGGGAPEIELSR.[Q]	1xiTRAQ8plex [N-Term]		1.62333e-06	0	1	2	3	A0A1S3XI60	A0A1S3XI60 [419-433]	0	1834.04	High	High	High	High	High	High	0.843	42.2	50.1		13.11	42.2	52.2	47.8	60.5	45.7	44.1	Unique	4.7	High	0	1.633e-06
[R].GSGGGGGGGGFR.[G]	1xiTRAQ8plex [N-Term]		7.57149e-06	0	1	1	1	A0A1S3ZAU1	A0A1S3ZAU1 [86-97]	0	1226.62	High	High	High	High	High	High	0.593	131.2	221.4		40.01	131.2	120.4	132.1	311.3	265.8	277.4	Unique	2.47	High	0	6.721e-06
[R].ALVDPDGALQQIR.[D]	1xiTRAQ8plex [N-Term]		0.000227827	0	1	2	3	A0A1S3Y5A1	A0A1S3Y5A1 [217-229]	0	1699.96	High	High	High	High	High	High	0.914	42.6	46.6		8.84	42.6	48.6	46.4	40.1	46.9	51.2	Unique	3.55	High	0	0.00016
[K].EKDHIEGFAPEVAWVTK.[S]	iTRAQ8plex [E]		0.000268671	0	3	9	3	A0A1S4ABM4; A0A1S4DEQ0; A0A1S4BML9	A0A1S4ABM4 [96-112]; A0A1S4DEQ0 [96-112]; A0A1S4BML9 [110-126]	1	2868.6	High	High	High	High	High	High	1.077	41.6	38.7		12.55	41.6	43.2	43.9	37.3	32.2	36.9	NotUnique	2.2	High	0.0001775	0.0006753
[K].QFTMLQNWPVR.[T]	1xiTRAQ8plex [N-Term]		9.12654e-05	0	2	2	2	A0A1S3Z3P5; A0A097BTV9	A0A1S3Z3P5 [204-214]; A0A097BTV9 [204-214]	0	1723.93	High	High	High	High	High	High	1.009	43	42.6		11.64	43	45	44.3	46.5	43.1	34	NotUnique	2.61	High	0	6.706e-05
[R].GQAGGLTFFAPSEER.[L]	1xiTRAQ8plex [N-Term]		5.83308e-07	0	4	5	5	A0A1S4B8T4; A0A1S4DML1; A0A1S4C8D8; A0A1S4CRH1	A0A1S4B8T4 [544-558]; A0A1S4DML1 [549-563]; A0A1S4C8D8 [541-555]; A0A1S4CRH1 [541-555]	0	1870.96	High	High	High	High	High	High	0.91	141.9	155.9		4.48	141.9	167.1	157.1	155.2	149.8	150.4	NotUnique	3.65	High	0	1.333e-06
[R].DHTVSATHGDMDQNTR.[D]	1xiTRAQ8plex [N-Term]		1.17591e-07	0	5	20	3	A0A1S3ZZM7; A0A1S3XE25; Q40471; A0A1S3Z7E5; A0A1S4B5X7	A0A1S3ZZM7 [118-133]; A0A1S3XE25 [303-318]; Q40471 [303-318]; A0A1S3Z7E5 [303-318]; A0A1S4B5X7 [303-318]	0	2088.97	High	High	High	High	High	High	1.123	106.6	94.9		37.76	106.6	124.6	140.1	83.8	67.4	58.4	NotUnique	4.25	High	0	1.455e-07
[K].GSNVTSSSSSVR.[G]	1xiTRAQ8plex [N-Term]		1.04692e-05	0	1	1	2	A0A1S3XMU0	A0A1S3XMU0 [79-90]	0	1471.77	High	High	High	High	High	High	0.752	107.9	143.4		13.12	107.9	130.2	117.5	150	159.7	159.5	Unique	2.98	High	0	9.069e-06
[R].ESDMGSNVTSNSSSVR.[G]	1xiTRAQ8plex [N-Term]		2.35782e-06	0	1	2	1	A0A1S4C5X4	A0A1S4C5X4 [76-91]	0	1960.92	High	High	High	High	High	High	0.738	20.9	28.3		8.44	20.9	25.1	27.4	31.6	28.1	29.2	Unique	2.08	High	0	2.302e-06
[K].LDSQPELFIHIIPNK.[T]	1xiTRAQ8plex [L/K]		4.35426e-05	0	1	1	3	A0A1S3ZUI8	A0A1S3ZUI8 [57-71]	0	2372.38	High	High	High	High	High	High	1.026	54.7	53.3		8.19	54.7	51	50.3	49.2	59.2	56.6	Unique	3.44	High	0	3.378e-05
[R].GINISKEEVILDGSEAPVR.[I]	1xiTRAQ8plex [G/K]		0.000116787	0	2	3	2	A0A1S4AL63; A0A1S3ZAR8	A0A1S4AL63 [844-862]; A0A1S3ZAR8 [842-860]	1	2634.49	High	High	High	High	High	High	1.194	13.6	11.4		15.43	13.6	13.5	11.8	8.6	11.4	11.5	NotUnique	2.97	High	0	8.464e-05
[R].SIDGGAAFGFPNAPEEAAK.[S]	1xiTRAQ8plex [S/K]		8.81951e-07	0	1	1	1	A0A1S3YUZ2	A0A1S3YUZ2 [466-484]	0	2457.29	High	High	High	High	High	High	1.397	29.3	20.9		20.94	29.3	23.7	26.3	15.8	21.6	17.3	Unique	3.11	High	0	9.314e-07
[K].TALELAQNVNDPIEEK.[K]	1xiTRAQ8plex [T/K]		6.07197e-07	0	2	3	2	A0A1S4BQZ3; A0A1S4A2H1	A0A1S4BQZ3 [191-206]; A0A1S4A2H1 [195-210]	0	2392.32	High	High	High	High	High	High	0.985	23.9	24.3		12.8	23.9	27.2	23.5	24.4	19.5	26.9	NotUnique	4.08	High	0	6.61e-07
[R].TIPLEIMVDGEK.[A]	1xiTRAQ8plex [T/K]		0.000132138	0	1	1	4	A0A1S4D910	A0A1S4D910 [330-341]	0	1953.12	High	High	High	High	High	High	0.876	142.2	162.4		14.5	142.2	173	184.9	180	137.2	136.8	Unique	3.41	High	0.0001425	0.0003694
[K].TGEIIDSAENWK.[RK]	1xiTRAQ8plex [T/K]		2.31624e-05	0	2	4	4	A0A1S4ARQ0; A0A1S3X831	A0A1S4ARQ0 [164-175]; A0A1S3X831 [159-170]	0	1971.06	High	High	High	High	High	High	1.008	71.4	70.9		3.19	71.4	72.5	71	70.8	67.2	73	NotUnique	2.68	High	0	1.887e-05
[R].EFLWQEGHTAFATK.[E]	1xiTRAQ8plex [E/K]		4.118e-06	0	3	9	2	A0A1S4ABM4; A0A1S4DEQ0; A0A1S4BML9	A0A1S4ABM4 [172-185]; A0A1S4DEQ0 [172-185]; A0A1S4BML9 [186-199]	0	2273.22	High	High	High	High	High	High	1.13	119.5	105.8		14.88	119.5	112.2	105.7	84	100	126.8	NotUnique	4.8	High	0	3.843e-06
[K].SVFVDNVDFLK.[E]	1xiTRAQ8plex [S/K]		0.000124477	0	1	3	8	A0A1S4AJD1	A0A1S4AJD1 [349-359]	0	1891.08	High	High	High	High	High	High	0.861	155.5	180.6		13.08	155.5	162.3	175.4	220.8	179.5	164.8	Unique	3.37	High	0	0.0001019
[K].GQLIASGITSADILK.[G]	1xiTRAQ8plex [G/K]		2.2347e-05	0	2	2	1	A0A1S4B661; A0A1S4B5Z2	A0A1S4B661 [227-241]; A0A1S4B5Z2 [225-239]	0	2095.26	High	High	High	High	High	High	1.13	16.5	14.6		7.51	16.5	13.7	14.9	13.3	16	15.2	NotUnique	1.85	High	0	1.826e-05
[R].ALVVHELEDDLGK.[G]	1xiTRAQ8plex [A/K]		1.0314e-06	0	1	2	22	A0A1S4BCV5	A0A1S4BCV5 [182-194]	0	2046.17	High	High	High	High	High	High	0.893	506.2	567.1		15.72	506.2	585.3	638.9	661.5	488.5	461.2	Unique	3.53	High	0.0001425	0.0004303
[R].EMLTGAALMDEANR.[TI]	1xiTRAQ8plex [N-Term]		8.5066e-07	0	2	3	7	A0A1S3ZP30; A0A1S4CI25	A0A1S3ZP30 [341-354]; A0A1S4CI25 [331-344]	0	1825.91	High	High	High	High	High	High	0.989	85.1	86.1		6.25	85.1	89.6	91.7	78.4	82.9	87.8	NotUnique	4.59	High	0	2.688e-06
[K].SLFTISGEVDTR.[A]	1xiTRAQ8plex [N-Term]		0.000148215	0	3	4	5	A0A1S4CZY9; A0A1S4CFG1; A9CM21	A0A1S4CZY9 [249-260]; A0A1S4CFG1 [249-260]; A9CM21 [249-260]	0	1628.88	High	High	High	High	High	High	1.009	188.9	187.2		6.31	188.9	172.5	185.6	187.5	184.8	205.5	NotUnique	3.16	High	0	0.0001059
[R].VGLTGLTVAEHFR.[D]	1xiTRAQ8plex [N-Term]		4.17482e-08	0	2	5	6	A0A1S4CK04; A0A1S4A1J2	A0A1S4CK04 [313-325]; A0A1S4A1J2 [309-321]	0	1703.97	High	High	High	High	High	High	1.057	200.5	189.7		8.74	200.5	201.5	164.5	190.4	184.9	207.1	NotUnique	5.57	High	0	4.519e-07
[R].VDSNVQVQSQGR.[Y]	1xiTRAQ8plex [N-Term]		0.000260995	0	2	2	2	A0A1S3YL73; A0A1S4B661	A0A1S3YL73 [102-113]; A0A1S4B661 [101-112]	0	1620.86	High	High	High	High	High	High	1.149	97.1	84.5		10.05	97.1	96.2	90.5	79.3	80.4	76.1	NotUnique	3.6	High	0	0.0001834
[K].IVEDPLSIK.[R]	1xiTRAQ8plex [I/K]		0.000221713	0	1	1	2	A0A1S4CV87	A0A1S4CV87 [207-215]	0	1622	High	High	High	High	High	High	0.906	84.9	93.7		6.16	84.9	89.1	97.6	100.4	94.9	86.6	Unique	2.75	High	0	0.0001558
[R].AVGGSSLVDGQLELMLHR.[R]	1xiTRAQ8plex [N-Term]		1.49611e-07	0	1	1	2	A0A1S4C159	A0A1S4C159 [797-814]	0	2186.19	High	High	High	High	High	High	0.798	29.9	37.5		20.34	29.9	32.6	39.5	50	31.8	33.5	Unique	3.79	High	0	1.816e-07
[K].ALLEAGLTTDNVHSVEVVGSSSR.[V]	1xiTRAQ8plex [N-Term]		2.82445e-06	0	1	1	1	A0A1S3ZV02	A0A1S3ZV02 [321-343]	0	2645.4	High	High	High	High	High	High												NoQuanValues	2.99	High	0	2.715e-06
[K].LADAVGLTLGPR.[G]	1xiTRAQ8plex [N-Term]		2.9519e-06	0	1	1	3	A0A1S4D7A4	A0A1S4D7A4 [71-82]	0	1486.89	High	High	High	High	High	High	0.721	16.5	22.9		12.63	16.5	21.9	20.1	26.6	25.4	20.7	Unique	3.56	High	0	2.04e-05
[K].SATLPSITEKDWDDIK.[F]	iTRAQ8plex [S]		0.000279113	0	2	5	1	A0A1S3Z6G0; A0A1S4CN84	A0A1S3Z6G0 [252-267]; A0A1S4CN84 [270-285]	1	2731.53	High	High	High	High	High	High	0.812	11.4	14.1		25.83	11.4	12.8	10.9	13.6	12.7	20.3	NotUnique	2.97	High	0	0.0001964
[R].DISGSSINPSER.[T]	1xiTRAQ8plex [N-Term]		9.17487e-06	0	2	6	2	A0A1S3X5A3; A0A1S3XI04	A0A1S3X5A3 [126-137]; A0A1S3XI04 [126-137]	0	1565.81	High	High	High	High	High	High	1.118	105.5	94.3		9.03	105.5	90	106.9	98.2	84.7	91.9	NotUnique	2.84	High	0	8.034e-06
[K].KQQQDALPK.[Y]	iTRAQ8plex [K]		0.000198458	0	1	4	1	A0A1S4AR76	A0A1S4AR76 [752-760]	1	1968.2	High	High	High	High	High	High	1.072	138.9	129.5		17.49	138.9	112.8	120.2	115.5	130.9	168.1	Unique	3.12	High	0	0.0001402
[R].LQQENNFVILDVRPEAEFK.[E]	1xiTRAQ8plex [L/K]		0.00019363	0	1	1	1	A0A1S3XIB9	A0A1S3XIB9 [96-114]	0	2897.6	High	High	High	High	High	High	1.14	41.9	36.7		25.23	41.9	50.4	42.3	29.3	31.7	30	Unique	1.63	High	0	0.0001369
[R].VALVGDAAGYVTK.[C]	iTRAQ8plex [V]		1.32527e-05	0	2	5	3	A0A1S4DJC0; A0A1S3XXZ2	A0A1S4DJC0 [325-337]; A0A1S3XXZ2 [307-319]	0	2176.31	High	High	High	High	High	High	1.06	63.4	59.8		13.54	63.4	61.6	61.1	68.7	61.1	46.5	NotUnique	3.77	High	0	2.448e-05
[R].TVVDFSSPNIAK.[E]	1xiTRAQ8plex [T/K]		8.75005e-05	0	2	9	2	A0A1S4ADD4; A0A1S3YIF8	A0A1S4ADD4 [192-203]; A0A1S3YIF8 [190-201]	0	1886.08	High	High	High	High	High	High	0.973	58.2	59.8		7.71	58.2	61.2	65.9	53.1	58.7	60	NotUnique	2.9	High	0	6.461e-05
[K].AVSINEFLKPAEGER.[Y]	1xiTRAQ8plex [A/K]		1.85575e-08	0	2	2	3	A0A1S3ZJC9; A0A1S4C081	A0A1S3ZJC9 [300-314]; A0A1S4C081 [300-314]	0	2268.28	High	High	High	High	High	High	0.872	104.2	119.5		11.78	104.2	105.5	107.4	128.6	117.4	138.5	NotUnique	3.96	High	0	3.202e-06
[K].SPLLLQMNPIHK.[K]	1xiTRAQ8plex [S/K]		5.00793e-07	0	1	3	3	A0A1S4CYD1	A0A1S4CYD1 [42-53]	0	1999.2	High	High	High	High	High	High	1.058	76.2	72		11.69	76.2	79.7	80.5	72.3	60.9	66.7	Unique	4.24	High	0	5.521e-07
[K].NVDTLIVIPNDR.[L]	1xiTRAQ8plex [N-Term]		0.00011418	0	2	3	1	Q9XG68; A0A1S4BGG0	Q9XG68 [208-219]; A0A1S4BGG0 [111-122]	0	1672.95	High	High	High	High	High	High	0.709	18.4	25.9		10.32	18.4	30.4	26	25.3	24	23.9	NotUnique	3.44	High	0	8.288e-05
[K].FTETAEAHFR.[L]	1xiTRAQ8plex [N-Term]		5.11765e-05	0	1	1	4	A0A1S4BKW8	A0A1S4BKW8 [141-150]	0	1512.77	High	High	High	High	High	High	1.041	269.6	259		2.28	269.6	251.9	257.1	256.1	263.2	266.7	Unique	4.11	High	0	4.592e-05
[R].TNVPSIWAIGDVTNR.[M]	1xiTRAQ8plex [N-Term]		5.38676e-06	0	2	4	2	A0A1S3YKW2; A0A1S3YKT8	A0A1S3YKW2 [330-344]; A0A1S3YKT8 [385-399]	0	1947.06	High	High	High	High	High	High	0.923	45.7	49.5		11.49	45.7	47.6	50.8	55.3	53.1	40.7	NotUnique	3.74	High	0	4.92e-06
[K].RMPQQQLER.[A]	1xiTRAQ8plex [N-Term]		0.000134119	0	1	1	2	A0A1S3XFG9	A0A1S3XFG9 [95-103]	1	1489.82	High	High	High	High	High	High	0.996	176.2	176.8		20.57	176.2	241.5	160.8	155.5	160	166.2	Unique	4.2	High	0	9.64e-05
[RK].AIGLMPMIDQGEKDDK.[I]	iTRAQ8plex [A]		6.47209e-05	0	2	11	3	A0A1S4BMK1; A0A1S4CAN9	A0A1S4BMK1 [124-139]; A0A1S4CAN9 [126-141]	1	2673.47	High	High	High	High	High	High	0.858	124.1	144.6		13.81	124.1	122.7	141.9	146	135.8	176.7	NotUnique	3.21	High	0.0001425	0.0004352
[R].ASAGASVDSAR.[Q]	1xiTRAQ8plex [N-Term]		5.69758e-06	0	2	4	2	A0A1S4A6I2; A0A1S4CMV5	A0A1S4A6I2 [362-372]; A0A1S4CMV5 [364-374]	0	1295.69	High	High	High	High	High	High	1.242	185	148.9		14.98	185	160.5	154.8	109.7	154.7	164.8	NotUnique	2.78	High	0	1.4e-05
[K].IDSGAESTITPLPHMFVIK.[D]	1xiTRAQ8plex [I/K]		5.38568e-05	0	1	2	1	A0A1S4AWC1	A0A1S4AWC1 [121-139]	0	2664.49	High	High	High	High	High	High	1.161	8	6.9		35.66	8	8.6	3.8	9.7	4.9	7.6	Unique	2.42	High	0	4.117e-05
[K].YAADEDAFFADYAEAHLK.[L]	iTRAQ8plex [Y]		8.26014e-05	0	2	3	1	Q40589; A0A1S4BKX7	Q40589 [224-241]; A0A1S4BKX7 [223-240]	0	3263.73	High	High	High	High	High	High	1.486	30.7	20.6		17.3	30.7	21.4	22.7	19.8	24.3	15	NotUnique	2.95	High	0	6.108e-05
[RK].VAIITGAASGIGEAAAR.[L]	1xiTRAQ8plex [N-Term]		1.78059e-05	0	1	2	1	A0A1S4CT61	A0A1S4CT61 [13-29]	0	1832.05	High	High	High	High	High	High	0.914	9.2	10.1		12.49	9.2	11.4	11.4	9.1	10	8.7	Unique	3.03	High	0	1.482e-05
[R].GAGHEVALHRPK.[Q]	1xiTRAQ8plex [G/K]		5.77876e-08	0	2	2	3	A0A1S4C4R0; A0A1S4DLM9	A0A1S4C4R0 [428-439]; A0A1S4DLM9 [435-446]	0	1880.11	High	High	High	High	High	High	0.793	290.7	366.3		21.25	290.7	280.5	287.5	410.1	400.2	453.5	NotUnique	3.49	High	0	7.573e-08
[K].GRPAASATAPPK.[G]	1xiTRAQ8plex [G/K]		2.70517e-05	0	1	3	3	A0A1S3ZUQ1	A0A1S3ZUQ1 [216-227]	0	1732.03	High	High	High	High	High	High	1.004	479.7	477.8		14.61	479.7	433.8	406.6	450.4	521.1	577.1	Unique	4	High	0	2.177e-05
[R].EGISISHPAR.[F]	1xiTRAQ8plex [N-Term]		9.77556e-05	0	1	4	5	A0A1S3XEV7	A0A1S3XEV7 [254-263]	0	1370.77	High	High	High	High	High	High	1.003	400.1	398.7		5.09	400.1	433.6	382.3	389.4	397.9	390.2	Unique	3.75	High	0	7.155e-05
[K].SMLIPLMQEDKR.[A]	1xiTRAQ8plex [S/K]		4.73031e-05	0	1	2	1	A0A1S4D439	A0A1S4D439 [565-576]	1	2069.17	High	High	High	High	High	High	1.017	55.8	54.8		11.05	55.8	59.6	56.8	44.3	56	57.5	Unique	3.07	High	0	3.646e-05
[R].MIGTDAFQETPIVEVTR.[S]	1xiTRAQ8plex [N-Term]		1.05112e-05	0	1	5	2	P09114	P09114 [194-210]	0	2211.16	High	High	High	High	High	High	0.72	7.6	10.6		8.15	7.6	11	9.1	10.6	10.8	11.3	Unique	2.5	High	0	9.118e-06
[K].VDDHIGVAIAGLTADGR.[V]	1xiTRAQ8plex [N-Term]		3.03598e-06	0	2	4	3	A0A1S4ANT6; A0A1S4CT18	A0A1S4ANT6 [66-82]; A0A1S4CT18 [66-82]	0	1984.08	High	High	High	High	High	High	1.013	41.6	41.1		6.42	41.6	43.6	44.3	39.3	39.6	38.7	NotUnique	4.07	High	0	4.758e-06
[K].RPAATTNVSSNNATK.[K]	1xiTRAQ8plex [R/K]		6.80785e-05	0	1	3	1	A0A1S4A9I3	A0A1S4A9I3 [494-508]	0	2140.19	High	High	High	High	High	High	1.229	52.5	42.7		43.52	52.5	65.7	29.5	24.3	34.8	59.4	Unique	3.22	High	0	5.099e-05
[K].NIVSENTSR.[D]	1xiTRAQ8plex [N-Term]		0.000294294	0	1	3	1	A0A1S3ZXK8	A0A1S3ZXK8 [221-229]	0	1323.72	High	High	High	High	High	High	1.435	104.7	73		27.15	104.7	104.1	76.2	63.6	70	50.8	Unique	2.16	High	0	0.0002076
[K].KIEDNNTLVFIVDIK.[A]	iTRAQ8plex [K]		0.000112471	0	1	9	2	A0A1S3Y2N8	A0A1S3Y2N8 [87-101]	1	2673.6	High	High	High	High	High	High	0.83	14.1	17		24.64	14.1	16.5	18.3	11.6	15.7	23.1	Unique	2.92	High	0	8.159e-05
[K].DVGSIVSVGQEVTVR.[L]	1xiTRAQ8plex [N-Term]		0.000186231	0	2	2	3	A0A1S4BZK6; A0A1S4C631	A0A1S4BZK6 [176-190]; A0A1S4C631 [181-195]	0	1849.03	High	High	High	High	High	High	0.651	21.9	33.6		11.52	21.9	32.2	35.5	35.6	37	27.4	NotUnique	2.76	High	8.183e-05	0.0003156
[R].RAQLGEIFELDR.[A]	1xiTRAQ8plex [N-Term]		6.82153e-07	0	1	1	4	A0A140G1U3	A0A140G1U3 [423-434]	1	1750.98	High	High	High	High	High	High	1.315	98.4	74.9		14.92	98.4	92.1	77	71.8	72	61.4	Unique	4.16	High	0	7.334e-07
[K].RMPQQELER.[A]	1xiTRAQ8plex [N-Term]		0.000273863	0	1	2	1	A0A1S4AL04	A0A1S4AL04 [354-362]	1	1490.81	High	High	High	High	High	High	0.962	48.6	50.5		15.31	48.6	50.4	38.9	59.5	48.6	55.1	Unique	3.68	High	0	0.0001926
[R].GQEQIMADVSAPEQWDK.[N]	1xiTRAQ8plex [G/K]		5.60699e-06	0	1	2	3	A0A1S4BIE1	A0A1S4BIE1 [283-299]	0	2540.29	High	High	High	High	High	High	0.842	33.1	39.3		10.74	33.1	36.6	40.8	44.7	33.7	40.5	Unique	3.47	High	0	5.475e-06
[R].IPVISNVDAQPHADPDTIK.[K]	1xiTRAQ8plex [I/K]		0.000234848	0	1	2	1	A0A1S3X9E1	A0A1S3X9E1 [331-349]	0	2638.47	High	High	High	High	High	High	0.942	31.4	33.4		8.62	31.4	36.1	32	33.1	29.4	36.2	Unique	3.61	High	0	0.0001649
[R].ELVNVEQFLLAR.[S]	1xiTRAQ8plex [N-Term]		0.000268671	0	1	1	3	A0A1S4CW91	A0A1S4CW91 [559-570]	0	1735.01	High	High	High	High	High	High	0.656	11.1	16.9		26.99	11.1	11.2	15.8	14.5	21.3	21.8	Unique	1.94	High	0	0.000189
[R].TLTSVHDAILEDLVVPAEIVGK.[R]	1xiTRAQ8plex [T/K]		3.41995e-05	0	2	3	5	A0A1S3XTF3; A0A1S3X1Q2	A0A1S3XTF3 [118-139]; A0A1S3X1Q2 [118-139]	0	2927.69	High	High	High	High	High	High	0.79	22.2	28.1		21.48	22.2	31.8	22.6	22.9	26.6	36.6	NotUnique	2	High	0	2.704e-05
[K].LDPVVELLK.[G]	1xiTRAQ8plex [L/K]		0.000282645	0	2	2	2	A0A1S3YZ69; A0A1S4BDL3	A0A1S3YZ69 [86-94]; A0A1S4BDL3 [86-94]	0	1634.03	High	High	High	High	High	High	1.008	28.5	28.3		12.22	28.5	28.6	30.8	32.3	25.4	24.2	NotUnique	2.98	High	0	0.0001989
[K].GSFETVHIQDALGHEFATR.[L]	1xiTRAQ8plex [N-Term]		1.55532e-08	0	2	6	2	A0A1S4BGG6; A0A1S3ZGZ9	A0A1S4BGG6 [203-221]; A0A1S3ZGZ9 [203-221]	0	2419.23	High	High	High	High	High	High	1.054	43.2	41		14.11	43.2	42.9	47.7	32.9	37.5	43.7	NotUnique	6.44	High	0	2.262e-08
[R].KKVEAELQEALASLDK.[Q]	iTRAQ8plex [K]		0.000212765	0	2	4	2	A0A1S3Z105; A0A1S4AX40	A0A1S3Z105 [180-195]; A0A1S4AX40 [176-191]	2	2988.8	High	High	High	High	High	High	0.813	19.1	23.5		12.33	19.1	23.4	20.2	28	22	24.1	NotUnique	3.66	High	0	0.0001499
[K].TFMETFQEVAESQK.[K]	1xiTRAQ8plex [T/K]		8.55089e-05	0	1	1	1	A0A1S4DPA7	A0A1S4DPA7 [149-162]	0	2283.18	High	High	High	High	High	High	1.071	17.4	16.2		10.24	17.4	17.1	15.4	17.7	13.7	17.3	Unique	2.38	High	0	6.32e-05
[R].QSGADITISSLPIDDR.[R]	1xiTRAQ8plex [N-Term]		9.62092e-08	0	1	1	4	A0A1S4C9G4	A0A1S4C9G4 [231-246]	0	1992.06	High	High	High	High	High	High	1.177	73.5	62.5		11.76	73.5	71.9	68.7	55.8	59.5	56.5	Unique	3.99	High	0	7.962e-06
[K].IVAISLDDPR.[A]	1xiTRAQ8plex [N-Term]		0.000115912	0	2	3	5	A0A1S4A194; A0A1S3YBI7	A0A1S4A194 [203-212]; A0A1S3YBI7 [203-212]	0	1402.82	High	High	High	High	High	High	0.985	415.2	421.5		11.46	415.2	446.4	427	479.4	404.3	350.6	NotUnique	2.96	High	0	8.398e-05
[K].LAESGIFNLSAAVSR.[T]	1xiTRAQ8plex [N-Term]		2.16462e-05	0	1	1	1	A0A1S4DDS2	A0A1S4DDS2 [405-419]	0	1839.03	High	High	High	High	High	High	1.198	11.2	9.4		20.99	11.2	11.4	8.4	11.6	7.9	7.5	Unique	2.66	High	0	1.773e-05
[K].LQLGSELPPLAQTNIIPNR.[E]	1xiTRAQ8plex [N-Term]		6.60783e-06	0	1	1	2	A0A1S4AJR9	A0A1S4AJR9 [571-589]	0	2378.37	High	High	High	High	High	High	0.98	10	10.2		31.3	10	13.3	7.8	7.8	8.1	14.1	Unique	3.19	High	0	5.937e-06
[R].NINVNFGEQMPEELTGALR.[S]	1xiTRAQ8plex [N-Term]		0.000142846	0	1	5	1	A0A1S3X957	A0A1S3X957 [396-414]	0	2436.25	High	High	High	High	Not Found	High	0.531	1.6	3.1		13.45	1.6	3.3	3.1	3.5		2.5	Unique	1.65	High	0	0.0001026
[R].ISQEVSGDALGDEFK.[G]	1xiTRAQ8plex [I/K]		8.43858e-07	0	1	4	2	A0A1S3YPM6	A0A1S3YPM6 [32-46]	0	2203.17	High	High	High	High	High	High	1.078	116.1	107.7		24.21	116.1	90.4	97.4	83	121	146.8	Unique	4.34	High	0	8.927e-07
[K].AILISDAMETGTVQINSAPAR.[G]	1xiTRAQ8plex [N-Term]		1.28964e-07	0	1	2	6	A0A1S3ZE23	A0A1S3ZE23 [431-451]	0	2462.32	High	High	High	High	High	High	0.731	6.9	9.4		19.76	6.9	8.9	10	6.4	10.6	11	Unique	4.31	High	0	1.947e-07
[K].GITLRPPDFSLPIDELK.[AS]	1xiTRAQ8plex [G/K]		1.79485e-05	0	1	2	5	A0A1S3XCF5	A0A1S3XCF5 [207-223]	0	2519.47	High	High	High	High	High	High	0.803	59	73.6		13.82	59	67.8	63.5	75.4	71.1	90	Unique	3.68	High	0	1.488e-05
[K].QLDSVQEIVSEEMVAK.[E]	1xiTRAQ8plex [Q/K]		1.30949e-05	0	1	2	1	A0A1S3XTD5	A0A1S3XTD5 [207-222]	0	2413.31	High	High	High	High	High	High	0.643	4.2	6.6		34.62	4.2	4.6	10.1	7	4.5	6.8	Unique	2.45	High	0	1.114e-05
[K].AISATEPLLLDAVR.[G]	1xiTRAQ8plex [N-Term]		9.21165e-06	0	1	1	3	A0A1S4DF13	A0A1S4DF13 [48-61]	0	1773.04	High	High	High	High	High	High	0.852	33.8	39.7		7.96	33.8	41	36.5	43.8	40.5	36.5	Unique	4.06	High	0	8.074e-06
[K].FGDLITDVPQSSAFK.[R]	1xiTRAQ8plex [F/K]		0.00025263	0	2	2	1	A0A1S3YM97; A0A1S4CRI8	A0A1S3YM97 [662-676]; A0A1S4CRI8 [662-676]	0	2233.23	High	High	High	High	High	High	0.846	20.6	24.3		11.47	20.6	21.1	24.2	28.1	25.8	22.3	NotUnique	2.95	High	0	0.0001773
[K].KIGTVEVQDLPFFDTVK.[V]	iTRAQ8plex [K]		0.000172118	0	2	2	8	A0A1S3Z4R3; A0A1S3YYG2	A0A1S3Z4R3 [451-467]; A0A1S3YYG2 [448-464]	1	2848.66	High	High	High	High	High	High	0.885	45	50.9		6.32	45	49.4	56.4	49.2	51.1	48.4	NotUnique	2.06	High	0	0.0001982
[R].LGGTSIVATAVVPDDEQK.[I]	1xiTRAQ8plex [L/K]		1.19453e-05	0	1	1	1	A0A1S4CUD0	A0A1S4CUD0 [503-520]	0	2408.35	High	High	High	High	High	High												NoQuanValues	2.74	High	0	1.026e-05
[K].GLAITFVSSASDSDVLNQVQER.[F]	1xiTRAQ8plex [N-Term]		6.57951e-07	0	1	8	3	A0A1S3X077	A0A1S3X077 [387-408]	0	2640.38	High	High	High	High	High	High	0.943	6.2	6.6		14.53	6.2	5.3	7.2	6.4	7.8	6.2	Unique	4.38	High	0	7.1e-07
[K].GNLITTPAIEGTILPGITR.[K]	1xiTRAQ8plex [N-Term]		0.000255121	0	1	1	1	A0A1S4D1X8	A0A1S4D1X8 [42-60]	0	2241.31	High	High	High	High	High	High	1.242	9.4	7.5		39.76	9.4	8.5	4.6	10.5	4.1	10	Unique	2.27	High	0	0.0001792
[K].TGDETPVTISVDDGIRPNASVSDLAK.[L]	1xiTRAQ8plex [T/K]		0.000100394	0	1	2	2	A0A1S4D1D4	A0A1S4D1D4 [252-277]	0	3265.74	High	High	High	High	High	High	0.84	9.9	11.8		11.52	9.9	13.9	12.2	10.9	10.3	11.6	Unique	3.26	High	0	7.331e-05
[K].NAIDWASRPPNVWADK.[A]	1xiTRAQ8plex [N/K]		7.91231e-06	0	1	2	2	A0A1S4AKG4	A0A1S4AKG4 [103-118]	0	2448.32	High	High	High	High	High	High	1.083	40.7	37.5		12.07	40.7	40.9	40.5	40.2	35.8	30.3	Unique	2.1	High	0	6.997e-06
[RK].QEWLLSELSGK.[R]	1xiTRAQ8plex [Q/K]		0.00011375	0	3	9	3	A0A1S3YLC5; A0A1S3X7T0; A0A1S4D398	A0A1S3YLC5 [481-491]; A0A1S3X7T0 [483-493]; A0A1S4D398 [480-490]	0	1898.08	High	High	High	High	High	High	1.125	78.1	69.4		11.87	78.1	81.2	68.9	66.5	71.8	58.6	NotUnique	2.23	High	0	0.0001132
[R].AAELTSLLESR.[I]	1xiTRAQ8plex [N-Term]		0.000118112	0	1	1	4	A0A0M4JJI5	A0A0M4JJI5 [7-17]	0	1493.85	High	High	High	High	High	High	1.085	50.3	46.4		10.76	50.3	39.6	52.4	48.4	43.4	48.2	Unique	3.37	High	0	8.552e-05
[R].VAAAAAASSVAR.[A]	1xiTRAQ8plex [N-Term]		0.000256791	0	1	8	1	A0A1S3ZMQ8	A0A1S3ZMQ8 [439-450]	0	1348.78	High	High	High	High	High	High	1.21	74.5	61.6		11.21	74.5	71.7	65	59.4	57.6	54.1	Unique	2.31	High	0	0.0001804
[K].SYELPDGQVITIGAER.[F]	1xiTRAQ8plex [S/Y]		1.07663e-05	0	3	10	1	A0A1S3ZMG8; A0A1S4DMA6; Q05214	A0A1S3ZMG8 [241-256]; A0A1S4DMA6 [241-256]; Q05214 [241-256]	0	2356.3	High	High	High	High	High	High	1.39	52.1	37.5		23.92	52.1	45.9	48	31.9	34	27.7	NotUnique	3.74	High	0	9.321e-06
[K].GAAAPTALKGDQVLK.[D]	iTRAQ8plex [G]		1.99882e-05	0	2	2	1	A0A1S3YIH2; A0A1S4BE26	A0A1S3YIH2 [36-50]; A0A1S4BE26 [36-50]	1	2352.44	High	High	High	High	High	High	0.822	101.7	123.7		14.38	101.7	112.5	109.6	117.6	125.1	153.7	NotUnique	2.35	High	0	1.646e-05
[R].VAIGQVLLSVR.[C]	1xiTRAQ8plex [N-Term]		1.36284e-05	0	2	5	3	A0A1S3Z462; A0A1S3YPT0	A0A1S3Z462 [129-139]; A0A1S3YPT0 [129-139]	0	1458.93	High	High	High	High	High	High	1.093	53	48.5		11.12	53	53.3	45.7	40.3	51.5	51.5	NotUnique	3.71	High	0	1.158e-05
[R].TSGAILTVQESR.[G]	1xiTRAQ8plex [N-Term]		0.000239611	0	2	4	2	A0A1S3YD61; A0A1S4D5Z8	A0A1S3YD61 [368-379]; A0A1S4D5Z8 [396-407]	0	1565.88	High	High	High	High	High	High	1.064	174.5	164.1		4.95	174.5	173.5	169.8	164.3	153	159.8	NotUnique	2.21	High	0	0.0001685
[K].AGTAIGQELVNNPDLVATDATISFK.[T]	1xiTRAQ8plex [A/K]		1.05956e-05	0	1	1	2	P17514	P17514 [136-160]	0	3153.73	High	High	High	High	High	High	0.727	7.2	9.9		33.82	7.2	8.7	15.4	6.7	8.2	10.4	Unique	3.7	High	0	9.153e-06
[K].FPGIEQLTVGENFSPGR.[AG]	1xiTRAQ8plex [N-Term]		0.000131157	0	2	2	2	A0A1S4B0K2; A0A1S3XDC3	A0A1S4B0K2 [226-242]; A0A1S3XDC3 [226-242]	0	2152.13	High	High	High	High	High	High	0.777	16.1	20.7		11.19	16.1	21.6	17.7	23	18.9	22.4	NotUnique	3.04	High	0	9.45e-05
[R].LVAAIDGLPDPGGPQLK.[D]	1xiTRAQ8plex [L/K]		8.5066e-07	0	1	1	10	A0A1S4D519	A0A1S4D519 [236-252]	0	2269.34	High	High	High	High	High	High	1.018	96.3	94.6		11.08	96.3	102.4	96	106.8	84.5	83.4	Unique	4.92	High	0	8.992e-07
[K].SAEVSTEWSIVPGR.[G]	1xiTRAQ8plex [N-Term]		8.00788e-06	0	2	2	4	A0A1S3Y9V2; A0A1S4C5E5	A0A1S3Y9V2 [450-463]; A0A1S4C5E5 [447-460]	0	1821.96	High	High	High	High	High	High	1.206	59	49		8.31	59	51.6	51.4	48.7	51.1	42	NotUnique	3.68	High	0	7.083e-06
[K].TSPSLADAAMGR.[I]	1xiTRAQ8plex [N-Term]		7.21589e-05	0	2	2	1	A0A1S4DRA5; A0A1S4AA00	A0A1S4DRA5 [146-157]; A0A1S4AA00 [152-163]	0	1480.77	High	High	High	High	High	High	1.236	131.5	106.3		28.18	131.5	131.5	142	102.6	82	73.5	NotUnique	2.75	High	0	5.398e-05
[K].EFAGTEEMIQVGEK.[L]	1xiTRAQ8plex [E/K]		2.73764e-05	0	1	3	2	A0A1S3YI48	A0A1S3YI48 [241-254]	0	2176.14	High	High	High	High	High	High	1.013	22.7	22.4		12.07	22.7	22.7	24.6	18.8	20.8	25.4	Unique	2.4	High	0	2.197e-05
[R].NIELEGSFEQISQASAMVR.[E]	1xiTRAQ8plex [N-Term]		1.0262e-05	0	1	1	2	A0A1S4AL76	A0A1S4AL76 [213-231]	0	2413.23	High	High	High	High	High	High	1.214	3.3	2.7		48.07	3.3	5	2.1	2.5	2.1	1.8	Unique	3.05	High	0	8.908e-06
[R].GPGTTMEFALAIADK.[F]	1xiTRAQ8plex [G/K]		2.85865e-06	0	2	2	3	A0A1S3XAR3; A0A1S4A7E9	A0A1S3XAR3 [409-423]; A0A1S4A7E9 [409-423]	0	2130.17	High	High	High	High	High	High	0.912	35.1	38.5		5.98	35.1	40.1	35.5	39.7	36.5	40.6	NotUnique	3.23	High	0	2.746e-06
[K].AMLASLDELAER.[M]	1xiTRAQ8plex [N-Term]		0.000154894	0	1	2	4	A0A1S4ADF0	A0A1S4ADF0 [1113-1124]	0	1622.87	High	High	High	High	High	High	1.032	54.7	53		6.49	54.7	57	55.6	53.2	50.4	48.8	Unique	3.03	High	0	0.0001105
[R].EVELEDPVENIGASLVR.[Q]	1xiTRAQ8plex [N-Term]		3.53185e-07	0	1	2	2	A0A1S4A1Q4	A0A1S4A1Q4 [119-135]	0	2173.17	High	High	High	High	High	High	0.419	3.9	9.3		24.66	3.9	7.6	11.1	8.2	7.4	12.5	Unique	3.38	High	0	4.015e-07
[RK].AIQDVIPDQNEVVVK.[A]	1xiTRAQ8plex [A/K]		0.000287989	0	1	5	8	A0A1S4CMX9	A0A1S4CMX9 [61-75]	0	2275.31	High	High	High	High	High	High	1.036	37	35.7		18.05	37	31.6	38.6	26.8	38.4	43	Unique	2.81	High	0.0001775	0.0005175
[R].IILLGLSPGAK.[T]	1xiTRAQ8plex [I/K]		0.00015891	0	1	1	2	A0A1S4C4Y8	A0A1S4C4Y8 [362-372]	0	1690.11	High	High	High	High	High	High	1.045	20.2	19.4		12.76	20.2	16.3	17.8	20.6	19.4	22.7	Unique	3.21	High	8.183e-05	0.0003385
[K].LGVTAASFAPAAVVAAPGAAAEAPAVVEEK.[T]	1xiTRAQ8plex [L/K]		3.74604e-08	0	1	1	2	A0A1S3YN45	A0A1S3YN45 [87-116]	0	3343.87	High	High	High	High	High	High	0.527	3.6	6.8		32.5	3.6	4.5	6.9	10.3	5.3	7.1	Unique	3.55	High	0	5.089e-08
[R].QALELAAAVQPIEVDVR.[T]	1xiTRAQ8plex [N-Term]		5.76648e-06	0	1	1	1	A0A1S4DI23	A0A1S4DI23 [630-646]	0	2126.21	High	High	High	High	High	High	1.265	9.4	7.4		27.84	9.4	9.9	7.8	8.2	4.3	6.7	Unique	2.71	High	0	5.24e-06
[K].NAMIGGALTGALISAASNNNR.[D]	1xiTRAQ8plex [N-Term]		1.25058e-09	0	1	2	2	A0A1S4DQ11	A0A1S4DQ11 [102-122]	0	2320.23	High	High	High	High	High	High	1.116	3.5	3.1		33.67	3.5	4.5	1.8	3.5	2.5	3.4	Unique	4.46	High	0	2.227e-09
[K].EVAESQKPDTFLR.[E]	1xiTRAQ8plex [E/K]		5.21918e-05	0	1	1	2	A0A1S3XMU0	A0A1S3XMU0 [62-74]	0	2128.19	High	High	High	High	High	High	0.739	170.5	230.8		15.81	170.5	186.5	196.4	264	249	258.2	Unique	3.89	High	0	0.0001113
[K].LGELISSGQLTNIVGVPTSK.[R]	1xiTRAQ8plex [L/K]		2.17597e-06	0	2	2	6	A0A1S3Z1X1; A0A1S3YG65	A0A1S3Z1X1 [91-110]; A0A1S3YG65 [92-111]	0	2621.53	High	High	High	High	High	High	0.892	18.1	20.2		19.99	18.1	22.4	19.4	22.6	23.3	13.5	NotUnique	3.07	High	0	2.137e-06
[R].GGILGLGGVGHMGVK.[I]	1xiTRAQ8plex [G/K]		1.04112e-08	0	1	4	1	A0A1S4CA51	A0A1S4CA51 [184-198]	0	1960.16	High	High	High	High	High	High	0.981	35.9	36.6		5.85	35.9	34.4	36.6	37.7	34.7	39.5	Unique	4.2	High	0	1.565e-08
[K].ITLSVTQSKPETGEVIGVFESIQPSDTDLGAK.[V]	iTRAQ8plex [I]		0.000167212	0	1	2	4	A0A1S3ZHB8	A0A1S3ZHB8 [285-316]	0	4259.34	High	High	High	High	High	High	0.962	24.8	25.8		19.21	24.8	20.8	27.3	32.2	20.7	27.9	Unique	3.31	High	0	0.0001638
[K].TVDTTGAGDSFVGALLTK.[I]	1xiTRAQ8plex [T/K]		2.76484e-07	0	1	2	2	A0A1S4CH99	A0A1S4CH99 [258-275]	0	2361.31	High	High	High	High	High	High	0.833	23.4	28.1		18.3	23.4	26.6	23.7	25.7	27.4	36.9	Unique	3.78	High	0	3.201e-07
[R].DSQGVVWIWMSQR.[T]	1xiTRAQ8plex [N-Term]		3.31611e-06	0	1	2	2	A0A1S3ZHC8	A0A1S3ZHC8 [204-216]	0	1895.97	High	High	High	High	High	High	1.079	35.7	33.1		17.96	35.7	41.5	35.8	26.6	33	28.5	Unique	2.23	High	0	3.149e-06
[R].ALMDEIAVVATEK.[Y]	1xiTRAQ8plex [A/K]		2.54844e-05	0	1	2	4	A0A1S3X7T0	A0A1S3X7T0 [711-723]	0	1998.14	High	High	High	High	High	High	0.932	27.3	29.3		24.42	27.3	37.4	32	18.4	26.9	31.7	Unique	3.27	High	0	2.062e-05
[K].LNVADIEATLSR.[V]	1xiTRAQ8plex [N-Term]		9.81285e-05	0	1	4	1	A0A1S3X7S4	A0A1S3X7S4 [271-282]	0	1605.91	High	High	High	High	High	High	0.903	10.7	11.8		12.86	10.7	13.9	12.3	12	9.8	11.1	Unique	3.36	High	0	7.187e-05
[R].VALELLQAGHR.[Y]	1xiTRAQ8plex [N-Term]		3.18571e-06	0	2	2	6	Q45TE3; Q9MBD6	Q45TE3 [80-90]; Q9MBD6 [80-90]	0	1510.9	High	High	High	High	High	High	0.944	84.7	89.7		6.76	84.7	90.2	94.9	92.1	92.2	79.3	NotUnique	4.65	High	0	2.368e-05
[R].EEVFGPVAPLLK.[F]	1xiTRAQ8plex [E/K]		0.00017906	0	2	3	4	A0A1S4DIN9; A0A1S4A1R0	A0A1S4DIN9 [423-434]; A0A1S4A1R0 [421-432]	0	1907.15	High	High	High	High	High	High	1.022	30	29.4		14.24	30	32	30.6	33.1	22.6	28.5	NotUnique	3.26	High	0	0.0001267
[K].EAIAIYPDLSDVR.[F]	1xiTRAQ8plex [E/Y]		0.000154894	0	2	2	1	A0A1S4CCF6; A0A1S3Z6S8	A0A1S4CCF6 [286-298]; A0A1S3Z6S8 [286-298]	0	2070.17	High	High	High	High	High	High	1.091	52.8	48.4		16.95	52.8	52.2	52.4	55.5	47.3	34.7	NotUnique	2.46	High	0	0.0001105
[R].GLGAGGNPDIGMNAANESK.[Q]	1xiTRAQ8plex [G/K]		3.47466e-05	0	1	3	1	Q95DV5	Q95DV5 [166-184]	0	2381.23	High	High	High	High	High	High	0.825	23.6	28.6		9.84	23.6	28.5	25.4	27.1	29	33	Unique	3.44	High	0	2.74e-05
[K].LGGLLSEASSEEDFSGK.[S]	1xiTRAQ8plex [L/K]		6.07476e-06	0	1	1	3	A0A1S4AV83	A0A1S4AV83 [118-134]	0	2334.23	High	High	High	High	High	High	1.219	42.6	35		28.35	42.6	49.6	40.9	29.5	28.4	26.5	Unique	4.42	High	0	9.164e-06
[K].EVGGEFSIFDGSVTGK.[N]	1xiTRAQ8plex [E/K]		6.59931e-05	0	1	1	1	A0A1S4A643	A0A1S4A643 [251-266]	0	2237.19	High	High	High	High	High	High	1.007	17	16.9		15.52	17	15.3	14.4	18.4	15.5	20.7	Unique	2.76	High	0	4.969e-05
[R].ALAALFVHTPAGELQR.[Q]	1xiTRAQ8plex [N-Term]		1.46834e-06	0	2	2	2	A0A1S4ADF0; A0A1S3ZWK1	A0A1S4ADF0 [927-942]; A0A1S3ZWK1 [927-942]	0	1998.14	High	High	High	High	High	High	1.092	23.4	21.4		9.88	23.4	21.6	22.6	22.5	22.7	17.7	NotUnique	3.37	High	0	1.485e-06
[R].FSFGAINSETLLGR.[F]	1xiTRAQ8plex [N-Term]		9.21165e-06	0	1	2	2	A0A1S3XDV8	A0A1S3XDV8 [102-115]	0	1815.99	High	High	High	High	High	High	0.906	35.6	39.2		14.25	35.6	40.7	38.9	46.4	39.4	30.8	Unique	4.22	High	0	8.065e-06
[K].SMTQHNVGALVVVKPGENK.[S]	iTRAQ8plex [S]		0.00019363	0	2	2	3	A0A1S4DC09; A0A1S3XQ99	A0A1S4DC09 [86-104]; A0A1S3XQ99 [86-104]	0	2920.68	High	High	High	High	High	High	0.91	211.7	232.7		11.07	211.7	197.9	240.3	215.4	248.4	261.7	NotUnique	3.4	High	8.183e-05	0.0002785
[-].MHAPVLVLQDSMK.[R]	1xiTRAQ8plex [M/K]		2.18193e-05	0	1	2	2	A0A1S3YBV7	A0A1S3YBV7 [1-13]	0	2077.18	High	High	High	High	High	High	0.982	30	30.6		11.6	30	27.8	27	29.4	34.7	34	Unique	3.18	High	0	0.0001038
[K].VNLDPEGVFTFSATAGAGDR.[H]	1xiTRAQ8plex [N-Term]		2.07365e-06	0	1	2	1	A0A1S3ZBX2	A0A1S3ZBX2 [30-49]	0	2328.18	High	High	High	High	High	High	0.522	3.3	6.3		46.02	3.3	4.2	3.9	9.5	4.3	9.3	Unique	4.29	High	0	2.046e-06
[K].AAGMAVVAVPSLAK.[Q]	1xiTRAQ8plex [A/K]		0.000166003	0	1	4	1	A0A1S3YBU4	A0A1S3YBU4 [185-198]	0	1893.15	High	High	High	High	High	High												NoQuanValues	2.62	High	0	0.0001181
[K].NVASVILGGGAGTK.[L]	1xiTRAQ8plex [N/K]		9.36022e-06	0	1	3	1	A0A1S3X9E2	A0A1S3X9E2 [95-108]	0	1852.11	High	High	High	High	High	High	0.876	32.2	36.7		15.85	32.2	28.2	36.9	39.6	35.1	43.9	Unique	3.9	High	0	8.186e-06
[R].DVAVLDAMLESGK.[R]	1xiTRAQ8plex [D/K]		0.000224755	0	1	3	3	A0A1S3Y189	A0A1S3Y189 [338-350]	0	1956.09	High	High	High	High	High	High	1.241	22.8	18.4		24.93	22.8	22.5	19.6	22.7	13	14.1	Unique	2.14	High	8.183e-05	0.0002553
[K].DALGNDVIASEWLK.[T]	1xiTRAQ8plex [D/K]		7.69443e-07	0	1	2	7	P30361	P30361 [107-120]	0	2139.19	High	High	High	High	High	High	0.761	116.4	152.9		14.8	116.4	138.9	145.5	188	161.2	130.6	Unique	3.69	High	0	4.984e-05
[K].RGWDAQVLGEAPHK.[F]	1xiTRAQ8plex [R/K]		1.61035e-06	0	2	3	3	A0A1S4DNF2; A0A1S3XWD3	A0A1S4DNF2 [223-236]; A0A1S3XWD3 [223-236]	1	2172.21	High	High	High	High	High	High	1.01	223.1	220.8		3.2	223.1	208.7	220.7	225.8	225	224.1	NotUnique	4.93	High	0	1.619e-06
[K].ETVDGEEFMSLFIDGK.[A]	1xiTRAQ8plex [E/K]		1.40708e-05	0	4	5	2	A0A1S4B8T4; A0A1S4DML1; A0A1S4C8D8; A0A1S4CRH1	A0A1S4B8T4 [689-704]; A0A1S4DML1 [694-709]; A0A1S4C8D8 [686-701]; A0A1S4CRH1 [686-701]	0	2425.24	High	High	High	High	High	High	1.115	16.5	14.8		27.01	16.5	21	11.5	16.2	11.2	14.3	NotUnique	2.77	High	0	0.0001188
[K].MEISMDELVAATQR.[T]	1xiTRAQ8plex [N-Term]		0.000161833	0	1	1	1	A0A1S4AZI5	A0A1S4AZI5 [532-545]	0	1897.97	High	High	High	High	High	High												NoQuanValues	2.13	High	0	0.0001154
[K].DLPGLTDTEKPR.[M]	1xiTRAQ8plex [D/K]		7.32857e-05	0	1	2	2	A0A1S3YPM6	A0A1S3YPM6 [122-133]	0	1950.11	High	High	High	High	High	High	1.033	76.8	74.3		13.17	76.8	71	75.2	60.6	77.3	87.5	Unique	3.87	High	0	7.232e-05
[R].GAIGANDLLIVGPGVLGR.[L]	1xiTRAQ8plex [N-Term]		0.000140748	0	1	4	3	A0A1S3XVH9	A0A1S3XVH9 [80-97]	0	1996.19	High	High	High	High	High	High	1.032	11	10.6		22.37	11	11.5	6.7	12.7	12	10.3	Unique	2.95	High	0.0001775	0.0006423
[R].IINSDEVQSVVRPIK.[K]	1xiTRAQ8plex [I/K]		2.12419e-06	0	3	6	3	A0A1S3X0M5; A0A1S3YUH0; A0A1S4CEU0	A0A1S3X0M5 [296-310]; A0A1S3YUH0 [297-311]; A0A1S4CEU0 [296-310]	0	2305.37	High	High	High	High	High	High	1.045	125.7	120.2		26.41	125.7	105.8	105.7	91.4	125.6	172.7	NotUnique	3.97	High	0	7.678e-06
[R].ASHEESTEEALDFALQHAK.[T]	1xiTRAQ8plex [A/K]		2.75376e-07	0	1	3	1	A0A1S4AIM7	A0A1S4AIM7 [461-479]	0	2721.39	High	High	High	High	High	High	1.138	20.3	17.9		5.61	20.3	19.4	16.8	17.4	17.5	18.3	Unique	4.1	High	0	3.184e-07
[K].QISAAVAELQR.[A]	1xiTRAQ8plex [N-Term]		0.000251803	0	1	2	1	A0A1S3Y4C0	A0A1S3Y4C0 [268-278]	0	1489.86	High	High	High	High	High	High	1.276	25.4	19.9		20.52	25.4	25.6	18.5	16.3	22.8	16.5	Unique	2.77	High	0	0.0001771
[R].SELQELIPEQQDR.[L]	1xiTRAQ8plex [N-Term]		1.73157e-05	0	2	2	6	A0A1S3ZYE5; A0A1S3YSJ7	A0A1S3ZYE5 [42-54]; A0A1S3YSJ7 [42-54]	0	1888.99	High	High	High	High	High	High	1.057	96.6	91.3		10.9	96.6	102.9	93.2	80	82.2	98.3	NotUnique	3.69	High	0	0.0001139
[R].LIIVGSITGNTNTLAGNVPPK.[A]	1xiTRAQ8plex [L/K]		6.71453e-06	0	4	7	15	A0A1S3ZIP8; A0A1S4D3A6; Q8LSZ2; A0A1S4A5R2	A0A1S3ZIP8 [220-240]; A0A1S4D3A6 [223-243]; Q8LSZ2 [221-241]; A0A1S4A5R2 [219-239]	0	2687.59	High	High	High	High	High	High	0.74	62.7	84.8		13.18	62.7	73	78.5	102.6	83.3	86.7	NotUnique	3.19	High	0	9.255e-06
[K].GIALLTAEFDK.[I]	1xiTRAQ8plex [G/K]		0.000272125	0	2	2	3	A0A1S3YIH2; A0A1S4BE26	A0A1S3YIH2 [167-177]; A0A1S4BE26 [167-177]	0	1786.06	High	High	High	High	High	High	0.897	66.5	74.2		11.79	66.5	68.2	70.3	79.6	66	86.8	NotUnique	3.62	High	0	0.0001913
[R].GVVLPDVPEILK.[G]	1xiTRAQ8plex [G/K]		0.000153763	0	3	4	9	Q76G13; A0A1S4AL04; A0A1S3XIR7	Q76G13 [175-186]; A0A1S4AL04 [175-186]; A0A1S3XIR7 [172-183]	0	1887.18	High	High	High	High	High	High	1.07	157.2	146.9		8.88	157.2	151.7	152.1	163.2	130.4	137.2	NotUnique	3.15	High	0	0.0001099
[K].QPEEVIFDQLHTTAFQYTPLGR.[T]	1xiTRAQ8plex [Q/Y]		0.000148762	0	2	4	2	A0A1S4ABI5; A0A1S4C1Z5	A0A1S4ABI5 [228-249]; A0A1S4C1Z5 [228-249]	0	3198.7	High	High	High	High	High	High	0.887	13.3	15		38.14	13.3	8.1	19.5	11.7	13.5	22	NotUnique	2.4	High	0	0.0001063
[RK].LFGVTTLDVVR.[A]	1xiTRAQ8plex [N-Term]		0.000207672	0	7	9	2	A0A1S4A9C7; A0A1S4CNK5; A0A1S3YXG6; A0A1S4CQ52; A0A1S3ZM96; A0A1S3Z5T7; A0A1S3ZW53	A0A1S4A9C7 [182-192]; A0A1S4CNK5 [170-180]; A0A1S3YXG6 [170-180]; A0A1S4CQ52 [264-274]; A0A1S3ZM96 [235-245]; A0A1S3Z5T7 [235-245]; A0A1S3ZW53 [175-185]	0	1523.91	High	High	High	High	High	High	1.145	98.2	85.8		3.58	98.2	85.1	83.6	88.2	89.6	82.4	NotUnique	4.1	High	0	0.0001494
[R].IPVLVLATAGSPK.[R]	1xiTRAQ8plex [I/K]		3.02376e-05	0	1	2	3	A0A1S3YF61	A0A1S3YF61 [311-323]	0	1874.19	High	High	High	High	High	High	0.837	31.3	37.4		12.85	31.3	39.3	43.5	37.9	30.4	35.9	Unique	2.91	High	0	6.094e-05
[K].LTSAAAAVAAAASVAK.[A]	1xiTRAQ8plex [L/K]		2.82088e-07	0	1	11	1	A0A1S3XZ77	A0A1S3XZ77 [1454-1469]	0	1981.19	High	High	High	High	High	High												NoQuanValues	3.86	High	0	3.26e-07
[R].QKPGGDITLGELLK.[K]	iTRAQ8plex [Q]		9.02238e-05	0	2	4	1	A0A1S3Z1Q7; A0A1S3YU94	A0A1S3Z1Q7 [245-258]; A0A1S3YU94 [245-258]	0	2381.45	High	High	High	High	High	High	1.317	58.7	44.6		21.4	58.7	51.6	53.4	30.8	38.9	48.3	NotUnique	2.25	High	0	6.635e-05
[K].GNLTAPVLFALEK.[E]	1xiTRAQ8plex [G/K]		2.86007e-05	0	1	2	1	A0A1S3XJJ1	A0A1S3XJJ1 [317-329]	0	1981.19	High	High	High	High	High	High	0.698	11.3	16.2		9.69	11.3	18.4	17	16	15.5	14.2	Unique	3.14	High	0	2.293e-05
[K].AAVTEALTGVFR.[D]	1xiTRAQ8plex [N-Term]		0.000201259	0	1	6	1	A0A1S4CPH1	A0A1S4CPH1 [455-466]	0	1538.88	High	High	High	High	High	High	0.893	12.7	14.3		22.76	12.7	14.4	15.2	19	12	10.6	Unique	2.65	High	0	0.000142
[K].TVDELFSTIPVDGR.[R]	1xiTRAQ8plex [N-Term]		4.73836e-06	0	1	1	4	A0A1S3ZW63	A0A1S3ZW63 [335-348]	0	1853	High	High	High	High	High	High	1.109	88.1	79.4		18.41	88.1	89.4	99.5	74.9	68.6	64.7	Unique	3.78	High	0	8.389e-06
[R].SAILETMLEK.[S]	1xiTRAQ8plex [S/K]		0.000177781	0	1	1	3	A0A1S4BTJ3	A0A1S4BTJ3 [230-239]	0	1743.02	High	High	High	High	High	High	0.872	74.8	85.8		15.49	74.8	83.7	98.4	97.4	83.7	65.7	Unique	3.71	High	0	0.0001261
[K].SEEFDQLVVPEK.[M]	1xiTRAQ8plex [S/K]		7.10486e-05	0	2	3	1	A0A1S4A7M3; A0A1S4CZS4	A0A1S4A7M3 [300-311]; A0A1S4CZS4 [300-311]	0	2028.11	High	High	High	High	High	High	0.952	25	26.3		16.46	25	25.6	29	23.4	21.3	32.1	NotUnique	3.89	High	0	5.321e-05
[K].ATVTTVIPLPPEEEKELK.[E]	iTRAQ8plex [A]		0.000100013	0	1	2	2	A0A1S3WZA4	A0A1S3WZA4 [164-181]	1	2906.72	High	High	High	High	High	High	0.856	26.6	31.1		21.5	26.6	26.4	35.4	25.8	27.1	40.8	Unique	3.5	High	0	0.0002013
[R].HVQLTLPLEDLIDR.[L]	1xiTRAQ8plex [N-Term]		6.5269e-07	0	1	1	3	A0A1S3WXV2	A0A1S3WXV2 [190-203]	0	1966.13	High	High	High	High	High	High	1.208	9.7	8		7.7	9.7	7	8.3	7.9	8.3	8.5	Unique	3.97	High	0	7.048e-07
[R].QIPDRPLWFPGAK.[A]	1xiTRAQ8plex [Q/K]		0.000247694	0	1	1	9	A0A1S4AKK6	A0A1S4AKK6 [45-57]	0	2133.24	High	High	High	High	High	High	1.252	604.9	483.1		16.1	604.9	586.1	527.9	430.7	481.9	389.1	Unique	3.72	High	8.183e-05	0.0002369
[K].VGVASVMSHISTGGGASLELLEGK.[V]	1xiTRAQ8plex [V/K]		9.78964e-07	0	2	4	3	A0A1S4AJ36; Q42961	A0A1S4AJ36 [441-464]; Q42961 [441-464]	0	2907.61	High	High	High	High	High	High	0.839	20.2	24.1		11.38	20.2	25	25.6	24	26.6	19.5	NotUnique	4.18	High	0	1.023e-06
[K].RGNLPGAENLVVQR.[F]	1xiTRAQ8plex [N-Term]		2.76835e-06	0	1	3	1	A0A1S4D5H1	A0A1S4D5H1 [367-380]	1	1827.05	High	High	High	High	High	High	1.032	51.4	49.9		3.71	51.4	52.1	49.9	49.7	50.6	47	Unique	3.4	High	0	2.669e-06
[K].FVSDSVEDQTEQVLK.[N]	1xiTRAQ8plex [F/K]		7.52979e-05	0	1	1	3	A0A075F1U0	A0A075F1U0 [104-118]	0	2332.25	High	High	High	High	High	High	0.889	60	67.5		8.54	60	69.1	63.2	75.5	60.7	69	Unique	3.81	High	0	5.602e-05
[K].GVNPDEAVAMGAAIQGGILR.[G]	1xiTRAQ8plex [N-Term]		4.23102e-07	0	2	3	2	A0A1S3YGZ0; A0A1S3YCI5	A0A1S3YGZ0 [413-432]; A0A1S3YCI5 [413-432]	0	2243.21	High	High	High	High	High	High	0.971	13	13.4		36.06	13	10.8	11.5	10	12.9	21.9	NotUnique	4.01	High	0	6.444e-06
[K].DSPDLDASALVIGR.[V]	1xiTRAQ8plex [N-Term]		3.97581e-05	0	1	1	1	A0A1S4BAR8	A0A1S4BAR8 [250-263]	0	1732.94	High	High	High	High	High	High	1.131	29.4	26		7.97	29.4	28.8	24.2	24.9	24.3	27.4	Unique	3.89	High	0	3.1e-05
[K].FLNLSDNALGEK.[G]	1xiTRAQ8plex [F/K]		0.000182943	0	1	2	1	A0A1S3YHP3	A0A1S3YHP3 [218-229]	0	1929.09	High	High	High	High	High	High	1.009	29.6	29.3		11.7	29.6	33.1	24.1	29.7	31.4	28.2	Unique	2.59	High	0	0.0001294
[K].QFNFAEGTEIK.[F]	1xiTRAQ8plex [Q/K]		6.24898e-05	0	1	1	2	E3W9N3	E3W9N3 [56-66]	0	1892.04	High	High	High	High	High	High	0.823	77.5	94.2		24.47	77.5	68.2	88.5	131.4	94	88.8	Unique	2.72	High	0.0002574	0.001172
[KR].HVLAVLDDLSAEELGAK.[I]	1xiTRAQ8plex [H/K]		5.93048e-06	0	1	2	2	A0A1S4CUV9	A0A1S4CUV9 [135-151]	0	2388.36	High	High	High	High	High	High	0.953	12.7	13.3		26.28	12.7	17.9	12.8	11.7	8.8	15.5	Unique	2.73	High	0	5.379e-06
[K].DFFNAGSLDEQLESIR.[E]	1xiTRAQ8plex [N-Term]		3.81173e-07	0	1	1	2	A0A1S4CZ71	A0A1S4CZ71 [443-458]	0	2145.08	High	High	High	High	High	High	1.134	16.6	14.7		10.78	16.6	15.1	14.8	12.6	16.9	13.9	Unique	3.9	High	0	4.292e-07
[KR].LIPADIFAIGAGHVNPSR.[A]	1xiTRAQ8plex [N-Term]		1.19653e-06	0	1	2	1	A0A1S3YPY3	A0A1S3YPY3 [420-437]	0	2152.22	High	High	High	High	High	High	1.211	9.1	7.5		22.95	9.1	7.6	8.4	4.6	9.2	7.9	Unique	3.9	High	0	1.232e-06
[K].GIDRDFEPVLSMTPLN.[-]	1xiTRAQ8plex [N-Term]		0.000152639	0	1	1	6	A0A140G1Q8	A0A140G1Q8 [446-461]	1	2108.1	High	High	High	High	High	High	1.068	83.8	78.5		8.61	83.8	87.8	74.6	80.3	79.9	69.8	Unique	4.87	High	0	0.0001091
[K].LGSQGLEVSR.[I]	1xiTRAQ8plex [N-Term]		5.21918e-05	0	2	4	1	A0A1S3XNH9; A0A1S4CVX4	A0A1S3XNH9 [14-23]; A0A1S4CVX4 [14-23]	0	1349.77	High	High	High	High	High	High	0.982	131.5	133.9		9.74	131.5	138.9	133.8	151.2	130.1	115.4	NotUnique	2.09	High	0	3.986e-05
[K].LIANDGANTLHGGPK.[G]	1xiTRAQ8plex [L/K]		8.87878e-08	0	1	2	1	A0A1S3ZMV8	A0A1S3ZMV8 [116-130]	0	2086.19	High	High	High	High	High	High	0.953	66.4	69.7		5.8	66.4	64.1	69	75.5	69.7	70.3	Unique	3.8	High	0	1.125e-07
[R].GFGILDVGYR.[S]	1xiTRAQ8plex [G/Y]		1.96721e-05	0	1	2	1	A0A1S4DKC9	A0A1S4DKC9 [328-337]	0	1704.99	High	High	High	High	High	High	1.437	116.9	81.3		30.59	116.9	100	101.6	82.1	83.2	39.9	Unique	2.48	High	0	1.62e-05
[R].GLVGSAVVR.[K]	1xiTRAQ8plex [N-Term]		0.000287095	0	1	1	1	A0A1S4DP32	A0A1S4DP32 [16-24]	0	1161.73	High	High	High	High	High	High	1.344	187.8	139.7		26.94	187.8	205.2	118.5	111.4	130.4	133.2	Unique	2.13	High	0	0.0002022
[R].KTEGGIAAALK.[F]	iTRAQ8plex [K]		0.000192267	0	1	5	1	A0A1S3Y352	A0A1S3Y352 [314-324]	1	1971.24	High	High	High	High	High	High	1.074	73.8	68.8		16.62	73.8	72.3	79.3	73.6	69.2	49.4	Unique	2.71	High	0	0.0001357
[K].ASVANGLEAALK.[-]	1xiTRAQ8plex [A/K]		0.000136128	0	2	2	1	A0A1S4AER1; A0A1S3YG42	A0A1S4AER1 [271-282]; A0A1S3YG42 [274-285]	0	1752.05	High	High	High	High	High	High	1.092	26.5	24.3		9.57	26.5	24.2	23.9	25.4	27.1	20.8	NotUnique	2.12	High	0	9.779e-05
[K].LVALMNHNFDLR.[R]	1xiTRAQ8plex [N-Term]		0.00017651	0	1	2	1	A0A1S3ZXN7	A0A1S3ZXN7 [195-206]	0	1746.96	High	High	High	High	High	High	0.871	18.7	21.5		10.36	18.7	25	20	20.7	22.2	19.5	Unique	2.81	High	0	0.0001253
[K].FRPSIPISQEELESEGLWDFNR.[L]	1xiTRAQ8plex [N-Term]		3.82148e-05	0	1	1	1	A0A1S4AJR9	A0A1S4AJR9 [210-231]	0	2953.5	High	High	High	High	High	High	0.449	2.3	5.1		50.17	2.3	4.3	4.6	2.9	4.1	9.5	Unique	3.49	High	0	2.998e-05
[R].GSALGMVTQLPSNDETSISK.[K]	1xiTRAQ8plex [G/K]		7.52979e-05	0	1	4	1	A0A1S4DIV3	A0A1S4DIV3 [630-649]	0	2643.41	High	High	High	High	High	High	0.957	12.2	12.7		11.96	12.2	13.7	13.1	10	13.3	13.5	Unique	2.62	High	0	5.606e-05
[K].GQMEAWDGPALLLFSDGK.[T]	1xiTRAQ8plex [G/K]		1.35507e-06	0	2	2	10	A0A1S3Z1F3; A0A1S4A4G8	A0A1S3Z1F3 [429-446]; A0A1S4A4G8 [429-446]	0	2543.34	High	High	High	High	High	High	1.128	70.4	62.4		26.09	70.4	79.9	65.1	36.1	69.6	61.3	NotUnique	3.65	High	0	1.379e-06
[K].MDQASDSGLASYVAGQIDR.[T]	1xiTRAQ8plex [M/Y]		1.16806e-06	0	1	1	4	A0A1S4ANB9	A0A1S4ANB9 [192-210]	0	2592.32	High	High	High	High	High	High	1.223	98.5	80.6		23.29	98.5	103.6	87.1	74.3	85.2	52.7	Unique	4.35	High	0	1.207e-06
[K].GQMEAWDGPALLLFSDGK.[T]	1xiTRAQ8plex [G/K]; 1xOxidation [M3]		0.000136128	0	2	2	1	A0A1S3Z1F3; A0A1S4A4G8	A0A1S3Z1F3 [429-446]; A0A1S4A4G8 [429-446]	0	2559.34	High	High	High	High	High	High	0.714	3.8	5.3		35.34	3.8	5.1	3.5	7.3	3.5	7.2	NotUnique	2.3	High	0	9.77e-05
[K].DGTVEAELIPELDRR.[E]	1xiTRAQ8plex [N-Term]		1.82372e-06	0	1	1	1	A0A1S3Z6N3	A0A1S3Z6N3 [84-98]	1	2017.09	High	High	High	High	High	High	1.176	23.8	20.3		15.65	23.8	23.1	24.2	17.8	17.5	18.6	Unique	3.71	High	0	1.816e-06
[K].ALVDVEKPGLLLLGK.[Q]	iTRAQ8plex [A]		0.000200556	0	1	2	1	A0A1S3Z028	A0A1S3Z028 [103-117]	0	2477.58	High	High	High	High	High	High												NoQuanValues	1.83	High	0	0.0001416
[K].RPSTFLNVVAIGGTGAGK.[S]	1xiTRAQ8plex [R/K]		7.27202e-05	0	1	1	1	A0A1S3ZDM8	A0A1S3ZDM8 [33-50]	0	2353.38	High	High	High	High	High	High	0.525	21.2	40.4		46.39	21.2	28.6	33.3	73.1	38.8	28.3	Unique	3.18	High	0	5.432e-05
[K].EVQAPTVVQTDDPK.[K]	1xiTRAQ8plex [E/K]		3.08445e-05	0	2	4	5	A0A1S3YQS9; A0A1S3XVI5	A0A1S3YQS9 [57-70]; A0A1S3XVI5 [57-70]	0	2135.18	High	High	High	High	High	High	0.937	192.3	205.3		4.95	192.3	207.2	221.2	196	197	204.8	NotUnique	4.29	High	0	3.663e-05
[K].GIDRDFEPVLSMTPLN.[-]	1xiTRAQ8plex [N-Term]; 1xOxidation [M12]		0.000217952	0	1	1	5	A0A140G1Q8	A0A140G1Q8 [446-461]	1	2124.09	High	High	High	High	High	High	1.151	66.2	57.5		13.09	66.2	64.9	61.2	45.1	59.7	56.7	Unique	3.22	High	0	0.0001534
[K].NMMPAAAGAVAAGAVADQMLGPK.[E]	1xiTRAQ8plex [N/K]		6.5269e-07	0	1	2	1	A0A1S3XPT7	A0A1S3XPT7 [319-341]	0	2750.46	High	High	High	High	High	High	0.751	2.7	3.6		18.47	2.7	4.6	2.9	3.7	3.8	3.2	Unique	3.32	High	0	7.053e-07
[K].GIHWNEIAQQLK.[V]	1xiTRAQ8plex [G/K]		3.8979e-05	0	1	2	2	A0A1S4B2W9	A0A1S4B2W9 [228-239]	0	2045.18	High	High	High	High	High	High	0.773	66.2	85.7		22.21	66.2	67.7	70	85.1	90.6	114.9	Unique	4.28	High	0	9.935e-05
[K].WTAQALLANADMMK.[L]	1xiTRAQ8plex [W/K]		1.57347e-05	0	1	2	1	A0A1S4BAS1	A0A1S4BAS1 [440-453]	0	2172.18	High	High	High	High	High	High	1.036	13.9	13.4		4.87	13.9	13	12.9	13.6	13.2	14.5	Unique	3.34	High	0	1.32e-05
[R].RDVLDIASIFR.[A]	1xiTRAQ8plex [N-Term]		2.81493e-05	0	2	2	2	A0A1S4BDR4; A0A1S4CQX6	A0A1S4BDR4 [413-423]; A0A1S4CQX6 [176-186]	1	1608.94	High	High	High	High	High	High	0.916	28.3	30.9		4.99	28.3	28.5	31.3	30.5	32.7	31.5	NotUnique	2.85	High	0	2.26e-05
[K].FERPPLLHLAFQALDK.[F]	1xiTRAQ8plex [F/K]		0.000227827	0	1	1	1	A0A1S4DH95	A0A1S4DH95 [362-377]	0	2503.46	High	High	High	High	High	High												NoQuanValues	2.89	High	0	0.0001602
[R].IHIEALQNR.[A]	1xiTRAQ8plex [N-Term]		0.000223992	0	1	2	1	A0A1S3ZGD7	A0A1S3ZGD7 [567-575]	0	1397.82	High	High	High	High	High	High	1.021	64.5	63.2		8.01	64.5	60.3	58.5	66.3	60.3	70.5	Unique	2.74	High	0	0.0001575
[K].LVGPGGFVVTEAGFGSDIGTEK.[F]	1xiTRAQ8plex [L/K]		0.000108713	0	1	3	1	A0A1S4DK81	A0A1S4DK81 [357-378]	0	2745.49	High	High	High	High	High	High	0.768	7.2	9.3		11.71	7.2	8.5	8.8	8.4	10.5	10.6	Unique	3.73	High	0	7.908e-05
[K].LVPDEIVVTMVK.[E]	1xiTRAQ8plex [L/K]		0.000288886	0	1	2	2	A0A1S3ZBD8	A0A1S3ZBD8 [137-148]	0	1951.18	High	High	High	High	High	High	0.884	45.3	51.3		8.82	45.3	48.2	50.2	58.6	52	47.2	Unique	3.24	High	0	0.0002034
[R].VLALSFADDGKR.[V]	1xiTRAQ8plex [V/K]		2.9525e-05	0	2	2	3	A0A1S3YQU6; A0A1S3Y0E5	A0A1S3YQU6 [393-404]; A0A1S3Y0E5 [394-405]	1	1900.11	High	High	High	High	High	High	1.278	114.8	89.9		17.17	114.8	102.9	102.3	87.5	91.6	65	NotUnique	3.09	High	0	2.362e-05
[K].LGLLSVTSGANPVSLK.[K]	1xiTRAQ8plex [L/K]		7.83998e-08	0	2	2	8	A0A1S4D7A4; A0A1S4DSL7	A0A1S4D7A4 [149-164]; A0A1S4DSL7 [149-164]	0	2164.32	High	High	High	High	High	High	0.691	78.6	113.7		25.52	78.6	81.6	86.9	149.6	119.8	130.9	NotUnique	5.43	High	0	1.003e-07
[K].SEESEGAAAAATELIEK.[L]	1xiTRAQ8plex [S/K]		1.47229e-07	0	2	2	1	A0A1S4BK62; A0A1S3Y1S2	A0A1S4BK62 [168-184]; A0A1S3Y1S2 [172-188]	0	2314.22	High	High	High	High	High	High	1.148	30.7	26.7		5.87	30.7	28.3	27.7	24.6	27.4	25.5	NotUnique	3.98	High	0	1.79e-07
[K].EAWEQANIIEVSR.[Q]	1xiTRAQ8plex [N-Term]		0.000199155	0	1	2	1	A0A1S4A5Y5	A0A1S4A5Y5 [314-326]	0	1848.98	High	High	High	High	High	High												NoQuanValues	2.26	High	0	0.0001407
[R].AFDSILAEVR.[A]	1xiTRAQ8plex [N-Term]		2.73764e-05	0	1	2	1	A0A1S4AI83	A0A1S4AI83 [430-439]	0	1424.81	High	High	High	High	High	High	0.597	24	40.2		34.91	24	26	25	46.4	47	56.7	Unique	2.56	High	0	2.203e-05
[K].ANFDTEASVLTVEQMQDVVR.[R]	1xiTRAQ8plex [N-Term]		8.23779e-07	0	1	2	1	A0A1S3YA39	A0A1S3YA39 [149-168]	0	2556.29	High	High	High	High	High	High	0.676	3.2	4.7		62.94	3.2	2.6	3.1	4.2	3.6	9.8	Unique	3.76	High	0	8.729e-07
[R].ILSDPTQTIEQAGLANSVVIQK.[F]	1xiTRAQ8plex [I/K]		2.69443e-05	0	1	2	1	A0A1S3ZAD5	A0A1S3ZAD5 [282-303]	0	2933.68	High	High	High	High	High	High	1.168	13.5	11.5		12.35	13.5	9.7	13.6	12	11	11.4	Unique	2.84	High	0	2.169e-05
[K].VIHGFEVLDIMEK.[T]	1xiTRAQ8plex [V/K]		0.000188226	0	1	2	2	A0A1S4D0N8	A0A1S4D0N8 [121-133]	0	2138.21	High	High	High	High	High	High	0.789	37	46.9		14.52	37	38.8	42.4	46.2	50.9	56	Unique	2.56	High	0.0001775	0.0005924
[K].KLLGVTSLDVVR.[A]	1xiTRAQ8plex [K]		2.20816e-05	0	2	2	4	A0A1S4AGW0; A0A1S4B5M6	A0A1S4AGW0 [186-197]; A0A1S4B5M6 [186-197]	1	1908.21	High	High	High	High	High	High	0.996	146.3	146.8		7.28	146.3	151.1	157.1	147.4	149.7	128.8	NotUnique	4.92	High	0	1.804e-05
[K].LGQTALTDAR.[D]	1xiTRAQ8plex [N-Term]		0.000256791	0	1	2	1	A0A1S3ZTP8	A0A1S3ZTP8 [590-599]	0	1349.77	High	High	High	High	High	High	1.086	105.8	97.4		14.03	105.8	115.3	96.7	95.5	102.2	77.4	Unique	2.47	High	0	0.0001806
[K].TLLFGEKPVAVFGIR.[N]	1xiTRAQ8plex [T/K]		5.74342e-06	0	2	2	4	A0A1S3XFT6; A0A1S4BYQ0	A0A1S3XFT6 [68-82]; A0A1S4BYQ0 [68-82]	0	2255.37	High	High	High	High	High	High	1.093	184.4	168.7		4.95	184.4	175.1	175.5	170.6	167.1	155.1	NotUnique	3.77	High	0	1.588e-05
[K].LEEIDMLQEVTK.[Q]	1xiTRAQ8plex [L/K]		4.03924e-05	0	1	3	2	A0A1S4AAX1	A0A1S4AAX1 [429-440]	0	2056.15	High	High	High	High	High	High	0.917	8.3	9		7.95	8.3	9	9.8	8	8.7	9.6	Unique	2.28	High	0	3.156e-05
[R].NIELEGTIDQIGQASQMVR.[E]	1xiTRAQ8plex [N-Term]		2.9519e-06	0	1	2	1	A0A1S4A4V5	A0A1S4A4V5 [220-238]	0	2406.26	High	High	High	High	High	High	0.606	2.1	3.4		20.72	2.1	3.9	3.3	3.9	2.2	3.7	Unique	3.81	High	0	2.824e-06
[K].SGADITISSLPIDDR.[R]	1xiTRAQ8plex [N-Term]		5.7118e-05	0	1	1	3	A0A1S4BB89	A0A1S4BB89 [233-247]	0	1864	High	High	High	High	High	High	0.999	54.2	54.2		10.05	54.2	60.4	56.5	51.4	56.4	46.3	Unique	2.63	High	0.0006211	0.002485
[K].ILVIEGLHPMFDER.[V]	1xiTRAQ8plex [N-Term]; 1xOxidation [M10]		2.23205e-08	0	1	1	21	A0A1S4DJD1	A0A1S4DJD1 [178-191]	0	1989.08	High	High	High	High	High	High	0.945	253.4	268.1		11.87	253.4	272.9	298.1	293.1	257	219.3	Unique	3.95	High	0	9.648e-08
[K].VFTLAGLSVK.[YS]	1xiTRAQ8plex [V/K]		0.000130669	0	3	5	2	A0A1S3YQG6; A0A1S4D3Y8; A0A1S4ASM7	A0A1S3YQG6 [144-153]; A0A1S4D3Y8 [185-194]; A0A1S4ASM7 [144-153]	0	1643.04	High	High	High	High	High	High	0.974	37.4	38.4		4.43	37.4	38.9	38.7	36.9	40.9	36.7	NotUnique	3.67	High	0	9.424e-05
[K].ELMEVHGAWLPR.[W]	1xiTRAQ8plex [N-Term]		1.57976e-05	0	1	3	1	A0A1S3Z4F9	A0A1S3Z4F9 [202-213]	0	1741.94	High	High	High	High	High	High	1.093	35.2	32.2		6.48	35.2	30	34.7	30.1	33.5	32.9	Unique	3.75	High	0	1.327e-05
[R].EGNFDLVGNNVPVFFNR.[D]	1xiTRAQ8plex [N-Term]		6.32065e-07	0	1	3	5	A0A1S3ZFE6	A0A1S3ZFE6 [130-146]	0	2242.16	High	High	High	High	High	High	1.074	23.5	21.9		20.04	23.5	27.2	25.6	16.6	19.4	20.6	Unique	3.34	High	0	6.837e-07
[K].LIAVGIGAPSK.[A]	1xiTRAQ8plex [L/K]		4.02329e-05	0	1	1	1	A0A1S3YWX6	A0A1S3YWX6 [141-151]	0	1634.05	High	High	High	High	High	High	0.9	51.2	56.9		15.98	51.2	62.7	66.4	56.1	56.7	42.5	Unique	3.61	High	0	3.14e-05
[K].TVLEALDTLK.[K]	1xiTRAQ8plex [T/K]		0.000156032	0	1	2	4	A0A1S3YJI3	A0A1S3YJI3 [47-56]	0	1711.05	High	High	High	High	High	High	0.961	70.1	72.9		3.54	70.1	72.3	77.3	72.7	71.9	70.5	Unique	2.66	High	0	0.0001113
[K].AGALGDSVTVTR.[D]	1xiTRAQ8plex [N-Term]		0.000115043	0	3	3	3	A0A1S4BSU3; A0A1S3ZNH3; A0A1S4C4M5	A0A1S4BSU3 [53-64]; A0A1S3ZNH3 [49-60]; A0A1S4C4M5 [51-62]	0	1450.82	High	High	High	High	High	High	1.102	124.3	112.8		7.29	124.3	119.6	109.5	100	119.3	115.6	NotUnique	3.01	High	0	8.352e-05
[R].IALTDNSIIDQALGK.[H]	1xiTRAQ8plex [I/K]		7.39179e-06	0	1	4	2	A0A1S4CYE4	A0A1S4CYE4 [159-173]	0	2180.27	High	High	High	High	High	High	1.029	29.1	28.3		13.5	29.1	30.4	27.5	25.6	24.3	33.8	Unique	2.59	High	0	6.578e-06
[K].ASADSQVLLFSATFGENVK.[A]	1xiTRAQ8plex [A/K]		2.79263e-05	0	2	2	1	A0A1S4D4A7; A0A1S4C1B1	A0A1S4D4A7 [268-286]; A0A1S4C1B1 [224-242]	0	2592.41	High	High	High	High	High	High	0.361	2.1	5.7		57.31	2.1	2.6	3.8	9.2	3.6	9.4	NotUnique	2.86	High	0	2.244e-05
[R].WPTAPSGMEMPLVEVR.[K]	1xiTRAQ8plex [N-Term]		7.75553e-06	0	1	2	3	A0A1S4C6D1	A0A1S4C6D1 [102-117]	0	2104.09	High	High	High	High	High	High	0.898	32.2	35.8		11.09	32.2	31.1	34.8	42.1	35.4	35.8	Unique	3.92	High	0	6.872e-06
[R].VFIPPAEEAAVAALK.[R]	1xiTRAQ8plex [V/K]		5.97819e-06	0	1	4	7	A0A1S3XH72	A0A1S3XH72 [121-135]	0	2134.27	High	High	High	High	High	High	1.06	106.2	100.2		14.79	106.2	96.8	103.8	84.1	92.9	123.5	Unique	3.74	High	0	1.3e-05
[R].DSQEALAPLVEVAIK.[L]	1xiTRAQ8plex [D/K]		1.37377e-05	0	1	3	10	A0A1S4A6S4	A0A1S4A6S4 [552-566]	0	2191.28	High	High	High	High	High	High	0.884	44.7	50.6		19.72	44.7	42	46.4	43	56	65.4	Unique	2.96	High	0	1.164e-05
[R].GAFGQAFNTVQQLPVPIK.[D]	1xiTRAQ8plex [G/K]		0.000274734	0	1	1	1	A0A1S4DGZ9	A0A1S4DGZ9 [224-241]	0	2523.45	High	High	High	High	High	High	1.09	6.7	6.2		36.46	6.7	3.4	4.6	9.2	7	6.7	Unique	2.65	High	0	0.0001933
[K].SNFVIDGVDVNNVR.[L]	1xiTRAQ8plex [N-Term]		2.39121e-05	0	1	2	2	A0A1S4B2W9	A0A1S4B2W9 [58-71]	0	1851.99	High	High	High	High	High	High	0.991	36.3	36.7		12.08	36.3	38.2	30.6	35	36.8	42.7	Unique	3.37	High	0	1.946e-05
[K].LLEAVEVGQDAVR.[G]	1xiTRAQ8plex [N-Term]		2.66246e-05	0	1	1	2	A0A1S4ATX1	A0A1S4ATX1 [286-298]	0	1702.96	High	High	High	High	High	High	0.947	18.9	20		8.19	18.9	20.6	17.9	20.6	18.8	22	Unique	4.07	High	0	2.144e-05
[K].TWDEFAEAISQK.[K]	1xiTRAQ8plex [T/K]		7.32857e-05	0	2	4	2	A0A1S4ABM4; A0A1S4DEQ0	A0A1S4ABM4 [429-440]; A0A1S4DEQ0 [429-440]	0	2033.08	High	High	High	High	High	High	1.164	16.7	14.4		10.22	16.7	14.5	16.5	13.7	12.5	14.8	NotUnique	2.44	High	0	5.478e-05
[R].EAVLLVFANK.[Q]	1xiTRAQ8plex [E/K]		0.00017651	0	1	1	4	Q08IJ1	Q08IJ1 [118-127]	0	1712.06	High	High	High	High	High	High	1.275	58.9	46.2		5.33	58.9	50.5	45.5	45.7	44.1	45.4	Unique	3.12	High	0.0001425	0.00035
[K].ESGTQKPVVAFIAGLTAPPGR.[R]	1xiTRAQ8plex [E/K]		5.40686e-05	0	2	3	3	A0A1S3Z6N8; A0A1S3Y7E9	A0A1S3Z6N8 [267-287]; A0A1S3Y7E9 [24-44]	0	2704.56	High	High	High	High	High	High	0.9	30.1	33.5		7.56	30.1	31.7	36.5	30.2	34	35	NotUnique	3.88	High	0	4.123e-05
[R].GILEVLLVGAK.[G]	1xiTRAQ8plex [G/K]		0.000280876	0	1	1	2	A0A1S3ZPZ0	A0A1S3ZPZ0 [4-14]	0	1720.12	High	High	High	High	High	High	1.061	27.2	25.6		6.1	27.2	25.4	25.7	24.1	28.2	24.8	Unique	3.02	High	0	0.0001977
[K].IFGDQVAKPGSIIVR.[Q]	1xiTRAQ8plex [I/K]		3.63659e-06	0	1	2	2	A0A1S3ZSC3	A0A1S3ZSC3 [75-89]	0	2208.33	High	High	High	High	High	High	0.898	48.7	54.2		6.86	48.7	53.5	50.8	50.8	59	57.1	Unique	3.62	High	0	3.421e-06
[K].LLAQLAGEGHR.[K]	1xiTRAQ8plex [N-Term]		0.000209117	0	1	1	2	A0A1S4CXY2	A0A1S4CXY2 [364-374]	0	1468.85	High	High	High	High	High	High	0.975	86.6	88.8		3.06	86.6	89.8	91.9	85.1	87.1	90.2	Unique	3.7	High	0	0.0001476
[K].ILVIEGLHPMFDER.[V]	1xiTRAQ8plex [N-Term]		3.67302e-05	0	1	1	4	A0A1S4DJD1	A0A1S4DJD1 [178-191]	0	1973.08	High	High	High	High	High	High	1.046	18.8	18		11.22	18.8	18.9	19.6	18.7	18.2	14.5	Unique	3.1	High	0	2.89e-05
[K].ISVDASLAGAIIGK.[G]	1xiTRAQ8plex [I/K]		7.60234e-07	0	3	4	1	A0A1S3XYD3; A0A1S4AL76; A0A1S4DDE9	A0A1S3XYD3 [171-184]; A0A1S4AL76 [171-184]; A0A1S4DDE9 [171-184]	0	1923.17	High	High	High	High	High	High	0.771	16.1	20.9		19.25	16.1	15.6	19.1	20.8	22.4	26.4	NotUnique	3.17	High	0	8.116e-07
[K].KPILLIHGEEDNNPGTLMMQSDR.[F]	1xiTRAQ8plex [K]		8.95728e-06	0	1	1	1	A0A1S4CY86	A0A1S4CY86 [672-694]	0	3216.7	High	High	High	High	High	High	0.844	16.5	19.6		19.48	16.5	20.6	23.4	13.2	20.9	19.9	Unique	4.08	High	0	7.847e-06
[K].DLEEFFQSTAGK.[F]	1xiTRAQ8plex [D/K]		0.000182291	0	1	2	2	A0A1S4AT60	A0A1S4AT60 [215-226]	0	1980.05	High	High	High	High	High	High	1.139	31.9	28		6.62	31.9	25.5	27.1	28.7	30.4	28.2	Unique	2.93	High	0	0.0001292
[K].VAFGPAENHGNLPATFVK.[A]	1xiTRAQ8plex [V/K]		0.00023406	0	1	1	2	A0A1S4CDZ9	A0A1S4CDZ9 [140-157]	0	2477.38	High	High	High	High	High	High	0.779	42.3	54.3		11.13	42.3	59.3	44.7	55	53	59.6	Unique	2.68	High	0	0.0001645
[K].LDFPMAPLTGPPK.[M]	1xiTRAQ8plex [L/K]		6.05686e-05	0	1	1	3	A0A1S4BGH4	A0A1S4BGH4 [415-427]	0	1992.14	High	High	High	High	High	High	1.161	20.3	17.5		20.5	20.3	22	20.4	15.1	13.4	16.7	Unique	2.85	High	0	4.575e-05
[K].QLGTLLDEDPAIMQR.[R]	1xiTRAQ8plex [N-Term]		1.77351e-05	0	1	1	1	A0A1S3XKI0	A0A1S3XKI0 [570-584]	0	2004.07	High	High	High	High	High	High	0.749	9.9	13.2		8.27	9.9	12.4	14.1	13.9	13.9	11.7	Unique	3.91	High	0	1.472e-05
[K].ELDFELLPVNMQTGDHK.[K]	1xiTRAQ8plex [E/K]		1.00589e-05	0	1	1	2	A0A1S4A868	A0A1S4A868 [25-41]	0	2594.37	High	High	High	High	High	High	0.89	28.9	32.5		15.72	28.9	29.3	29.5	32.6	29.7	41.3	Unique	2.32	High	0	8.749e-06
[R].QQLQDMLNNMGGNPEWDNR.[M]	1xiTRAQ8plex [N-Term]		4.26932e-06	0	1	3	2	A0A1S3ZY03	A0A1S3ZY03 [341-359]	0	2564.19	High	High	High	High	High	High	0.783	2.1	2.6		17.88	2.1	3.3	2.4	2.7	2.8	2	Unique	3.51	High	0	7.644e-06
[R].GQVADSGSPEPEIDELSFTELR.[D]	1xiTRAQ8plex [N-Term]		1.05231e-06	0	2	3	1	A0A1S4BCZ4; Q9FXL9	A0A1S4BCZ4 [357-378]; Q9FXL9 [357-378]	0	2680.33	High	High	High	High	High	High	0.659	3.8	5.8		21.86	3.8	6	4.4	7.2	4.6	6.7	NotUnique	3.63	High	0	1.093e-06
[K].QPLLETPGEIFELR.[K]	1xiTRAQ8plex [N-Term]		8.36827e-06	0	1	4	3	A0A1S3Z8J8	A0A1S3Z8J8 [216-229]	0	1946.09	High	High	High	High	High	High	0.916	26.3	28.7		17.27	26.3	36.7	30.1	26.8	25.8	24.2	Unique	3.61	High	0	8.676e-06
[K].LILGADSPAIQENR.[V]	1xiTRAQ8plex [N-Term]		9.06543e-06	0	1	2	2	A0A1S4D3Y8	A0A1S4D3Y8 [130-143]	0	1801.01	High	High	High	High	High	High	0.922	16.6	18		26.5	16.6	23.4	22.9	14.5	13.4	16	Unique	3.2	High	0	7.941e-06
[R].NDPGASIDSMK.[A]	1xiTRAQ8plex [N/K]		0.00022247	0	2	2	3	A0A1S4B974; A0A1S4AR09	A0A1S4B974 [177-187]; A0A1S4AR09 [177-187]	0	1742.92	High	High	High	High	High	High	0.827	69.7	84.3		17.25	69.7	105.3	81.7	81.4	88.4	64.9	NotUnique	3.8	High	8.183e-05	0.0002103
[K].TDSEGGFESGAVATANLLETSSSTVGGK.[E]	1xiTRAQ8plex [T/K]		9.02248e-08	0	1	1	11	Q7DM39	Q7DM39 [179-206]	0	3280.66	High	High	High	High	High	High	0.753	42.2	56		10.24	42.2	60.9	61.1	56.9	47.2	53.9	Unique	4.16	High	0	1.143e-07
[K].FYGEVTQQMLK.[H]	iTRAQ8plex [F]		0.000227827	0	3	3	3	A0A1S3X711; A0A1S3Y7I8; A0A1S4DJD1	A0A1S3X711 [353-363]; A0A1S3Y7I8 [354-364]; A0A1S4DJD1 [355-365]	0	2256.28	High	High	High	High	High	High	1.304	150.2	115.2		19.71	150.2	130.2	133.5	118	117.7	76.6	NotUnique	3.21	High	0	0.00016
[K].LAESGIFNLTAAVSR.[T]	1xiTRAQ8plex [N-Term]		6.09914e-06	0	1	1	1	A0A1S4CXV0	A0A1S4CXV0 [404-418]	0	1853.04	High	High	High	High	High	High	1.18	16.9	14.3		13.66	16.9	13.3	16.5	16.2	12	13.5	Unique	3.21	High	0	5.514e-06
[K].IEEEIAAAAAVGAGGFAFHEHHDKK.[D]	iTRAQ8plex [I]		0.000229374	0	2	2	1	I2G7N7; A0A1S4CMU4	I2G7N7 [68-92]; A0A1S4CMU4 [68-92]	1	3517.9	High	High	High	High	High	High	1.223	17.4	14.2		15.99	17.4	17.2	15.6	14.1	12.7	11.5	NotUnique	3.53	High	0	0.0001613
[K].LPFAAAQIGQAFR.[N]	1xiTRAQ8plex [N-Term]		3.19673e-05	0	3	4	3	A0A1S3YNF7; A0A1S4ALC8; A0A1S4CUV9	A0A1S3YNF7 [315-327]; A0A1S4ALC8 [315-327]; A0A1S4CUV9 [213-225]	0	1693.97	High	High	High	High	High	High	0.911	98.2	107.7		3.18	98.2	104.9	109.7	112.8	106.2	105.1	NotUnique	3.82	High	0	2.534e-05
[R].SNPSNPAIELGPEFK.[K]	1xiTRAQ8plex [S/K]		1.29655e-06	0	1	2	3	A0A1S4CQ62	A0A1S4CQ62 [394-408]	0	2208.21	High	High	High	High	High	High	0.918	55.9	60.9		5.5	55.9	55.9	60.2	60.5	64.3	63.7	Unique	3.82	High	0	0.0001816
[K].ELETLATSGMFEK.[V]	1xiTRAQ8plex [E/K]		5.2168e-06	0	2	2	3	A0A1S3Y9V2; A0A1S4C5E5	A0A1S3Y9V2 [210-222]; A0A1S4C5E5 [207-219]	0	2064.11	High	High	High	High	High	High	0.895	42.1	47		6.73	42.1	44.6	48.9	49.1	42.6	49.7	NotUnique	3.11	High	0	4.773e-06
[R].HIELFDVVLK.[N]	1xiTRAQ8plex [H/K]		0.000104279	0	1	1	2	A0A1S4A7I0	A0A1S4A7I0 [337-346]	0	1821.11	High	High	High	High	High	High	1.099	15.9	14.4		15.35	15.9	13.6	17.2	16.3	12	13.1	Unique	2.31	High	0.0001425	0.0003702
[K].DGTTLQLNAVDGR.[R]	1xiTRAQ8plex [N-Term]		1.87319e-07	0	1	1	4	A0A1S4C8D8	A0A1S4C8D8 [149-161]	0	1663.89	High	High	High	High	High	High	1.039	115.3	110.9		11.21	115.3	117.2	126.7	112	105.2	93.7	Unique	4.63	High	8.183e-05	0.0002225
[R].VETGVLKPGMVVTFGPTGLTTEVK.[S]	iTRAQ8plex [V]		0.000236428	0	1	6	4	A0A1S4D4L2	A0A1S4D4L2 [255-278]	0	3372.96	High	High	High	High	High	High	0.908	23.5	25.9		51.7	23.5	17.6	25.4	18.1	19	49.1	Unique	2.67	High	0	0.0001663
[K].GSFTVVLSGGTLIDSMR.[K]	1xiTRAQ8plex [N-Term]		4.0074e-05	0	1	1	1	A0A1S3YKU4	A0A1S3YKU4 [39-55]	0	2044.11	High	High	High	High	High	High	0.604	4.7	7.7		34.85	4.7	10.7	8.1	6.4	9.6	3.9	Unique	2.87	High	0	3.123e-05
[R].GVPALQFLGDIVWK.[-]	1xiTRAQ8plex [G/K]		2.62427e-07	0	1	1	5	A0A1S4BP24	A0A1S4BP24 [218-231]	0	2151.28	High	High	High	High	High	High	0.862	32.6	37.9		14.51	32.6	33.4	32	44.5	36.9	42.5	Unique	3.79	High	0	3.052e-07
[K].QVFNISGEK.[Y]	1xiTRAQ8plex [Q/K]		0.000205517	0	1	2	5	A0A1S3YUW3	A0A1S3YUW3 [269-277]	0	1629.94	High	High	High	High	High	High	0.831	371.7	447.4		12.32	371.7	461.6	459.3	496.8	466.7	352.6	Unique	3.39	High	0	0.0001473
[R].ERPPELLETVR.[G]	1xiTRAQ8plex [N-Term]		8.71655e-05	0	1	3	2	A0A1S3YF92	A0A1S3YF92 [137-147]	0	1642.94	High	High	High	High	High	High	0.884	66.4	75.2		10.49	66.4	67.5	79.1	82.1	81.4	65.8	Unique	4.94	High	0	6.424e-05
[R].QVFQGFQVDEELMK.[L]	1xiTRAQ8plex [Q/K]		0.000104675	0	1	1	2	A0A1S3ZHV9	A0A1S3ZHV9 [313-326]	0	2306.23	High	High	High	High	High	High	0.813	11.7	14.4		13.67	11.7	15.7	11.2	16.3	14.5	14.6	Unique	2.45	High	0	7.64e-05
[R].AGLLDINGQIFAEQGK.[A]	1xiTRAQ8plex [A/K]		6.3484e-06	0	3	5	2	A0A1S3YQS9; A0A075EYQ1; A0A1S3XVI5	A0A1S3YQS9 [192-207]; A0A075EYQ1 [192-207]; A0A1S3XVI5 [192-207]	0	2282.3	High	High	High	High	High	High	0.968	22.5	23.3		12.95	22.5	24.7	18.9	21.7	24.4	26.6	NotUnique	2.42	High	0	5.73e-06
[K].SGDGENNMVTMQFILPAK.[Y]	1xiTRAQ8plex [S/K]		1.19453e-05	0	1	1	1	A0A1S3YEB5	A0A1S3YEB5 [97-114]	0	2560.34	High	High	High	High	High	High	0.677	4.7	6.9		23.92	4.7	7.6	7.9	7.9	4	7.2	Unique	2.75	High	0	1.023e-05
[K].AGLAANSEVISVNPVFLK.[A]	1xiTRAQ8plex [A/K]		1.47424e-06	0	1	2	3	A0A1S3YC63	A0A1S3YC63 [259-276]	0	2437.43	High	High	High	High	High	High	0.932	27.1	29.1		16.81	27.1	23.8	28.2	25.2	34.8	33.4	Unique	3.27	High	0	1.494e-06
[K].FSGGFDISAFGK.[L]	1xiTRAQ8plex [F/K]		0.000110786	0	1	2	1	A0A1S4D439	A0A1S4D439 [64-75]	0	1841.01	High	High	High	High	High	High	1.157	36.6	31.7		12.88	36.6	37.6	31.7	29.5	32.9	26.7	Unique	3.26	High	0	8.055e-05
[K].NALGIDDPDAADMHMEIGR.[R]	1xiTRAQ8plex [N-Term]		3.56515e-09	0	2	6	2	A0A1S3XK48; A0A1S3ZF10	A0A1S3XK48 [226-244]; A0A1S3ZF10 [223-241]	0	2345.12	High	High	High	High	High	High	0.949	66.4	70		5.97	66.4	76	69.9	71.3	68.7	64.4	NotUnique	5.1	High	0	5.837e-09
[R].FVNLTEDEVADVDQLR.[G]	1xiTRAQ8plex [N-Term]		1.8984e-06	0	1	1	1	A0A1S4A2J0	A0A1S4A2J0 [205-220]	0	2167.12	High	High	High	High	High	High	0.95	4.5	4.7		20.24	4.5	4.6	4.2	3.7	4.8	6.2	Unique	2.91	High	0	1.88e-06
[K].QTTIQATGVSSSLVETIQGSGFK.[L]	1xiTRAQ8plex [Q/K]		8.35999e-08	0	1	2	1	A0A1S4A6L2	A0A1S4A6L2 [150-172]	0	2947.62	High	High	High	High	High	High	0.557	4.7	8.4		37.02	4.7	4.7	7.3	13.3	8.6	8	Unique	3.61	High	0	1.067e-07
[K].AQTAVDKFEMWGDGLQTR.[S]	1xiTRAQ8plex [A/K]		4.46182e-06	0	2	2	3	A0A1S4AGN4; A0A1S4CAZ2	A0A1S4AGN4 [225-242]; A0A1S4CAZ2 [225-242]	1	2661.39	High	High	High	High	High	High	0.795	32.6	41.1		15.3	32.6	31.2	45.8	44.8	38.3	45.1	NotUnique	4.04	High	0	4.129e-06
[R].YAMLVDDGVVK.[V]	iTRAQ8plex [Y]		1.43545e-05	0	2	2	2	A0A1S4CX06; A0A1S4BCB4	A0A1S4CX06 [194-204]; A0A1S4BCB4 [194-204]	0	2122.23	High	High	High	High	High	High	1.033	51.1	49.5		19.35	51.1	56.7	54.8	54	48.6	33.2	NotUnique	3.16	High	0	1.215e-05
[K].GLAAALSLLEESKK.[E]	iTRAQ8plex [G]		0.000170264	0	1	1	2	A0A1S4CQQ3	A0A1S4CQQ3 [150-163]	1	2342.44	High	High	High	High	High	High	0.93	26.3	28.3		10.76	26.3	28.7	26.2	32.2	24.4	29.9	Unique	2.04	High	0.0001775	0.0008609
[R].GISIDMNSFDIEMEK.[Q]	1xiTRAQ8plex [G/K]		0.000283532	0	1	6	2	A0A1S4AV08	A0A1S4AV08 [514-528]	0	2337.19	High	High	High	High	High	High	0.954	23.3	24.4		12.95	23.3	23.2	25.3	22.8	29.4	21.2	Unique	2.51	High	0	0.0001996
[R].VETGVLKPGMVVTFGPTGLTTEVK.[S]	iTRAQ8plex [V]; 1xOxidation [M10]		0.000241213	0	1	6	2	A0A1S4D4L2	A0A1S4D4L2 [255-278]	0	3388.95	High	High	High	High	High	High	1.063	24.1	22.7		11.89	24.1	24	20	22.2	26.7	20.7	Unique	2.22	High	8.183e-05	0.0002202
[K].MDAAGVALVLIGPGSVDQAK.[V]	1xiTRAQ8plex [M/K]		1.88281e-05	0	1	1	1	A0A1S3ZXC5	A0A1S3ZXC5 [130-149]	0	2520.43	High	High	High	High	High	High												NoQuanValues	3.03	High	0	1.556e-05
[R].VEIIANDQGNR.[TM]	1xiTRAQ8plex [N-Term]		0.000126353	0	5	10	9	I7GVS5; A0A1S3XKS8; A0A1S4AX16; A0A1S4AP80; A0A1S3YTD5	I7GVS5 [29-39]; A0A1S3XKS8 [29-39]; A0A1S4AX16 [29-39]; A0A1S4AP80 [29-39]; A0A1S3YTD5 [29-39]	0	1532.83	High	High	High	High	High	High	1.152	390.5	338.8		6.28	390.5	362.6	326.1	320.4	323.7	361.4	NotUnique	4	High	0.0001425	0.0003722
[R].HTDVLDAITR.[H]	1xiTRAQ8plex [N-Term]		0.00023406	0	1	2	3	A0A1S4D398	A0A1S4D398 [455-464]	0	1444.81	High	High	High	High	High	High	1.092	201	184		10.51	201	208.2	187	158.8	194.3	171.4	Unique	3.34	High	0	0.0001647
[K].AAQDIATTELAPTHPIR.[L]	1xiTRAQ8plex [N-Term]		7.48126e-07	0	1	2	3	P93343	P93343 [160-176]	0	2109.16	High	High	High	High	High	High	0.968	106.7	110.2		2.58	106.7	111.3	111	113.6	109	106	Unique	4.61	High	0	7.993e-07
[R].VHGLAGTLAAGLK.[K]	1xiTRAQ8plex [V/K]		1.88073e-07	0	1	1	6	A0A1S3Z4R3	A0A1S3Z4R3 [438-450]	0	1816.13	High	High	High	High	High	High	0.904	277	306.4		12.04	277	300.1	305.2	347.2	329.7	249.8	Unique	4.72	High	0	2.546e-07
[K].KTPILWSHGIADR.[T]	1xiTRAQ8plex [K]		2.48409e-06	0	1	1	2	A0A1S4B0R8	A0A1S4B0R8 [192-204]	1	2102.23	High	High	High	High	High	High	1.098	55.1	50.2		4.77	55.1	51.3	52	52	46.4	49.3	Unique	3.92	High	0	8.102e-06
[K].DLSSIGDTVVISVTK.[E]	1xiTRAQ8plex [D/K]		9.85976e-06	0	2	2	4	A0A1S3YP30; A0A1S3YU67	A0A1S3YP30 [150-164]; A0A1S3YU67 [150-164]	0	2142.25	High	High	High	High	High	High	0.754	23.5	31.2		11.55	23.5	26.7	30.6	32.5	29.6	36.4	NotUnique	2.95	High	0	8.57e-06
[K].ISDSALVSAAVLADR.[Y]	1xiTRAQ8plex [N-Term]		8.33485e-06	0	1	2	2	A0A1S4CF57	A0A1S4CF57 [124-138]	0	1792.01	High	High	High	High	High	High	0.937	33.7	36		8.89	33.7	40.5	36.5	37.1	32.4	33.4	Unique	4.35	High	0	7.338e-06
[R].ISDTALVDAAVLSDR.[Y]	1xiTRAQ8plex [N-Term]		5.14378e-08	0	1	2	2	A0A1S4CAS7	A0A1S4CAS7 [444-458]	0	1850.02	High	High	High	High	High	High	0.837	53.6	64.1		9.1	53.6	63.2	58	67.7	59.3	72	Unique	4.44	High	0	7.739e-07
[K].TLVSSQTAQGIVK.[L]	1xiTRAQ8plex [T/K]		1.04809e-06	0	1	2	2	A0A1S3ZEE9	A0A1S3ZEE9 [202-214]	0	1940.16	High	High	High	High	High	High	1.171	147.9	126.3		9.68	147.9	119.7	124	115.5	125.2	147.1	Unique	4.25	High	0	1.746e-05
[K].MLPIHHIPGPEGVR.[G]	1xiTRAQ8plex [N-Term]		0.00012035	0	1	1	2	A0A1S4BXE7	A0A1S4BXE7 [290-303]	0	1857.05	High	High	High	High	High	High	1.007	45.6	45.2		6.75	45.6	48.2	44.3	47	46.3	40.4	Unique	3.19	High	0	8.701e-05
[R].NVVLPTGGDAMVAGLAAANVK.[T]	1xiTRAQ8plex [N/K]		0.000150413	0	1	3	1	A0A1S4C2X0	A0A1S4C2X0 [420-440]	0	2576.47	High	High	High	High	High	High	0.945	7.9	8.4		63.39	7.9	8.1	2.7	3.9	11.9	15.4	Unique	2.99	High	0	0.0001075
[R].HMDGSGVHTFTLINK.[A]	1xiTRAQ8plex [H/K]		6.82295e-06	0	2	2	4	L0SS91; L0SQ20	L0SS91 [201-215]; L0SQ20 [201-215]	0	2265.23	High	High	High	High	High	High	0.982	521.7	531.1		15.24	521.7	519.8	562.9	475.5	652.1	445.4	NotUnique	5.83	High	0	8.634e-06
[K].EVIAVDQDPLGVQGR.[R]	1xiTRAQ8plex [N-Term]		2.84721e-06	0	1	3	3	A0A1S4ALI5	A0A1S4ALI5 [325-339]	0	1900.04	High	High	High	High	High	High	0.967	84.1	86.9		9.71	84.1	84.7	92.2	76.9	98.3	82.4	Unique	4.39	High	0	2.737e-06
[K].DPILGVTEAFLADPTPHK.[V]	1xiTRAQ8plex [D/K]		3.34282e-06	0	2	2	2	A0A1S3ZLW1; A0A1S4AT92	A0A1S3ZLW1 [36-53]; A0A1S4AT92 [37-54]	0	2529.42	High	High	High	High	High	High	0.883	4.1	4.7		40.34	4.1	3.9	2.7	4.2	4.7	7.8	NotUnique	3.58	High	0	3.171e-06
[K].TVGGGDDAFNTFFSETGAGK.[H]	1xiTRAQ8plex [T/K]		8.43858e-07	0	1	2	4	Q8VXC9	Q8VXC9 [41-60]	0	2586.29	High	High	High	High	High	High	1.16	126.2	108.8		18.34	126.2	137.3	102.7	89.3	120.9	94	Unique	3.73	High	0	8.948e-07
[R].WVEAQEPLHK.[D]	1xiTRAQ8plex [W/K]		0.000182943	0	1	1	2	A0A1S4CP24	A0A1S4CP24 [88-97]	0	1845.05	High	High	High	High	High	High	1.192	273	229		7.75	273	234.3	254.4	210.3	214	231.9	Unique	3.54	High	0.0001775	0.0006364
[R].EVDSILQVVR.[C]	1xiTRAQ8plex [N-Term]		4.47626e-05	0	2	2	3	A0A1S4BIX4; A0A1S3ZVC8	A0A1S4BIX4 [145-154]; A0A1S3ZVC8 [145-154]	0	1461.86	High	High	High	High	High	High	0.834	61.1	73.3		11.02	61.1	79.4	79.2	75.2	73	59.7	NotUnique	2.36	High	0	3.458e-05
[K].TDSEGGFESGAVATANLLEASNTTVGGK.[E]	1xiTRAQ8plex [T/K]		1.65407e-10	0	1	1	9	A0A1S3XWU9	A0A1S3XWU9 [179-206]	0	3291.68	High	High	High	High	High	High	1.001	110.6	110.5		12.7	110.6	118.8	123.4	118.8	100.7	90.8	Unique	6.06	High	0	1.137e-07
[K].TEFDVIIEEVPSNAR.[I]	1xiTRAQ8plex [N-Term]		0.000158331	0	1	1	2	A0A1S3YRR0	A0A1S3YRR0 [117-131]	0	2023.06	High	High	High	High	High	High	0.686	15	21.9		14.34	15	21.2	22.4	25.4	23.5	17	Unique	3.18	High	0	0.0001128
[K].IALGTDLSFDTSSGNFTK.[C]	1xiTRAQ8plex [I/K]		1.97506e-05	0	1	2	3	A0A1S4CZY9	A0A1S4CZY9 [140-157]	0	2482.33	High	High	High	High	High	High	0.948	37.2	39.2		6.68	37.2	39	35.9	41.7	41.9	37.6	Unique	2.83	High	0	1.628e-05
[K].SSAANENDSAEPQIGSLQIDETKR.[V]	1xiTRAQ8plex [S/K]		3.50766e-06	0	1	1	1	A0A1S4D4A7	A0A1S4D4A7 [38-61]	1	3168.62	High	High	High	High	High	High	1.063	22.5	21.2		14.1	22.5	19	26	19.7	19	22.2	Unique	2.8	High	0	3.317e-06
[R].ISALESEADALR.[R]	1xiTRAQ8plex [N-Term]		0.000200556	0	1	2	3	A0A1S3XK44	A0A1S3XK44 [39-50]	0	1578.86	High	High	High	High	High	High	0.924	45.2	49		8.22	45.2	51	51.3	51.7	48.6	42.1	Unique	2.87	High	0	0.0001413
[K].LVVDVFSNTAVAENK.[V]	1xiTRAQ8plex [L/K]		7.674e-09	0	2	3	6	A0A1S3ZW63; A0A1S3XBL8	A0A1S3ZW63 [307-321]; A0A1S3XBL8 [318-332]	0	2214.26	High	High	High	High	High	High	0.903	151.4	167.6		8.68	151.4	164.4	185.9	179.5	154.6	153.7	NotUnique	4.8	High	0	1.017e-05
[KR].EIAEAFLGSTVK.[N]	1xiTRAQ8plex [E/K]		5.82466e-05	0	2	3	7	I7GVS5; A0A1S3XKS8	I7GVS5 [133-144]; A0A1S3XKS8 [133-144]	0	1873.09	High	High	High	High	High	High	0.904	181.3	200.6		8.57	181.3	176.8	194.3	222.3	210.7	199	NotUnique	3.72	High	0	4.414e-05
[K].EEVVAAAEPSSVK.[D]	1xiTRAQ8plex [E/K]		0.00013512	0	1	1	2	A0A1S3ZSR5	A0A1S3ZSR5 [46-58]	0	1924.08	High	High	High	High	High	High	1.064	99.7	93.7		9.63	99.7	95.7	97.2	82.1	88	105.6	Unique	3.04	High	0	9.712e-05
[R].LDGLAESHPIEVDINHTR.[E]	1xiTRAQ8plex [N-Term]		1.62553e-08	0	1	1	1	A0A1S4CL94	A0A1S4CL94 [367-384]	0	2320.22	High	High	High	High	High	High	1.151	27.1	23.5		18.07	27.1	29.4	26.2	18.7	21.6	21.7	Unique	5.96	High	0	2.357e-08
[R].TLDTAHHDDFHQPNFPDGAITK.[G]	1xiTRAQ8plex [T/K]		0.000195	0	2	3	1	A0A1S3Z1Q7; A0A1S3YU94	A0A1S3Z1Q7 [375-396]; A0A1S3YU94 [375-396]	0	3085.56	High	High	High	High	High	High	1.11	27.1	24.4		12.73	27.1	25.2	26.3	19.1	24.4	26.9	NotUnique	2.81	High	0	0.0001377
[R].NVIVLANLKPR.[N]	1xiTRAQ8plex [N/K]		1.28964e-07	0	1	2	3	A0A1S3YBA8	A0A1S3YBA8 [161-171]	0	1845.19	High	High	High	High	High	High	0.837	57.4	68.6		13.41	57.4	82.9	67.8	67.1	68.1	57.2	Unique	3.92	High	0	1.585e-07
[K].SVATDWAVEAMPTFMFLK.[E]	1xiTRAQ8plex [S/K]		7.18798e-05	0	1	4	1	A0A1S3Y3Z1	A0A1S3Y3Z1 [71-88]	0	2652.4	High	High	High	High	High	High	0.454	1.8	4.1		58.8	1.8	2.7	2.3	2.8	4.5	8.1	Unique	2.5	High	0	5.368e-05
[K].NAGADLVGGEDLIEQIK.[G]	1xiTRAQ8plex [N/K]		1.48017e-06	0	1	1	6	A0A1S4BKW8	A0A1S4BKW8 [192-208]	0	2350.31	High	High	High	High	High	High	0.843	102.3	121.4		7.37	102.3	125.4	121.5	133.8	115.6	110.6	Unique	3.14	High	0	2.423e-06
[K].YLFAGVVDGR.[N]	1xiTRAQ8plex [Y]		0.000156604	0	5	6	2	A0A1S3ZYM9; A0A1S3XSP4; A0A1S3XCV6; A0A1S4AHL1; A0A1S4BRD0	A0A1S3ZYM9 [287-296]; A0A1S3XSP4 [287-296]; A0A1S3XCV6 [287-296]; A0A1S4AHL1 [287-296]; A0A1S4BRD0 [287-296]	0	1704.99	High	High	High	High	High	High	1.659	233.2	140.6		25.04	233.2	167.5	156	138.5	160.5	80.6	NotUnique	2.64	High	0	0.0001116
[K].VDTMELDLSSLASVK.[K]	1xiTRAQ8plex [V/K]		5.34376e-06	0	2	2	4	A0A1S3XGD0; A0A1S4CXG8	A0A1S3XGD0 [82-96]; A0A1S4CXG8 [94-108]	0	2216.23	High	High	High	High	High	High	0.932	44.1	47.4		12.34	44.1	45.9	52.2	39.7	44.9	54.2	NotUnique	3.47	High	0	1.496e-05
[R].GQIMDTLAEIQER.[H]	1xiTRAQ8plex [N-Term]		0.000120802	0	1	2	1	A0A1S3YEI2	A0A1S3YEI2 [204-216]	0	1807.95	High	High	High	High	High	High												NoQuanValues	2.36	High	0	8.732e-05
[K].TQSNPENTVGVLTMAGK.[G]	1xiTRAQ8plex [T/K]		1.86817e-06	0	2	4	1	A0A1S4AJL5; A0A1S4CRF2	A0A1S4AJL5 [41-57]; A0A1S4CRF2 [41-57]	0	2355.28	High	High	High	High	High	High	1.008	30.9	30.6		5.39	30.9	29.5	30.4	33.5	30.4	29.4	NotUnique	3.87	High	0	1.858e-06
[K].LKPAVAPINLANPVSK.[T]	iTRAQ8plex [L]		6.54814e-05	0	1	1	1	A0A1S3YYD6	A0A1S3YYD6 [127-142]	0	2544.6	High	High	High	High	High	High												NoQuanValues	2.3	High	0	4.928e-05
[R].SLFEEMVESGLRPDAK.[T]	1xiTRAQ8plex [S/K]		9.26718e-05	0	1	2	1	A0A1S3XDU6	A0A1S3XDU6 [346-361]	0	2416.3	High	High	High	High	High	High	0.805	16.5	20.5		11.55	16.5	21	17.5	18.7	23.1	22.3	Unique	2.9	High	0	6.814e-05
[K].NADGVSVAPLLLMNQDK.[V]	1xiTRAQ8plex [N/K]		1.34965e-06	0	1	1	2	A0A1S3ZKU8	A0A1S3ZKU8 [118-134]	0	2393.33	High	High	High	High	High	High	0.898	11.5	12.8		10.81	11.5	14.8	11.8	13	13.4	11.2	Unique	3.98	High	0	1.375e-06
[R].ITVITQGADPVVVAEDGK.[V]	1xiTRAQ8plex [I/K]		1.2657e-06	0	1	1	6	Q5DKU8	Q5DKU8 [256-273]	0	2420.39	High	High	High	High	High	High	0.947	89.2	94.2		11.45	89.2	88.1	85.4	91.6	92.9	112.7	Unique	3.96	High	0	1.531e-06
[R].ATPDQVADYTLK.[L]	iTRAQ8plex [A]		9.92553e-05	0	1	2	5	A0A1S3XQ62	A0A1S3XQ62 [279-290]	0	2234.28	High	High	High	High	High	High	1.24	265	213.7		24.18	265	229.9	256.2	234.1	224.6	123.8	Unique	3.51	High	0	7.275e-05
[K].EAEAIALSILK.[Q]	1xiTRAQ8plex [E/K]		0.000115043	0	1	4	3	A0A1S3Z555	A0A1S3Z555 [191-201]	0	1766.09	High	High	High	High	High	High	1.084	37.8	34.9		15.52	37.8	42	34.4	37.9	32.5	27.7	Unique	2.37	High	0	8.342e-05
[K].GMVDSLFQAPTGTGTHHAVLQSYEYVSQGLR.[Q]	iTRAQ8plex [G]		0.000121256	0	4	8	11	A0A1S4CJP2; A0A1S4AK62; A0A1S4AWG6; A0A1S4AKW3	A0A1S4CJP2 [94-124]; A0A1S4AK62 [94-124]; A0A1S4AWG6 [94-124]; A0A1S4AKW3 [94-124]	0	4262.24	High	High	High	High	High	High	1.244	117.9	94.8		19.36	117.9	99.1	104.3	116.6	84.7	69.1	NotUnique	2.7	High	0.003007	0.01787
[K].HLPEDPLFQLVAK.[L]	1xiTRAQ8plex [H/K]		1.1709e-05	0	2	2	4	A0A1S3ZYE5; A0A1S3YSJ7	A0A1S3ZYE5 [373-385]; A0A1S3YSJ7 [373-385]	0	2115.24	High	High	High	High	High	High	1.099	76.3	69.5		10.16	76.3	78.3	70.2	66.5	59.5	72.8	NotUnique	3.13	High	0	1.007e-05
[R].EHAPSIIFMDEIDSIGSAR.[M]	1xiTRAQ8plex [N-Term]		3.63659e-06	0	1	4	2	A0A1S4C9L8	A0A1S4C9L8 [251-269]	0	2392.21	High	High	High	High	High	High	1.151	6.7	5.9		32.41	6.7	2.5	7	6.6	6.7	6.5	Unique	3.72	High	0	2.577e-05
[K].ALELGLQVIGR.[I]	1xiTRAQ8plex [N-Term]		0.000255121	0	1	2	2	A0A1S4AHT9	A0A1S4AHT9 [276-286]	0	1472.91	High	High	High	High	High	High	1.09	23.6	21.6		18.14	23.6	26.8	20.4	19.4	24.4	17.1	Unique	2.5	High	0	0.0001791
[R].DAMNNLGSDSDK.[I]	1xiTRAQ8plex [D/K]		0.000266097	0	1	2	2	A0A1S3WZQ8	A0A1S3WZQ8 [205-216]	0	1874.94	High	High	High	High	High	High	0.927	144	155.3		24.59	144	212.9	163.5	112.5	130.4	157.3	Unique	3.41	High	0	0.0001871
[K].NTLLIMTSNVGSSVIEK.[G]	1xiTRAQ8plex [N/K]		7.0169e-06	0	2	4	2	A0A1S3Y1E2; A0A1S3ZQA2	A0A1S3Y1E2 [749-765]; A0A1S3ZQA2 [749-765]	0	2414.38	High	High	High	High	High	High	0.781	19.6	25.1		14.26	19.6	28.6	20.9	29	23.3	23.5	NotUnique	3.2	High	0	6.283e-06
[K].AIMQAAEEVAEGK.[L]	1xiTRAQ8plex [A/K]		9.70329e-06	0	1	3	5	A0A1S3WYC1	A0A1S3WYC1 [102-114]	0	1955.07	High	High	High	High	High	High	0.83	47.3	57		18.32	47.3	57.1	65.9	47.5	45.7	68.8	Unique	3.23	High	0	0.0001601
[K].MSHISTGGGASLELLEGK.[Q]	1xiTRAQ8plex [M/K]		1.7614e-08	0	2	2	2	A0A1S4CGR1; A0A1S4BTZ7	A0A1S4CGR1 [373-390]; A0A1S4BTZ7 [373-390]	0	2395.31	High	High	High	High	High	High	0.903	58.3	64.5		5	58.3	60.2	62.4	65.4	66.5	68.2	NotUnique	4.83	High	0	2.542e-08
[R].FGFVTMTTIEDASAAVEK.[L]	1xiTRAQ8plex [F/K]		7.85041e-07	0	1	1	5	A0A1S4AJ51	A0A1S4AJ51 [110-127]	0	2525.34	High	High	High	High	High	High	0.704	60.4	85.8		15.64	60.4	81.6	81.1	109.3	81.5	75.3	Unique	4.65	High	0	4.219e-06
[R].VMQNNAAVFR.[T]	1xiTRAQ8plex [N-Term]		0.000230151	0	1	2	4	A0A1S3YKI8	A0A1S3YKI8 [504-513]	0	1453.79	High	High	High	High	High	High	1.204	163.8	136.1		5.17	163.8	135.7	124.2	138.3	141.8	140.3	Unique	3.12	High	0	0.0001617
[K].GMESGIDDIMTSLAAR.[D]	1xiTRAQ8plex [N-Term]; 1xOxidation [M]		3.21137e-06	0	2	2	7	A0A1S3X0Y5; A0A1S3Y5Z1	A0A1S3X0Y5 [324-339]; A0A1S3Y5Z1 [324-339]	0	1986.98	High	High	High	High	High	High	1.11	257.5	232.1		20.97	257.5	218.2	264.1	255.6	269.6	152.8	NotUnique	4.3	High	0	3.532e-06
[K].GMESGIDDIMTSLAAR.[D]	1xiTRAQ8plex [N-Term]		1.10424e-06	0	2	2	8	A0A1S3X0Y5; A0A1S3Y5Z1	A0A1S3X0Y5 [324-339]; A0A1S3Y5Z1 [324-339]	0	1970.98	High	High	High	High	High	High	0.916	70.4	76.8		13.16	70.4	83.3	76.7	89.5	70.6	63.9	NotUnique	3.63	High	0	7.281e-06
[R].TLFTGMMHLMDHEVVNER.[L]	1xiTRAQ8plex [N-Term]		5.60103e-05	0	1	1	1	A0A1S4AS42	A0A1S4AS42 [310-327]	0	2464.21	High	High	High	High	High	High	1.08	11.1	10.3		15.06	11.1	11.5	12.1	9.3	10.2	8.3	Unique	3.29	High	0	4.256e-05
[K].AHTDVMLFNR.[W]	1xiTRAQ8plex [N-Term]		7.58823e-05	0	1	1	2	A0A1S3ZSJ9	A0A1S3ZSJ9 [17-26]	0	1507.8	High	High	High	High	High	High	1.062	79.1	74.5		21.23	79.1	76.5	70.4	56.6	69.2	99.6	Unique	3.54	High	0	5.646e-05
[R].VGGGEVAVPFLHEK.[D]	1xiTRAQ8plex [V/K]		2.26507e-06	0	1	1	2	A0A1S3ZN92	A0A1S3ZN92 [306-319]	0	2047.18	High	High	High	High	High	High	0.902	50.1	55.6		8.3	50.1	51.5	55.8	52.2	55.3	63.1	Unique	3.89	High	0	2.212e-06
[K].GVESGNMTGTNKPMNK.[W]	iTRAQ8plex [G]		0.000179703	0	1	1	1	A0A1S4A3G0	A0A1S4A3G0 [46-61]	0	2577.39	High	High	High	High	High	High	0.835	56.7	67.8		12.71	56.7	66.3	66.7	56.5	69.1	80.6	Unique	2.47	High	0	0.0001274
[K].TTGILSQLPPFEVPR.[I]	1xiTRAQ8plex [N-Term]		5.85654e-07	0	1	1	6	Q5QJB2	Q5QJB2 [221-235]	0	1959.12	High	High	High	High	High	High	0.99	28.5	28.8		33.47	28.5	40.2	28.8	33.9	26.7	14.3	Unique	3.25	High	0	1.063e-06
[K].ADGMIAHLASLAENR.[L]	1xiTRAQ8plex [N-Term]		2.71336e-06	0	1	2	5	Q9MUE2	Q9MUE2 [240-254]	0	1872.99	High	High	High	High	High	High	0.942	64.5	68.5		11.42	64.5	67	75.7	73.2	70.7	55.7	Unique	5.05	High	0	7.567e-06
[K].RGAELLAAELTTTR.[E]	1xiTRAQ8plex [N-Term]		7.10486e-05	0	2	3	1	A0A1S4A1E7; A0A1S4C7U3	A0A1S4A1E7 [489-502]; A0A1S4C7U3 [492-505]	1	1806.04	High	High	High	High	High	High	0.944	29.9	31.7		11.69	29.9	34.5	28.7	36.6	30.5	28.1	NotUnique	3.9	High	0	5.324e-05
[K].AEELGFTLSSIEK.[L]	1xiTRAQ8plex [A/K]		4.54746e-05	0	1	2	4	A0A1S3Y0W1	A0A1S3Y0W1 [93-105]	0	2032.14	High	High	High	High	High	High	1.046	85.7	81.9		6.7	85.7	88.6	81.9	77	86	76	Unique	4.24	High	0	4.114e-05
[K].NYELPDGQVITIGAER.[F]	1xiTRAQ8plex [N/Y]		9.98809e-07	0	2	10	2	A0A1S4AK61; A0A1S4AC02	A0A1S4AK61 [196-211]; A0A1S4AC02 [241-256]	0	2383.31	High	High	High	High	High	High	1.321	50.6	38.3		17.46	50.6	43.7	41.9	34.7	42.9	28.2	NotUnique	3.72	High	0	1.044e-06
[K].QELLEAIAPLDR.[G]	1xiTRAQ8plex [N-Term]		3.67302e-05	0	2	2	4	A0A1S4A009; A0A1S4BCN7	A0A1S4A009 [77-88]; A0A1S4BCN7 [75-86]	0	1671.96	High	High	High	High	High	High	0.867	17.5	20.2		21.15	17.5	25.5	24.1	16.3	17.2	17.9	NotUnique	4.31	High	0	2.887e-05
[K].AAQDALLVR.[A]	1xiTRAQ8plex [N-Term]		0.000212765	0	1	2	7	A0A1S3ZX13	A0A1S3ZX13 [357-365]	0	1260.76	High	High	High	High	High	High	0.964	431.7	447.9		8.63	431.7	438	474.7	473.3	469.5	384.2	Unique	2.78	High	8.183e-05	0.0003357
[K].HSGFGLGFER.[M]	1xiTRAQ8plex [N-Term]		8.71655e-05	0	3	4	2	A0A1S3XQZ7; A0A1S3Y4C0; A0A1S3ZCY7	A0A1S3XQZ7 [546-555]; A0A1S3Y4C0 [547-556]; A0A1S3ZCY7 [546-555]	0	1410.74	High	High	High	High	High	High	1.107	190.6	172.1		2.49	190.6	175.1	168.6	176.5	173.8	166.7	NotUnique	3.46	High	0	6.436e-05
[R].AGFGAIGLRPSPPGHEESVEQFVR.[R]	1xiTRAQ8plex [N-Term]		6.68599e-07	0	1	3	2	A0A1S3YXC4	A0A1S3YXC4 [198-221]	0	2841.49	High	High	High	High	High	High	0.988	29.5	29.8		13.13	29.5	26.5	34.4	32.6	25.3	30.4	Unique	3.82	High	0	7.217e-07
[R].AADAGDLPAFFDSVDIQK.[R]	1xiTRAQ8plex [A/K]		2.64882e-06	0	1	2	3	Q9XIV8	Q9XIV8 [157-174]	0	2488.32	High	High	High	High	High	High	1.533	56.1	36.6		58.91	56.1	50.3	67.9	22.7	24.4	17.8	Unique	3.18	High	0	5.677e-06
[K].IVEGVLSHQMK.[Q]	1xiTRAQ8plex [I/K]		3.32623e-05	0	1	6	11	A0A1S4B0L1	A0A1S4B0L1 [179-189]	0	1849.08	High	High	High	High	High	High	0.879	351.1	399.4		7	351.1	382.6	362.3	420.8	400.3	431.1	Unique	3.79	High	0	8.769e-05
[R].AQTLGDTSTLEFMR.[G]	1xiTRAQ8plex [N-Term]		3.34282e-06	0	1	2	4	A0A1S3ZAW0	A0A1S3ZAW0 [669-682]	0	1873.96	High	High	High	High	High	High	0.927	83.4	89.9		11.53	83.4	82.3	78.9	90.2	93.1	105.4	Unique	4.35	High	0	3.172e-06
[R].VLQDEHVIDGR.[T]	1xiTRAQ8plex [N-Term]		2.45878e-05	0	1	2	3	A0A1S3X3V9	A0A1S3X3V9 [63-73]	0	1584.86	High	High	High	High	High	High	0.892	231.8	259.8		11.67	231.8	231	237	267.2	256.5	307.4	Unique	4.13	High	0	2.4e-05
[R].HAGDLGNITVGEDGTASFTITDK.[Q]	1xiTRAQ8plex [H/K]		1.62769e-07	0	1	2	7	A0A1S3ZTX1	A0A1S3ZTX1 [79-101]	0	2927.52	High	High	High	High	High	High	0.904	81.2	89.9		5.96	81.2	95.9	88.9	92.1	81.4	90.9	Unique	4.12	High	0	1.998e-07
[K].DATFGFSSLGDR.[K]	1xiTRAQ8plex [N-Term]		0.000213501	0	1	2	1	A0A1S4AM69	A0A1S4AM69 [178-189]	0	1576.79	High	High	High	High	High	High												NoQuanValues	4.13	High	0	0.0001505
[R].MGLNDKEIVALSGAHTLGR.[S]	1xiTRAQ8plex [M/K]		2.31108e-09	0	2	4	3	A0A1S3XBP3; A0A1S3ZZV0	A0A1S3XBP3 [240-258]; A0A1S3ZZV0 [240-258]	1	2590.46	High	High	High	High	High	High	0.929	117.4	126.4		9.15	117.4	134.1	140.4	110.2	125.5	122	NotUnique	6.21	High	0	3.925e-09
[R].GLIDEQGIEDMQMAALDK.[V]	1xiTRAQ8plex [G/K]		5.01803e-05	0	1	1	2	A0A1S3YIH2	A0A1S3YIH2 [134-151]	0	2585.34	High	High	High	High	High	High												NoQuanValues	2.35	High	0	3.847e-05
[K].GVSAVGQVVSGR.[F]	1xiTRAQ8plex [N-Term]		1.67051e-05	0	1	1	1	A0A1S3YV96	A0A1S3YV96 [113-124]	0	1419.82	High	High	High	High	High	High	0.801	49.5	61.8		18.14	49.5	56.8	55.7	50.9	66.4	79.1	Unique	2.62	High	0	1.397e-05
[K].HLLLEKPTALNVTQLDK.[I]	iTRAQ8plex [H]		0.000119002	0	1	1	1	A0A1S4A9Y0	A0A1S4A9Y0 [99-115]	0	2845.73	High	High	High	High	High	High	1.152	27.7	24.1		10.94	27.7	25.2	25.9	19.8	26.1	23.4	Unique	3.8	High	0	8.633e-05
[K].VQLLEIAQVPDEHVNEFK.[S]	1xiTRAQ8plex [V/K]		4.4398e-07	0	1	2	6	A0A1S4CQ62	A0A1S4CQ62 [273-290]	0	2716.51	High	High	High	High	High	High	1.033	40	38.7		7.82	40	39.8	38.7	38.9	34	42.3	Unique	3.44	High	0	1.577e-05
[R].LQALEQQAHLR.[D]	1xiTRAQ8plex [N-Term]		0.000110786	0	1	3	1	A0A1S3Z3W6	A0A1S3Z3W6 [261-271]	0	1610.93	High	High	High	High	High	High												NoQuanValues	4.15	High	0	8.054e-05
[K].GFDLDQISPPEK.[Y]	1xiTRAQ8plex [G/K]		0.000152639	0	2	2	7	A0A1S3XLX4; A0A1S4A1N0	A0A1S3XLX4 [170-181]; A0A1S4A1N0 [169-180]	0	1954.07	High	High	High	High	High	High	0.915	164.7	180.1		6.29	164.7	164.2	177.9	192.7	176.6	189.2	NotUnique	2.94	High	0	0.0001089
[K].TVLVEPTSGNTGIGLAFIAASR.[G]	1xiTRAQ8plex [N-Term]		3.32107e-08	0	2	2	3	W8R6T6; A0A1S4CCJ9	W8R6T6 [133-154]; A0A1S4CCJ9 [133-154]	0	2478.39	High	High	High	High	High	High	0.879	13.2	15		18.12	13.2	11	16.7	14.1	14.8	18.2	NotUnique	5.13	High	0	4.553e-08
[R].AAGLTVTDAVVMIDR.[E]	1xiTRAQ8plex [N-Term]		1.23333e-05	0	1	3	3	A0A1S4A7T6	A0A1S4A7T6 [138-152]	0	1836.02	High	High	High	High	High	High	0.794	23.8	30		11.8	23.8	27.3	25.2	33.1	32.7	31.7	Unique	4.27	High	0	1.053e-05
[K].NAGVTLIEGR.[G]	1xiTRAQ8plex [N-Term]		0.000195	0	1	4	2	A0A1S4CD72	A0A1S4CD72 [190-199]	0	1333.77	High	High	High	High	High	High	0.913	164	179.5		10.26	164	179.8	170	204.9	187	155.8	Unique	2.18	High	0.0002223	0.001062
[K].QIIDAIDEEK.[Q]	1xiTRAQ8plex [Q/K]		6.24898e-05	0	1	1	3	A0A1S4BAZ9	A0A1S4BAZ9 [71-80]	0	1782.01	High	High	High	High	High	High	1.183	44.1	37.3		28.53	44.1	46.9	50.6	32.2	29.7	27.2	Unique	3.52	High	0	4.723e-05
[K].SQETQLSVSQEELAK.[L]	1xiTRAQ8plex [S/K]		1.18502e-05	0	1	1	1	A0A1S4AZ99	A0A1S4AZ99 [383-397]	0	2285.24	High	High	High	High	High	High												NoQuanValues	3.59	High	0	1.018e-05
[K].AGGFPEPEIVHYNPK.[E]	iTRAQ8plex [A]		0.000172118	0	1	2	3	A0A1S3YUW3	A0A1S3YUW3 [291-305]	0	2567.44	High	High	High	High	High	High	1.249	175.9	140.8		24.35	175.9	155.3	148.9	144.8	172.6	82.5	Unique	3.68	High	0	0.0001224
[R].LNAVASTFQDAESIAK.[A]	1xiTRAQ8plex [L/K]		4.58881e-06	0	2	3	7	A0A1S3ZW63; A0A1S3XBL8	A0A1S3ZW63 [157-172]; A0A1S3XBL8 [156-171]	0	2273.26	High	High	High	High	High	High	1.17	70.1	60		15.99	70.1	58.7	73.6	64.9	53	49.6	NotUnique	3.71	High	0	1.05e-05
[K].MNLQNVAAEHSFEVVK.[F]	1xiTRAQ8plex [M/K]		3.28568e-07	0	1	1	2	A0A1S3X0K2	A0A1S3X0K2 [241-256]	0	2424.32	High	High	High	High	High	High	0.962	60.1	62.5		4.24	60.1	60.6	63.3	66.8	60.5	61.4	Unique	3.86	High	0	3.754e-07
[R].AQLGEIFELDR.[A]	1xiTRAQ8plex [N-Term]		3.23505e-05	0	1	1	6	A0A140G1U3	A0A140G1U3 [424-434]	0	1594.87	High	High	High	High	High	High	1.15	104.4	90.8		7.85	104.4	100.2	94.7	84.4	91.4	83.1	Unique	4.09	High	0	2.642e-05
[K].EITALAPSSMK.[I]	1xiTRAQ8plex [E/K]		0.000117227	0	5	29	6	A0A1S3ZMG8; A0A1S4AK61; A0A1S4DMA6; A0A1S4AC02; Q05214	A0A1S3ZMG8 [318-328]; A0A1S4AK61 [273-283]; A0A1S4DMA6 [318-328]; A0A1S4AC02 [318-328]; Q05214 [318-328]	0	1756.01	High	High	High	High	High	High	1.131	329.8	291.5		8.47	329.8	297.5	295.2	248.7	307.6	308.7	NotUnique	3.54	High	0.0003828	0.001583
[R].KQFIAGLHK.[R]	iTRAQ8plex [K]		0.000181641	0	1	1	5	A0A1S3ZX72	A0A1S3ZX72 [149-157]	1	1954.24	High	High	High	High	High	High	0.857	326.5	381.2		13.64	326.5	338.5	386	458.6	394.5	328.3	Unique	3.08	High	0.0001775	0.0005647
[K].GPVIFDPLGTAADVEK.[V]	1xiTRAQ8plex [G/K]		5.36522e-06	0	1	1	3	A0A1S4DF13	A0A1S4DF13 [143-158]	0	2237.26	High	High	High	High	High	High	0.754	38.5	51		11.86	38.5	50.1	50.5	56.6	41.7	56.3	Unique	3.24	High	0	4.909e-06
[K].VFGEFGNITSAVVMR.[D]	1xiTRAQ8plex [N-Term]		1.80189e-06	0	1	2	3	A0A1S3X7C1	A0A1S3X7C1 [236-250]	0	1931.04	High	High	High	High	High	High	0.916	46.8	51.1		13.06	46.8	48.5	44.4	61.8	47.9	52.7	Unique	2.88	High	0	7.053e-05
[R].KPVVAGDTLVMR.[M]	1xiTRAQ8plex [K]		0.000142319	0	1	2	4	A0A1S4B6H3	A0A1S4B6H3 [176-187]	0	1894.14	High	High	High	High	High	High	0.937	255.5	272.6		5.79	255.5	268.4	293.6	284.2	259.7	257.2	Unique	3.73	High	0.0001425	0.0003976
[K].GVSLLLPSDVVIADK.[F]	1xiTRAQ8plex [G/K]		2.20816e-05	0	2	4	9	A0A1S4AJ36; Q42961	A0A1S4AJ36 [336-350]; Q42961 [336-350]	0	2134.29	High	High	High	High	High	High	0.872	92.8	106.3		7.75	92.8	117.1	110.2	107.4	101.4	95.6	NotUnique	3.91	High	0	1.807e-05
[K].LAFTGSTETGK.[T]	1xiTRAQ8plex [L/K]		0.000254289	0	2	4	3	A0A1S4AFY8; A0A1S3Z7K9	A0A1S4AFY8 [276-286]; A0A1S3Z7K9 [276-286]	0	1719.97	High	High	High	High	High	High	0.925	176.2	190.4		1.84	176.2	190.7	196.2	187.7	189.6	187.7	NotUnique	3.34	High	0	0.0001789
[R].SSAASTAVSIVDAIR.[S]	1xiTRAQ8plex [N-Term]		3.9403e-06	0	3	5	3	A0A1S3YQS9; A0A075EYQ1; A0A1S3XVI5	A0A1S3YQS9 [330-344]; A0A075EYQ1 [330-344]; A0A1S3XVI5 [330-344]	0	1751.98	High	High	High	High	High	High	1.104	33.3	30.1		20.94	33.3	38.2	33.7	31.2	24.1	23.5	NotUnique	3.28	High	0	3.682e-06
[K].GLLPDNHELAATAAR.[S]	1xiTRAQ8plex [N-Term]		6.60783e-06	0	1	2	2	A0A1S4D325	A0A1S4D325 [257-271]	0	1853.02	High	High	High	High	High	High	1.041	77.3	74.3		8.02	77.3	77.8	73.9	65.2	73.3	81.1	Unique	3.88	High	0	5.944e-06
[K].DVQFQLLPVNMAK.[G]	1xiTRAQ8plex [D/K]		0.000106273	0	1	1	4	A0A1S3YUL8	A0A1S3YUL8 [27-39]	0	2111.21	High	High	High	High	High	High	0.799	38.8	48.6		10.42	38.8	46.9	44	56.9	45.7	49.5	Unique	3.15	High	8.183e-05	0.0002834
[R].ALDWGPGGGPDLIVDDGGDATLLIHEGVK.[A]	1xiTRAQ8plex [A/K]		3.94446e-05	0	2	4	4	A1KYB0; A0A1S3X559	A1KYB0 [124-152]; A0A1S3X559 [124-152]	0	3495.86	High	High	High	High	High	High	0.733	9.7	13.2		42.24	9.7	10	13.9	10.4	9	22.6	NotUnique	3.24	High	0	3.557e-05
[K].GTESIDVTDAVGSNIR.[I]	1xiTRAQ8plex [N-Term]		4.92817e-07	0	2	2	2	A0A1S4CG81; A0A1S4BIG4	A0A1S4CG81 [284-299]; A0A1S4BIG4 [284-299]	0	1938.01	High	High	High	High	High	High	0.953	66.1	69.4		8.19	66.1	66.5	67.3	66.5	67	79.5	NotUnique	3.37	High	0	9.346e-05
[K].FDQPLTSNPNVGGFGQGDAEIVLQDPLR.[V]	1xiTRAQ8plex [N-Term]		1.50014e-08	0	1	1	2	A0A140G1S8	A0A140G1S8 [258-285]	0	3288.68	High	High	High	High	High	Not Found	1.147	4.6	4		52.4	4.6	2.9	6.7	4.4	1.9		Unique	3.61	High	0	2.195e-08
[K].KLDVVSNEVFSNCLR.[S]	1xiTRAQ8plex [K]; 1xCarboxymethyl [C13]		2.74855e-05	0	2	4	4	A0A1S3Z9Y6; A0A1S4A023	A0A1S3Z9Y6 [139-153]; A0A1S4A023 [137-151]	1	2389.3	High	High	High	High	High	High	0.944	51.8	54.8		9.08	51.8	61.2	50.8	59.2	50.6	52.4	NotUnique	3	High	8.183e-05	0.000285
[K].SVANMDVELTVEER.[N]	1xiTRAQ8plex [N-Term]		1.98295e-05	0	1	1	3	A0A1S4CRT5	A0A1S4CRT5 [32-45]	0	1895.97	High	High	High	High	High	High	0.944	56.7	60		11.67	56.7	54.9	55.3	69.1	54.8	66.1	Unique	2.64	High	0	5.914e-05
[K].NLFIAGDWIVNR.[H]	1xiTRAQ8plex [N-Term]		0.000179703	0	1	7	1	A0A1S3Y2P1	A0A1S3Y2P1 [454-465]	0	1721.96	High	High	High	High	High	High	0.932	11.5	12.4		22.13	11.5	13.6	14.5	14.9	9.6	9.2	Unique	2.97	High	0	0.0001274
[R].LQVSPGEIVILPQGFR.[F]	1xiTRAQ8plex [N-Term]		0.000104675	0	1	3	2	A0A1S3Y096	A0A1S3Y096 [187-202]	0	2057.21	High	High	High	High	High	High	1.188	7.7	6.5		36.24	7.7	6	7.9	5.6	3.4	9.6	Unique	3.13	High	0	7.633e-05
[K].LLALGFEGSANK.[I]	1xiTRAQ8plex [L/K]		0.000203379	0	1	2	2	A0A1S3ZLI0	A0A1S3ZLI0 [6-17]	0	1828.08	High	High	High	High	High	High												NoQuanValues	2.52	High	0	0.0001434
[K].VAGSDVGITAFQMDIK.[V]	1xiTRAQ8plex [V/K]		1.48017e-06	0	2	2	1	A0A1S4BGN0; A0A1S3Z2C0	A0A1S4BGN0 [398-413]; A0A1S3Z2C0 [36-51]	0	2260.25	High	High	High	High	High	High	1.059	26.5	25.1		6.81	26.5	26.8	25.7	22.7	24	26.2	NotUnique	3.43	High	0	1.497e-06
[K].HTNIATVLLGEIK.[E]	1xiTRAQ8plex [H/K]		2.67307e-05	0	1	2	1	A0A1S4BS72	A0A1S4BS72 [370-382]	0	2017.23	High	High	High	High	High	High	0.868	27.5	31.7		10.82	27.5	26.8	33	29.6	35.2	33.8	Unique	3.52	High	0	2.155e-05
[K].KIGQVAIGGGGGNPFLGQQMSTQK.[D]	iTRAQ8plex [K]		1.19931e-05	0	4	5	3	A0A1S4B8T4; A0A1S4DML1; A0A1S4C8D8; A0A1S4CRH1	A0A1S4B8T4 [619-642]; A0A1S4DML1 [624-647]; A0A1S4C8D8 [616-639]; A0A1S4CRH1 [616-639]	1	3285.85	High	High	High	High	High	High	0.814	28.4	34.9		9.34	28.4	35.5	34.4	35.8	38.8	29.8	NotUnique	1.75	High	0	1.027e-05
[K].SSLAAEHAAAGNFDTAMR.[L]	1xiTRAQ8plex [N-Term]		2.56881e-05	0	2	4	1	A0A1S3Y478; A0A1S3YFI6	A0A1S3Y478 [919-936]; A0A1S3YFI6 [920-937]	0	2124.04	High	High	High	High	High	High												NoQuanValues	3.04	High	0	2.077e-05
[K].VKPLAALAMIDEGELDWK.[I]	iTRAQ8plex [V]		0.000230929	0	3	4	3	A0A1S3YW39; A0A1S4A194; A0A1S3YBI7	A0A1S3YW39 [187-204]; A0A1S4A194 [185-202]; A0A1S3YBI7 [185-202]	0	2911.67	High	High	High	High	High	High	0.7	5.5	7.9		27.04	5.5	6.6	7.2	6.3	7.9	11.6	NotUnique	3.13	High	0	0.0001624
[R].DTFTNLSDIWAK.[E]	1xiTRAQ8plex [D/K]		3.39291e-05	0	1	1	1	A0A1S3X8Z4	A0A1S3X8Z4 [98-109]	0	2019.1	High	High	High	High	High	High	1.14	21.9	19.2		25.64	21.9	19	17.5	12.4	20.9	25.9	Unique	2.64	High	0	2.679e-05
[K].NFELINSFVK.[K]	1xiTRAQ8plex [N/K]		0.000205517	0	1	1	1	A0A140G1W6	A0A140G1W6 [628-637]	0	1819.06	High	High	High	High	High	High												NoQuanValues	3.01	High	0	0.0001451
[K].NEGFVEVLAAQQSPENPNWFQGTADAVR.[Q]	1xiTRAQ8plex [N-Term]		1.2931e-08	0	1	2	5	A0A1S3YBU5	A0A1S3YBU5 [167-194]	0	3378.67	High	High	High	High	High	High	0.708	4	5.7		30.01	4	8	6.8	4.9	5.1	3.7	Unique	4.32	High	0	1.914e-08
[K].ELFSNENILGLK.[D]	1xiTRAQ8plex [E/K]		0.00011375	0	2	4	1	A0A1S3ZUQ1; A0A1S4CB27	A0A1S3ZUQ1 [337-348]; A0A1S4CB27 [297-308]	0	1985.15	High	High	High	High	High	High	0.838	28.4	33.9		13.94	28.4	29.1	33.1	32.5	32.9	41.8	NotUnique	3.6	High	0	8.247e-05
[R].VFLAGDSAGANIAHNMMMR.[A]	1xiTRAQ8plex [N-Term]		6.25346e-09	0	1	3	1	A0A1S4AA47	A0A1S4AA47 [159-177]	0	2310.15	High	High	High	High	High	High	1.09	14.9	13.7		17.98	14.9	15.8	12.2	10.9	16.7	12.8	Unique	3.98	High	0	9.785e-09
[R].NEETGEINIVYR.[R]	1xiTRAQ8plex [N/Y]		1.631e-05	0	1	2	1	A0A1S4CIG9	A0A1S4CIG9 [260-271]	0	2045.11	High	High	High	High	High	High												NoQuanValues	2.03	High	0	1.362e-05
[R].FEDNFDATSNVIVAITPTDK.[K]	1xiTRAQ8plex [F/K]		2.60329e-07	0	2	2	20	P18212; A0A1S4DII2	P18212 [128-147]; A0A1S4DII2 [129-148]	0	2805.48	High	High	High	High	High	High	1.046	129.6	123.9		17.99	129.6	124.7	157.1	130.2	99.9	107.5	NotUnique	4.45	High	0	3.022e-07
[R].TMGAVALTSK.[E]	1xiTRAQ8plex [T/K]		1.97506e-05	0	1	2	2	A0A1S3ZLM2	A0A1S3ZLM2 [203-212]	0	1586.94	High	High	High	High	High	High	0.922	244	264.5		5.99	244	261.7	263	290.9	258.7	248.3	Unique	3.94	High	0	0.0001959
[K].LNPLVSTLSLYDIAGTPGVAADVSHINTR.[S]	1xiTRAQ8plex [L/Y]		0.000113322	0	1	1	4	A0A1S3ZW53	A0A1S3ZW53 [55-83]	0	3603	High	High	High	High	High	High	0.953	12.7	13.3		14.17	12.7	15	15.6	11	12.5	12.7	Unique	3.94	High	0	8.232e-05
[R].APGVQTPVIVR.[F]	1xiTRAQ8plex [N-Term]		0.00017842	0	2	4	3	L0SS91; L0SQ20	L0SS91 [92-102]; L0SQ20 [92-102]	0	1440.88	High	High	High	High	High	High	0.943	210.6	223.5		9.14	210.6	233.9	219.6	231.9	242	189.9	NotUnique	3.23	High	0	0.0001266
[R].TTPSVVAFNQK.[AG]	1xiTRAQ8plex [T/K]		0.00026439	0	2	4	2	A0A1S3YGZ0; A0A1S3YCI5	A0A1S3YGZ0 [90-100]; A0A1S3YCI5 [90-100]	0	1800.05	High	High	High	High	High	High	0.879	88.9	101.2		16.91	88.9	84.4	81.9	117.2	105.5	116.8	NotUnique	3.39	High	0	0.0001861
[K].APLEVFVQFR.[G]	1xiTRAQ8plex [N-Term]		0.000209117	0	2	2	2	A0A1S4A0F1; A0A1S4DA68	A0A1S4A0F1 [784-793]; A0A1S4DA68 [301-310]	0	1509.87	High	High	High	High	High	High	0.771	12.8	16.6		10.56	12.8	16.9	15.5	18.5	18.1	14.3	NotUnique	3.04	High	0	0.0001474
[R].AMMPLSGINIAFDR.[E]	1xiTRAQ8plex [N-Term]		6.39946e-06	0	1	1	2	A0A1S4CDG6	A0A1S4CDG6 [200-213]	0	1839.98	High	High	High	High	High	High	1.206	22.9	19		3.9	22.9	20.3	18.6	18.4	18.9	18.9	Unique	2.59	High	0	5.772e-06
[R].VHTVLISTQHDETVTNDEIAR.[D]	1xiTRAQ8plex [N-Term]		8.38819e-05	0	2	4	4	A0A1S3XC54; A0A1S4BN22	A0A1S3XC54 [188-208]; A0A1S4BN22 [188-208]	0	2682.4	High	High	High	High	High	High	1.052	64.6	61.4		10.42	64.6	66.6	68.9	60.8	57	53.6	NotUnique	3.02	High	0	6.204e-05
[K].KNPFVANHLLK.[K]	iTRAQ8plex [K]		1.83831e-05	0	1	1	1	A0A140G1V7	A0A140G1V7 [7-17]	1	2193.36	High	High	High	High	High	High												NoQuanValues	2.67	High	0	1.526e-05
[R].HSFDTPLYR.[F]	1xiTRAQ8plex [H/Y]		0.000203379	0	1	2	2	A0A1S4B749	A0A1S4B749 [32-40]	0	1743.96	High	High	High	High	High	High	1.968	534.1	271.4		23.07	534.1	318.1	282.3	231.4	338.7	186.3	Unique	3.62	High	0	0.0001436
[R].NSVWGHLGLPVSR.[A]	1xiTRAQ8plex [N-Term]		9.30266e-05	0	2	2	1	A0A1S4BM70; P94026	A0A1S4BM70 [381-393]; P94026 [381-393]	0	1725.97	High	High	High	High	High	High	1.068	37.4	35		20.41	37.4	47.1	32.8	35	31.7	28.5	NotUnique	3.73	High	0	6.848e-05
[K].ALLPETVSSDALPAPAEESLAAATGTVEK.[T]	1xiTRAQ8plex [A/K]		0.000157178	0	1	1	3	A0A1S4A4Y0	A0A1S4A4Y0 [349-377]	0	3446.87	High	High	High	High	High	High	0.747	7.9	10.6		36.16	7.9	10.6	15.5	6.4	7.4	13.3	Unique	3.37	High	0	0.000112
[K].QPWMIAVDDDSAR.[D]	1xiTRAQ8plex [N-Term]		0.000184252	0	1	1	2	A0A1S3YZ69	A0A1S3YZ69 [289-301]	0	1807.9	High	High	High	High	High	High	0.863	30.6	35.4		10.97	30.6	39.7	34.9	37	36.3	29.2	Unique	3.06	High	0	0.0001304
[K].IVAVSDITGAIK.[N]	1xiTRAQ8plex [I/K]		6.3484e-06	0	2	4	3	A0A1S4AMP7; A0A1S3XAB9	A0A1S4AMP7 [232-243]; A0A1S3XAB9 [232-243]	0	1795.11	High	High	High	High	High	High	1.105	72.6	65.8		10.93	72.6	69.8	76.4	61.2	62.2	59.2	NotUnique	3.67	High	0	0.0001156
[R].LAAAGILGILK.[K]	1xiTRAQ8plex [L/K]		3.19673e-05	0	1	1	2	Q6Q8A6	Q6Q8A6 [409-419]	0	1648.1	High	High	High	High	High	High	1.255	22.4	17.9		27.87	22.4	26.3	13.4	15.5	18	16.1	Unique	2.79	High	0	2.537e-05
[K].VIAVSDITGAIK.[N]	1xiTRAQ8plex [V/K]		2.57905e-05	0	0	2	2			0	1795.11	High	High	High	High	High	High												NoQuanValues	3.49	High	0.0001425	0.000352
[R].LGSEVTVVEFGPDIVPAMDGEVR.[K]	1xiTRAQ8plex [N-Term]; 1xOxidation [M18]		3.33946e-05	0	1	1	2	A0A1S4B0A8	A0A1S4B0A8 [233-255]	0	2736.41	High	High	High	High	High	High												NoQuanValues	3.22	High	0	2.641e-05
[R].LGSEVTVVEFGPDIVPAMDGEVR.[K]	1xiTRAQ8plex [N-Term]		6.98886e-06	0	1	1	2	A0A1S4B0A8	A0A1S4B0A8 [233-255]	0	2720.41	High	High	High	High	High	High	1.155	2.7	2.4		23.35	2.7	2.8	2.7	2.6	2.1	1.5	Unique	3.07	High	0	6.246e-06
[K].GELFLADVNTQLK.[N]	1xiTRAQ8plex [G/K]		9.16151e-05	0	2	2	2	A0A1S4CFG1; A9CM21	A0A1S4CFG1 [49-61]; A9CM21 [49-61]	0	2056.19	High	High	High	High	High	High	1.043	41.9	40.1		4.27	41.9	40.8	42.3	37.7	40.4	39.5	NotUnique	2.96	High	0	6.734e-05
[K].QLLSQLGATFK.[V]	1xiTRAQ8plex [Q/K]		4.84342e-05	0	1	2	1	A0A1S4C1R4	A0A1S4C1R4 [47-57]	0	1814.1	High	High	High	High	High	High	0.972	54.2	55.7		14.44	54.2	46.4	51.4	60.7	66.9	53.3	Unique	2.35	High	0	3.731e-05
[R].QVMEDISVIFK.[A]	1xiTRAQ8plex [Q/K]		0.000265243	0	1	2	2	A0A1S3XS65	A0A1S3XS65 [377-387]	0	1917.1	High	High	High	High	High	High												NoQuanValues	1.97	High	0.0001425	0.0003629
[K].VAVEGQSEGIVADIENMVR.[S]	1xiTRAQ8plex [N-Term]		1.12512e-07	0	1	1	1	A0A1S3XKI0	A0A1S3XKI0 [148-166]	0	2320.21	High	High	High	High	High	High	1.298	3.9	3		24.84	3.9	4.2	3.3	2.6	2.2	2.8	Unique	3.57	High	0	1.401e-07
[K].IGDFELHLK.[R]	1xiTRAQ8plex [I/K]		0.000175246	0	2	4	4	A0A1S3YTL2; A0A1S4A952	A0A1S3YTL2 [123-131]; A0A1S4A952 [127-135]	0	1679.99	High	High	High	High	High	High	0.901	194	215.2		6.69	194	201	212.8	238.4	206.3	217.5	NotUnique	3.55	High	0	0.0001242
[R].TGASLFGIADLK.[S]	1xiTRAQ8plex [T/K]		0.000112471	0	1	1	1	A0A1S3ZCX5	A0A1S3ZCX5 [527-538]	0	1801.07	High	High	High	High	High	High	1.101	28.8	26.2		6.24	28.8	28.7	24.2	25.6	26.2	26.1	Unique	2.98	High	0	8.166e-05
[R].EEINEVVAFLQNPR.[A]	1xiTRAQ8plex [N-Term]		0.000146586	0	1	2	1	A0A1S4DH44	A0A1S4DH44 [374-387]	0	1962.06	High	High	High	High	High	High												NoQuanValues	2.97	High	0	0.0001049
[K].SIPASTAVAALIPAAAAPAK.[A]	1xiTRAQ8plex [S/K]		5.54e-06	0	1	2	2	A0A1S4AXH8	A0A1S4AXH8 [207-226]	0	2399.45	High	High	High	High	High	High	0.56	10.8	19.2		12.72	10.8	15.4	19.4	20.5	18.8	22	Unique	3.93	High	0	5.047e-06
[R].DITLGFVDLLR.[D]	1xiTRAQ8plex [N-Term]		9.78122e-06	0	1	2	55	A0A140G1S3	A0A140G1S3 [340-350]	0	1565.92	High	High	High	High	High	High	0.938	1286.2	1371.3		6.34	1286.2	1357.4	1391	1509.4	1307.9	1290.5	Unique	4.19	High	0.0001425	0.0004114
[K].FSFSIPSSSGVGITATGVK.[K]	1xiTRAQ8plex [F/K]		8.85125e-05	0	1	2	1	A0A1S4BPP9	A0A1S4BPP9 [29-47]	0	2450.38	High	High	High	High	High	High	0.746	10.9	14.6		18.94	10.9	11.3	13.1	17.1	13.7	17.8	Unique	2.94	High	0	6.521e-05
[R].MTLADDVNLEEFVMTK.[D]	1xiTRAQ8plex [M/K]		4.92029e-05	0	1	4	3	A0A1S3ZR12	A0A1S3ZR12 [387-402]	0	2464.29	High	High	High	High	High	High	0.874	14.4	16.4		9.85	14.4	14.5	16.8	15.7	16.2	18.9	Unique	2.94	High	0	3.785e-05
[K].SAAAGISGINFSLAGSLPSK.[C]	1xiTRAQ8plex [S/K]		2.31416e-08	0	1	1	3	F2ZAM1	F2ZAM1 [79-98]	0	2456.4	High	High	High	High	High	High	0.639	32.7	51.2		53.56	32.7	22.4	23.7	65.4	59.2	85.2	Unique	4.63	High	0	3.798e-07
[K].KFDESFINENAINAIK.[S]	iTRAQ8plex [K]		3.68061e-06	0	2	2	2	A0A1S4DH33; A0A1S4DQW8	A0A1S4DH33 [299-314]; A0A1S4DQW8 [296-311]	1	2765.56	High	High	High	High	High	High	0.905	34.9	38.6		12.12	34.9	38.1	38.6	46	37.1	33.1	NotUnique	4.42	High	0	3.467e-06
[R].VHGEVPTHEPVWR.[L]	1xiTRAQ8plex [N-Term]		4.99181e-06	0	1	1	2	A0A1S3ZIK1	A0A1S3ZIK1 [48-60]	0	1846.99	High	High	High	High	High	High	0.8	64.4	80.5		15.08	64.4	62.8	76.6	96	84.1	83	Unique	4.53	High	0	4.584e-06
[R].NPSADMLLQEDELDLELIR.[K]	1xiTRAQ8plex [N-Term]		6.19765e-06	0	1	2	1	A0A1S3YP36	A0A1S3YP36 [174-192]	0	2518.3	High	High	High	High	High	High	0.75	3.6	4.8		49.76	3.6	7.7	3	3	3.2	7.1	Unique	3.64	High	0	5.605e-06
[R].RHVIGENDEFIGK.[K]	1xiTRAQ8plex [R/K]		2.38638e-06	0	1	2	2	A0A1S3X2Z0	A0A1S3X2Z0 [171-183]	1	2122.19	High	High	High	High	High	High	0.917	34.7	37.8		6.98	34.7	34	38.6	41.4	37.9	37.2	Unique	3.61	High	0	2.325e-06
[K].ALGVDILTGVGTIVGPQR.[V]	1xiTRAQ8plex [N-Term]		1.47025e-05	0	1	2	3	A0A1S4AZJ1	A0A1S4AZJ1 [188-205]	0	2070.22	High	High	High	High	High	High	0.707	11.9	16.8		27.37	11.9	13.4	17.8	11.8	17.3	23.6	Unique	2.53	High	0	1.242e-05
[K].GNADINNNVLK.[G]	1xiTRAQ8plex [G/K]		8.4205e-05	0	2	2	4	A0A1S3Z4R3; A0A1S3YYG2	A0A1S3Z4R3 [966-976]; A0A1S3YYG2 [963-973]	0	1780.02	High	High	High	High	High	High	1.014	344.9	340.1		11.19	344.9	296	329.2	345.3	400.1	329.8	NotUnique	2.64	High	0	6.227e-05
[K].QMAEEVTALLVADGVSTEK.[I]	1xiTRAQ8plex [Q/K]		8.98634e-08	0	2	2	4	A0A1S3XLX4; A0A1S4A1N0	A0A1S3XLX4 [284-302]; A0A1S4A1N0 [283-301]	0	2599.41	High	High	High	High	High	High	0.638	13.8	21.6		12.39	13.8	24.9	21.7	23.2	17.9	20.5	NotUnique	2.96	High	0	2.912e-05
[K].STIASASEDGTVVIWTVAK.[E]	1xiTRAQ8plex [S/K]		2.11289e-07	0	2	3	3	A0A1S3XPM7; A0A1S3YMF9	A0A1S3XPM7 [227-245]; A0A1S3YMF9 [227-245]	0	2543.42	High	High	High	High	High	High	0.935	35.4	37.9		14.34	35.4	35.7	32.2	34.3	42.2	45	NotUnique	3.68	High	0	8.13e-06
[R].ATDVMIAGK.[V]	1xiTRAQ8plex [A/K]		0.000104279	0	2	4	5	A1KYB0; A0A1S3X559	A1KYB0 [255-263]; A0A1S3X559 [255-263]	0	1513.89	High	High	High	High	High	High	0.973	369.7	380.1		11.98	369.7	348.5	331.3	368.1	410.6	442.1	NotUnique	2.12	High	0.003428	0.0232
[K].AVELDTEKDGSEIQAALAEWTGQR.[T]	1xiTRAQ8plex [A/K]		7.04996e-05	0	1	1	1	A0A1S4CUX2	A0A1S4CUX2 [42-65]	1	3225.68	High	High	High	High	High	High												NoQuanValues	2.87	High	0	5.283e-05
[R].GLLSVTSGANPVSLK.[K]	1xiTRAQ8plex [G/K]		8.64048e-06	0	1	2	1	A0A1S3XUT7	A0A1S3XUT7 [150-164]	0	2051.23	High	High	High	High	High	High	0.641	23.5	36.7		48.41	23.5	22.5	25.4	35.2	33.1	67	Unique	3.6	High	0	7.607e-06
[R].GSTDSILDDLER.[AV]	1xiTRAQ8plex [N-Term]		0.000199155	0	2	4	2	A0A1S4CZ48; A0A1S3ZQJ0	A0A1S4CZ48 [377-388]; A0A1S3ZQJ0 [377-388]	0	1624.83	High	High	High	High	High	High	0.968	45.3	46.8		18.41	45.3	59.5	42.9	37.3	43.5	51.1	NotUnique	2.62	High	0	0.0001406
[K].MKEIAEAFLGSTVK.[N]	iTRAQ8plex [M]		6.86096e-05	0	1	2	1	A0A1S3XKS8	A0A1S3XKS8 [131-144]	1	2436.43	High	High	High	High	High	High	1.047	15.5	14.8		18.03	15.5	11.7	13.2	16.3	18.6	14.5	Unique	3.2	High	0	5.138e-05
[R].LAGAGIVGILQK.[M]	1xiTRAQ8plex [L/K]		0.00021646	0	1	2	2	A0A1S4C8J3	A0A1S4C8J3 [412-423]	0	1748.13	High	High	High	High	High	High	1.008	19	18.9		10.5	19	20.3	17	18.5	21.5	17.1	Unique	2.08	High	0	0.0001522
[R].LLAGGDPIMAENLFR.[F]	1xiTRAQ8plex [N-Term]; 1xOxidation [M9]		1.3359e-05	0	2	2	1	A0A1S4CXY2; A0A1S3YFK6	A0A1S4CXY2 [625-639]; A0A1S3YFK6 [802-816]	0	1937.05	High	High	High	High	High	High	1.014	21.6	21.3		11.69	21.6	22.7	23.3	22.6	21.1	17.1	NotUnique	2.97	High	0	1.134e-05
[K].GSDIDPQEAQQTLELAEANVK.[K]	1xiTRAQ8plex [G/K]		0.00019363	0	1	1	2	A0A140G1S1	A0A140G1S1 [84-104]	0	2864.51	High	High	High	High	High	High	0.842	54.3	64.4		7.33	54.3	59.8	63.3	72	61.6	65.4	Unique	2.42	High	0	0.0001367
[R].GTVEGFSHIMFATGR.[R]	1xiTRAQ8plex [N-Term]		2.07365e-06	0	1	4	2	A0A1S4CD72	A0A1S4CD72 [334-348]	0	1913.98	High	High	High	High	High	High	0.867	36.5	42.1		22.77	36.5	32.6	35.2	40.4	45.8	56.7	Unique	3.13	High	0	2.042e-06
[R].MSAMSSATDNATELK.[K]	1xiTRAQ8plex [M/K]		2.74855e-05	0	1	2	2	A0A1S4C0T3	A0A1S4C0T3 [339-353]	0	2165.1	High	High	High	High	High	High	0.976	59.8	61.3		15.52	59.8	60.3	61.5	75.5	60.4	48.7	Unique	3.62	High	0	2.211e-05
[R].AVLTNTPVMVQIQELVR.[G]	1xiTRAQ8plex [N-Term]		3.48847e-05	0	2	3	1	A0A1S3XCL4; A0A1S4APT7	A0A1S3XCL4 [11-27]; A0A1S4APT7 [11-27]	0	2215.28	High	High	High	High	High	High	1.085	3.8	3.5		27.53	3.8	3.9	4.2	2.3	4.5	2.7	NotUnique	3.43	High	0	2.749e-05
[R].GNSVVTIEALEPVAR.[A]	1xiTRAQ8plex [N-Term]		7.81897e-07	0	1	4	2	A0A1S4CDR1	A0A1S4CDR1 [77-91]	0	1859.05	High	High	High	High	High	High	0.806	28.6	35.5		35.37	28.6	57.2	33.8	27.3	26.8	32.2	Unique	4.61	High	0	8.332e-07
[R].IDAEALLAAER.[L]	1xiTRAQ8plex [N-Term]		0.000180347	0	1	1	2	A0A1S4AL63	A0A1S4AL63 [863-873]	0	1475.84	High	High	High	High	High	High	1.181	27.9	23.7		10.88	27.9	26	25	19.3	24.2	23.7	Unique	3.23	High	0	0.000137
[K].KGDIVLAQFSADNSWNR.[A]	1xiTRAQ8plex [K]		9.62599e-06	0	3	4	6	A0A1S3XVH1; A0A1S4C5Z3; A0A1S4CD37	A0A1S3XVH1 [774-790]; A0A1S4C5Z3 [774-790]; A0A1S4CD37 [141-157]	1	2529.37	High	High	High	High	High	High	0.862	44.6	51.7		13.04	44.6	44.4	47.1	49.7	60.3	57.1	NotUnique	3.78	High	0	1.787e-05
[R].ALQESLASELAAR.[M]	1xiTRAQ8plex [N-Term]		5.6295e-06	0	2	3	7	A0A1S4C0T3; A0A1S4A0E0	A0A1S4C0T3 [326-338]; A0A1S4A0E0 [320-332]	0	1662.93	High	High	High	High	High	High	0.964	115.7	120		8.97	115.7	127.3	119.8	129.8	120.9	102.3	NotUnique	4.66	High	0	5.13e-06
[K].LEESAEDIALLR.[A]	1xiTRAQ8plex [N-Term]		0.000211301	0	1	1	1	A0A1S3ZPK1	A0A1S3ZPK1 [61-72]	0	1662.92	High	High	High	High	High	High	0.95	12.1	12.7		9.67	12.1	14.1	13.3	10.9	13.2	12.1	Unique	2.74	High	0	0.0001489
[K].SGDWELQVVPWIGGR.[I]	1xiTRAQ8plex [N-Term]		3.79133e-05	0	1	2	1	A0A1S3XJV7	A0A1S3XJV7 [843-857]	0	2003.07	High	High	High	High	High	High	1.246	17.8	14.3		9.19	17.8	15.6	15.9	13.1	13.6	13.4	Unique	2.86	High	0	2.97e-05
[K].NGEWSIVQGLPIDEFSR.[K]	1xiTRAQ8plex [N-Term]		4.37327e-06	0	1	1	2	Q9FSF0	Q9FSF0 [294-310]	0	2251.17	High	High	High	High	High	High	1.263	11.3	9		30.92	11.3	6.8	7.3	12.8	10.9	6.9	Unique	4.57	High	0	4.055e-06
[R].VTGVSIDPDTLFDIQVK.[R]	1xiTRAQ8plex [V/K]		5.49234e-05	0	2	2	2	A0A1S3XEF3; A0A1S4CKW1	A0A1S3XEF3 [518-534]; A0A1S4CKW1 [557-573]	0	2455.39	High	High	High	High	High	High	0.8	29.7	37.1		9.27	29.7	35.7	34.5	42.9	37.7	34.8	NotUnique	2.91	High	0	0.000144
[K].MELVDAAFPLLK.[G]	1xiTRAQ8plex [M/K]; 1xOxidation [M1]		2.03904e-05	0	4	5	7	A0A1S4BMX4; A0A1S3Y9D7; A0A1S3XCK8; Q9FSF0	A0A1S4BMX4 [56-67]; A0A1S3Y9D7 [56-67]; A0A1S3XCK8 [56-67]; Q9FSF0 [56-67]	0	1971.14	High	High	High	High	High	High	0.891	41.4	46.5		9.98	41.4	40.2	48.7	46.2	44.6	52.7	NotUnique	3.44	High	0	6.118e-05
[K].MELVDAAFPLLK.[G]	1xiTRAQ8plex [M/K]		9.32286e-06	0	4	5	22	A0A1S4BMX4; A0A1S3Y9D7; A0A1S3XCK8; Q9FSF0	A0A1S4BMX4 [56-67]; A0A1S3Y9D7 [56-67]; A0A1S3XCK8 [56-67]; Q9FSF0 [56-67]	0	1955.15	High	High	High	High	High	High	1.011	197.6	195.3		9.61	197.6	173.7	200.5	197.5	182.5	222.6	NotUnique	3.63	High	0.0001775	0.000528
[K].KIVDVLHEQNIVPGIK.[V]	iTRAQ8plex [K]		3.8979e-05	0	1	2	3	A0A1S3Z8Z4	A0A1S3Z8Z4 [128-143]	1	2714.67	High	High	High	High	High	High	0.84	41.1	48.9		5.48	41.1	45.5	53	49.5	48.3	48.5	Unique	3.07	High	0	3.046e-05
[K].SGMVLGLGTGSTAAFVVAK.[L]	1xiTRAQ8plex [S/K]		1.68756e-07	0	1	1	2	A0A1S3Z1X1	A0A1S3Z1X1 [72-90]	0	2374.36	High	High	High	High	High	High	0.782	24.5	31.3		14.05	24.5	35.6	33.9	30.5	32.2	24.2	Unique	4.17	High	0	2.031e-07
[K].DGTILLWDLAEGK.[K]	1xiTRAQ8plex [D/K]		1.62985e-06	0	1	2	4	A0A1S3ZAB7	A0A1S3ZAB7 [215-227]	0	2039.16	High	High	High	High	High	High	0.849	79.8	94		13.63	79.8	81.4	87.3	100	88	113.5	Unique	3.32	High	0	0.0001686
[R].VTPQPGVPPEEAGAAVAAESSTGTWTTVWTDGLTSLDR.[Y]	1xiTRAQ8plex [N-Term]		0.00011945	0	1	1	74	A0A140G1S3	A0A140G1S3 [42-79]	0	4159.08	High	High	High	High	High	High	0.646	15.5	24.1		25.48	15.5	29.3	31.5	23	18.7	17.9	Unique	3.66	High	0.0001775	0.0007189
[R].AAEEVIFGEPEVTTGAAGDLQQITGLAK.[Q]	1xiTRAQ8plex [A/K]		5.23972e-05	0	1	1	2	A0A1S3X9U6	A0A1S3X9U6 [552-579]	0	3423.85	High	High	High	High	High	High	0.746	5.1	6.8		18.47	5.1	7.1	6.7	6.6	5.2	8.7	Unique	2.49	High	0	4.012e-05
[K].SMEMEIQSLLEK.[L]	1xiTRAQ8plex [S/K]		2.59965e-05	0	1	2	1	A0A1S4AZC7	A0A1S4AZC7 [65-76]	0	2046.11	High	High	High	High	High	High	0.939	10.5	11.2		25.46	10.5	12.5	8.8	8.3	11.3	15.3	Unique	2.48	High	0	2.098e-05
[K].VLQSLIPIVDHSVVEK.[T]	1xiTRAQ8plex [V/K]		9.51118e-06	0	1	2	3	A0A1S3XPE4	A0A1S3XPE4 [537-552]	0	2384.44	High	High	High	High	High	High	0.904	44	48.7		9	44	48.6	55.7	46.8	43.8	48.6	Unique	3.3	High	0	8.313e-06
[K].GLAAAMNLLEESK.[K]	1xiTRAQ8plex [G/K]		1.53624e-05	0	1	1	9	A0A1S4A9E7	A0A1S4A9E7 [150-162]	0	1955.11	High	High	High	High	High	High	0.957	122	127.5		11.48	122	125.4	142.9	141.8	117.3	110	Unique	3.45	High	0	1.291e-05
[K].ETSSLAAVMAQMLSHR.[A]	1xiTRAQ8plex [N-Term]		2.229e-06	0	1	2	1	A0A1S4AVA9	A0A1S4AVA9 [356-371]	0	2036.06	High	High	High	High	High	High	0.923	14.9	16.1		4.32	14.9	16.9	15.5	16.7	16.2	15.4	Unique	3.62	High	0	2.187e-06
[K].VAVVVGTVTDDVR.[A]	1xiTRAQ8plex [N-Term]		0.000250154	0	1	1	2	A0A1S3YRL6	A0A1S3YRL6 [78-90]	0	1633.94	High	High	High	High	High	High	1.067	16.5	15.5		17.31	16.5	12.1	15.7	15.7	14.6	19.5	Unique	3.16	High	0	0.0001758
[R].WGSAFPATSIAGDEK.[C]	1xiTRAQ8plex [W/K]		1.25821e-05	0	1	2	1	A0A1S4CS61	A0A1S4CS61 [349-363]	0	2145.14	High	High	High	High	High	High	0.993	43.4	43.7		9.63	43.4	40.6	39.5	49.9	42.8	45.7	Unique	3.17	High	0	1.076e-05
[K].ILDHGQAGDNVGLLLR.[G]	1xiTRAQ8plex [N-Term]		0.000181641	0	1	2	1	A0A1S3X9Y9	A0A1S3X9Y9 [322-337]	0	1995.13	High	High	High	High	High	High	0.671	24.6	36.6		24.26	24.6	28.6	27.7	49.5	38.2	39	Unique	2.57	High	0	0.0001288
[K].EVLLFPAMKPQDEPPSK.[E]	iTRAQ8plex [E]		0.000226287	0	2	2	2	A0A1S3XLI2; A0A1S4BXI2	A0A1S3XLI2 [557-573]; A0A1S4BXI2 [572-588]	0	2838.62	High	High	High	High	High	High	0.818	43.5	53.2		15.94	43.5	47.2	51.3	44.2	57.9	65.2	NotUnique	2.55	High	0	0.000159
[K].AVQNWVQFQGNVFK.[F]	1xiTRAQ8plex [A/K]		7.82635e-05	0	1	2	1	A0A1S4D663	A0A1S4D663 [165-178]	0	2273.27	High	High	High	High	High	High	1.196	13.8	11.5		22.38	13.8	9.6	10.1	9.8	15.6	12.6	Unique	2.82	High	0	5.822e-05
[R].DVFAGIDPDLDAQVEFGAFQK.[L]	1xiTRAQ8plex [D/K]		8.6168e-05	0	1	1	4	A0A140G1U3	A0A140G1U3 [477-497]	0	2890.51	High	High	High	High	High	High	1.284	35.3	27.5		24.37	35.3	37.2	28.4	18.5	25.6	28	Unique	3.48	High	0	6.362e-05
[K].DIELIMTELQK.[N]	1xiTRAQ8plex [D/K]		0.000270395	0	2	4	3	A0A1S4CXJ8; A0A1S3XRT7	A0A1S4CXJ8 [163-173]; A0A1S3XRT7 [200-210]	0	1941.12	High	High	High	High	High	High	0.74	28.4	38.4		5.45	28.4	39.3	40.3	35.1	37.5	39.6	NotUnique	1.86	High	0.001619	0.008427
[R].VGDIVHTLTNR.[R]	1xiTRAQ8plex [N-Term]		3.79133e-05	0	1	3	1	A0A1S3YR94	A0A1S3YR94 [605-615]	0	1528.87	High	High	High	High	High	High	1.078	36.6	34		15.59	36.6	42.4	33.7	32.1	34.1	27.8	Unique	3.45	High	0	2.976e-05
[K].MAIMSVWMEVESTK.[F]	1xiTRAQ8plex [M/K]		0.000112048	0	1	1	3	A0A1S4A868	A0A1S4A868 [93-106]	0	2250.18	High	High	High	High	High	High	0.918	23.1	25.1		9.14	23.1	25	27.4	27.2	22	23.9	Unique	2.07	High	0	8.14e-05
[K].DLAFLVATTSEGK.[G]	1xiTRAQ8plex [D/K]		2.30704e-05	0	1	2	2	A0A1S4A9T8	A0A1S4A9T8 [92-104]	0	1960.12	High	High	High	High	High	High	0.951	11.1	11.7		26.21	11.1	7.9	12.2	9.5	13	15.7	Unique	3.15	High	0	1.878e-05
[K].QIGMFSFTGLNK.[A]	1xiTRAQ8plex [Q/K]		0.00015208	0	1	3	3	A0A1S3XDE1	A0A1S3XDE1 [406-417]	0	1951.09	High	High	High	High	High	High	1.002	50.7	50.6		5.59	50.7	47.3	50.8	55.1	49.8	49.8	Unique	2.89	High	0.0002223	0.0009475
[R].LLGLSDFSNK.[L]	1xiTRAQ8plex [L/K]		0.000287095	0	2	2	2	A0A1S4AYM2; A0A1S4BME9	A0A1S4AYM2 [257-266]; A0A1S4BME9 [257-266]	0	1702	High	High	High	High	High	High	0.981	91.5	93.2		12.52	91.5	90.9	102.8	107.4	85.4	79.6	NotUnique	3.24	High	0.0001425	0.0004946
[K].DGWVPNPSQSFNEWSQHMR.[F]	1xiTRAQ8plex [N-Term]		0.000192948	0	1	1	2	A0A1S4BMJ4	A0A1S4BMJ4 [34-52]	0	2606.21	High	High	High	High	High	High	0.64	4.8	7.5		25.52	4.8	4.8	7.7	7.5	10.2	7.2	Unique	2.55	High	0	0.0001361
[K].LNILVNNVGTNIR.[K]	1xiTRAQ8plex [N-Term]		0.000272993	0	1	2	1	A0A1S3XQB9	A0A1S3XQB9 [96-108]	0	1744.04	High	High	High	High	High	High	1.169	22.2	19		4.97	22.2	19.9	18.6	19.8	18.9	17.6	Unique	2.6	High	0	0.0001918
[R].SQLLENVFADPK.[G]	1xiTRAQ8plex [S/K]		0.00013512	0	1	2	4	A0A1S3X1S5	A0A1S3X1S5 [399-410]	0	1969.12	High	High	High	High	High	High	0.888	64.5	72.6		15.25	64.5	61.6	62.2	88.2	76	75.1	Unique	2.64	High	0	0.0001037
[K].LANILHANELTR.[R]	1xiTRAQ8plex [N-Term]		3.39291e-05	0	2	3	1	A0A1S3XGD0; A0A1S4CXG8	A0A1S3XGD0 [203-214]; A0A1S4CXG8 [215-226]	0	1668.97	High	High	High	High	High	High	0.965	120	124.4		12.72	120	114.2	127.7	149.2	122.7	108.1	NotUnique	4.64	High	0	2.681e-05
[K].IGGIGTVPVGR.[V]	1xiTRAQ8plex [N-Term]		3.77634e-05	0	2	8	6	A0A1S4DJU8; A0A1S4D4L2	A0A1S4DJU8 [244-254]; A0A1S4D4L2 [244-254]	0	1329.82	High	High	High	High	High	High	1.111	469.9	423		6.13	469.9	454.4	417.8	384.6	421	437.1	NotUnique	3.79	High	0	3.337e-05
[R].FEGITMAPPDPILGVSEAFK.[A]	1xiTRAQ8plex [F/K]		4.49396e-05	0	1	2	4	A0A1S3XDE1	A0A1S3XDE1 [62-81]	0	2727.49	High	High	High	High	High	High	0.635	15.3	24.2		15.87	15.3	25.8	18.6	27.1	21.7	27.5	Unique	2.99	High	0	5.839e-05
[K].TLFNELEVVEGMK.[L]	1xiTRAQ8plex [T/K]		2.89327e-06	0	3	4	4	A0A1S3Z427; A0A1S4A7X9; A0A1S3XY51	A0A1S3Z427 [213-225]; A0A1S4A7X9 [213-225]; A0A1S3XY51 [213-225]	0	2117.18	High	High	High	High	High	High	0.977	80.6	82.4		8.16	80.6	79.1	85	75.2	80.2	92.7	NotUnique	3.64	High	0	2.774e-06
[K].ITGELTQGILDAGK.[K]	1xiTRAQ8plex [I/K]		2.84871e-05	0	2	3	5	A0A1S4D6G2; A0A1S3XXN7	A0A1S4D6G2 [380-393]; A0A1S3XXN7 [235-248]	0	2024.18	High	High	High	High	High	High	0.884	79.8	90.3		10.47	79.8	90.6	84.5	106.5	86.7	83.3	NotUnique	3.52	High	0	2.282e-05
[R].ISQEVAGDALGDEFK.[G]	1xiTRAQ8plex [I/K]		0.000230929	0	1	2	1	A0A1S3YRP9	A0A1S3YRP9 [32-46]	0	2187.18	High	High	High	High	High	High	1.002	31.2	31.1		11.44	31.2	29.4	28.3	28.3	33.4	36.3	Unique	4.17	High	0	0.0001622
[K].FIAFVSTEAETDNPESELK.[Q]	1xiTRAQ8plex [F/K]		1.01497e-06	0	1	1	6	O22402	O22402 [350-368]	0	2735.42	High	High	High	High	High	High	1.088	30.3	27.9		19.77	30.3	32.1	26.8	24.2	21.5	34.8	Unique	3.64	High	0	1.057e-06
[K].AIVAPSMLSSDFANLASEAQR.[M]	1xiTRAQ8plex [N-Term]		4.97871e-05	0	1	1	1	A0A1S4AWU6	A0A1S4AWU6 [4-24]	0	2482.29	Not Found	Not Found	High	High	High	High	0.01		2.5		19.58			2.4	2.1	2.3	3.2	Unique	2.94	High	0	3.816e-05
[K].GLDVDSLFISHIQVNQAQK.[Q]	1xiTRAQ8plex [G/K]		1.45275e-05	0	1	2	1	A0A1S4DQP2	A0A1S4DQP2 [117-135]	0	2720.52	High	High	High	High	High	High	0.884	13.2	14.9		8.28	13.2	16	14.3	13.4	14.5	16.3	Unique	3.16	High	0	1.225e-05
[K].DMDVVEVPTFLFIR.[E]	1xiTRAQ8plex [N-Term]		8.10461e-06	0	1	1	4	A0A1S4A4Z4	A0A1S4A4Z4 [252-265]	0	1985.07	High	High	High	High	High	High	0.795	50.8	63.9		17.29	50.8	58.7	64.1	82.2	61.4	52.9	Unique	3.66	High	0	7.155e-06
[K].DMDVVEVPTFLFIR.[E]	1xiTRAQ8plex [N-Term]; 1xOxidation [M2]		5.17833e-05	0	1	1	2	A0A1S4A4Z4	A0A1S4A4Z4 [252-265]	0	2001.07	High	High	High	High	High	High	0.999	20.8	20.8		18.4	20.8	19.8	15.5	25.7	22.9	20	Unique	4.16	High	0	3.956e-05
[R].MFNDDVQGTAGVALAGLLGAVR.[A]	1xiTRAQ8plex [N-Term]		9.18094e-10	0	2	2	2	A0A1S3YGD4; A0A1S4BAR7	A0A1S3YGD4 [307-328]; A0A1S4BAR7 [73-94]	0	2479.33	High	High	High	High	High	High	1.261	3.6	2.8		32.78	3.6	2.6	3.2	2.2	2	4.3	NotUnique	4.89	High	0	1.676e-09
[K-].VPGLAVVIVGNR.[K]	1xiTRAQ8plex [N-Term]		5.44944e-05	0	1	4	1	A0A1S4B612	A0A1S4B612 [39-50]	0	1497.94	High	High	High	High	High	High	0.961	23.3	24.2		15.08	23.3	22.1	26.9	29.3	20.9	21.9	Unique	3.19	High	0	4.15e-05
[R].VVMELFNDVVPK.[T]	1xiTRAQ8plex [V/K]		5.09757e-05	0	1	2	4	A0A1S4BFD9	A0A1S4BFD9 [20-31]	0	1998.16	High	High	High	High	High	High	0.744	20	26.9		43.49	20	16.3	15.8	35	24.9	42.5	Unique	2.52	High	0	3.9e-05
[K].DVLADFDNLLPR.[F]	1xiTRAQ8plex [N-Term]		0.000268671	0	1	1	1	A0A1S3XS81	A0A1S3XS81 [232-243]	0	1691.93	High	High	High	High	High	High												NoQuanValues	2.34	High	0	0.0001888
[R].FATNVPGVHAIGDVIPGPMLAHK.[A]	1xiTRAQ8plex [F/K]		5.3011e-06	0	1	1	6	A0A1S4CPN2	A0A1S4CPN2 [339-361]	0	2949.66	High	High	High	High	High	High	0.784	77.5	98.9		6.31	77.5	93.6	103.1	107.9	94.9	95.1	Unique	4.76	High	0	2.208e-05
[K].ADLVNNLGTIAR.[S]	1xiTRAQ8plex [N-Term]		0.000118556	0	3	9	6	A0A1S4BZY8; A0A1S3XGK4; A0A1S3ZUI8	A0A1S4BZY8 [88-99]; A0A1S3XGK4 [88-99]; A0A1S3ZUI8 [88-99]	0	1560.9	High	High	High	High	High	High	1.018	104.1	102.2		4.36	104.1	99.7	100.8	99.4	101	110.1	NotUnique	3.14	High	0	0.0001328
[R].LLSSGFVNAIK.[S]	1xiTRAQ8plex [L/K]		2.96426e-05	0	2	2	3	A0A1S4AEA2; A0A1S4D261	A0A1S4AEA2 [270-280]; A0A1S4D261 [270-280]	0	1757.08	High	High	High	High	High	High	0.909	51.1	56.2		13.76	51.1	48.6	54	68.2	51.3	58.9	NotUnique	3.47	High	0	7.244e-05
[K].TITEIHTEAEK.[T]	1xiTRAQ8plex [T/K]		0.000208394	0	2	3	2	A0A1S3Y3A2; A0A1S3YZ17	A0A1S3Y3A2 [434-444]; A0A1S3YZ17 [436-446]	0	1880.06	High	High	High	High	High	High	1.155	186.9	161.8		10.12	186.9	157.2	182.1	159.7	171.4	138.5	NotUnique	2.48	High	0	0.0001467
[K].EMELGWPQTVLEK.[L]	1xiTRAQ8plex [E/K]		9.23183e-05	0	1	2	2	A0A1S4CIG3	A0A1S4CIG3 [27-39]	0	2168.19	High	High	High	High	High	High	1	41.4	41.4		11.48	41.4	39.2	39.2	49.1	37	42.7	Unique	3.35	High	0	6.794e-05
[K].DGRPVVIELTDAK.[T]	1xiTRAQ8plex [D/K]		0.00027648	0	1	2	1	A0A1S4AZJ1	A0A1S4AZJ1 [330-342]	0	2021.19	High	High	High	High	High	High	0.718	61.4	85.6		16.65	61.4	67.2	76.9	86.9	92.8	104.1	Unique	3.84	High	0	0.0001946
[R].VWVGQHGLMSTPAVSAVVR.[D]	1xiTRAQ8plex [N-Term]		5.84749e-05	0	2	2	2	A0A1S4A6S4; A0A1S3Z0B7	A0A1S4A6S4 [87-105]; A0A1S3Z0B7 [87-105]	0	2298.27	High	High	High	High	High	High												NoQuanValues	2.81	High	0	4.438e-05
[R].RLDLESLIQFNNR.[E]	1xiTRAQ8plex [N-Term]		0.000139192	0	1	1	1	A0A1S3XQS5	A0A1S3XQS5 [737-749]	1	1922.08	High	High	High	High	High	High	0.763	9.7	12.7		22.31	9.7	16.7	12.1	14.3	9.5	10.9	Unique	3.13	High	0	9.981e-05
[KR].ATAEHLFEVINSR.[E]	1xiTRAQ8plex [N-Term]		3.4064e-05	0	1	4	1	A0A1S3YNA6	A0A1S3YNA6 [88-100]	0	1790.97	High	High	High	High	High	High												NoQuanValues	3.03	High	0	2.691e-05
[K].LVVTAVSLAIAR.[D]	1xiTRAQ8plex [N-Term]		0.000190913	0	2	4	3	A0A1S3YP28; A0A1S4BQH6	A0A1S3YP28 [170-181]; A0A1S4BQH6 [168-179]	0	1516.97	High	High	High	High	High	High	1.263	12.7	10.1		17.78	12.7	8.3	12.5	11.1	10	8.4	NotUnique	3.1	High	0	0.0001349
[K].TAIAIDTILNQK.[Q]	1xiTRAQ8plex [T/K]		0.000109125	0	1	2	5	A0A0M4JJI5	A0A0M4JJI5 [178-189]	0	1909.16	High	High	High	High	High	High	1.141	112.8	98.8		3.62	112.8	95.9	104.6	98.4	99.3	95.9	Unique	3.62	High	0.0001425	0.0003908
[R].VSALIGEESTK.[Q]	1xiTRAQ8plex [V/K]		0.000127301	0	1	1	2	A0A1S3YMA4	A0A1S3YMA4 [156-166]	0	1742.02	High	High	High	High	High	High	0.905	83.2	91.9		8.8	83.2	96.7	97.5	98.8	81	85.6	Unique	3.93	High	8.183e-05	0.0002371
[K].LVGVPVVTVQLR.[Y]	1xiTRAQ8plex [N-Term]		0.000123087	0	1	2	1	A0A1S3Y5A1	A0A1S3Y5A1 [385-396]	0	1584.01	High	High	High	High	High	High	1.304	30.1	23.1		15.64	30.1	27.2	24.1	24	17.3	23	Unique	3.13	High	0	8.889e-05
[R].TLLVFSGVVNESAFQDLSK.[E]	1xiTRAQ8plex [T/K]		0.000107894	0	1	2	1	A0A1S4C8I0	A0A1S4C8I0 [269-287]	0	2662.49	High	High	High	High	High	High	0.956	3.8	4		53.27	3.8	3.9	2.1	7.6	3.5	2.8	Unique	2.74	High	0	7.849e-05
[K].SVASDWAVEAMPTFMFLK.[E]	1xiTRAQ8plex [S/K]		1.2742e-07	0	1	1	2	A0A1S4AA06	A0A1S4AA06 [71-88]	0	2638.39	High	High	High	High	High	High	1.062	10.3	9.7		30.16	10.3	13.7	11.5	9.3	6.6	7.5	Unique	2.94	High	0	1.57e-07
[K].SPFSALNVAVHELSDVGR.[A]	1xiTRAQ8plex [N-Term]		4.83025e-07	0	1	1	2	A0A1S3YF36	A0A1S3YF36 [142-159]	0	2202.18	High	High	High	High	High	High	1.222	14.8	12.1		17.91	14.8	12.6	15.4	9.4	11.7	11.4	Unique	4.23	High	0	5.337e-07
[K].ALVLNPQFVQGIK.[S]	1xiTRAQ8plex [A/K]		2.41528e-06	0	2	7	4	A0A1S4C3N5; A0A1S3Z262	A0A1S4C3N5 [697-709]; A0A1S3Z262 [697-709]	0	2035.25	High	High	High	High	High	High	0.98	154.3	157.4		7.95	154.3	145.5	157.2	145.4	164.8	174.3	NotUnique	4.25	High	0	2.797e-06
[R].ATDTVIQGAGK.[L]	1xiTRAQ8plex [A/K]		0.000155462	0	1	4	4	A0A1S3XUI8	A0A1S3XUI8 [143-153]	0	1668.97	High	High	High	High	High	High	1.113	256.3	230.2		5.16	256.3	225.6	236	211.6	236.2	241.6	Unique	3.54	High	0	0.0001108
[R].VAALVNDTVGTLAGGR.[Y]	1xiTRAQ8plex [N-Term]		0.00014127	0	1	1	1	Q6Q8A3	Q6Q8A3 [225-240]	0	1818.04	High	High	High	High	High	High	0.641	3.7	5.8		48.96	3.7	3.8	9.8	3.8	7.8	3.7	Unique	1.94	High	0	0.0001013
[R].AADVIAAANTAAEVALR.[L]	1xiTRAQ8plex [N-Term]		2.14993e-06	0	1	1	6	A0A1S4C596	A0A1S4C596 [137-153]	0	1931.09	High	High	High	High	High	High	0.856	27.1	31.6		17.44	27.1	32.6	27.5	32	26	40.1	Unique	3.54	High	0	1.326e-05
[K].LFPSSSVASFSEDILFEQDR.[I]	1xiTRAQ8plex [N-Term]		3.57871e-06	0	1	2	1	A0A1S4A191	A0A1S4A191 [214-233]	0	2578.3	High	High	High	High	High	High	1.409	4.7	3.3		22.14	4.7	4.3	2.6	2.6	3.3	3.8	Unique	2.94	High	0	3.373e-06
[K].SHIQEYWR.[I]	1xiTRAQ8plex [S/Y]		0.000188895	0	1	2	4	A0A1S3ZFE6	A0A1S3ZFE6 [164-171]	0	1726.95	High	High	High	High	High	High	2.289	701.7	306.6		36.54	701.7	354.3	326.3	224.6	456.6	171.2	Unique	3.61	High	0	0.0001338
[K].AIFPDAGAAALLK.[Y]	1xiTRAQ8plex [A/K]		3.27644e-06	0	1	2	3	A0A1S4AM69	A0A1S4AM69 [161-173]	0	1866.13	High	High	High	High	High	High	0.851	59.5	69.9		9.05	59.5	62	70	79.6	70.1	68	Unique	4.03	High	0	3.108e-06
[K].ITAVPATEEEIWGTK.[Y]	1xiTRAQ8plex [I/K]		2.18472e-06	0	1	1	1	A0A1S3ZA18	A0A1S3ZA18 [209-223]	0	2253.26	High	High	High	High	High	High	1.125	31.6	28.1		21.29	31.6	31	36.5	25.8	20.6	26.7	Unique	3.41	High	0	2.147e-06
[K].TNMNVEEVFFSIAR.[D]	1xiTRAQ8plex [N-Term]		2.40561e-06	0	1	5	1	Q8VWF9	Q8VWF9 [162-175]	0	1961.01	High	High	High	High	High	High	0.932	8.9	9.6		12.06	8.9	9.9	7.6	9.7	10.5	10.2	Unique	3.83	High	0	2.344e-06
[R].VFIPPAEEAAVAALKR.[A]	1xiTRAQ8plex [V/K]		0.000133621	0	1	4	2	A0A1S3XH72	A0A1S3XH72 [121-136]	1	2290.37	High	High	High	High	High	High	1.209	39.7	32.8		23.74	39.7	44.4	34.5	23.6	28.2	33.3	Unique	2.49	High	0	9.629e-05
[K].EGTESSAFWFAVGGK.[Q]	1xiTRAQ8plex [E/K]		0.000179703	0	1	1	1	A0A1S3ZAC5	A0A1S3ZAC5 [591-605]	0	2181.14	High	High	High	High	High	High	1.325	17.6	13.3		11	17.6	14.6	13.8	10.8	13.5	13.7	Unique	2.56	High	0	0.0001274
[K].LMLLDLPAGVDVEVK.[L]	1xiTRAQ8plex [L/K]		0.000220957	0	1	2	5	A0A1S4B036	A0A1S4B036 [175-189]	0	2220.31	High	High	High	High	High	High	0.563	13	23.2		35.83	13	16.6	27.4	29.6	12.1	30.3	Unique	2.87	High	0	0.0001557
[R].RFENFTDSSR.[G]	1xiTRAQ8plex [N-Term]		0.000272993	0	1	1	1	A0A1S4ANT6	A0A1S4ANT6 [175-184]	1	1562.79	High	High	High	High	High	High	0.992	121.1	122.1		16.36	121.1	112.5	128.5	106.9	108.2	154.3	Unique	3.38	High	0	0.0001918
[R].LGAAATAFLHK.[L]	1xiTRAQ8plex [L/K]		5.34376e-06	0	2	2	1	A0A1S4CUB7; A0A1S4CZL7	A0A1S4CUB7 [297-307]; A0A1S4CZL7 [297-307]	0	1708.04	High	High	High	High	High	High	0.977	36.6	37.5		6.68	36.6	36.1	36.3	41.8	35.7	37.6	NotUnique	3.34	High	0	4.878e-06
[R].NMSVIAHVDHGK.[S]	1xiTRAQ8plex [N/K]		7.01591e-07	0	1	3	5	A0A1S3Y0T4	A0A1S3Y0T4 [21-32]	0	1916.06	High	High	High	High	High	High	1.096	402.2	367.1		5.11	402.2	383.8	378.2	354.9	378.4	340.1	Unique	4.58	High	0	4.582e-05
[K].EAALGDANADAISTGNF.[-]	1xiTRAQ8plex [N-Term]		3.73172e-05	0	1	1	2	A0A1S4A3L9	A0A1S4A3L9 [423-439]	0	1940.95	High	High	High	High	High	High	0.403	3.5	8.6		32.87	3.5	4.4	7.2	9.5	11.4	10.6	Unique	2.1	High	0	2.929e-05
[R].ELDGIQIELQATDPTEMGLDVFK.[S]	1xiTRAQ8plex [E/K]		9.50577e-08	0	1	2	2	A0A1S3YWQ0	A0A1S3YWQ0 [113-135]	0	3170.68	High	High	High	High	High	High	0.841	10.7	12.7		17.64	10.7	13.3	16.1	10.2	11.7	12	Unique	3.18	High	0	1.198e-07
[K].AAALPFTPGMEAVGVVTAVGPGLTGR.[K]	1xiTRAQ8plex [N-Term]		1.3359e-05	0	1	2	3	A0A1S3YRT8	A0A1S3YRT8 [113-138]	0	2743.51	High	High	High	High	High	High	1.161	4.1	3.6		22.8	4.1	4.1	3.8	3.9	2.1	3.9	Unique	3.28	High	0	1.136e-05
[K].NAGGLSNSELADIFAEWNR.[G]	1xiTRAQ8plex [N-Term]		2.11569e-06	0	2	2	2	A0A1S3ZWY7; A0A1S3YKL6	A0A1S3ZWY7 [215-233]; A0A1S3YKL6 [215-233]	0	2368.18	High	High	High	High	High	High	1.279	6.1	4.8		27.79	6.1	2.7	5.5	4.2	5.4	6	NotUnique	4.1	High	0	2.078e-06
[K].AFGVSEDFIDLELSR.[F]	1xiTRAQ8plex [N-Term]		3.58668e-05	0	1	2	1	A0A1S4BDG3	A0A1S4BDG3 [319-333]	0	2002.04	High	High	High	High	High	High	0.734	1.5	2.1		26.68	1.5	2.3	1.5	1.9	2.9	1.7	Unique	3.5	High	0	2.827e-05
[R].VEIESLFDGTDFSEPLTR.[A]	1xiTRAQ8plex [N-Term]		4.2188e-05	0	2	4	3	A0A1S3YJK2; A0A1S4B7X5	A0A1S3YJK2 [315-332]; A0A1S4B7X5 [314-331]	0	2359.2	High	High	High	High	High	High	0.372	1.6	4.4		30.96	1.6	4.8	4.6	2.1	4.8	5.6	NotUnique	2.54	High	0	3.273e-05
[R].DSVGQPINVACEVQQLLGNNR.[V]	1xiTRAQ8plex [N-Term]; 1xCarboxymethyl [C11]		0.000115912	0	1	1	9	A0A140G1S2	A0A140G1S2 [53-73]	0	2616.34	High	High	High	High	High	High	0.631	8.7	13.8		14.05	8.7	13.3	14.8	16.3	13.4	11.1	Unique	3.2	High	0.0001425	0.0003629
[K].LGASFNAVELDTEK.[D]	1xiTRAQ8plex [L/K]		5.26033e-05	0	1	1	1	A0A076KWF9	A0A076KWF9 [36-49]	0	2102.16	High	High	High	High	High	High	0.867	31.5	36.4		8.65	31.5	32.1	33.9	38.9	38.9	38	Unique	2.1	High	0	4.022e-05
[K].DAHEPTLDDVLQPGK.[N]	1xiTRAQ8plex [D/K]		8.64993e-05	0	1	2	2	A0A1S4CHR0	A0A1S4CHR0 [146-160]	0	2243.21	High	High	High	High	High	High	0.887	37.4	42.2		8.07	37.4	42.5	40.9	38	42.1	47.4	Unique	3.26	High	0	6.387e-05
[K].GLMSLPADGSESTAFIEDWVK.[I]	1xiTRAQ8plex [G/K]		0.0002952	0	2	3	16	P27141; A0A1S3XU44	P27141 [220-240]; A0A1S3XU44 [220-240]	0	2861.49	High	High	High	High	High	High	0.934	98.3	105.3		6.96	98.3	97.4	115.1	110	104.6	99.5	NotUnique	2.71	High	8.183e-05	0.0002683
[K].KPLSSEEPATANIK.[E]	iTRAQ8plex [K]		0.000209843	0	1	2	1	A0A1S3Y1S1	A0A1S3Y1S1 [180-193]	0	2397.41	High	High	High	High	High	High												NoQuanValues	2.12	High	0	0.000148
[K].LGTVEVQDLPFFDTVK.[V]	1xiTRAQ8plex [I/K]		2.1389e-05	0	2	2	10	A0A1S3Z4R3; A0A1S3YYG2	A0A1S3Z4R3 [452-467]; A0A1S3YYG2 [449-464]	0	2416.36	High	High	High	High	High	High	0.999	60.1	60.2		8.41	60.1	60.4	57.4	68.9	56.5	57.9	NotUnique	3.22	High	0	1.755e-05
[R].IIFIGQPINSAVAQR.[V]	1xiTRAQ8plex [N-Term]		5.56224e-06	0	2	3	5	A0A1S4AVL7; A0A1S4BSJ5	A0A1S4AVL7 [109-123]; A0A1S4BSJ5 [108-122]	0	1931.14	High	High	High	High	High	High	0.864	74.4	86.1		4.96	74.4	89.6	88.5	88.2	84.9	79.1	NotUnique	4.04	High	0	5.058e-06
[K].MDLSIIFMPR.[Q]	1xiTRAQ8plex [N-Term]		6.86096e-05	0	1	2	2	A0A1S3YFU7	A0A1S3YFU7 [175-184]	0	1526.84	High	High	High	High	High	High	1.044	12.3	11.8		7.51	12.3	13	12.4	10.8	11.3	11.4	Unique	2.37	High	0	5.149e-05
[K].LNLPVLPTTTIGSFPQTVELR.[R]	1xiTRAQ8plex [N-Term]		1.37149e-06	0	3	4	4	A0A1S3XSP4; A0A1S4AHL1; A0A1S4BRD0	A0A1S3XSP4 [427-447]; A0A1S4AHL1 [427-447]; A0A1S4BRD0 [427-447]	0	2600.5	High	High	High	High	High	High	0.713	4.5	6.2		23.28	4.5	6.5	7.1	6.3	7.5	3.8	NotUnique	4.07	High	0	1.394e-06
[K].QDPTQAVASGIFQINTAVSTFQR.[L]	1xiTRAQ8plex [N-Term]		2.48409e-06	0	1	4	1	A0A1S4BHP6	A0A1S4BHP6 [23-45]	0	2783.46	Not Found	High	High	High	High	Not Found	0.01		1.8		24.91		1.5	2	1.4	2.3		Unique	2.24	High	0	2.415e-06
[R].LGLSAVIMGSR.[G]	1xiTRAQ8plex [N-Term]		3.68761e-05	0	4	8	4	A0A1S4CXU5; A0A1S4BIX5; A0A1S4DAF5; A0A1S4AJC1	A0A1S4CXU5 [149-159]; A0A1S4BIX5 [158-168]; A0A1S4DAF5 [158-168]; A0A1S4AJC1 [160-170]	0	1407.83	High	High	High	High	High	High	0.971	137.1	141.2		10.07	137.1	147.6	153.1	149.4	138.1	117.8	NotUnique	3.51	High	0	2.897e-05
[K].EVAESHKPDTFLR.[E]	1xiTRAQ8plex [E/K]		1.75901e-06	0	1	1	4	A0A1S4C5X4	A0A1S4C5X4 [63-75]	0	2137.19	High	High	High	High	High	High	0.711	228.8	321.6		14.91	228.8	318.5	259.2	385.3	347.5	297.8	Unique	4.69	High	0	1.754e-06
[K].EVATEIETAVSDLR.[T]	1xiTRAQ8plex [N-Term]		3.08445e-05	0	2	4	4	A0A1S3YGZ0; A0A1S3YCI5	A0A1S3YGZ0 [609-622]; A0A1S3YCI5 [609-622]	0	1836.99	High	High	High	High	High	High	1.156	21.4	18.5		31.08	21.4	15.8	15.6	20	13.4	27.9	NotUnique	3.92	High	0	3.647e-05
[R].TAEALAEFVNSEGGTNVK.[LI]	1xiTRAQ8plex [T/K]		1.40305e-07	0	1	2	4	A0A1S3Z744	A0A1S3Z744 [119-136]	0	2445.31	High	High	High	High	High	High	1.003	56.5	56.4		9.49	56.5	58.7	54	53	51.5	64.6	Unique	4.39	High	0	1.716e-07
[K].TEVGAVLAITDR.[L]	1xiTRAQ8plex [N-Term]		0.000179703	0	2	5	1	A0A1S4DI23; A0A1S4BRE2	A0A1S4DI23 [574-585]; A0A1S4BRE2 [855-866]	0	1548.89	High	High	High	High	High	High	0.82	34.4	41.9		13.54	34.4	39.9	42.7	51.1	40.2	35.8	NotUnique	2.62	High	0	0.0001274
[R].SIVGATLEVIQK.[K]	1xiTRAQ8plex [S/K]		2.8829e-05	0	3	4	3	A0A1S4B380; A0A1S4B7M1; A0A1S4BHF2	A0A1S4B380 [84-95]; A0A1S4B7M1 [84-95]; A0A1S4BHF2 [84-95]	0	1866.15	High	High	High	High	High	High	0.906	17	18.7		15.27	17	17.6	15	18.2	22.7	20.1	NotUnique	3.36	High	0	2.304e-05
[K].MGLTEDFETSLQVLR.[G]	1xiTRAQ8plex [N-Term]		2.19064e-05	0	1	4	1	A0A1S4B644	A0A1S4B644 [236-250]	0	2043.07	High	High	High	High	High	High	0.972	2.6	2.7		34.75	2.6	4.2	1.8	2.5	2.1	2.9	Unique	2.94	High	0	1.791e-05
[R].GLMLQGVEQLADAVK.[V]	1xiTRAQ8plex [G/K]		2.92912e-05	0	2	2	5	A0A1S3Z427; A0A1S4A7X9	A0A1S3Z427 [45-59]; A0A1S4A7X9 [45-59]	0	2180.26	High	High	High	High	High	High	0.941	25.9	27.5		14.03	25.9	27.9	26.2	22.1	28.4	32.8	NotUnique	3.19	High	0	2.345e-05
[R].ILGMGDVLSFVEK.[A]	1xiTRAQ8plex [I/K]		5.8362e-06	0	1	1	2	A0A1S3Y9D0	A0A1S3Y9D0 [368-380]	0	2016.17	High	High	High	High	High	High	0.88	42.3	48.1		7.91	42.3	47.4	48.8	53.8	47.2	43.2	Unique	3.51	High	0	5.302e-06
[K].VVAAALNPVDFK.[R]	1xiTRAQ8plex [V/K]		0.000116787	0	2	2	13	A0A1S4CQ81; A0A1S3X5Z4	A0A1S4CQ81 [114-125]; A0A1S3X5Z4 [114-125]	0	1852.12	High	High	High	High	High	High	0.914	241.9	264.6		10.16	241.9	243.3	268	301.3	276.3	233.9	NotUnique	3.86	High	0	8.478e-05
[K].VLPGVIALDEADAPVAV.[-]	1xiTRAQ8plex [N-Term]		3.77634e-05	0	2	4	8	A0A1S4AJ36; Q42961	A0A1S4AJ36 [465-481]; Q42961 [465-481]	0	1953.12	High	High	High	High	High	High	0.789	40.8	51.7		9.61	40.8	50.4	55.3	58	49.2	45.5	NotUnique	3.51	High	0.0006522	0.002567
[K].AGQLTALDFVEGVIK.[K]	1xiTRAQ8plex [A/K]		4.80543e-05	0	1	1	1	A0A1S4BWY8	A0A1S4BWY8 [80-94]	0	2169.27	High	High	High	High	High	High	1.281	9.4	7.3		41.9	9.4	4.2	3.8	8.9	10.3	9.3	Unique	2.44	High	0	3.703e-05
[R].LAAAGVLGIVK.[K]	1xiTRAQ8plex [L/K]		0.00022247	0	1	2	1	A0A1S3XLA8	A0A1S3XLA8 [409-419]	0	1620.07	High	High	High	High	High	High	1.07	32.2	30.1		13.1	32.2	36.5	26.7	28	28.2	31.1	Unique	3.14	High	0	0.0001564
[R].GPAEASVDAVHFVLK.[E]	1xiTRAQ8plex [G/K]		4.49396e-05	0	2	4	1	A0A1S4BTR8; A0A1S4B2H8	A0A1S4BTR8 [421-435]; A0A1S4B2H8 [421-435]	0	2148.23	High	High	High	High	High	High												NoQuanValues	2.49	High	0	3.481e-05
[R].IILTASGGAFR.[D]	1xiTRAQ8plex [N-Term]		0.000134619	0	1	2	3	A0A1S3YS15	A0A1S3YS15 [246-256]	0	1409.84	High	High	High	High	High	High	1.108	34.7	31.3		13.06	34.7	34.5	27.9	36.1	31.5	26.6	Unique	3.15	High	0	9.688e-05
[R].SGDASATELFELGAVMLR.[R]	1xiTRAQ8plex [N-Term]		1.12662e-06	0	1	2	1	A0A1S3ZNB5	A0A1S3ZNB5 [181-198]	0	2171.13	High	High	High	High	High	High	0.655	1.5	2.3		28.47	1.5	2.4	3.4	2.3	1.9	1.7	Unique	3.46	High	0	1.167e-06
[R].TADGDEGGKHQLISATVNDGK.[L]	iTRAQ8plex [T]		1.2657e-06	0	1	1	7	A0A1S3XWU9	A0A1S3XWU9 [217-237]	1	3025.63	High	High	High	High	High	High	0.984	304.1	309.2		10.16	304.1	337.7	344.7	304.8	285.6	273.2	Unique	4.72	High	0.0002574	0.001294
[K].ESLTVPRPAEVSAAEGAGLPVAGVTALQALVNPAEVK.[L]	1xiTRAQ8plex [E/K]		0.000149861	0	2	2	1	A0A1S4AVF7; A0A1S3XZ08	A0A1S4AVF7 [103-139]; A0A1S3XZ08 [113-149]	0	4220.38	High	High	High	High	High	High	1.069	2.5	2.3		23.84	2.5	2	2.9	1.5	2.7	2.6	NotUnique	2.65	High	0	0.0001072
[R].MVAHFNFQQTVGDIR.[A]	1xiTRAQ8plex [N-Term]		8.99318e-06	0	1	1	1	A0A1S3ZAD5	A0A1S3ZAD5 [243-257]	0	2067.07	High	High	High	High	High	High	0.817	14.8	18.1		14.6	14.8	20.3	18.6	19	19	13.5	Unique	3.75	High	0	7.894e-06
[K].EIVFNFAAVDVLDK.[-]	1xiTRAQ8plex [E/K]		4.6465e-09	0	1	1	52	A0A140G1S3	A0A140G1S3 [464-477]	0	2188.25	High	High	High	High	High	High	0.846	1027.9	1215.6		10.88	1027.9	1105.1	1298.5	1403.1	1174.3	1097	Unique	5.04	High	0	1.615e-05
[R].HIPVIDQTGMIGMVSIGDVVR.[A]	1xiTRAQ8plex [N-Term]		6.32081e-10	0	2	2	4	A0A1S4DC09; A0A1S3XQ99	A0A1S4DC09 [164-184]; A0A1S3XQ99 [164-184]	0	2541.38	High	High	High	High	High	High	0.913	35.6	39		8.37	35.6	40.3	40.8	33.5	38.5	41.6	NotUnique	4.2	High	0	1.188e-09
[R].IVNWINATGGSSSAFDVTTK.[GV]	1xiTRAQ8plex [I/K]		6.91446e-05	0	1	4	1	A0A1S4D437	A0A1S4D437 [800-819]	0	2676.45	High	High	High	High	High	High												NoQuanValues	2.46	High	0	5.181e-05
[R].ALESSLSPIVIFATNR.[G]	1xiTRAQ8plex [N-Term]		6.22253e-06	0	1	2	2	A0A1S4A9R1	A0A1S4A9R1 [318-333]	0	2022.15	High	Not Found	High	High	High	High	0.541	2.3	4.2		21.85	2.3		4.9	2.9	4.2	4.8	Unique	3.59	High	0	5.609e-06
[K].EILEVDAALIATGR.[A]	1xiTRAQ8plex [N-Term]		0.000204802	0	1	1	5	A0A1S4AZJ1	A0A1S4AZJ1 [348-361]	0	1775.02	High	High	High	High	High	High	0.88	29.1	33.1		9.29	29.1	33	37.7	29.9	34.1	30.8	Unique	2.32	High	0.0001775	0.0007484
[K].NVFAVFFSGER.[A]	1xiTRAQ8plex [N-Term]		9.88784e-05	0	2	2	2	A0A1S4AAI5; A0A1S4AP74	A0A1S4AAI5 [241-251]; A0A1S4AP74 [241-251]	0	1576.84	High	High	High	High	High	High	2.143	6.2	2.9		56.3	6.2	4.7	2	1.5	1.6	4.6	NotUnique	3.18	High	0	7.243e-05
[R].DITAEVGAAVLR.[A]	1xiTRAQ8plex [N-Term]		1.69738e-05	0	2	3	1	A0A1S4ADZ8; A0A1S4B7M0	A0A1S4ADZ8 [544-555]; A0A1S4B7M0 [544-555]	0	1518.88	High	High	High	High	High	High	0.9	25.4	28.3		38.88	25.4	22.7	47.8	22.2	23.5	25.1	NotUnique	3.44	High	0	1.417e-05
[K].QAESIPAPPSK.[K]	1xiTRAQ8plex [Q/K]		0.000296108	0	1	6	5	A0A1S3XH72	A0A1S3XH72 [208-218]	0	1733.01	High	High	High	High	High	High	0.998	296.4	296.9		9.65	296.4	276.6	285.2	267.7	325.6	329.5	Unique	3.29	High	0	0.0002091
[R].LPGISETAAIFAGVDVTK.[E]	1xiTRAQ8plex [L/K]		0.00010116	0	1	2	2	A0A1S3YKI8	A0A1S3YKI8 [365-382]	0	2397.38	High	High	High	High	High	High	1.172	9	7.7		41.86	9	10	10.7	4.3	4.1	9.3	Unique	1.95	High	0	7.408e-05
[K].DRLEGITGANVR.[T]	1xiTRAQ8plex [N-Term]		8.23539e-06	0	2	4	1	A0A1S4A5F9; A0A1S3Z550	A0A1S4A5F9 [272-283]; A0A1S3Z550 [270-281]	1	1604.9	High	High	High	High	High	High												NoQuanValues	3.01	High	0	7.272e-06
[K].GISVEAPFEVFEESPQLR.[R]	1xiTRAQ8plex [N-Term]		1.61159e-05	0	1	2	2	A0A1S3XYS9	A0A1S3XYS9 [523-540]	0	2338.22	High	High	High	High	High	High	1.07	8	7.5		25.98	8	6.8	6.5	6.9	6.5	11	Unique	2.78	High	0	1.352e-05
[K].GFHINFITVR.[K]	1xiTRAQ8plex [N-Term]		0.00017651	0	1	1	3	A0A1S4D519	A0A1S4D519 [139-148]	0	1507.87	High	High	High	High	High	High	0.913	40.3	44.2		13.45	40.3	48.8	48.3	48.5	37	38.4	Unique	3.24	High	8.183e-05	0.0003004
[K].KVFGEFGNITSAVVMR.[D]	1xiTRAQ8plex [K]		1.50413e-06	0	1	2	1	A0A1S3X7C1	A0A1S3X7C1 [235-250]	1	2363.34	High	High	High	High	High	High	0.882	21.1	23.9		17.77	21.1	23.3	17.4	26.6	23.6	28.7	Unique	2.39	High	0	1.519e-06
[K].EGDVALFFGLSGTGK.[T]	1xiTRAQ8plex [E/K]		5.55731e-05	0	1	2	2	A0A1S4B8N9	A0A1S4B8N9 [352-366]	0	2106.17	High	High	High	High	High	High	1.055	8.4	7.9		37.08	8.4	7.9	3.1	10.6	8.2	9.9	Unique	2.49	High	0	4.226e-05
[K].VGGLSLSGDIEPLWR.[C]	1xiTRAQ8plex [N-Term]		1.09399e-05	0	1	1	4	A0A1S4AIA0	A0A1S4AIA0 [275-289]	0	1903.06	High	High	High	High	High	High	1.053	34.8	33.1		18.46	34.8	38.4	40.4	31.7	27.8	26.9	Unique	4.14	High	0	9.445e-06
[R].KNLAEFGIVTQCIAPTR.[V]	1xiTRAQ8plex [K]; 1xCarboxymethyl [C12]		0.000227056	0	1	1	1	A0A1S4ACA6	A0A1S4ACA6 [578-594]	1	2527.42	High	High	High	High	High	High	0.792	14.7	18.5		32.11	14.7	14.8	14.4	18.5	16.3	28.8	Unique	2.69	High	0	0.0001599
[K].GLLNVALGNDENDDR.[N]	1xiTRAQ8plex [N-Term]		0.000242017	0	2	3	2	A0A1S4A902; A0A1S3ZUR0	A0A1S4A902 [7-21]; A0A1S3ZUR0 [7-21]	0	1918.98	High	High	High	High	High	High	1.057	14	13.3		13.56	14	16.1	13.9	11.7	12.6	12.1	NotUnique	2.27	High	0	0.0001703
[R].VIAVADGVSGWAEK.[N]	1xiTRAQ8plex [V/K]		1.88829e-07	0	2	2	1	A0A1S4DJZ4; A0A1S4DQ48	A0A1S4DJZ4 [86-99]; A0A1S4DQ48 [86-99]	0	2010.15	High	High	High	High	High	High	1.225	25.3	20.7		7.4	25.3	22.2	20.4	21.4	21.3	18.2	NotUnique	4.54	High	0	2.254e-07
[K].LFNAVATEDLIVK.[N]	1xiTRAQ8plex [L/K]		1.86786e-05	0	1	2	6	A0A1S4AKS8	A0A1S4AKS8 [191-203]	0	2041.22	High	High	High	High	High	High	0.53	23.8	44.9		24.2	23.8	32.8	40.9	59.9	51.9	39	Unique	3.11	High	0	0.0001173
[K].ADHGVELLNK.[L]	1xiTRAQ8plex [A/K]		2.1304e-05	0	2	2	2	A0A1S3ZH83; A0A1S4D910	A0A1S3ZH83 [184-193]; A0A1S4D910 [182-191]	0	1703.99	High	High	High	High	High	High	0.892	274.5	307.5		14.41	274.5	301	362.9	336.6	289.4	247.8	NotUnique	4.72	High	0	1.745e-05
[K].TIELLDGLVEK.[G]	1xiTRAQ8plex [T/K]		0.000105072	0	1	1	2	A0A1S4CZ48	A0A1S4CZ48 [134-144]	0	1838.11	High	High	High	High	High	High	1.041	16.7	16.1		21.42	16.7	20.2	16	14.4	11.4	18.5	Unique	3.61	High	0	7.661e-05
[K].AMGIMNSFINDIFEK.[L]	1xiTRAQ8plex [A/K]; 1xOxidation [M]		6.47209e-05	0	11	22	8	A0A1S4D047; A0A1S3YPF6; A0A1S3Y1Z7; A0A1S4CJ57; A8J6V0; A0A1S3YPP7; A0A1S3YPS5; A0A1S3YFP6; A0A1S4C6T4; A0A1S4DI25; A0A1S4B4Z9	A0A1S4D047 [91-105]; A0A1S3YPF6 [76-90]; A0A1S3Y1Z7 [82-96]; A0A1S4CJ57 [75-89]; A8J6V0 [75-89]; A0A1S3YPP7 [79-93]; A0A1S3YPS5 [80-94]; A0A1S3YFP6 [80-94]; A0A1S4C6T4 [82-96]; A0A1S4DI25 [77-91]; A0A1S4B4Z9 [81-95]	0	2354.23	High	High	High	High	High	High	0.672	40.1	59.7		61.73	40.1	38.9	29.5	50.8	56.4	122.9	NotUnique	3.4	High	0	6.722e-05
[K].DLAEHTGVLWLR.[G]	1xiTRAQ8plex [N-Term]		0.00021945	0	1	2	1	A0A1S3X919	A0A1S3X919 [167-178]	0	1713.96	High	High	High	High	High	High	0.887	25.7	28.9		3.82	25.7	29.7	28	27.6	30.2	29.1	Unique	3.62	High	0	0.0001544
[K].VSTNIQDVAADIENIQK.[A]	1xiTRAQ8plex [V/K]		9.81595e-08	0	1	1	3	A0A1S3Y7T8	A0A1S3Y7T8 [228-244]	0	2466.37	High	High	High	High	High	High	0.897	20.3	22.7		8.99	20.3	25.5	20	23.4	21.7	22.8	Unique	3.38	High	0	1.235e-07
[K].TNVMGTLNMLGLAK.[R]	1xiTRAQ8plex [T/K]		0.000201259	0	1	9	1	A0A1S3X5S8	A0A1S3X5S8 [207-220]	0	2071.19	High	High	High	High	High	High												NoQuanValues	2.22	High	0	0.0001419
[K].IAEFLSSHPR.[V]	1xiTRAQ8plex [N-Term]		9.66447e-05	0	1	6	1	A0A1S3YZB0	A0A1S3YZB0 [353-362]	0	1460.82	High	High	High	High	High	High	1.17	25.3	21.7		13.45	25.3	22.9	23.8	17.5	24.3	19.8	Unique	2.8	High	0	7.095e-05
[K].VNQLIEVRPGIVVK.[D]	1xiTRAQ8plex [V/K]		1.82371e-05	0	2	5	2	A0A1S3XUU6; A0A1S4DDW7	A0A1S3XUU6 [282-295]; A0A1S4DDW7 [282-295]	0	2172.37	High	High	High	High	High	High	1.04	102.1	98.2		8.61	102.1	95.6	85.8	98.7	102.5	108.5	NotUnique	4.23	High	0	0.0001262
[K].GSADEFAVGGTGGVTGVSWPVFR.[W]	1xiTRAQ8plex [N-Term]		7.69443e-07	0	1	1	1	A0A1S4BA51	A0A1S4BA51 [303-325]	0	2557.3	High	High	High	High	High	High	0.714	2.6	3.7		27.36	2.6	3.9	2.3	4.2	4.8	3	Unique	3.68	High	0	8.193e-07
[K].LDGLVIIGGVTSNTDAAQLAEK.[F]	1xiTRAQ8plex [L/K]		3.64226e-08	0	1	1	1	A0A1S3X6W9	A0A1S3X6W9 [181-202]	0	2793.58	High	High	High	High	High	High	1.036	7.9	7.7		6	7.9	8	7.1	7.7	8.2	7.3	Unique	4.42	High	0	4.956e-08
[K].ALGAAGFVLAVENASPGTK.[F]	1xiTRAQ8plex [A/K]		1.43725e-07	0	1	2	2	A0A1S4BDB2	A0A1S4BDB2 [461-479]	0	2381.36	High	High	High	High	High	High	1.002	8.6	8.6		23.01	8.6	9.4	9.7	9.5	5.1	9.3	Unique	4.16	High	0	1.751e-07
[K].LTVIGEMDAVAVVK.[K]	1xiTRAQ8plex [L/K]		2.88169e-06	0	1	3	1	A0A1S4BDN5	A0A1S4BDN5 [44-57]	0	2053.22	High	High	High	High	High	High	0.968	12.8	13.3		11.49	12.8	13.4	12.4	15.3	13.9	11.3	Unique	3.08	High	0	2.763e-06
[R].MLEVEHPAAK.[V]	1xiTRAQ8plex [M/K]		5.07757e-05	0	1	3	3	A0A1S3Y346	A0A1S3Y346 [67-76]	0	1732.99	High	High	High	High	High	High	1.005	490.2	487.6		12.87	490.2	447.6	463.2	433.3	504.6	589.2	Unique	3.95	High	0	3.898e-05
[K].ASSAAAVEDGSSQETAVPTPK.[V]	1xiTRAQ8plex [A/K]		8.56377e-08	0	1	1	3	A0A1S3YBM6	A0A1S3YBM6 [58-78]	0	2611.37	High	High	High	High	High	High	0.817	53.2	65.1		6.07	53.2	66.9	61.5	68.1	68.7	60.2	Unique	3.33	High	0	1.09e-07
[K].ELVAAGLATHFVPLEK.[L]	1xiTRAQ8plex [E/K]		5.78963e-06	0	1	2	3	A0A1S3YJY3	A0A1S3YJY3 [179-194]	0	2303.36	High	High	High	High	High	High	0.958	29.3	30.5		5.27	29.3	27.7	31.7	31.2	30.8	31.3	Unique	3.46	High	0	5.252e-06
[K].AVNAGEMVNVNLDWR.[E]	1xiTRAQ8plex [N-Term]		0.000227827	0	1	1	1	A0A1S3ZHA2	A0A1S3ZHA2 [170-184]	0	1992.03	High	High	High	High	High	High	0.945	12	12.7		9.88	12	11.7	14.5	13.4	12.2	11.5	Unique	2.97	High	0	0.0001602
[K].AIDLVDEAAAK.[L]	1xiTRAQ8plex [A/K]		0.000103491	0	2	4	3	A0A1S4CAS7; A0A1S4CF57	A0A1S4CAS7 [469-479]; A0A1S4CF57 [149-159]	0	1724.01	High	High	High	High	High	High	0.822	68.9	83.9		13.61	68.9	83.2	97.2	93	76.5	69.5	NotUnique	2.74	High	0	7.552e-05
[R].TVLFEAGQAGPPFLER.[A]	1xiTRAQ8plex [N-Term]		3.53185e-07	0	1	1	3	A0A1S4B0R8	A0A1S4B0R8 [205-220]	0	2036.11	High	High	High	High	High	High	0.882	25.2	28.6		9.93	25.2	30.1	28.2	32.2	28.1	24.5	Unique	3.84	High	0	4.014e-07
[K].ILDEAMAGDNVGLLLR.[G]	1xiTRAQ8plex [N-Term]; 1xOxidation [M6]		2.77948e-06	0	3	3	5	A0A1S4CSG9; P68158; A0A1S4CLZ9	A0A1S4CSG9 [16-31]; P68158 [344-359]; A0A1S4CLZ9 [351-366]	0	2020.11	High	High	High	High	High	High	0.719	21.3	29.7		12.75	21.3	30.1	25.9	35.7	29.3	27.3	NotUnique	3.09	High	0	1.046e-05
[K].ILDEAMAGDNVGLLLR.[G]	1xiTRAQ8plex [N-Term]		7.83998e-08	0	3	3	10	A0A1S4CSG9; P68158; A0A1S4CLZ9	A0A1S4CSG9 [16-31]; P68158 [344-359]; A0A1S4CLZ9 [351-366]	0	2004.11	High	High	High	High	High	High	0.918	32.7	35.6		7.69	32.7	38.5	36.4	37.4	34.3	31.6	NotUnique	4.15	High	0	1.003e-07
[R].SIDEGAAFGFPDTPEDAAK.[A]	1xiTRAQ8plex [S/K]		7.07246e-07	0	1	1	1	A0A1S3Z1Q7	A0A1S3Z1Q7 [467-485]	0	2546.29	High	High	High	High	High	High	1.082	20.2	18.7		20.34	20.2	20.7	21.5	13.1	16.4	21.7	Unique	3.91	High	0	7.599e-07
[K].VSEMLGNVNTSSALSAFER.[M]	1xiTRAQ8plex [N-Term]		5.4411e-08	0	2	2	4	A0A1S4A4N4; A0A1S3WZF8	A0A1S4A4N4 [117-135]; A0A1S3WZF8 [283-301]	0	2316.18	High	High	High	High	High	High	0.909	10.9	12		27.39	10.9	13.2	15.2	13.3	11.5	6.6	NotUnique	4.33	High	0	7.182e-08
[K].EAVNVSLGNLLTYPFVR.[DE]	1xiTRAQ8plex [E/Y]		1.76609e-06	0	3	5	7	P27141; A0A077DCK9; A0A1S3XU44	P27141 [268-284]; A0A077DCK9 [226-242]; A0A1S3XU44 [268-284]	0	2500.44	High	High	High	High	High	High	1.014	63.2	62.3		23.56	63.2	72.8	72.4	66.7	62.4	37.2	NotUnique	4.01	High	0	1.763e-06
[K].VAVITGAASGIGK.[E]	1xiTRAQ8plex [V/K]		2.98792e-05	0	1	2	1	A0A1S4DPY4	A0A1S4DPY4 [36-48]	0	1752.08	High	High	High	High	High	High	1.277	32.9	25.8		15.68	32.9	31.8	28.1	23.1	24.1	22	Unique	2.94	High	0	2.382e-05
[K].AEQGHGANNGIDIAIR.[L]	1xiTRAQ8plex [N-Term]		8.48546e-05	0	1	2	1	Q40589	Q40589 [64-79]	0	1940.03	High	High	High	High	High	High	0.818	62.1	75.9		20.57	62.1	62.9	62.6	70.3	85.5	98.4	Unique	3.16	High	0	6.279e-05
[R].VAILTVSDTVAAGLGPDR.[S]	1xiTRAQ8plex [N-Term]		7.26432e-08	0	2	2	2	A0A1S4CUD0; A0A1S4BXC5	A0A1S4CUD0 [470-487]; A0A1S4BXC5 [470-487]	0	2059.17	High	High	High	High	High	High	1.044	5.8	5.5		14.79	5.8	6.1	5.9	5.1	6.2	4.3	NotUnique	4.86	High	0	9.339e-08
[K].TLNKVPDPTNPVEGKEER.[D]	iTRAQ8plex [T]		0.00021945	0	2	2	1	A0A1S3ZEI2; A0A1S4A0T5	A0A1S3ZEI2 [201-218]; A0A1S4A0T5 [201-218]	2	2935.66	High	High	High	High	High	High	0.914	35.2	38.6		4.36	35.2	38.3	40.7	37	39.8	36.9	NotUnique	3.66	High	0	0.0001542
[K].AGAASLGSSIDANK.[A]	1xiTRAQ8plex [A/K]		8.68318e-05	0	1	1	2	A0A1S4AF76	A0A1S4AF76 [86-99]	0	1870.05	High	High	High	High	High	High	1.181	82.6	70		6.65	82.6	64.5	65.9	73.1	71.2	75.3	Unique	3.51	High	0	6.402e-05
[K].IGVQIIQNALK.[T]	1xiTRAQ8plex [I/K]		0.000230151	0	3	4	4	A0A1S3Z427; A0A1S4A7X9; A0A1S3XY51	A0A1S3Z427 [469-479]; A0A1S4A7X9 [469-479]; A0A1S3XY51 [469-479]	0	1805.15	High	High	High	High	High	High	1.067	37.2	34.9		11.75	37.2	35.6	30.2	36	31.8	40.7	NotUnique	3.28	High	0	0.0001617
[R].SHEILENDDMQHLLR.[L]	1xiTRAQ8plex [N-Term]		7.03477e-08	0	2	2	1	A0A1S4B4Y2; A0A1S4C120	A0A1S4B4Y2 [547-561]; A0A1S4C120 [547-561]	0	2154.09	High	High	High	High	High	High	0.912	35.7	39.1		8.42	35.7	40.3	34.5	37.1	40.5	43	NotUnique	5.81	High	0	9.079e-08
[K].IEDLSSQLQTQAAQQFR.[M]	1xiTRAQ8plex [N-Term]		2.57905e-05	0	1	2	1	A0A1S3XYP9	A0A1S3XYP9 [120-136]	0	2267.19	High	High	High	High	High	High	0.956	9.6	10		20.52	9.6	8.2	9.2	12.5	11.9	8.2	Unique	3.36	High	0	2.086e-05
[K].VSVPIAASEVSVGSSPIDK.[V]	1xiTRAQ8plex [V/K]		0.000280876	0	1	3	1	A0A1S4BK87	A0A1S4BK87 [1409-1427]	0	2450.4	High	High	High	High	High	High	1.108	12.5	11.3		13.91	12.5	13.4	11.8	9.5	10	11.7	Unique	2.96	High	0	0.0001974
[K].LQALESQLTEAAR.[A]	1xiTRAQ8plex [N-Term]		8.95356e-05	0	2	2	4	A0A1S4ADF0; A0A1S3ZWK1	A0A1S4ADF0 [588-600]; A0A1S3ZWK1 [588-600]	0	1733.97	High	High	High	High	High	High	1.044	62.6	60		10.98	62.6	67.8	64.7	56.3	59.8	51.3	NotUnique	3.44	High	0	6.592e-05
[K].IGLFGGAGVGK.[T]	1xiTRAQ8plex [I/K]		4.10152e-06	0	3	6	16	A0A1S4CK04; A0A140G1S2; A0A1S4A1J2	A0A1S4CK04 [231-241]; A0A140G1S2 [168-178]; A0A1S4A1J2 [227-237]	0	1583.97	High	High	High	High	High	High	0.894	679	759.6		14.08	679	679.5	753.3	930.8	773.9	660.6	NotUnique	3.88	High	0	3.821e-06
[K].KLNLPILPTTTIGSFPQTVELR.[R]	1xiTRAQ8plex [K]		0.00011375	0	1	1	2	A0A1S3XCV6	A0A1S3XCV6 [426-447]	1	3046.81	High	High	High	High	High	High	0.51	2.4	4.7		55.48	2.4	2.5	3.2	4	4.7	9.1	Unique	2.69	High	0	8.249e-05
[K].SLAAGGIAGGVSR.[T]	1xiTRAQ8plex [N-Term]		4.54746e-05	0	1	2	2	A0A1S3XRQ8	A0A1S3XRQ8 [46-58]	0	1419.82	High	High	High	High	High	High	1.11	41.6	37.5		7.67	41.6	39.9	36.4	33	38.5	39.8	Unique	3.62	High	0	3.516e-05
[K].NLPLVGEVGLGADLVR.[L]	1xiTRAQ8plex [N-Term]		2.83223e-07	0	1	2	2	A0A1S3ZEE9	A0A1S3ZEE9 [258-273]	0	1926.13	High	High	High	High	High	High	0.899	7.4	8.2		21.06	7.4	5.5	7.8	8.5	9.2	10.1	Unique	4.54	High	0	3.274e-07
[R].LHQLEEQLGTAVGEVR.[K]	1xiTRAQ8plex [N-Term]		5.62613e-07	0	1	1	2	A0A1S4C7U3	A0A1S4C7U3 [385-400]	0	2083.14	High	High	High	High	High	High	0.924	17.9	19.4		17.54	17.9	24.1	20.1	19.9	14.7	18.3	Unique	4.3	High	0	6.154e-07
[K].DPNNHPFVIK.[F]	1xiTRAQ8plex [D/K]		0.00023406	0	1	1	1	A0A1S4DND2	A0A1S4DND2 [249-258]	0	1789.02	High	High	High	High	High	High	0.839	157.5	187.6		13.81	157.5	162.7	160.9	193.9	198	222.3	Unique	2.76	High	0	0.0001647
[K].NLMGVMQGGSIPALSNLEEALK.[T]	1xiTRAQ8plex [N/K]		3.8979e-05	0	1	1	1	A0A1S3Y9D0	A0A1S3Y9D0 [503-524]	0	2880.58	Not Found	High	High	High	Not Found	High	0.01		2.2		33.16		2.9	1.5	2.7		1.6	Unique	2.4	High	0	3.047e-05
[K].EDFGGGHPDPNLTYAK.[E]	iTRAQ8plex [E]		9.40985e-05	0	3	4	1	A0A1S4A6S4; A0A1S4DPF3; A0A1S3Z0B7	A0A1S4A6S4 [260-275]; A0A1S4DPF3 [260-275]; A0A1S3Z0B7 [260-275]	0	2630.4	High	High	High	High	High	High	1.27	62.1	48.9		14.98	62.1	53.5	54.6	43.2	54.2	38.9	NotUnique	3.03	High	0	6.918e-05
[K].VTAELLFGADNPVIQQQR.[V]	1xiTRAQ8plex [N-Term]		0.000287095	0	1	2	1	A0A1S3XDE1	A0A1S3XDE1 [137-154]	0	2303.27	High	High	High	High	High	High	1.461	4.9	3.4		23	4.9	3.5	3.8	4.1	2.1	3.2	Unique	2.23	High	0	0.0002023
[R].ETVVEVPNVSWEDIGGLENVK.[R]	1xiTRAQ8plex [E/K]		7.44292e-05	0	1	6	2	A0A1S4CC76	A0A1S4CC76 [470-490]	0	2921.57	High	High	High	High	High	High	0.887	7.9	8.9		34.88	7.9	9.7	5.9	6.4	9	13.7	Unique	2.74	High	0	5.546e-05
[R].QVQEIQLTTSLDQEGIK.[R]	1xiTRAQ8plex [Q/K]		1.36284e-05	0	1	2	1	A0A1S4DN69	A0A1S4DN69 [354-370]	0	2538.42	High	High	High	High	High	High	0.962	13.4	13.9		9.75	13.4	15.6	14.5	11.9	14.1	13.5	Unique	3.27	High	0	1.157e-05
[R].DAALNAVQSPLLDIGIER.[A]	1xiTRAQ8plex [N-Term]		2.44454e-06	0	1	2	2	A0A1S4ANY9	A0A1S4ANY9 [347-364]	0	2199.23	High	High	High	High	High	High	0.697	1.5	2.2		22.43	1.5	2.1	1.8	3	2	2	Unique	3.03	High	0	2.373e-06
[R].ALVAPASLIAQNAGIEGEVVVEK.[V]	1xiTRAQ8plex [A/K]		6.24898e-05	0	2	2	5	A0A1S4D7A4; A0A1S4DSL7	A0A1S4D7A4 [495-517]; A0A1S4DSL7 [495-517]	0	2886.68	High	High	High	High	High	High	0.682	9.7	14.2		39.91	9.7	10.9	9.1	15.9	11.7	23.3	NotUnique	3.09	High	0	4.72e-05
[K].APDFEAEAVFDQEFIK.[V]	1xiTRAQ8plex [A/K]		0.000198458	0	1	2	5	A0A1S3ZLD2	A0A1S3ZLD2 [81-96]	0	2464.29	High	High	High	High	High	High	0.88	40.5	46		10.62	40.5	42.3	47.9	53.3	41.2	45	Unique	3.2	High	0	0.0001402
[R].VVNELDTIQFSIK.[K]	1xiTRAQ8plex [V/K]		6.17626e-05	0	1	2	1	A0A1S4AME4	A0A1S4AME4 [186-198]	0	2114.23	High	High	High	High	High	High	1.139	11.1	9.7		19.87	11.1	9.9	7.9	8.6	12.9	9.3	Unique	2.55	High	0	4.669e-05
[K].VTNPTLSPSHLQDLPGFTR.[S]	1xiTRAQ8plex [N-Term]		6.2367e-08	0	1	4	2	A0A1S3Z8J8	A0A1S3Z8J8 [66-84]	0	2384.29	High	High	High	High	High	High	0.915	41.8	45.6		6.77	41.8	44.4	49.1	42.9	48.8	43	Unique	3.62	High	0	8.13e-08
[K].LLVDEEAVEEGIFK.[K]	1xiTRAQ8plex [L/K]		1.90547e-05	0	1	1	1	A0A1S4CCI1	A0A1S4CCI1 [516-529]	0	2199.24	High	High	High	High	High	High	0.831	12.9	15.6		7.51	12.9	17	15.4	16	15.7	13.8	Unique	2.87	High	0	1.574e-05
[K].ASFDAPAGDTPLSLDFTGMGK.[G]	1xiTRAQ8plex [A/K]		6.27258e-06	0	2	2	4	A0A1S4DQ09; A0A1S4APQ9	A0A1S4DQ09 [629-649]; A0A1S4APQ9 [629-649]	0	2706.39	High	High	High	High	High	High	1.088	77.9	71.6		8.04	77.9	73.5	78.1	65.9	65.2	75.2	NotUnique	2.24	High	8.183e-05	0.0002791
[K].ESVLPSSVTAR.[V]	1xiTRAQ8plex [N-Term]		4.90096e-05	0	2	2	14	A0A1S4C7C1; A0A1S3ZDI1	A0A1S4C7C1 [679-689]; A0A1S3ZDI1 [676-686]	0	1449.82	High	High	High	High	High	High	1.079	699.9	648.8		6.61	699.9	705.2	655.3	649.4	649.4	584.5	NotUnique	3.1	High	0.0009664	0.005527
[K].HILNLGHGIK.[V]	1xiTRAQ8plex [H/K]		1.08957e-07	0	3	8	3	A0A1S4C086; A0A1S3XTT0; A0A1S4DF13	A0A1S4C086 [366-375]; A0A1S3XTT0 [364-373]; A0A1S4DF13 [365-374]	0	1710.06	High	High	High	High	High	High	0.787	564.5	717.4		13.34	564.5	620.8	671.7	874.3	725.9	694.3	NotUnique	5.59	High	0	1.361e-07
[R].NQNLILVPFADLTNHNAR.[V]	1xiTRAQ8plex [N-Term]		2.30795e-07	0	2	2	1	A0A1S4BM70; P94026	A0A1S4BM70 [232-249]; P94026 [232-249]	0	2354.29	High	High	High	High	High	High	1.135	9.5	8.3		34.98	9.5	12.6	6.1	8.5	5.2	9.2	NotUnique	4.22	High	0	2.712e-07
[R].IMIHQPLGGASGQAIDVEIQAR.[E]	1xiTRAQ8plex [N-Term]		3.56989e-08	0	1	2	2	A0A1S3XHP3	A0A1S3XHP3 [202-223]	0	2608.42	High	High	High	High	High	High	1.37	17.6	12.9		20.42	17.6	12.4	8.4	14.4	14.6	14.5	Unique	4.53	High	0	5.162e-07
[R].AFTIGIGGPVGTGK.[T]	1xiTRAQ8plex [A/K]		2.48831e-05	0	1	3	2	A0A1S3YVE9	A0A1S3YVE9 [65-78]	0	1883.12	High	High	High	High	High	High	0.984	51.8	52.6		7.57	51.8	53.2	46.3	57.3	52.9	53.4	Unique	3.8	High	0	2.013e-05
[R].LEIQAIADDITSK.[Y]	1xiTRAQ8plex [L/K]		8.54081e-07	0	1	2	7	A0A1S3XVT6	A0A1S3XVT6 [93-105]	0	2025.17	High	High	High	High	High	High	1.053	137.4	130.5		9.58	137.4	141.5	146	120.7	126.1	118.3	Unique	4.25	High	0	9.025e-07
[R].VEPASAIVQR.[F]	1xiTRAQ8plex [N-Term]		0.000186894	0	2	2	3	A0A1S3Z1F3; A0A1S4A4P8	A0A1S3Z1F3 [959-968]; A0A1S4A4P8 [50-59]	0	1373.81	High	High	High	High	High	High	1.194	210.6	176.3		16.56	210.6	207.9	204.8	144.8	172.4	151.9	NotUnique	3.15	High	0	0.0001321
[K].AAHMLGLPEVSDFFAK.[L]	1xiTRAQ8plex [A/K]		0.000244439	0	1	2	4	A0A1S3YT57	A0A1S3YT57 [119-134]	0	2341.28	High	High	High	High	High	High	0.809	23.3	28.8		32.76	23.3	17.9	19.3	33.5	35.1	38	Unique	2.68	High	0.00137	0.007586
[K].AFADEIGIPFMETSAK.[SN]	1xiTRAQ8plex [A/K]		7.24391e-05	0	2	4	2	A0A1S3ZZM0; A0A1S3YRU3	A0A1S3ZZM0 [138-153]; A0A1S3YRU3 [138-153]	0	2335.25	High	High	High	High	High	High	0.923	20.6	22.3		11.12	20.6	23.8	21.9	18.2	24.7	22.7	NotUnique	2.81	High	0	5.413e-05
[K].LMEMDLAMVSAAVK.[E]	1xiTRAQ8plex [L/K]		2.8829e-05	0	1	2	2	A0A1S3XM03	A0A1S3XM03 [182-195]	0	2117.16	High	High	High	High	High	High	0.582	8.3	14.2		47.52	8.3	13	9.8	25.7	13.6	8.9	Unique	2.77	High	0	2.308e-05
[K].VIPAGSAGGGK.[K]	1xiTRAQ8plex [V/K]		1.46834e-06	0	2	4	4	A0A1S3ZBE2; A0A1S4BRV1	A0A1S3ZBE2 [143-153]; A0A1S4BRV1 [143-153]	0	1521.92	High	High	High	High	High	High	1.021	370.5	362.7		24.34	370.5	321.4	274.8	312.1	413.7	491.5	NotUnique	3.3	High	0	1.488e-06
[K].DAGGFEALVTGK.[I]	1xiTRAQ8plex [D/K]		8.78366e-05	0	2	2	2	A0A1S4DGZ9; A0A1S3X395	A0A1S4DGZ9 [82-93]; A0A1S3X395 [82-93]	0	1773	High	High	High	High	High	High	0.954	83.7	87.8		6.57	83.7	87.8	96.3	89.7	82.9	82	NotUnique	3.76	High	0	6.82e-05
[K].SAIGIGTLLQDGLGDTIR.[V]	1xiTRAQ8plex [N-Term]		2.19938e-05	0	1	3	3	A0A1S4ADE2	A0A1S4ADE2 [325-342]	0	2104.19	High	High	High	High	High	High	0.887	5.7	6.4		5.36	5.7	6.5	5.9	6.2	6.5	6.8	Unique	2.68	High	0	0.0001163
[K].VGLDVAEAQHLMDGLDWQGAVK.[D]	1xiTRAQ8plex [V/K]		9.21165e-06	0	1	1	4	A0A1S4CZL8	A0A1S4CZL8 [117-138]	0	2960.58	High	High	High	High	High	High	1.05	20.4	19.5		21.5	20.4	13.6	20.1	21.2	17.6	24.9	Unique	3.58	High	0	8.047e-06
[K].GEELGLSDGSSSLWK.[S]	1xiTRAQ8plex [G/K]		1.33708e-07	0	2	2	3	A0A1S4DQ09; A0A1S4APQ9	A0A1S4DQ09 [599-613]; A0A1S4APQ9 [599-613]	0	2173.16	High	High	High	High	High	High	0.956	61	63.8		2.52	61	64.9	65.1	62.2	61.9	64.9	NotUnique	4.23	High	0	1.639e-07
[R].EIAQTMSHAANK.[LV]	1xiTRAQ8plex [E/K]		1.55474e-05	0	1	2	3	A0A1S4AT90	A0A1S4AT90 [256-267]	0	1909.04	High	High	High	High	High	High	1.077	139.8	129.9		7.5	139.8	133.2	129	116.3	127.6	143.2	Unique	3.48	High	0	1.305e-05
[K].EAVDIAIAAFEK.[Y]	1xiTRAQ8plex [E/K]		8.13394e-05	0	1	2	2	A0A1S3ZJR2	A0A1S3ZJR2 [50-61]	0	1885.09	High	High	High	High	High	High	1.049	17.7	16.9		31.18	17.7	20.3	19.3	16.6	7.9	20.4	Unique	3.03	High	0	7.092e-05
[R].LGALPGLTNK.[K]	1xiTRAQ8plex [L/K]		0.000118556	0	1	1	3	A0A140G1R6	A0A140G1R6 [15-24]	0	1592	High	High	High	High	High	High	1.036	122.2	118		12.62	122.2	116.7	113.7	98.8	120.5	140.2	Unique	3.38	High	0	8.601e-05
[K].TLFAESGIVEDVEIIK.[T]	1xiTRAQ8plex [T/K]		8.07411e-07	0	1	1	2	A0A1S3Z3J7	A0A1S3Z3J7 [110-125]	0	2371.36	High	High	High	High	High	High	0.871	43.5	49.9		26.59	43.5	59.9	65.1	51.5	34.3	38.7	Unique	3.42	High	0	1.131e-06
[K].IVPASAIPDGWMGLDIGPDSVK.[T]	1xiTRAQ8plex [I/K]; 1xOxidation [M12]		0.000293389	0	2	4	10	A0A1S4AJ36; Q42961	A0A1S4AJ36 [359-380]; Q42961 [359-380]	0	2862.55	High	High	High	High	High	High	0.867	72.6	83.7		10.39	72.6	91.2	90.6	87.4	78.5	71.1	NotUnique	3.52	High	8.183e-05	0.0002375
[K].IVPASAIPDGWMGLDIGPDSVK.[T]	1xiTRAQ8plex [I/K]		9.12654e-05	0	2	4	17	A0A1S4AJ36; Q42961	A0A1S4AJ36 [359-380]; Q42961 [359-380]	0	2846.56	High	High	High	High	High	High	1.019	114.5	112.4		11.84	114.5	120.8	129.3	112.5	103.2	96.1	NotUnique	3.53	High	0.0003828	0.001451
[K].GIFTNVISPTTK.[A]	1xiTRAQ8plex [G/K]		5.0378e-05	0	1	1	6	A0A1S3YEX0	A0A1S3YEX0 [307-318]	0	1886.12	High	High	High	High	High	High	0.874	119.4	136.5		8.1	119.4	128.7	151.8	142.4	135.9	123.9	Unique	3.44	High	0.0001775	0.0005623
[K].ATVTTVIPLPPEEEK.[E]	1xiTRAQ8plex [A/K]		2.89439e-05	0	1	2	5	A0A1S3WZA4	A0A1S3WZA4 [164-178]	0	2232.29	High	High	High	High	High	High	0.895	72.3	80.8		9.71	72.3	81.5	82.9	68.7	80.5	90.5	Unique	3.31	High	0	2.316e-05
[R].LSELLGVEVK.[I]	1xiTRAQ8plex [L/K]		0.000235637	0	1	2	4	Q42962	Q42962 [84-93]	0	1695.05	High	High	High	High	High	High	0.932	34.1	36.6		9.11	34.1	32.9	34.5	38.8	35.7	41.2	Unique	2.94	High	0	0.0001655
[K].TAISEGLAQR.[I]	1xiTRAQ8plex [N-Term]		0.000260995	0	1	2	1	A0A1S4CAS7	A0A1S4CAS7 [292-301]	0	1349.77	High	High	High	High	High	High	1.05	84.2	80.2		8.81	84.2	85.6	81.2	85.2	80.7	68.2	Unique	2.63	High	0	0.0001835
[K].AALPLLSDDQLHDMMEAPLR.[S]	1xiTRAQ8plex [N-Term]		4.23522e-06	0	1	1	4	A0A1S4CQN8	A0A1S4CQN8 [59-78]	0	2540.32	High	High	High	High	High	High	0.765	26.2	34.2		16.64	26.2	41.5	35.1	36.4	26	32.3	Unique	3.17	High	0	0.0001955
[R].MDLTAIHEILEK.[L]	1xiTRAQ8plex [M/K]		0.000144438	0	1	2	1	A0A1S4BR53	A0A1S4BR53 [345-356]	0	2021.16	High	High	High	High	High	High												NoQuanValues	2.58	High	0	0.0001036
[R].DLDSVSFSEWFMSK.[G]	1xiTRAQ8plex [D/K]		0.000115477	0	1	2	2	A0A1S3Y5A1	A0A1S3Y5A1 [230-243]	0	2286.16	High	High	High	High	High	High	1.008	33.3	33		9.83	33.3	34	36.9	28.6	30.9	34.6	Unique	2.07	High	0	8.381e-05
[K].DLGLVGEQGDIIFWEPK.[-]	1xiTRAQ8plex [D/K]		5.7118e-05	0	2	2	2	A0A1S4BM70; P94026	A0A1S4BM70 [475-491]; P94026 [475-491]	0	2524.39	High	High	High	High	High	High	0.875	12	13.7		30.15	12	14.4	13.1	20.3	10.7	9.9	NotUnique	2.41	High	0	4.348e-05
[R].IIAGTAANMGIDIDPPVLQPK.[K]	1xiTRAQ8plex [I/K]		9.05698e-05	0	1	1	5	A0A1S4C696	A0A1S4C696 [192-212]	0	2742.57	High	High	High	High	High	High	0.694	12.4	17.9		23.55	12.4	25	17.7	17	15.3	14.4	Unique	3.14	High	0	6.662e-05
[K].NALVNASFGVAPGLQFK.[A]	1xiTRAQ8plex [N/K]		7.60186e-06	0	1	1	1	A0A1S3ZPU9	A0A1S3ZPU9 [97-113]	0	2341.35	High	High	High	High	High	High	0.944	14	14.9		8.95	14	15.3	15.7	16.3	13.9	13.1	Unique	3.97	High	0	6.756e-06
[K].LVVVWTLDPSER.[D]	1xiTRAQ8plex [N-Term]		9.7384e-05	0	1	2	11	A0A1S4D206	A0A1S4D206 [76-87]	0	1717.98	High	High	High	High	High	High	1.053	72.2	68.6		12.6	72.2	61.4	61.3	75.7	64.6	79.9	Unique	3.08	High	0	7.136e-05
[R].GKDAVFEEVDSLLSR.[V]	1xiTRAQ8plex [G/K]		3.32943e-06	0	1	1	1	A0A1S3Y0E5	A0A1S3Y0E5 [284-298]	1	2273.26	High	High	High	High	High	High	0.935	26.6	28.5		11.89	26.6	28.1	33.9	25.4	26	29.2	Unique	2.7	High	0	3.159e-06
[R].FEQLGVEFVK.[K]	1xiTRAQ8plex [F/K]		4.37149e-05	0	2	2	2	A0A1S4C9I1; A0A1S3XF65	A0A1S4C9I1 [191-200]; A0A1S3XF65 [191-200]	0	1804.05	High	High	High	High	High	High	0.933	98.5	105.6		15.47	98.5	99.8	120.9	123.2	99.9	84.2	NotUnique	4.23	High	0	3.389e-05
[R].ILAQNAPWTSTADDLRPLFEK.[Y]	1xiTRAQ8plex [I/K]		6.05686e-05	0	1	1	4	A0A1S3ZE61	A0A1S3ZE61 [97-117]	0	2994.65	High	High	High	High	High	High	1.212	45.7	37.7		23.78	45.7	52.7	35.9	37.4	33.1	29.3	Unique	2.87	High	0	4.589e-05
[K].AAVTPAFAPQFPGLNGLGISMAR.[L]	1xiTRAQ8plex [N-Term]		1.67051e-05	0	1	1	2	Q7XZV3	Q7XZV3 [67-89]	0	2590.41	High	High	High	High	High	High	0.526	3.8	7.2		50.44	3.8	6.5	4.2	13.4	7.2	4.9	Unique	2.82	High	0	1.395e-05
[R].TLFDLQEISAQIR.[E]	1xiTRAQ8plex [N-Term]		0.000249332	0	1	2	1	A0A1S4ADE2	A0A1S4ADE2 [650-662]	0	1838.03	High	High	High	High	High	High												NoQuanValues	2.17	High	0	0.0001754
[R].LAVQLVTGGSGVK.[S]	1xiTRAQ8plex [L/K]		9.44583e-05	0	1	1	1	A0A1S4DRB5	A0A1S4DRB5 [394-406]	0	1837.14	High	High	High	High	High	High	0.974	27.6	28.4		7.87	27.6	29.5	24.5	28.6	29.8	29.4	Unique	3.12	High	0	6.946e-05
[K].ALQAGTSHNLGQNFSR.[A]	1xiTRAQ8plex [N-Term]		2.1877e-08	0	2	2	1	A0A1S4BG03; A0A1S3YTC2	A0A1S4BG03 [283-298]; A0A1S3YTC2 [283-298]	0	2005.05	High	High	High	High	High	High	1.09	58.5	53.7		6.67	58.5	55.1	56.4	57	48.8	51.1	NotUnique	4.77	High	0	3.105e-08
[K].AEQELPLILSAELK.[L]	1xiTRAQ8plex [A/K]		6.22465e-05	0	2	2	2	A0A1S4C187; A0A1S4B6Z4	A0A1S4C187 [62-75]; A0A1S4B6Z4 [62-75]	0	2162.29	High	High	High	High	High	High	0.519	11.4	22		37.34	11.4	16.2	16.7	21.6	19.4	36.2	NotUnique	2.27	High	0	4.695e-05
[R].ENFVSEVWNWK.[N]	1xiTRAQ8plex [E/K]		0.000265243	0	1	6	1	A0A1S3ZHA8	A0A1S3ZHA8 [215-225]	0	2046.09	High	High	High	High	High	High												NoQuanValues	3.11	High	0	0.0001865
[K].SQPLTITEFLQK.[I]	1xiTRAQ8plex [S/K]		1.21378e-05	0	1	2	1	A0A1S3XBL8	A0A1S3XBL8 [245-256]	0	2013.18	High	High	High	High	High	High	0.919	30.7	33.4		20.74	30.7	39	41.8	32.2	28.3	25.5	Unique	3.52	High	0	1.038e-05
[K].AIGSGSEGADSSLQEQFNK.[D]	1xiTRAQ8plex [A/K]		1.79949e-07	0	1	2	2	A0A1S4B8G0	A0A1S4B8G0 [167-185]	0	2533.3	High	High	High	High	High	High	1.106	63.1	57		10.18	63.1	52.1	54.5	55	56.6	67	Unique	3.84	High	0	2.157e-07
[K].DDGSLATFIGFR.[V]	1xiTRAQ8plex [N-Term]		0.000214977	0	1	2	2	A0A1S4AMP7	A0A1S4AMP7 [44-55]	0	1602.84	High	High	High	High	High	High	0.912	33.1	36.2		18.84	33.1	36.6	35	46.8	35.1	27.7	Unique	3.39	High	0	0.0001513
[K].EAEAPVGFTPPQLDPNTPSPIFGGSTGGLLR.[K]	1xiTRAQ8plex [N-Term]		1.66289e-06	0	2	2	12	A0A1S3ZIE1; A0A1S3XBE6	A0A1S3ZIE1 [56-86]; A0A1S3XBE6 [59-89]	0	3426.78	High	High	High	High	High	High	1.097	20.9	19		24.05	20.9	16.2	22.6	12.3	21.6	22.4	NotUnique	4.09	High	0	2.535e-06
[R].AVMDAATIAGLHPLR.[L]	1xiTRAQ8plex [N-Term]		4.40848e-06	0	1	2	1	A0A1S3ZV02	A0A1S3ZV02 [155-169]	0	1840.04	High	High	High	High	High	High	0.998	28.2	28.2		11.05	28.2	26.8	28.3	26.2	26.2	33.6	Unique	4.52	High	0	4.088e-06
[R].LNVVPTVTMLGVIK.[A]	1xiTRAQ8plex [L/K]		0.000138677	0	3	3	4	A0A1S4CQG1; A0A1S3ZGF9; A0A1S4CNL5	A0A1S4CQG1 [8-21]; A0A1S3ZGF9 [8-21]; A0A1S4CNL5 [8-21]	0	2092.3	High	High	High	High	High	High	1.083	45.2	41.8		14.09	45.2	43.4	44.6	33.4	38.8	48.7	NotUnique	3.15	High	0	0.0001483
[R].RIEAEELTLDASEIVITSTR.[Q]	1xiTRAQ8plex [N-Term]		0.000118112	0	1	3	1	A0A1S3X5N4	A0A1S3X5N4 [367-386]	1	2550.39	High	High	High	High	High	High	1.141	7.6	6.7		28.6	7.6	8.3	3.4	7.6	7.2	6.9	Unique	3.68	High	0	8.56e-05
[K].LPEGPWSATSAVADPK.[N]	1xiTRAQ8plex [L/K]		1.73157e-05	0	1	2	1	A0A1S3ZU41	A0A1S3ZU41 [66-81]	0	2234.23	High	High	High	High	High	High	0.841	34.8	41.4		5.31	34.8	40	40.6	43.8	38.9	43.5	Unique	2.65	High	0	1.441e-05
[K].ALEGAIILESFPK.[T]	1xiTRAQ8plex [A/K]		0.000140227	0	1	2	1	A0A1S4C8R0	A0A1S4C8R0 [120-132]	0	1996.19	High	High	High	High	High	High	0.77	8.4	10.9		17.54	8.4	7.8	10.9	11.8	11	12.9	Unique	2.73	High	0	0.0001006
[R].LGIQAFQPVLVEGR.[A]	1xiTRAQ8plex [N-Term]		4.26932e-06	0	1	1	1	A0A140G1Q3	A0A140G1Q3 [468-481]	0	1831.07	High	High	High	High	High	High												NoQuanValues	3.74	High	0	3.964e-06
[R].LLGIDDENAPTRDDLAAALEEINEGK.[V]	1xiTRAQ8plex [L/K]		0.000173364	0	1	2	1	A0A1S4CDU3	A0A1S4CDU3 [131-156]	1	3390.78	High	High	High	High	High	High	0.925	2.9	3.2		9.86	2.9	2.9	3.5	3.5	3.2	2.8	Unique	2.75	High	0	0.0001229
[K].IDILVAGIGTGGTISGAGR.[F]	1xiTRAQ8plex [N-Term]		8.3265e-08	0	2	2	8	W8R6T6; A0A1S4CCJ9	W8R6T6 [238-256]; A0A1S4CCJ9 [238-256]	0	2032.17	High	High	High	High	High	High	0.9	71	78.9		14.19	71	83.2	70.1	96.5	73.9	70.6	NotUnique	5.01	High	0	1.95e-07
[K].IDQDVNAIQVVILVPTR.[E]	1xiTRAQ8plex [N-Term]		9.4354e-06	0	1	2	1	A0A1S3X8T3	A0A1S3X8T3 [192-208]	0	2197.29	High	High	High	High	High	High	1.162	3.3	2.8		24.34	3.3	3	2.5	2.8	3.8	1.9	Unique	3.38	High	0	8.252e-06
[K].NGEWSIVQGLSIDEFSR.[K]	1xiTRAQ8plex [N-Term]		4.92817e-07	0	2	3	1	A0A1S3Y9D7; A0A1S3XCK8	A0A1S3Y9D7 [294-310]; A0A1S3XCK8 [294-310]	0	2241.15	High	High	High	High	High	High	1.147	2.9	2.6		18.46	2.9	3.4	2.5	2.3	2.2	2.4	NotUnique	3.8	High	0	5.444e-07
[R].VHGQVPTHEPLWR.[L]	1xiTRAQ8plex [N-Term]		5.45191e-06	0	1	1	3	A0A1S3XMZ5	A0A1S3XMZ5 [58-70]	0	1860.02	High	High	High	High	High	High	1.167	72.7	62.3		18.79	72.7	77.6	67.3	65.2	52.9	48.5	Unique	5.58	High	0	4.976e-06
[R].GAFGQAFNTLQQLPVPIK.[D]	1xiTRAQ8plex [G/K]		2.07365e-06	0	1	1	3	A0A1S3X395	A0A1S3X395 [224-241]	0	2537.47	High	High	High	High	High	High	0.789	14.7	18.6		15.33	14.7	15.9	23.4	17.4	18.8	17.6	Unique	2.96	High	0	2.039e-06
[R].GEISASEFR.[L]	1xiTRAQ8plex [N-Term]		0.000263539	0	1	1	16	A0A140G1P7	A0A140G1P7 [120-128]	0	1299.68	High	High	High	High	High	High	0.969	1005.5	1037.7		2.84	1005.5	1012.2	1072.5	1057.9	1042.5	1003.2	Unique	2.61	High	0.00159	0.008317
[K].LVADFGSLELSPVDGR.[T]	1xiTRAQ8plex [N-Term]		1.7287e-07	0	3	7	3	A0A1S4A3N8; A0A1S3ZPT9; A0A1S3YJJ8	A0A1S4A3N8 [511-526]; A0A1S3ZPT9 [716-731]; A0A1S3YJJ8 [707-722]	0	1979.08	High	High	High	High	High	High	0.977	20.7	21.2		14.79	20.7	25.1	19.5	17	21.3	22.9	NotUnique	3.49	High	0	2.074e-07
[K].NGVEEVLGLGPLSDFEK.[Q]	1xiTRAQ8plex [N/K]		1.0823e-06	0	2	2	3	A0A1S4CNK5; A0A1S3YXG6	A0A1S4CNK5 [301-317]; A0A1S3YXG6 [301-317]	0	2411.33	High	High	High	High	High	High	0.92	26.9	29.2		34.17	26.9	42.9	33.6	26.3	15.9	27.2	NotUnique	3.96	High	0	1.124e-06
[K].GQDGHEVFFR.[I]	1xiTRAQ8plex [N-Term]		5.44944e-05	0	1	1	1	A0A1S3ZM25	A0A1S3ZM25 [31-40]	0	1495.76	High	High	High	High	High	High	1.042	82.8	79.5		7.28	82.8	79	71.8	82.9	76.6	86.9	Unique	3.7	High	0	4.148e-05
[R].SIDEGAAFGFPETPEDAAK.[A]	1xiTRAQ8plex [S/K]		7.21583e-07	0	1	2	1	A0A1S3YU94	A0A1S3YU94 [467-485]	0	2560.3	High	High	High	High	High	High	1.305	25	19.2		14.36	25	22.9	20.9	15.9	18.1	18	Unique	3.81	High	0	7.744e-07
[K].VGEIVDIVGLK.[D]	1xiTRAQ8plex [V/K]		2.05536e-05	0	1	1	5	A0A1S4CLZ9	A0A1S4CLZ9 [325-335]	0	1750.09	High	High	High	High	High	High	0.806	58.6	72.7		10.03	58.6	73.7	72.1	84	69.9	64	Unique	3.56	High	0	1.691e-05
[R].ISGVEAVAFLK.[G]	1xiTRAQ8plex [I/K]		0.000146046	0	1	1	1	A0A1S4CF12	A0A1S4CF12 [19-29]	0	1742.07	High	High	High	High	High	High	1.022	24.8	24.3		6.93	24.8	26.6	24.8	22.5	22.8	24.7	Unique	2.48	High	0	0.0001047
[R].DNLTLWTSDNAEDAGDDIK.[E]	1xiTRAQ8plex [D/K]		1.17559e-05	0	1	1	2	Q75ZD4	Q75ZD4 [230-248]	0	2701.34	High	High	High	High	High	High	0.948	27.1	28.6		22.17	27.1	36.5	32	24.1	20.6	29.7	Unique	3.21	High	0	1.01e-05
[K].TVFIIGATNRPDIIDPALLRPGR.[L]	1xiTRAQ8plex [N-Term]		6.12823e-05	0	3	11	1	A0A1S3ZXX3; A0A1S4B8U9; A0A1S4CC76	A0A1S3ZXX3 [621-643]; A0A1S4B8U9 [621-643]; A0A1S4CC76 [620-642]	0	2809.64	High	High	High	High	High	High	0.903	17.8	19.8		6.08	17.8	20.6	19.2	18.1	19.6	21.2	NotUnique	2.64	High	0	4.625e-05
[K].KAPNVSLGETVK.[A]	iTRAQ8plex [K]		1.95159e-05	0	1	7	1	A0A1S3Z980	A0A1S3Z980 [317-328]	1	2155.32	High	High	High	High	High	High	1.142	85	74.4		17.91	85	87	83.4	52.7	73.8	75.4	Unique	2.67	High	0	1.608e-05
[R].SGGSVGTGNATVALDPSIIAFDDLR.[S]	1xiTRAQ8plex [N-Term]		2.42835e-08	0	1	1	1	A0A1S4A367	A0A1S4A367 [28-52]	0	2737.43	High	High	High	High	High	High	0.638	1.7	2.7		11.74	1.7	2.3	2.6	3.1	2.8	2.8	Unique	3.65	High	0	3.409e-08
[R].VGLTALTMAEYFR.[D]	1xiTRAQ8plex [V/Y]		0.000136128	0	1	1	2	A0A140G1S2	A0A140G1S2 [249-261]	0	2080.17	High	High	High	High	High	High	0.966	39.6	41		26.5	39.6	41.4	47.6	53.4	37.7	24.8	Unique	2.18	High	0.0007783	0.004098
[K].IGQVAIGGGGGNPFLGQQMSTQK.[D]	1xiTRAQ8plex [I/K]		4.98124e-08	0	4	5	5	A0A1S4B8T4; A0A1S4DML1; A0A1S4C8D8; A0A1S4CRH1	A0A1S4B8T4 [620-642]; A0A1S4DML1 [625-647]; A0A1S4C8D8 [617-639]; A0A1S4CRH1 [617-639]	0	2853.55	High	High	High	High	High	High	1.097	105.9	96.6		18.34	105.9	111.4	113.5	101	84.2	72.6	NotUnique	5.52	High	0	6.61e-08
[R].KISAHIAASVATK.[A]	iTRAQ8plex [K]		5.96293e-05	0	2	2	3	A0A1S4CM79; A0A1S3YR16	A0A1S4CM79 [546-558]; A0A1S3YR16 [546-558]	1	2209.38	High	High	High	High	High	High	1.184	44.6	37.6		24.14	44.6	51.3	34.3	27.2	34.2	41.2	NotUnique	4.05	High	0	4.512e-05
[K].SQPGEVVKPDQFK.[GA]	iTRAQ8plex [S]		9.32286e-06	0	1	7	2	A0A1S4A3V9	A0A1S4A3V9 [308-320]	0	2371.37	High	High	High	High	High	High	0.881	177.6	201.5		12.49	177.6	175.7	179.4	197.2	227.7	227.5	Unique	3.96	High	0	8.155e-06
[R].TLNTAHHDDFHQANFTGASIQK.[G]	1xiTRAQ8plex [T/K]		5.09285e-06	0	1	1	2	A0A1S3YUZ2	A0A1S3YUZ2 [374-395]	0	3061.57	High	High	High	High	High	High	1.393	105.9	76.1		11.39	105.9	84.9	82	62.6	77.1	73.7	Unique	4.1	High	0	4.669e-06
[R].LAVQLVAGGSGVK.[S]	1xiTRAQ8plex [L/K]		9.16151e-05	0	1	3	2	A0A1S3ZL41	A0A1S3ZL41 [394-406]	0	1807.13	High	High	High	High	High	High	1.035	54.7	52.8		9.69	54.7	48.9	55.5	60.1	52.2	47.5	Unique	3.06	High	0	6.744e-05
[K].AQLEVGGNVQGIFDLGPGR.[F]	1xiTRAQ8plex [N-Term]		1.36418e-07	0	1	2	2	A0A0N7CV06	A0A0N7CV06 [449-467]	0	2231.21	High	High	High	High	High	High	1.135	22	19.3		6.36	22	20.7	18.1	18.4	20.6	19	Unique	4.74	High	0	1.671e-07
[R].TGSGDAVVAGIMR.[K]	1xiTRAQ8plex [N-Term]		0.000203379	0	1	2	1	A0A1S4A5Y5	A0A1S4A5Y5 [417-429]	0	1537.83	High	High	High	High	High	High	0.988	23.9	24.2		24.62	23.9	33.2	23.6	25.9	20.9	17.4	Unique	2.62	High	0	0.0001434
[K].ANLMVGNVLALR.[S]	1xiTRAQ8plex [N-Term]		0.000194314	0	1	1	1	A0A1S3XXQ5	A0A1S3XXQ5 [94-105]	0	1574.94	High	High	High	High	High	High	1.296	18.9	14.6		12.26	18.9	12.4	16.3	14.3	13.5	16.5	Unique	2.97	High	0	0.0001373
[R].MLGADVDLVVGDVTK.[S]	1xiTRAQ8plex [M/K]		3.17296e-06	0	1	1	1	A0A1S3YZU2	A0A1S3YZU2 [169-183]	0	2140.21	High	High	High	High	High	High	1.025	8	7.9		30.03	8	7.9	10.6	9.2	4.3	7.2	Unique	2.8	High	0	3.018e-06
[R].EGDVLTLLESER.[E]	1xiTRAQ8plex [N-Term]		0.000109538	0	1	2	2	A0A1S4AS05	A0A1S4AS05 [48-59]	0	1664.9	High	High	High	High	High	High	1.039	19.8	19.1		21.22	19.8	19.3	19.5	15.2	15.9	25.4	Unique	3.2	High	0	7.97e-05
[R].IFNVLGEPVDNLGPVDTSTTSPIHR.[S]	1xiTRAQ8plex [N-Term]		3.20324e-08	0	1	1	9	A0A140G1S2	A0A140G1S2 [110-134]	0	2982.58	High	High	High	High	High	High	0.897	39.5	44		22.63	39.5	42.7	44.7	59.9	39.6	33	Unique	4.77	High	0	4.408e-08
[R].IEAAVLDTLNR.[G]	1xiTRAQ8plex [N-Term]		0.000232491	0	1	1	4	A0A1S3Z8Z5	A0A1S3Z8Z5 [359-369]	0	1518.88	High	High	High	High	High	High	0.887	34.1	38.5		13.87	34.1	41.5	44.4	40.9	32.3	33.4	Unique	3.39	High	0	0.0001634
[K].INGVPIELVQPEILR.[Y]	1xiTRAQ8plex [N-Term]		2.97607e-05	0	1	6	1	A0A1S3Y1I0	A0A1S3Y1I0 [38-52]	0	1994.2	High	High	High	High	High	High	1.216	17.8	14.7		22.24	17.8	11.9	15.5	13.9	12.1	19.9	Unique	2.54	High	0	2.377e-05
[R].VELGDATTASDPSGEHTISR.[S]	1xiTRAQ8plex [N-Term]		4.07548e-08	0	2	2	1	A0A1S4CHV4; A0A1S4CJ13	A0A1S4CHV4 [36-55]; A0A1S4CJ13 [36-55]	0	2347.17	High	High	High	High	High	High	0.995	17.9	18		16.19	17.9	21	18.6	13.7	16.7	20.2	NotUnique	4.21	High	0	5.489e-08
[K].LSSNPITTSQLVADEPAIFTGSEIR.[I]	1xiTRAQ8plex [N-Term]		5.54e-06	0	2	4	2	A0A1S4ABI5; A0A1S4C1Z5	A0A1S4ABI5 [303-327]; A0A1S4C1Z5 [303-327]	0	2950.57	High	High	Not Found	Not Found	Not Found	High	0.896	1.5	1.7			1.5					1.7	NotUnique	4.08	High	0	5.046e-06
[K].QVTVAAVDGK.[N]	1xiTRAQ8plex [Q/K]		0.000241213	0	1	1	3	A0A1S3YNF1	A0A1S3YNF1 [75-84]	0	1595.96	High	High	High	High	High	High	0.974	197.3	202.4		1.17	197.3	200.5	205.4	202.7	199.7	203.9	Unique	3.2	High	0	0.0001695
[K].KSEDELLAEK.[R]	iTRAQ8plex [K]		9.85028e-05	0	3	5	2	A0A1S3YQS9; A0A075EYQ1; A0A1S3XVI5	A0A1S3YQS9 [405-414]; A0A075EYQ1 [405-414]; A0A1S3XVI5 [405-414]	1	2074.22	High	High	High	High	High	High	1.217	134.1	110.2		12.04	134.1	120.2	126.7	101.5	108.3	94.3	NotUnique	1.93	High	0	7.212e-05
[R].DVPASAVFFIEDGK.[K]	1xiTRAQ8plex [D/K]		5.96293e-05	0	1	2	1	A0A1S3YZS5	A0A1S3YZS5 [169-182]	0	2103.16	High	High	High	High	High	High	1.01	20.2	20		13.84	20.2	17	21.4	18.5	19.2	24.1	Unique	3.41	High	0	4.517e-05
[R].MVLAASGVEHGELLK.[I]	1xiTRAQ8plex [M/K]		1.70416e-05	0	2	2	2	A0A1S4A843; A0A1S4AVT9	A0A1S4A843 [255-269]; A0A1S4AVT9 [242-256]	0	2162.25	High	High	High	High	High	High	1.141	45.9	40.2		4.25	45.9	41.4	41.7	37.4	40.5	40.2	NotUnique	4.04	High	0	1.422e-05
[R].LPVLVLSMK.[E]	1xiTRAQ8plex [L/K]		0.000279993	0	1	2	1	A0A1S4CM91	A0A1S4CM91 [135-143]	0	1608.04	High	High	High	High	High	High	0.86	32	37.2		6.39	32	35.4	34.1	37.9	38.8	39.8	Unique	3.02	High	0	0.000197
[K].TQIDEIVLVGGSTR.[I]	1xiTRAQ8plex [N-Term]		0.000206233	0	1	3	3	A0A1S4CH14	A0A1S4CH14 [362-375]	0	1792.01	High	High	High	High	High	High	0.961	50	52		14.22	50	58.9	60.5	48.5	48.9	43.3	Unique	2.77	High	0	0.0001454
[K].GNTVVLFVVSASDK.[Q]	1xiTRAQ8plex [G/K]		0.00013512	0	1	1	2	A0A1S4CNB7	A0A1S4CNB7 [239-252]	0	2044.19	High	High	High	High	High	High												NoQuanValues	2.44	High	0	9.703e-05
[K].HAGFHLDEIKPK.[G]	iTRAQ8plex [H]		4.95916e-05	0	1	1	1	A0A1S4CZJ7	A0A1S4CZJ7 [227-238]	0	2304.36	High	High	High	High	High	High	0.996	76.4	76.7		5.29	76.4	80.7	78.1	79.6	74.5	70.8	Unique	2.82	High	0	3.812e-05
[K].TNPLADIGVDFDAINR.[K]	1xiTRAQ8plex [N-Term]		0.00020409	0	1	5	1	A0A1S3Z926	A0A1S3Z926 [778-793]	0	2035.08	High	High	High	High	High	High	0.711	4.5	6.3		30.37	4.5	4.8	7.9	7.5	3.6	7.5	Unique	3.58	High	0	0.0001439
[K].ANFSGADLSDTLMDR.[M]	1xiTRAQ8plex [N-Term]		2.61002e-05	0	1	2	4	A0A1S4AWD0	A0A1S4AWD0 [147-161]	0	1916.93	High	High	High	High	High	High	0.94	78.1	83		8.78	78.1	79.4	85.3	94.7	76.3	79.5	Unique	2.6	High	0	2.108e-05
[K].ATLMVGNVLPLR.[S]	1xiTRAQ8plex [N-Term]		4.18558e-05	0	1	4	1	A0A1S3ZD03	A0A1S3ZD03 [94-105]	0	1587.96	High	High	High	High	High	High	1.151	15.5	13.5		15.77	15.5	12.3	10.6	14.8	13.7	16.1	Unique	3.37	High	0	3.256e-05
[K].GAQIFEAVGLSSEVMER.[C]	1xiTRAQ8plex [N-Term]		1.12503e-05	0	1	2	1	A0A1S4CUQ3	A0A1S4CUQ3 [869-885]	0	2127.11	High	High	High	High	High	High												NoQuanValues	2.92	High	0	9.698e-06
[R].AIMNIAPLAISTTGR.[G]	1xiTRAQ8plex [N-Term]		0.000192948	0	1	4	2	A0A1S3Z8X9	A0A1S3Z8X9 [354-368]	0	1833.06	High	High	High	High	High	High	0.938	20.6	21.9		36.35	20.6	14.2	20.4	17.7	22.1	35.1	Unique	2.39	High	0	0.0001364
[R].VIDLFSSADVVK.[Q]	1xiTRAQ8plex [V/K]		1.73157e-05	0	1	2	9	A0A1S3XHL0	A0A1S3XHL0 [91-102]	0	1901.12	High	High	High	High	High	High	0.947	139.2	147		11.28	139.2	128.7	143.2	154.4	137.2	171.5	Unique	4.04	High	0	1.442e-05
[K].AALPLLSDEQLHDMMEAPLR.[S]	1xiTRAQ8plex [N-Term]		5.74018e-07	0	1	2	2	A0A1S4ATY4	A0A1S4ATY4 [56-75]	0	2554.33	High	High	High	High	High	High	1.269	14	11.1		30.64	14	15.4	13.9	9.1	8.9	7.9	Unique	3.99	High	0	6.258e-07
[RK].TVVVSTAHGLK.[F]	1xiTRAQ8plex [T/K]		1.8984e-06	0	4	7	2	A0A1S3XPL8; A0A1S4AIS1; A0A1S3ZEA4; A0A1S3Y362	A0A1S3XPL8 [463-473]; A0A1S4AIS1 [446-456]; A0A1S3ZEA4 [466-476]; A0A1S3Y362 [441-451]	0	1720.06	High	High	High	High	High	High	1.015	208.6	205.5		2.84	208.6	210.2	213.4	201.4	201.1	201.5	NotUnique	4.29	High	0	1.881e-06
[R].QTFINFFQGK.[G]	1xiTRAQ8plex [Q/K]		0.000182943	0	2	2	5	A0A1S4B5E8; A0A1S4BYR7	A0A1S4B5E8 [90-99]; A0A1S4BYR7 [90-99]	0	1838.04	High	High	High	High	High	High	1.013	95.9	94.7		6.95	95.9	102.9	100.4	87.6	91.2	91.4	NotUnique	3.19	High	0	0.0001294
[K].TDLVGEFEVSSLIQR.[I]	1xiTRAQ8plex [N-Term]		8.46934e-06	0	1	1	2	A0A1S4CZJ7	A0A1S4CZJ7 [259-273]	0	1997.09	High	High	High	High	High	High	1.188	21.5	18.1		13.04	21.5	19.2	20.5	19.4	16.9	14.6	Unique	3.57	High	0	7.467e-06
[R].GQSWWFWAPPGTK.[M]	1xiTRAQ8plex [G/K]		3.48847e-05	0	1	4	7	A0A1S3ZK34	A0A1S3ZK34 [67-79]	0	2156.15	High	High	High	High	High	High	1.722	140.3	81.4		83.95	140.3	129.3	178.4	31.2	32.9	35.4	Unique	3.83	High	0	2.753e-05
[K].ENAEELVVALAEAK.[A]	1xiTRAQ8plex [E/K]		3.70226e-05	0	1	9	1	A0A1S4CRA4	A0A1S4CRA4 [45-58]	0	2094.19	High	High	High	High	High	High	0.659	8.9	13.5		26.35	8.9	9.6	14.5	16.4	10	17.2	Unique	2.36	High	0	2.912e-05
[K].WLHVNVDAAVAASTR.[I]	1xiTRAQ8plex [N-Term]		3.4064e-05	0	1	1	1	A0A1S4AAL1	A0A1S4AAL1 [192-206]	0	1914.05	High	High	High	High	High	High	0.935	14	15		16.45	14	13.2	15.7	12.5	14.8	18.8	Unique	2.6	High	0	2.696e-05
[K].IGQVAIGGGGGNPFLGQQMSTQK.[D]	1xiTRAQ8plex [I/K]; 1xOxidation [M19]		0.000100013	0	4	5	2	A0A1S4B8T4; A0A1S4DML1; A0A1S4C8D8; A0A1S4CRH1	A0A1S4B8T4 [620-642]; A0A1S4DML1 [625-647]; A0A1S4C8D8 [617-639]; A0A1S4CRH1 [617-639]	0	2869.55	High	High	High	High	High	High	0.683	3.9	5.7		58.51	3.9	10	2.9	8.6	3.1	4.1	NotUnique	1.84	High	0	7.314e-05
[K].IVEEHAAVEK.[A]	1xiTRAQ8plex [I/K]		2.68373e-05	0	2	2	5	A0A1S4AHU7; A0A1S4AJ51	A0A1S4AHU7 [98-107]; A0A1S4AJ51 [86-95]	0	1733.01	High	High	High	High	High	High	0.846	492	581.6		8.14	492	537.6	569.5	662.7	568.8	569.2	NotUnique	3.8	High	0	2.162e-05
[K].VATPTQAQEVHTEIR.[K]	1xiTRAQ8plex [N-Term]		4.46182e-06	0	1	1	1	A0A1S4D3H6	A0A1S4D3H6 [176-190]	0	1984.08	High	High	High	High	High	High												NoQuanValues	4.65	High	0	4.134e-06
[R].SFDVNKPGFEVDDIR.[G]	1xiTRAQ8plex [S/K]		0.000125412	0	2	5	1	A0A1S3XUU6; A0A1S4DDW7	A0A1S3XUU6 [253-267]; A0A1S4DDW7 [253-267]	0	2346.25	High	High	High	High	High	High	1.035	93.2	90		11.41	93.2	85.6	93	78.7	86.7	106	NotUnique	3.9	High	0	9.049e-05
[K].HVPGFIEQADELK.[S]	1xiTRAQ8plex [H/K]		0.000110369	0	1	1	2	A0A1S4DK72	A0A1S4DK72 [55-67]	0	2091.17	High	High	High	High	High	High	0.964	93.3	96.8		7.1	93.3	86.2	105.4	97.4	96.5	98.3	Unique	4.07	High	0	8.041e-05
[K].IPIEEVFEQLK.[C]	1xiTRAQ8plex [I/K]		9.32286e-06	0	1	2	2	A0A1S4ADW0	A0A1S4ADW0 [20-30]	0	1953.15	High	High	High	High	High	High	1.261	57.2	45.3		14.59	57.2	50.9	48.9	34.2	44.6	48	Unique	3.52	High	0	8.162e-06
[K].GTLNVLGSVAK.[T]	1xiTRAQ8plex [G/K]		0.000145509	0	2	2	2	A0A1S3ZJA2; A0A1S4BHA3	A0A1S3ZJA2 [104-114]; A0A1S4BHA3 [104-114]	0	1667.03	High	High	High	High	High	High	1.077	29.1	27.1		7.66	29.1	25.8	26.3	25.2	27.6	30.4	NotUnique	3.35	High	0	0.0001044
[K].FTAVAAAPVAAAGSGAAPAAAK.[E]	1xiTRAQ8plex [F/K]		3.20324e-08	0	1	1	3	A0A1S3ZEB9	A0A1S3ZEB9 [278-299]	0	2449.4	High	High	High	High	High	High	0.676	75	111		39.36	75	84.4	78.3	186.6	101	104.5	Unique	5.81	High	0	1.558e-07
[K].SISEEDLESPFVEFLSK.[M]	1xiTRAQ8plex [S/K]		3.97581e-05	0	1	1	2	A0A1S3XCI2	A0A1S3XCI2 [208-224]	0	2564.36	High	High	High	High	High	High	0.874	12.2	13.9		22.47	12.2	15.2	9	14.5	13.5	17.5	Unique	2	High	0	3.108e-05
[K].VVVIVGTITDDVR.[A]	1xiTRAQ8plex [N-Term]		6.12823e-05	0	1	1	6	A0A1S4DF55	A0A1S4DF55 [78-90]	0	1690.01	High	High	High	High	High	High	1.574	62.6	39.8		23.35	62.6	40	53.4	30.3	32.1	43.1	Unique	3.33	High	0	6.54e-05
[R].KEWGVPADLFGTLPGR.[Q]	1xiTRAQ8plex [K]		0.000188226	0	1	2	2	A0A1S3YPD8	A0A1S3YPD8 [160-175]	1	2351.33	High	High	High	High	High	High	0.952	29.1	30.6		4.95	29.1	28.1	31.6	31.4	30.3	31.6	Unique	2.54	High	0	0.0001333
[R].LHSLPTQDFVVR.[N]	1xiTRAQ8plex [N-Term]		0.000230929	0	1	2	1	A0A1S4B0G9	A0A1S4B0G9 [464-475]	0	1715.97	High	High	High	High	High	High												NoQuanValues	3.78	High	0	0.0001624
[R].SFLQVAATEEAVAPPLR.[V]	1xiTRAQ8plex [N-Term]		1.10277e-05	0	1	3	1	A0A1S3ZQ64	A0A1S3ZQ64 [8-24]	0	2103.18	High	High	High	High	High	High	1.22	9.4	7.7		46.79	9.4	8.8	3.6	11.1	10.7	4.1	Unique	3.97	High	0	9.521e-06
[R].VGFFSSGPPPR.[S]	1xiTRAQ8plex [N-Term]		0.000127777	0	2	2	12	A0A1S4B9H4; A0A1S3Z7S7	A0A1S4B9H4 [325-335]; A0A1S3Z7S7 [325-335]	0	1451.79	High	High	High	High	High	High	1.04	470.3	452.2		12.57	470.3	483.9	448.8	503.7	467.3	357.2	NotUnique	3.57	High	0	9.225e-05
[R].EPLDIAPATTVLDSLK.[R]	1xiTRAQ8plex [E/K]		0.000290682	0	1	2	1	A0A1S3Y367	A0A1S3Y367 [730-745]	0	2291.33	High	High	High	High	High	High	1.095	13.5	12.3		21.57	13.5	15.3	10.5	10.4	10.2	15.1	Unique	2.41	High	0	0.0002049
[K].VALVYGQMNEPPGAR.[M]	1xiTRAQ8plex [V/Y]		2.49823e-05	0	1	1	8	A0A140G1S2	A0A140G1S2 [232-246]	0	2210.22	High	High	High	High	High	High	1.165	100	85.8		15.4	100	88.6	97.4	93.5	86.2	63.5	Unique	3.83	High	8.183e-05	0.0002574
[R].VVHGIDVFDPK.[F]	1xiTRAQ8plex [V/K]		0.000132138	0	2	7	2	A0A1S3YFW3; A0A1S3YFR7	A0A1S3YFW3 [510-520]; A0A1S3YFR7 [508-518]	0	1834.07	High	High	High	High	High	High	1.111	116.6	104.9		10.09	116.6	105.5	101.6	89.2	111.5	117	NotUnique	3.24	High	0	9.523e-05
[K].QLEEGDEFVGLLR.[A]	1xiTRAQ8plex [N-Term]		1.50589e-05	0	1	2	2	A0A1S4D206	A0A1S4D206 [219-231]	0	1808.97	High	High	High	High	High	High	1.144	48.3	42.2		2.86	48.3	43.2	43.7	41	42.2	41	Unique	4.15	High	0	1.266e-05
[K].SHGGEASIMVTK.[V]	1xiTRAQ8plex [S/K]		3.86715e-05	0	2	5	2	A0A1S3XXZ8; A0A1S4BNB5	A0A1S3XXZ8 [127-138]; A0A1S4BNB5 [127-138]	0	1825.01	High	High	High	High	High	High	1.125	48.9	43.5		13.42	48.9	40	39	39.1	47.7	51.7	NotUnique	1.73	High	0	3.026e-05
[K].IGPLGLSPK.[K]	1xiTRAQ8plex [I/K]		0.00021945	0	1	2	5	A0A1S3XES7	A0A1S3XES7 [32-40]	0	1489.96	High	High	High	High	High	High	0.926	116.8	126.1		16.66	116.8	98.4	121	135.7	120.4	155.2	Unique	3.41	High	0.0001775	0.000569
[R].SVGLELTLDDFQK.[V]	1xiTRAQ8plex [S/K]		0.000112471	0	1	2	2	A0A1S3Z1R6	A0A1S3Z1R6 [341-353]	0	2073.17	High	High	High	High	High	High	0.818	41.5	50.8		8.82	41.5	45.9	48.1	57.1	49.3	53.4	Unique	2.85	High	8.183e-05	0.0003089
[K].AHPDVFNMMLQILEDGR.[L]	1xiTRAQ8plex [N-Term]; 1xOxidation [M]		0.000122168	0	2	4	4	A0A1S3Y1E2; A0A1S3ZQA2	A0A1S3Y1E2 [720-736]; A0A1S3ZQA2 [720-736]	0	2306.16	High	High	High	High	High	High	0.847	15	17.7		28.31	15	23.2	21.8	15.8	10.7	17.1	NotUnique	2.83	High	0	8.845e-05
[R].QANINIADGR.[K]	1xiTRAQ8plex [N-Term]		0.000150413	0	2	3	1	A0A1S4CLJ2; A0A1S3Z446	A0A1S4CLJ2 [118-127]; A0A1S3Z446 [254-263]	0	1375.76	High	High	High	High	High	High	0.961	50.3	52.4		7.49	50.3	50	46.7	55.9	53.7	55.5	NotUnique	2.12	High	0	0.0001076
[R].AASNEGVALIVPDTSPR.[G]	1xiTRAQ8plex [N-Term]		9.98809e-07	0	1	1	1	A0A1S3Z811	A0A1S3Z811 [73-89]	0	2001.09	High	High	High	High	High	High	1.567	40.5	25.8		28.39	40.5	38.3	24.5	23.8	18.9	23.6	Unique	3.85	High	0	1.045e-06
[R].NDDPQTASRPWDK.[DE]	1xiTRAQ8plex [N/K]		0.000239611	0	2	4	2	A0A1S3YFP1; A0A1S3Z8T0	A0A1S3YFP1 [267-279]; A0A1S3Z8T0 [269-281]	0	2138.11	High	High	High	High	High	High	0.848	90.7	107		5.83	90.7	98	102.9	112.7	110.6	110.6	NotUnique	2.89	High	0.0002574	0.001195
[K].KGGTEHLGLPVFNTVAEAK.[A]	iTRAQ8plex [K]		0.000162424	0	1	2	3	A0A1S3Z6N8	A0A1S3Z6N8 [85-103]	1	2880.67	High	High	High	High	High	High	0.986	68	68.9		6.44	68	66.5	71.5	64.5	66.9	75.4	Unique	3.44	High	0	0.0001155
[K].ATGGSSESSEPSASVELNSR.[N]	1xiTRAQ8plex [N-Term]		9.82901e-07	0	1	1	2	A0A1S4BPM9	A0A1S4BPM9 [145-164]	0	2256.09	High	High	High	High	High	High	1.036	36.5	35.3		11.07	36.5	33.9	41.3	30.9	36.3	33.9	Unique	3.32	High	0	1.027e-06
[K].LHGGTPANFLDVGGNATEGQVVEAFK.[I]	1xiTRAQ8plex [L/K]		2.80958e-07	0	2	2	2	A0A1S4D955; A0A1S3XSQ4	A0A1S4D955 [313-338]; A0A1S3XSQ4 [313-338]	0	3236.72	High	High	High	High	High	High	0.902	28.3	31.4		5.19	28.3	30.3	33.1	29.4	32.9	31.1	NotUnique	5.13	High	0	3.242e-07
[R].LGPNVAIQGNVDPGVLFGSK.[E]	1xiTRAQ8plex [L/K]		1.87568e-06	0	1	2	1	A0A1S4C086	A0A1S4C086 [328-347]	0	2590.48	High	High	High	High	High	High	0.725	10.1	14		19.12	10.1	14.3	11.3	17.6	15.2	11.4	Unique	3.14	High	0	1.861e-06
[KR].NAPSIIFIDEIDSIAPK.[R]	1xiTRAQ8plex [N/K]		1.99087e-05	0	3	11	4	A0A1S3ZXX3; A0A1S4B8U9; A0A1S4CC76	A0A1S3ZXX3 [301-317]; A0A1S4B8U9 [301-317]; A0A1S4CC76 [300-316]	0	2451.4	High	High	High	High	High	High	0.906	15.3	16.9		16.68	15.3	16.1	18.4	16.2	13.2	20.7	NotUnique	2.89	High	0	1.637e-05
[K].ATKPGLEEPQEQIHK.[I]	iTRAQ8plex [A]		5.80192e-05	0	1	1	5	A0A1S3XHL0	A0A1S3XHL0 [8-22]	0	2617.51	High	High	High	High	High	High	0.884	239.2	270.5		19.47	239.2	251	263.6	238	237.2	362.7	Unique	3.17	High	0	5.783e-05
[K].DGHIVTNYHVIR.[G]	1xiTRAQ8plex [D/Y]		0.000163016	0	2	2	3	A0A1S4CUR0; A0A1S3XTY1	A0A1S4CUR0 [157-168]; A0A1S3XTY1 [157-168]	0	2032.15	High	High	High	High	High	High	1.523	275.5	180.9		26.26	275.5	189.3	176.5	150.6	256	132.1	NotUnique	4.12	High	0.0001775	0.0007603
[K].IIEEQWAPAWR.[N]	1xiTRAQ8plex [N-Term]		0.000122168	0	1	2	1	A0A1S3YC63	A0A1S3YC63 [314-324]	0	1702.92	High	High	High	High	High	High	1.13	34.4	30.4		6.35	34.4	31	29.3	28.2	30.3	33.3	Unique	3.86	High	0	8.827e-05
[K].ALAGDKDEAFFSASAAAQASR.[K]	1xiTRAQ8plex [A/K]		2.05707e-06	0	2	2	3	A0A1S4AHL1; A0A1S4BRD0	A0A1S4AHL1 [367-387]; A0A1S4BRD0 [367-387]	1	2692.42	High	High	High	High	High	High	1.047	52.2	49.9		12.69	52.2	45.5	45.8	44.6	55	58.3	NotUnique	3.8	High	0	0.0001005
[K].DLPGSSGIMQTMGR.[D]	1xiTRAQ8plex [N-Term]		0.000123087	0	2	2	1	A0A1S3YQU6; A0A1S3Y0E5	A0A1S3YQU6 [502-515]; A0A1S3Y0E5 [503-516]	0	1753.89	High	High	High	High	High	High	1.091	27.2	24.9		19.41	27.2	29.4	30.6	20.9	20.1	23.5	NotUnique	2.77	High	0	8.909e-05
[K].KQVTMLQTWPVR.[T]	1xiTRAQ8plex [K]		1.96721e-05	0	1	2	1	A0A1S4BL36	A0A1S4BL36 [203-214]	1	2095.23	High	High	High	High	High	High	1.314	181.7	138.3		6.53	181.7	153.5	139.1	135	133	130.8	Unique	3.63	High	0	1.62e-05
[R].NALVDAAHIQGFK.[V]	1xiTRAQ8plex [N/K]		9.0917e-05	0	1	1	1	A0A1S3ZWK1	A0A1S3ZWK1 [864-876]	0	1992.15	High	High	High	High	High	High	1.013	38.5	38		23.86	38.5	53.6	32.5	32.9	38.3	32.7	Unique	2.58	High	0	6.695e-05
[K].ADEPISVIVQEVK.[K]	1xiTRAQ8plex [A/K]		1.20412e-05	0	1	2	3	A0A1S3ZA22	A0A1S3ZA22 [128-140]	0	2035.19	High	High	High	High	High	High	1.101	73.7	67		14.92	73.7	75	79.8	61.7	62.3	56.1	Unique	4	High	0	1.031e-05
[R].VCPSHILNFQPGEAFVVR.[N]	1xiTRAQ8plex [N-Term]; 1xCarboxymethyl [C2]		1.65064e-05	0	2	4	4	A0A077DCK9; A0A1S3XU44	A0A077DCK9 [115-132]; A0A1S3XU44 [157-174]	0	2375.25	High	High	High	High	High	High	1.057	62.6	59.3		11.14	62.6	64.9	62.4	64.8	51.6	52.7	NotUnique	3.47	High	0	1.38e-05
[K].AHPDVFNMMLQILEDGR.[L]	1xiTRAQ8plex [N-Term]		1.71948e-08	0	2	4	2	A0A1S3Y1E2; A0A1S3ZQA2	A0A1S3Y1E2 [720-736]; A0A1S3ZQA2 [720-736]	0	2290.16	High	High	High	High	High	High	0.526	2.8	5.4		40.62	2.8	8	3.3	7.5	4.1	4	NotUnique	4.67	High	0	2.487e-08
[K].HEFTAPPPPPPAKEEEK.[K]	iTRAQ8plex [H]		1.12662e-06	0	2	2	3	A0A1S3YYN8; A0A1S3YLV1	A0A1S3YYN8 [107-123]; A0A1S3YLV1 [107-123]	1	2813.56	High	High	High	High	High	High	1.232	171.6	139.3		16.48	171.6	160.9	153.1	103.6	130.2	148.7	NotUnique	4.67	High	0	1.163e-06
[R].ALDSGIVAQAALDVFTVEPPPK.[D]	1xiTRAQ8plex [A/K]		3.50234e-05	0	2	2	2	A0A1S3Y159; A0A1S4BI71	A0A1S3Y159 [335-356]; A0A1S4BI71 [336-357]	0	2846.61	High	High	Not Found	High	High	High	0.694	3.5	5		22.26	3.5	4.7		3.7	6.3	5.3	NotUnique	2.99	High	0	2.759e-05
[R].GPVIDEVALVEHLR.[E]	1xiTRAQ8plex [N-Term]		9.69846e-08	0	1	1	6	A0A1S3XJF2	A0A1S3XJF2 [274-287]	0	1851.06	High	High	High	High	High	High	0.968	80.8	83.5		6.06	80.8	91.3	78	84.9	80.5	82.9	Unique	3.48	High	0	3.597e-05
[K].KLEGGGVASGGLR.[E]	1xiTRAQ8plex [K]		4.58881e-06	0	1	3	2	A0A1S3XA08	A0A1S3XA08 [207-219]	1	1809.08	High	High	High	High	High	High	1.104	237.6	215.2		7.52	237.6	199.1	208.7	223.6	205.4	239.3	Unique	2.58	High	0	4.238e-06
[K].QVTMLQTWPVR.[T]	1xiTRAQ8plex [N-Term]		0.000268671	0	1	2	3	A0A1S4BL36	A0A1S4BL36 [204-214]	0	1662.93	High	High	High	High	High	High	1.033	24.4	23.6		25.55	24.4	30.9	24.1	27.9	18	17.1	Unique	3.73	High	0	0.0001891
[R].DVKPHNVMIDHELR.[K]	1xiTRAQ8plex [D/K]		4.90096e-05	0	1	4	2	A0A1S4DQ21	A0A1S4DQ21 [151-164]	0	2311.28	High	High	High	High	High	High	1.036	161.9	156.4		11.43	161.9	149.8	144	146	154.5	187.5	Unique	4.35	High	0	6.104e-05
[K].NFDIGHIPLR.[L]	1xiTRAQ8plex [N-Term]		7.02266e-05	0	1	2	1	A0A1S4A4S5	A0A1S4A4S5 [341-350]	0	1485.85	High	High	High	High	High	High	1.08	56.1	52		14.45	56.1	47.4	51.2	44.1	53.3	63.8	Unique	3.43	High	0	5.257e-05
[K].KANTELVEQNQSMEK.[N]	iTRAQ8plex [K]		0.0002187	0	1	2	1	A0A1S3ZGM5	A0A1S3ZGM5 [186-200]	1	2661.46	High	High	High	High	High	High	0.988	52.2	52.8		11.99	52.2	44.1	48.9	54.2	57.2	59.7	Unique	2.42	High	0	0.0001538
[K].VAAAAADVLDAAQK.[Y]	1xiTRAQ8plex [V/K]		1.65724e-05	0	1	1	3	A0A1S4D2Y6	A0A1S4D2Y6 [59-72]	0	1922.12	High	High	High	High	High	High	0.467	18.5	39.6		48.23	18.5	19.6	21.3	40.7	54.3	62.1	Unique	2.92	High	0	1.383e-05
[K].ASFVSAVESGFK.[E]	1xiTRAQ8plex [A/K]		9.26718e-05	0	1	2	3	A0A1S4DR77	A0A1S4DR77 [273-284]	0	1837.03	High	High	High	High	High	High	0.942	49.4	52.4		7.15	49.4	50.6	57.8	53	53	47.6	Unique	3.12	High	0	6.811e-05
[R].EADVDGDGQINYEEFVK.[V]	iTRAQ8plex [E]		7.52979e-05	0	1	5	1	A0A1S4BYL5	A0A1S4BYL5 [128-144]	0	2840.47	High	High	High	High	High	High	1.329	36.3	27.3		15.03	36.3	25.7	29.9	33.1	24.7	23.2	Unique	2.87	High	0	5.605e-05
[R].KFDVEAWMPGLGR.[Y]	1xiTRAQ8plex [K]		0.000134619	0	1	4	2	A0A1S4A9L0	A0A1S4A9L0 [399-411]	1	2114.17	High	High	High	High	High	High	0.816	37	45.3		12.14	37	42.4	46	52.9	47.2	38.2	Unique	2.93	High	0	9.684e-05
[K].DGETHWDSVIDAEVR.[R]	1xiTRAQ8plex [N-Term]		7.13246e-05	0	2	2	1	A0A1S3XQS2; A0A1S4B192	A0A1S3XQS2 [122-136]; A0A1S4B192 [123-137]	0	2032.99	High	High	High	High	High	High												NoQuanValues	3.15	High	0	5.344e-05
[R].AQGGPGGPGGLGGPMDFGR.[S]	1xiTRAQ8plex [N-Term]		3.7614e-05	0	1	1	2	A0A1S4B8T4	A0A1S4B8T4 [222-240]	0	1988.99	High	High	High	High	High	High	1.021	70.4	68.9		4.03	70.4	72.9	65.7	66.9	69.6	69.5	Unique	3.98	High	0	2.949e-05
[R].IGFSMISDAEEK.[G]	1xiTRAQ8plex [I/K]		1.28618e-06	0	2	2	3	W8R6T6; A0A1S4CCJ9	W8R6T6 [114-125]; A0A1S4CCJ9 [114-125]	0	1935.04	High	High	High	High	High	High	0.851	118.7	139.6		5.14	118.7	137.9	147.1	141.1	143.5	128.2	NotUnique	3.99	High	0	1.317e-06
[K].KAGVTHILK.[A]	iTRAQ8plex [K]		0.000231709	0	1	4	2	A0A1S3YTZ1	A0A1S3YTZ1 [220-228]	1	1879.23	High	High	High	High	High	High	0.857	65.5	76.4		9.12	65.5	70.2	74.6	75	73.8	88.4	Unique	3.02	High	0.002927	0.0173
[R].KTDQLDMPEGSK.[R]	iTRAQ8plex [K]		9.7384e-05	0	2	21	1	A0A1S4BXX2; A0A1S4D973	A0A1S4BXX2 [405-416]; A0A1S4D973 [434-445]	1	2261.26	High	High	High	High	High	High												NoQuanValues	2.19	High	0	7.133e-05
[R].FGQSMDEVVSGSGR.[G]	1xiTRAQ8plex [N-Term]		0.000140748	0	1	2	2	A0A1S3XQG9	A0A1S3XQG9 [155-168]	0	1759.86	High	High	High	High	High	High	0.917	30.8	33.6		7.8	30.8	32.1	32.4	38.1	33.5	31.8	Unique	2.72	High	0	0.0001009
[K].LAGLLSEASSEEDFSGK.[S]	1xiTRAQ8plex [L/K]		1.97615e-06	0	1	1	2	A0A1S3XTG6	A0A1S3XTG6 [121-137]	0	2348.24	High	High	High	High	High	High	0.764	16.1	21.1		18.61	16.1	17.7	20.5	17	24.4	25.7	Unique	4.4	High	0	1.952e-06
[R].SIGGFQEGIQVEPER.[K]	1xiTRAQ8plex [N-Term]		0.000192267	0	2	3	1	A0A1S4D555; A0A1S3ZAL2	A0A1S4D555 [410-424]; A0A1S3ZAL2 [410-424]	0	1950.02	High	High	High	High	High	High	1.015	18.1	17.8		8.35	18.1	16.7	16.7	16.7	19.5	19.3	NotUnique	2.25	High	0	0.0001357
[K].EEQPVAMAAPVGFGGR.[G]	1xiTRAQ8plex [N-Term]		3.20946e-05	0	1	1	1	A0A1S3X5L8	A0A1S3X5L8 [98-113]	0	1920	High	High	High	High	High	High	0.886	20.2	22.8		8.48	20.2	22.9	22.4	21.1	26.1	21.8	Unique	4.32	High	0	2.548e-05
[R].IGFSMISDAEEK.[G]	1xiTRAQ8plex [I/K]; 1xOxidation [M5]		5.87041e-05	0	2	2	4	W8R6T6; A0A1S4CCJ9	W8R6T6 [114-125]; A0A1S4CCJ9 [114-125]	0	1951.03	High	High	High	High	High	High	0.92	93.8	102		7.68	93.8	111.1	103.2	105.1	101.2	89.7	NotUnique	2.74	High	0	4.454e-05
[K].DVQFLPISGLLGSNLK.[T]	1xiTRAQ8plex [D/K]		2.08199e-06	0	1	3	3	A0A1S3ZPP8	A0A1S3ZPP8 [285-300]	0	2309.37	High	High	High	High	High	High	0.909	25.6	28.1		15.48	25.6	28.7	25.9	22	30.7	33.3	Unique	4.55	High	0	2.052e-06
[K].LAEEAVEFAVK.[MI]	1xiTRAQ8plex [L/K]		0.000195	0	1	2	4	A0A1S4D963	A0A1S4D963 [637-647]	0	1814.05	High	High	High	High	High	High	0.857	83.1	96.9		4.67	83.1	100.5	97	97.7	100.1	89.3	Unique	2.6	High	0.0001425	0.0004799
[R].GREPSPEPLLR.[H]	1xiTRAQ8plex [N-Term]		1.30427e-05	0	2	3	2	A0A1S4A0F1; A0A1S4DA68	A0A1S4A0F1 [794-804]; A0A1S4DA68 [311-321]	1	1554.89	High	High	High	High	High	High	0.973	35.2	36.2		16.48	35.2	30	30.1	42.3	37.4	41.4	NotUnique	3.03	High	0	1.109e-05
[R].AHDVDHGLNLEK.[A]	1xiTRAQ8plex [A/K]		8.22842e-05	0	1	1	2	A0A1S4CET6	A0A1S4CET6 [148-159]	0	1956.08	High	High	High	High	High	High	1.271	153.5	120.8		12.61	153.5	140.7	126.8	99.1	115.8	121.4	Unique	4.23	High	0	6.095e-05
[R].GIAGDLAEEVK.[L]	1xiTRAQ8plex [G/K]		0.000197763	0	1	3	1	A0A1S4BI11	A0A1S4BI11 [362-372]	0	1709.99	High	High	High	High	High	High	0.954	95	99.7		9.49	95	101.4	112.9	102.7	92.8	88.5	Unique	3.35	High	0	0.0001395
[R].AASFNIIPSSTGAAK.[A]	1xiTRAQ8plex [A/K]		2.29787e-05	0	4	4	19	A0A1S3XFT6; A0A0K2GN10; A0A1S4BYQ0; A0A1S4DBQ6	A0A1S3XFT6 [203-217]; A0A0K2GN10 [203-217]; A0A1S4BYQ0 [203-217]; A0A1S4DBQ6 [206-220]	0	2043.17	High	High	High	High	High	High	1.037	662.1	638.8		10.67	662.1	568.4	633.7	601.4	641.1	749.3	NotUnique	4.23	High	0	6.265e-05
[K].FTVIFDTGSSNLWVPSSK.[C]	1xiTRAQ8plex [F/K]		2.26156e-05	0	2	5	2	A0A1S3ZI54; A0A1S4DK66	A0A1S3ZI54 [100-117]; A0A1S4DK66 [102-119]	0	2593.41	High	High	High	High	High	High	0.84	14.6	17.4		29.15	14.6	19.8	15.7	24.7	14.9	11.6	NotUnique	3.41	High	0	1.848e-05
[R].SVQALEAIEK.[L]	1xiTRAQ8plex [S/K]		0.000119002	0	1	2	2	Q9XG68	Q9XG68 [195-204]	0	1696.01	High	High	High	High	High	High	0.856	80.3	93.7		15.14	80.3	79.2	82.9	106.7	89.1	110.7	Unique	3.15	High	0	8.632e-05
[R].LISLDMGALIAGAK.[Y]	1xiTRAQ8plex [L/K]		4.46182e-06	0	1	2	3	A0A1S4CAS7	A0A1S4CAS7 [316-329]	0	1981.2	High	High	High	High	High	High	0.909	29.5	32.4		15.71	29.5	26.8	27.1	37.4	34.5	36.3	Unique	3.25	High	0	4.135e-06
[R].AVLMDLEPGTMDSIR.[S]	1xiTRAQ8plex [N-Term]		7.94404e-06	0	1	7	5	A0A0S0N610	A0A0S0N610 [66-80]	0	1952.01	High	High	High	High	High	High	1.02	81.6	80		14.91	81.6	74.1	63.5	79.4	91.3	91.6	Unique	3.22	High	0	7.041e-06
[R].FTQANSEVSALLGR.[I]	1xiTRAQ8plex [N-Term]		1.01397e-05	0	2	5	4	A0A1S4CK04; A0A1S4A1J2	A0A1S4CK04 [342-355]; A0A1S4A1J2 [338-351]	0	1796.98	High	High	High	High	High	High	1.053	30.9	29.3		17.29	30.9	35.8	32	30.3	24.6	23.9	NotUnique	5.24	High	0	8.796e-06
[R].LDILSTTDDALGR.[A]	1xiTRAQ8plex [N-Term]		0.000204802	0	1	1	1	A0A1S4A755	A0A1S4A755 [1045-1057]	0	1693.93	High	High	High	High	High	High												NoQuanValues	2.36	High	0	0.0001445
[K].TAQNVEEAFIK.[T]	1xiTRAQ8plex [T/K]		0.000104675	0	1	2	1	A0A1S3Z083	A0A1S3Z083 [152-162]	0	1858.05	High	High	High	High	High	High	1.184	44.7	37.8		12.03	44.7	35.9	38.9	32.8	36.2	44.9	Unique	2.58	High	0	7.629e-05
[R].FVQSVSDEAVGTGLIR.[G]	1xiTRAQ8plex [N-Term]		1.99744e-07	0	1	1	4	A0A1S3Y9D0	A0A1S3Y9D0 [126-141]	0	1982.09	High	High	High	High	High	High	0.873	40	45.8		15.52	40	44.1	44.6	57.6	44.9	38.1	Unique	4.14	High	0	2.368e-07
[K].SFGFDSAVEEAQR.[A]	1xiTRAQ8plex [N-Term]		0.000167818	0	1	4	1	A0A1S3X1C1	A0A1S3X1C1 [257-269]	0	1746.86	High	High	High	High	High	High												NoQuanValues	2.64	High	0	0.0001192
[K].SIPAATAVAAPIPAAAAPAK.[A]	1xiTRAQ8plex [S/K]		5.49578e-06	0	1	1	2	A0A1S3XFZ4	A0A1S3XFZ4 [213-232]	0	2367.42	High	High	High	High	High	High	0.896	34.6	38.6		14.31	34.6	46.1	37.8	35.4	41.8	31.9	Unique	3.82	High	0	5.007e-06
[KR].ELDLTSPEVVTK.[Y]	1xiTRAQ8plex [E/K]		0.000279113	0	2	4	1	A0A1S4B0L1; A0A1S4C596	A0A1S4B0L1 [10-21]; A0A1S4C596 [10-21]	0	1939.12	High	High	High	High	High	High	0.866	36.9	42.6		24.09	36.9	37.9	36.7	42.8	35.2	60.2	NotUnique	2.86	High	0	0.0001965
[R].LGGGANVVNHGYTK.[G]	iTRAQ8plex [L]		1.48017e-06	0	1	1	2	Q06BK4	Q06BK4 [162-175]	0	2299.33	High	High	High	High	High	High	2.239	381.6	170.4		33.08	381.6	218.2	188.8	126.7	222.3	96.3	Unique	4.77	High	0	1.496e-06
[R].LGGTSVVATAVVPDDEQK.[I]	1xiTRAQ8plex [L/K]		1.34965e-06	0	1	1	1	A0A1S4BXC5	A0A1S4BXC5 [503-520]	0	2394.33	High	High	High	High	High	High	1.084	23.2	21.4		15.52	23.2	23	26.2	19.7	17.6	20.4	Unique	4.02	High	0	1.374e-06
[K].NGCHGDMMVEAFAAK.[E]	1xiTRAQ8plex [N/K]; 1xCarboxymethyl [C3]		0.000279993	0	1	2	2	A0A1S4D4H3	A0A1S4D4H3 [291-305]	0	2247.08	High	High	High	High	High	High												NoQuanValues	2.57	High	0.0001775	0.0005735
[K].AFGAPPNTLAEFALNQFANK.[D]	1xiTRAQ8plex [A/K]		5.55731e-05	0	1	1	2	A0A1S4C1X8	A0A1S4C1X8 [92-111]	0	2729.49	High	High	High	High	High	High	0.831	6.4	7.7		51.58	6.4	7.4	4.6	5.6	6.3	14.6	Unique	2.78	High	0	4.237e-05
[K].VFGDLHGQFGDLMR.[L]	1xiTRAQ8plex [N-Term]		0.000172118	0	1	3	1	A0A1S4ASP8	A0A1S4ASP8 [579-592]	0	1895.97	High	High	High	High	High	High	1.105	28.2	25.5		16.51	28.2	28.3	29.8	26.6	23.6	19.2	Unique	2.85	High	0	0.0001221
[R].AGSMDNGDGIAVGWLGHPIFR.[D]	1xiTRAQ8plex [N-Term]; 1xOxidation [M4]		1.9163e-08	0	1	1	2	A0A140G1U3	A0A140G1U3 [327-347]	0	2490.25	High	High	High	High	High	High	1.354	37	27.3		17.48	37	30.8	27.3	19.3	28	31.2	Unique	3.43	High	0	2.749e-08
[K].GVFTNVISPTTK.[A]	1xiTRAQ8plex [G/K]		6.2475e-06	0	1	1	5	A0A1S4CJD5	A0A1S4CJD5 [309-320]	0	1872.11	High	High	High	High	High	High	0.869	171.9	197.8		10.08	171.9	202.3	205.1	219.4	196.9	165.4	Unique	3.95	High	0	5.293e-05
[KR].IVEDVNELPDPELDSAVR.[E]	1xiTRAQ8plex [N-Term]		4.28601e-05	0	2	5	2	A0A1S3YTZ1; A0A1S4BE22	A0A1S3YTZ1 [109-126]; A0A1S4BE22 [109-126]	0	2314.21	High	High	High	High	High	High	1.167	13.3	11.4		31.24	13.3	14.3	11.3	15.4	8.6	7.2	NotUnique	3	High	0	3.327e-05
[R].MPSAVGYQPTLSTEMGSLQER.[I]	1xiTRAQ8plex [M/Y]		3.02382e-06	0	1	1	15	A0A140G1S2	A0A140G1S2 [292-312]	0	2890.49	High	High	High	High	High	High	1.207	216.9	179.7		23.5	216.9	212.3	200.6	183.2	195.9	106.5	Unique	3.58	High	0	2.892e-06
[K].TVDELFSTIPEDGR.[R]	1xiTRAQ8plex [N-Term]		0.000127301	0	1	2	4	A0A1S3XBL8	A0A1S3XBL8 [346-359]	0	1882.97	High	High	High	High	High	High	1.107	43.3	39.1		20.6	43.3	46.7	49	33.5	32.3	34	Unique	4.23	High	0	9.185e-05
[R].HPAESTNATDESVLK.[V]	1xiTRAQ8plex [H/K]		1.06934e-06	0	1	2	2	A0A1S4D9F1	A0A1S4D9F1 [476-490]	0	2207.18	High	High	High	High	High	High	1.2	124.6	103.9		16.79	124.6	122.7	108.6	78.3	95.3	114.4	Unique	3.92	High	0	1.109e-06
[K].AGRPIPIPNSGLQITQLGHVK.[D]	1xiTRAQ8plex [A/K]		4.69642e-07	0	1	2	8	A0A1S3YUW3	A0A1S3YUW3 [231-251]	0	2804.67	High	High	High	High	High	High	0.896	116.7	130.2		9.67	116.7	133.1	124.8	138.9	142.9	111.2	Unique	4.78	High	0	4.637e-06
[K].HNIPIQDFVIR.[N]	1xiTRAQ8plex [N-Term]		0.000149861	0	2	3	3	A0A1S4AR48; A0A1S4DNN5	A0A1S4AR48 [401-411]; A0A1S4DNN5 [401-411]	0	1655.95	High	High	High	High	High	High	1.316	99.2	75.4		5.2	99.2	80.7	76.1	70.1	73.5	76.5	NotUnique	3.26	High	0	0.0001073
[K].TVEGADVFLGGR.[I]	1xiTRAQ8plex [N-Term]		4.13624e-05	0	1	2	5	A0A1S4AL04	A0A1S4AL04 [544-555]	0	1524.83	High	High	High	High	High	High	0.98	229.6	234.3		5.55	229.6	235.7	244.5	246.3	231.1	213.9	Unique	3.38	High	0	3.838e-05
[K].ADIGIAVDDATDAAR.[S]	1xiTRAQ8plex [N-Term]		0.000145509	0	4	9	4	A0A1S4AGR0; A0A1S3XJZ1; A0A1S3YDC8; A0A1S3YZU3	A0A1S4AGR0 [604-618]; A0A1S3XJZ1 [603-617]; A0A1S3YDC8 [603-617]; A0A1S3YZU3 [603-617]	0	1777.92	High	High	High	High	High	High	1.108	45.3	40.9		7.37	45.3	45.8	39.7	40.3	41.4	37.6	NotUnique	3.63	High	0.0004643	0.00196
[R].LADFGVLHR.[N]	1xiTRAQ8plex [N-Term]		9.55457e-05	0	2	5	2	A0A1S4DMY4; A0A1S4AE94	A0A1S4DMY4 [444-452]; A0A1S4AE94 [440-448]	0	1331.77	High	High	High	High	High	High	1.077	70.5	65.4		18.4	70.5	74.3	61.4	51.3	59.1	81.1	NotUnique	3.22	High	0	7.013e-05
[K].ANNFVFVSGVLGLVPETGK.[F]	1xiTRAQ8plex [A/K]		6.37159e-07	0	2	2	2	A0A1S4BAJ0; A0A075F1U0	A0A1S4BAJ0 [85-103]; A0A075F1U0 [85-103]	0	2556.46	High	High	High	High	High	High	0.631	7.2	11.4		37.33	7.2	8.8	5.5	15.9	12.2	14.5	NotUnique	4.07	High	0	3.406e-06
[K].KEEAAPEAAAAPAPETK.[T]	iTRAQ8plex [K]		7.01591e-07	0	1	1	4	A0A1S3YH29	A0A1S3YH29 [174-190]	1	2593.46	High	High	High	High	High	High	0.773	199.4	258.1		19.81	199.4	188.9	247.9	298	237.8	317.7	Unique	4.8	High	0	0.000153
[K].GVVGAVVELLHSQDIR.[Y]	1xiTRAQ8plex [N-Term]		0.000280876	0	1	2	1	A0A1S3ZIW7	A0A1S3ZIW7 [1101-1116]	0	1996.15	High	High	High	High	High	High	1.301	4.3	3.3		16.01	4.3	3.6	3.3	2.8	4.1	2.9	Unique	2.68	High	0	0.0001974
[K].WMEEDAAVLVPGDIISIK.[L]	1xiTRAQ8plex [W/K]		2.54463e-06	0	1	1	1	A0A1S3YDC8	A0A1S3YDC8 [144-161]	0	2594.44	High	High	High	High	High	High	1.511	4.3	2.9		17.08	4.3	3.6	2.7	2.9	2.2	2.9	Unique	2.68	High	0	2.47e-06
[K].SLDSQIAALSDEIVKK.[V]	iTRAQ8plex [S]		3.03598e-06	0	2	4	1	A0A1S3Z105; A0A1S4AX40	A0A1S3Z105 [203-218]; A0A1S4AX40 [199-214]	1	2629.55	High	High	High	High	High	High	0.823	28.3	34.3		18.79	28.3	32.9	29.6	45.1	34.8	29.3	NotUnique	4.92	High	0	2.906e-06
[R].SHLGQAAVSAAK.[A]	1xiTRAQ8plex [S/K]		1.94382e-05	0	1	3	1	A0A1S3Z2K7	A0A1S3Z2K7 [290-301]	0	1748.03	High	High	High	High	High	High												NoQuanValues	3.91	High	0	1.605e-05
[R].FLDILQDLHGEDLK.[E]	1xiTRAQ8plex [F/K]		6.18683e-08	0	2	6	2	A0A1S3YLC5; A0A1S3X7T0	A0A1S3YLC5 [41-54]; A0A1S3X7T0 [41-54]	0	2264.27	High	High	High	High	High	High	1.361	68.6	50.4		26.08	68.6	69	49.6	32.2	48.1	53.3	NotUnique	3.61	High	0	8.077e-08
[R].GPVLLEDYHLVEK.[L]	iTRAQ8plex [G]		4.11991e-05	0	2	4	5	L0SS91; L0SQ20	L0SS91 [38-50]; L0SQ20 [38-50]	0	2424.43	High	High	High	High	High	High	1.52	101	66.5		40.35	101	63	64.5	50.9	111.6	42.4	NotUnique	3.93	High	0	3.214e-05
[K].SVVMIGDGATDLEAR.[M]	1xiTRAQ8plex [N-Term]		2.67307e-05	0	1	6	2	A0A1S3YY77	A0A1S3YY77 [240-254]	0	1837.96	High	High	High	High	High	High	0.925	28.1	30.3		16.5	28.1	31.3	38.6	27.3	28.2	26.2	Unique	3.06	High	0	2.155e-05
[K].HLEHVGELGAAAAGAFALHEK.[H]	1xiTRAQ8plex [H/K]		2.87432e-11	0	1	1	5	A0A1S3Y381	A0A1S3Y381 [205-225]	0	2736.5	High	High	High	High	High	High	1.015	114.9	113.3		9.31	114.9	116.9	122.8	116.5	115	95.2	Unique	7.37	High	0	6.934e-11
[K].YGLDDNTMDFIGHALALHR.[D]	1xiTRAQ8plex [Y]		4.38878e-05	0	2	2	1	A0A1S3XPR2; A0A1S4CT71	A0A1S3XPR2 [174-192]; A0A1S4CT71 [174-192]	0	2767.44	High	High	High	High	High	High	1.577	22.1	14		16.71	22.1	15.8	16.1	10.3	14.2	13.6	NotUnique	4.05	High	0	3.397e-05
[R].GFSWPVAAYR.[E]	1xiTRAQ8plex [G/Y]		0.00024363	0	3	4	5	Q84QE7; A0A1S3YUA1; A0A1S3XJD3	Q84QE7 [201-210]; A0A1S3YUA1 [207-216]; A0A1S3XJD3 [207-216]	0	1761.99	High	High	High	High	High	High	1.586	285.8	180.2		26.84	285.8	221.8	218.3	138.6	204.3	118	NotUnique	2.76	High	0.0009664	0.005582
[R].GTAAASAANLR.[R]	1xiTRAQ8plex [N-Term]		0.000175877	0	1	1	1	A0A1S4AYU6	A0A1S4AYU6 [11-21]	0	1306.74	High	High	High	High	High	High	0.814	106.2	130.5		29.09	106.2	95.7	111.8	113.1	192.2	139.6	Unique	2.4	High	0	0.0001249
[R].HPWEHLLGMGIGAVAANQMVK.[W]	1xiTRAQ8plex [H/K]		2.99965e-06	0	1	1	2	A0A1S4A770	A0A1S4A770 [31-51]	0	2867.56	High	High	High	High	High	High	0.917	29.3	31.9		3.16	29.3	31.2	32.7	32.8	32.3	30.5	Unique	3.87	High	0	2.866e-06
[R].VLPVMIDVGTDNEK.[L]	1xiTRAQ8plex [V/K]		0.000161245	0	1	1	2	A0A1S3YGD4	A0A1S3YGD4 [231-244]	0	2138.2	High	High	High	High	High	High	1.022	31.5	30.9		6.5	31.5	32.5	31.5	27.9	32.7	29.9	Unique	2.4	High	0	0.000115
[K].SATGSSILAPTNQEDSITSQLK.[N]	1xiTRAQ8plex [S/K]		2.47843e-05	0	1	2	1	A0A1S4CSA0	A0A1S4CSA0 [94-115]	0	2856.54	High	High	High	High	High	High	1.107	16.2	14.6		19.12	16.2	13.5	19.2	13.1	12.1	15.3	Unique	2.52	High	0	2.01e-05
[K].FVVHNASELDILLMHNR.[T]	1xiTRAQ8plex [N-Term]		6.63254e-07	0	1	4	5	A0A1S3YAU5	A0A1S3YAU5 [75-91]	0	2312.25	High	High	High	High	High	High	1.03	56.9	55.2		12.53	56.9	58.5	48.4	51.9	51.6	65.7	Unique	5.46	High	0	7.147e-07
[R].VSAGLAENQSLSEAWSK.[I]	1xiTRAQ8plex [V/K]		6.60783e-06	0	1	1	8	A0A140G1U3	A0A140G1U3 [288-304]	0	2385.29	High	High	High	High	High	High	1.051	112	106.6		5.42	112	105.1	111.4	98.8	113.1	104.5	Unique	2.69	High	0	2.328e-05
[R].EESQEFIDGIIIEEFR.[R]	1xiTRAQ8plex [N-Term]		7.04996e-05	0	1	1	1	A0A1S3XJ11	A0A1S3XJ11 [262-277]	0	2258.15	High	High	High	Not Found	Not Found	High	0.638	1.8	2.9		37.49	1.8	4.1	2.7			1.9	Unique	2.69	High	0	5.271e-05
[R].VTTLAGVGQAGFK.[D]	1xiTRAQ8plex [V/K]		2.59965e-05	0	2	2	2	A0A1S4CXY2; A0A1S3YFK6	A0A1S4CXY2 [686-698]; A0A1S3YFK6 [863-875]	0	1857.11	High	High	High	High	High	High	0.912	33.7	37		22.09	33.7	49.5	39.8	31.2	35.5	28.8	NotUnique	4.41	High	0	2.099e-05
[K].HSFSTDKDDEEREQLAK.[E]	iTRAQ8plex [H]		0.000217205	0	1	4	1	A0A1S3YK56	A0A1S3YK56 [46-62]	2	2947.55	High	High	High	High	High	High	0.716	79.1	110.5		14.69	79.1	100.2	106.3	106.5	100.5	139	Unique	2.49	High	0	0.000153
[K].LQGFFAGQVMK.[E]	1xiTRAQ8plex [L/K]		0.000206951	0	1	3	2	A0A1S4AD65	A0A1S4AD65 [515-525]	0	1834.05	High	High	High	High	High	High	0.905	26	28.7		10.78	26	31.1	28.8	32.2	27	24.5	Unique	3.26	High	0	0.000146
[K].HAVLGLTQNVAAEMGK.[H]	1xiTRAQ8plex [H/K]		7.78765e-07	0	1	2	1	A0A1S3XJ19	A0A1S3XJ19 [173-188]	0	2247.27	High	High	High	High	High	High	1.09	34.4	31.5		13.47	34.4	31.7	38.1	27.5	28	32.4	Unique	5.04	High	0	8.294e-07
[K].ELDNLPTANFDQK.[I]	1xiTRAQ8plex [E/K]		2.66246e-05	0	2	2	4	A0A1S3Z427; A0A1S4A7X9	A0A1S3Z427 [456-468]; A0A1S4A7X9 [456-468]	0	2113.14	High	High	High	High	High	High	0.985	161.5	163.9		5.91	161.5	163.8	161.2	151.3	164.8	178.3	NotUnique	2.92	High	0	7.579e-05
[R].MLDMGFEPQIR.[KER]	1xiTRAQ8plex [N-Term]		0.00017651	0	5	21	2	A0A1S3Y951; A0A1S3Y0W2; A0A1S4C4L7; A0A1S3ZUH8; A0A1S4A7G6	A0A1S3Y951 [308-318]; A0A1S3Y0W2 [295-305]; A0A1S4C4L7 [648-658]; A0A1S3ZUH8 [255-265]; A0A1S4A7G6 [317-327]	0	1640.84	High	High	High	High	High	High	0.967	61.7	63.8		11.6	61.7	67.2	64.3	74	55.3	58.1	NotUnique	2.55	High	0	0.0001251
[R].VVSWSSAGTSGFK.[G]	1xiTRAQ8plex [V/K]		0.000187559	0	1	1	1	A0A140G1V0	A0A140G1V0 [50-62]	0	1921.06	High	High	High	High	High	High	1.405	87.2	62.1		27.17	87.2	56.9	61.4	49.1	91.1	51.9	Unique	2.72	High	0	0.0001327
[K].HVVFGQVVEGYDVIK.[K]	iTRAQ8plex [H]		0.000124944	0	2	2	3	A0A1S4ASP2; A0A1S4A196	A0A1S4ASP2 [133-147]; A0A1S4A196 [133-147]	0	2601.52	High	High	High	High	High	High	1.656	171.3	103.4		15.9	171.3	106.7	102.7	108.3	122.2	77.1	NotUnique	4.07	High	0	9.02e-05
[K].ELGSFALQSLLFK.[A]	1xiTRAQ8plex [E/K]		2.70517e-05	0	1	1	1	A0A1S3YFK1	A0A1S3YFK1 [73-85]	0	2061.22	High	High	High	High	High	High	1.008	9.8	9.7		17.88	9.8	8.7	10.7	8	12.2	8.9	Unique	2.77	High	0	2.175e-05
[R].LAHSFTAHPK.[V]	1xiTRAQ8plex [L/K]		0.000166607	0	2	4	1	A0A0N7CV06; A0A1S4CC34	A0A0N7CV06 [220-229]; A0A1S4CC34 [220-229]	0	1717	High	High	High	High	High	High	1.013	121.6	120.1		9.02	121.6	115.2	121.2	104.4	132.2	127.3	NotUnique	3.32	High	0	0.0001183
[K].EDGLWMPVDPETQK.[T]	1xiTRAQ8plex [E/K]		0.000166607	0	1	1	2	A0A1S4BA51	A0A1S4BA51 [94-107]	0	2253.17	High	High	High	High	High	High	0.887	20.6	23.2		9.65	20.6	20.1	23.8	24.3	21.9	25.8	Unique	3.01	High	0	0.0001183
[K].SHKPEQPITGPGFGGR.[V]	1xiTRAQ8plex [S/K]		3.04789e-05	0	1	1	1	A0A1S4DGN9	A0A1S4DGN9 [566-581]	0	2273.26	High	High	High	High	High	High	0.974	55.3	56.8		8.41	55.3	49.9	56.2	60.8	55.5	61.9	Unique	4.15	High	0	2.434e-05
[K].AGQESHAAVTDFDR.[T]	1xiTRAQ8plex [N-Term]		3.25941e-07	0	1	1	2	A0A1S3XUE1	A0A1S3XUE1 [291-304]	0	1807.89	High	High	High	High	High	High	0.949	165.8	174.7		26.45	165.8	155.8	136	143.8	188.9	249.1	Unique	5.48	High	0	7.844e-07
[K].TNPSILQNPSLSFFK.[N]	1xiTRAQ8plex [T/K]		0.000244439	0	2	3	2	A0A1S3XGT7; A0A1S4A080	A0A1S3XGT7 [18-32]; A0A1S4A080 [18-32]	0	2301.31	High	High	High	High	High	High	1.144	26.6	23.3		19.28	26.6	24	25.1	29	21.3	17	NotUnique	3.12	High	0	0.0001715
[K].KDTSSPLISSTSNTSDAR.[S]	1xiTRAQ8plex [K]		1.55946e-06	0	1	2	2	A0A1S3YQL8	A0A1S3YQL8 [734-751]	1	2475.31	High	High	High	High	High	High	1.091	33.1	30.3		10.88	33.1	31.7	32.9	25.9	27.7	33.3	Unique	3.59	High	0	1.258e-05
[K].FIQGTVADGAPVVPISAQLK.[Y]	1xiTRAQ8plex [F/K]		7.54124e-06	0	2	5	2	A0A1S3XUU6; A0A1S4DDW7	A0A1S3XUU6 [202-221]; A0A1S4DDW7 [202-221]	0	2619.53	High	High	High	High	High	High	0.992	11.6	11.7		12.88	11.6	12.1	11.7	9.9	10.9	14	NotUnique	3.46	High	0	3.734e-05
[R].IAIIPMQDVLGLGSESR.[M]	1xiTRAQ8plex [N-Term]		8.26014e-05	0	1	1	1	A0A1S4B0A2	A0A1S4B0A2 [522-538]	0	2103.18	High	High	High	High	High	High	1.282	8.8	6.9		51.35	8.8	4.1	4.3	4.6	10	11.4	Unique	3.06	High	0	6.118e-05
[K].SGSEAVWLAPGVTAGR.[S]	1xiTRAQ8plex [N-Term]		5.51392e-05	0	1	3	1	A0A1S3WZY4	A0A1S3WZY4 [47-62]	0	1862.01	High	High	High	High	High	High												NoQuanValues	3.25	High	0	4.199e-05
[K].GPKPEEQAATSAGGSGSVADAAPSAK.[A]	iTRAQ8plex [G]		2.02431e-06	0	1	1	1	A0A1S4B9Y3	A0A1S4B9Y3 [48-73]	0	3253.74	High	High	High	High	High	High												NoQuanValues	2.86	High	0	2e-06
[K].AIQSEINLEDVQK.[L]	1xiTRAQ8plex [A/K]		0.000167212	0	1	4	1	A0A1S3WXN7	A0A1S3WXN7 [111-123]	0	2095.19	High	High	High	High	High	High	0.744	42.1	56.6		32.14	42.1	46.9	44.1	66.4	84	41.6	Unique	2.64	High	0	0.0001189
[R].GLVFVTMGSHEEAK.[A]	1xiTRAQ8plex [G/K]		9.23013e-09	0	2	2	2	A0A1S4AK52; A0A1S3ZE61	A0A1S4AK52 [136-149]; A0A1S3ZE61 [136-149]	0	2113.16	High	High	High	High	High	High	0.875	101.5	115.9		9.31	101.5	107.3	131.8	121.9	111.6	106.8	NotUnique	5.39	High	0	1.4e-08
[K].DSTTIVGDGSTQEAVNKR.[I]	1xiTRAQ8plex [D/K]		1.13406e-05	0	1	2	3	A0A1S4A1Q4	A0A1S4A1Q4 [387-404]	1	2486.33	High	High	High	High	High	High	0.873	115.9	132.7		9.39	115.9	132.1	112.1	143	134.4	142.1	Unique	2.82	High	0	9.761e-06
[K].EVTDGQSTWGDVLWR.[Y]	1xiTRAQ8plex [N-Term]		0.000128734	0	1	1	1	A0A1S4CUV9	A0A1S4CUV9 [601-615]	0	2053.03	High	High	High	High	High	High	0.887	4.6	5.1		41.29	4.6	8.9	4.4	3.7	4.6	4.2	Unique	2.18	High	0	9.283e-05
[K].GFFFGLATAPAHVEDR.[L]	1xiTRAQ8plex [N-Term]		3.69128e-07	0	1	1	1	A0A1S4BW82	A0A1S4BW82 [64-79]	0	2039.07	High	High	High	High	High	High	1.211	16.7	13.8		15.5	16.7	13.4	14.3	11.9	17.3	12.3	Unique	4.65	High	0	4.171e-07
[K].REEWALNNR.[Y]	1xiTRAQ8plex [N-Term]		0.000260151	0	2	2	2	A0A1S3YUZ1; A0A1S3YEC7	A0A1S3YUZ1 [532-540]; A0A1S3YEC7 [532-540]	1	1491.8	High	High	High	High	High	High	1.261	175.2	138.9		8.08	175.2	148.6	128.3	125.5	143.5	148.7	NotUnique	4.12	High	0	0.0001828
[K].VGGAFISALSSNFSDIK.[R]	1xiTRAQ8plex [V/K]		3.73172e-05	0	2	3	3	A0A1S4CAZ6; A0A1S4C175	A0A1S4CAZ6 [623-639]; A0A1S4C175 [624-640]	0	2321.3	High	High	High	High	High	High	1.209	23.8	19.7		21.66	23.8	16.6	15.4	18.6	22.3	25.7	NotUnique	2.87	High	0	2.928e-05
[R].LSNDGDSFVDGAIIAAAR.[T]	1xiTRAQ8plex [N-Term]		7.75645e-07	0	1	4	1	A0A1S4C246	A0A1S4C246 [405-422]	0	2096.09	High	High	High	High	High	High	0.971	11.4	11.8		17.16	11.4	10.6	8.9	12.7	12.6	14	Unique	3.35	High	0	8.264e-07
[K].DHSEFLTLHLDNMK.[Q]	1xiTRAQ8plex [D/K]		6.13737e-08	0	1	2	1	A0A1S4BP93	A0A1S4BP93 [48-61]	0	2308.22	High	High	High	High	High	High	0.604	60.4	99.9		26.42	60.4	74.3	83.7	103.2	95.8	142.8	Unique	5.26	High	0	8.021e-08
[R].AVVVAAETGGALGGMVR.[Q]	1xiTRAQ8plex [N-Term]		0.000147671	0	2	7	1	A0A1S4CIY9; A0A1S3YQR5	A0A1S4CIY9 [583-599]; A0A1S3YQR5 [572-588]	0	1862.05	High	High	High	High	High	High	0.941	12.9	13.8		16.4	12.9	14.1	12.5	10.8	14.6	16.8	NotUnique	2.67	High	0	0.0001058
[R].AGSMDNGDGIAVGWLGHPIFR.[D]	1xiTRAQ8plex [N-Term]		2.47415e-06	0	1	1	2	A0A140G1U3	A0A140G1U3 [327-347]	0	2474.26	High	High	High	High	High	High	1.223	19.9	16.3		14.49	19.9	19.5	16.3	12.8	16.1	16.6	Unique	4.98	High	0	2.849e-06
[K].LYAHFVNAPAPEWK.[K]	iTRAQ8plex [L]		0.000106676	0	2	2	1	A0A1S3XBA9; A0A1S4CEA3	A0A1S3XBA9 [216-229]; A0A1S4CEA3 [213-226]	0	2555.45	High	High	High	High	High	High												NoQuanValues	3.85	High	0	7.786e-05
[R].NPGLANLMVDTEFAR.[E]	1xiTRAQ8plex [N-Term]		5.36459e-05	0	1	1	1	A0A1S3ZWY7	A0A1S3ZWY7 [401-415]	0	1952.02	High	High	High	High	High	High	1.081	18.6	17.2		11.66	18.6	16.9	17.3	14.3	19.9	17.7	Unique	3.29	High	0	4.102e-05
[K].APAPAPAPAQAPAEEEK.[G]	1xiTRAQ8plex [A/K]		8.74482e-06	0	1	1	2	A0A1S3YHI6	A0A1S3YHI6 [150-166]	0	2253.23	High	High	High	High	High	High	0.89	30.9	34.7		12.21	30.9	38.2	36	30.2	30.2	38.9	Unique	3.81	High	0	7.672e-06
[K].DGTVLQLTAVDGR.[R]	1xiTRAQ8plex [N-Term]		9.14393e-07	0	1	1	2	A0A1S4DML1	A0A1S4DML1 [157-169]	0	1648.92	High	High	High	High	High	High	0.887	43.1	48.6		7	43.1	49.1	49.4	53	47.7	43.6	Unique	3.41	High	8.183e-05	0.000221
[K].LAANAFLAQR.[I]	1xiTRAQ8plex [N-Term]		0.000204802	0	2	9	2	A0A1S3Y1V9; A0A1S3XEC4	A0A1S3Y1V9 [217-226]; A0A1S3XEC4 [217-226]	0	1378.81	High	High	High	High	High	High	1.111	214.1	192.6		7.19	214.1	195.1	175.6	211.2	198.3	183	NotUnique	2.93	High	8.183e-05	0.0002169
[K].IFWGGSGPNDK.[G]	1xiTRAQ8plex [I/K]		2.79263e-05	0	1	2	2	A0A1S4ARL8	A0A1S4ARL8 [85-95]	0	1785.97	High	High	High	High	High	High	1.162	64.9	55.9		7.76	64.9	58.8	54.5	61.8	51.2	53	Unique	4.15	High	0	0.0001732
[R].KIVEEHAAVEK.[A]	iTRAQ8plex [K]		4.26932e-06	0	2	2	4	A0A1S4AHU7; A0A1S4AJ51	A0A1S4AHU7 [97-107]; A0A1S4AJ51 [85-95]	1	2165.31	High	High	High	High	High	High	1.056	207.9	196.9		8.88	207.9	177.4	199.1	219.2	207.4	181.7	NotUnique	4.66	High	0	6.998e-06
[R].AGMVNLALMDK.[V]	1xiTRAQ8plex [A/K]		8.64993e-05	0	1	2	1	Q9FXL9	Q9FXL9 [151-161]	0	1771.01	High	High	High	High	High	High	1.047	35.4	33.8		6.59	35.4	35.4	33.5	30.3	34	36.1	Unique	3.67	High	0	6.386e-05
[R].RPEPPSTAIDTTTPR.[V]	1xiTRAQ8plex [N-Term]		4.597e-08	0	1	2	1	A0A1S4C9J4	A0A1S4C9J4 [13-27]	0	1943.05	High	High	High	High	High	High	1.14	49.7	43.6		12.45	49.7	50.9	43.7	36.2	45.7	41.5	Unique	4.3	High	0	6.133e-08
[K].HPDAQIISLGIGDTTEPIPEFISSAMAQR.[A]	1xiTRAQ8plex [N-Term]		5.64509e-05	0	1	1	4	A0A1S4BS40	A0A1S4BS40 [87-115]	0	3398.76	High	High	High	High	High	High	0.971	7.4	7.6		35.97	7.4	7.1	9.5	11.1	4.2	6.1	Unique	3.17	High	0	4.295e-05
[K].ISLSDGVEEAQFSQR.[V]	1xiTRAQ8plex [N-Term]		2.62042e-05	0	1	1	1	A0A1S3XQZ7	A0A1S3XQZ7 [13-27]	0	1970.01	High	High	High	High	High	High												NoQuanValues	2.75	High	0	2.112e-05
[K].DGIDYAAVTVQLPGGER.[V]	1xiTRAQ8plex [D/Y]		9.02923e-06	0	5	7	4	A0A1S3ZHB8; A0A1S3XLS3; A0A1S3YCR6; A0A1S3ZKM6; A0A1S4BSA2	A0A1S3ZHB8 [192-208]; A0A1S3XLS3 [192-208]; A0A1S3YCR6 [187-203]; A0A1S3ZKM6 [111-127]; A0A1S4BSA2 [256-272]	0	2369.29	High	High	High	High	High	High	1.002	81.9	81.7		17.92	81.9	78.3	97.4	94.5	76.8	61.4	NotUnique	4.51	High	0	1.269e-05
[K].KTEEVAPPPPPAAEHEAEGK.[E]	iTRAQ8plex [K]		7.42144e-07	0	1	1	4	A0A1S4A5C7	A0A1S4A5C7 [162-181]	1	2996.65	High	High	High	High	High	High	0.534	58.5	109.5		53.43	58.5	50.4	58.3	108.4	139.1	191.4	Unique	4.02	High	0	1.535e-06
[R].VLANMDEPIGR.[I]	1xiTRAQ8plex [N-Term]		7.70642e-05	0	2	8	1	A0A1S3Y7A1; A0A1S3YJL2	A0A1S3Y7A1 [379-389]; A0A1S3YJL2 [375-385]	0	1518.83	High	High	High	High	High	High												NoQuanValues	2.22	High	0	5.727e-05
[K].VGTPEENVAHFFEVAK.[G]	1xiTRAQ8plex [V/K]		9.97876e-06	0	1	5	2	A0A1S3XTT0	A0A1S3XTT0 [374-389]	0	2382.29	High	High	High	High	High	High	0.792	28.4	35.8		17.33	28.4	31	28.6	40.5	35.7	43.4	Unique	3.65	High	0	8.691e-06
[R].IINVIGEAIDER.[G]	1xiTRAQ8plex [N-Term]		3.58668e-05	0	1	3	6	A0A1S4CK04	A0A1S4CK04 [173-184]	0	1645.94	High	High	High	High	High	High	1.046	79.7	76.2		7.31	79.7	77.3	75.7	83.8	68.1	76.2	Unique	3.2	High	0	3.046e-05
[K].SLTVQTGGESGEGSSK.[Y]	1xiTRAQ8plex [S/K]		2.26156e-05	0	1	2	2	A0A1S4DJE8	A0A1S4DJE8 [27-42]	0	2132.13	High	High	High	High	High	High	0.968	61.3	63.4		3.91	61.3	63.6	64.3	66.8	60.4	61.7	Unique	3.28	High	0	0.0001201
[R].FATEVAGTEDLGMLGR.[G]	1xiTRAQ8plex [N-Term]		7.84922e-06	0	2	2	2	A0A1S4CG81; A0A1S4BIG4	A0A1S4CG81 [222-237]; A0A1S4BIG4 [222-237]	0	1971.02	High	High	High	High	High	High	1.043	49.3	47.2		10.03	49.3	44.7	43.1	54.9	48.6	44.7	NotUnique	3.94	High	0	6.879e-05
[K].TVTIQAEGK.[D]	1xiTRAQ8plex [T/K]		0.000250154	0	1	1	2	A0A1S4D1U6	A0A1S4D1U6 [56-64]	0	1554.93	High	High	High	High	High	High	0.943	149.7	158.8		14.1	149.7	150	142.7	148.4	154.9	198.1	Unique	3.53	High	0.0003828	0.001473
[K].TFTEEAEALLK.[E]	1xiTRAQ8plex [T/K]		4.0074e-05	0	1	1	9	A0A140G1P7	A0A140G1P7 [481-491]	0	1860.06	High	High	High	High	High	High	0.911	265.4	291.5		5.98	265.4	278	312.8	307.4	274.9	284.3	Unique	4.33	High	0	3.379e-05
[K].VVGVGGGGSNAVNR.[M]	1xiTRAQ8plex [N-Term]		1.23558e-06	0	2	5	2	A0A1S4ANY9; Q95DV5	A0A1S4ANY9 [122-135]; Q95DV5 [112-125]	0	1546.86	High	High	High	High	High	High	0.994	82.5	83		6.2	82.5	83.7	80.1	90.5	84	76.7	NotUnique	4.94	High	0	1.268e-06
[K].VGMADGTGAPASGTDSR.[V]	1xiTRAQ8plex [N-Term]		0.000101932	0	1	1	2	A0A1S3XVH1	A0A1S3XVH1 [454-470]	0	1853.9	High	High	High	High	High	High	1.061	51	48.1		11.55	51	54.9	52.5	41.2	45.2	46.5	Unique	2.62	High	0	7.448e-05
[K].VLVVANPANTNALILK.[E]	1xiTRAQ8plex [V/K]		7.69443e-07	0	5	8	13	A0A1S4BMX4; A0A1S3Y9D7; A0A1S4CBH8; A0A1S3XCK8; Q9FSF0	A0A1S4BMX4 [127-142]; A0A1S3Y9D7 [127-142]; A0A1S4CBH8 [159-174]; A0A1S3XCK8 [127-142]; Q9FSF0 [127-142]	0	2258.41	High	High	High	High	High	High	0.986	253.5	257.2		11.62	253.5	225.1	246	254.6	253.9	306.2	NotUnique	3.73	High	0	8.219e-07
[R].QLIDQVVSTALPESK.[S]	1xiTRAQ8plex [Q/K]		0.000153763	0	2	4	2	A0A1S4D5H1; A0A1S4C6G3	A0A1S4D5H1 [983-997]; A0A1S4C6G3 [983-997]	0	2236.3	High	High	High	High	High	High	1.384	22.6	16.3		21.94	22.6	16.9	14	11.9	21.3	17.6	NotUnique	2.45	High	8.183e-05	0.0002608
[K].LGSTTFLVSNSDLTDDSSAPVK.[T]	1xiTRAQ8plex [L/K]		1.78771e-05	0	1	1	1	A0A1S4B6Z4	A0A1S4B6Z4 [76-97]	0	2862.52	High	High	High	High	High	High	0.796	10.3	13		38.36	10.3	10.3	10	14.1	9.3	21.2	Unique	2.98	High	0	1.485e-05
[R].IGAEATAVLDSVK.[A]	1xiTRAQ8plex [I/K]		6.10435e-05	0	1	4	1	A0A1S4BQ10	A0A1S4BQ10 [541-553]	0	1882.11	High	High	High	High	High	High	1.101	16	14.5		11.63	16	15.9	14.9	14.3	11.7	15.8	Unique	3.31	High	0	4.609e-05
[K].DLFGNELSAAVWK.[D]	1xiTRAQ8plex [D/K]		3.43801e-06	0	1	1	1	A0A1S4BJW8	A0A1S4BJW8 [392-404]	0	2058.15	High	High	High	High	High	High	1.025	13.7	13.4		18.47	13.7	14.3	13.9	14.9	14.7	9	Unique	3.17	High	0	3.254e-06
[R].AIVSDFITSLSSSTPSK.[AT]	1xiTRAQ8plex [A/K]		3.73172e-05	0	1	5	2	A0A1S4ASN6	A0A1S4ASN6 [72-88]	0	2348.32	High	High	High	High	High	High	1.134	9	8		36.07	9	9.4	11.3	3.6	7.3	8.3	Unique	2.99	High	0	2.932e-05
[K].MVEVDIPQSLFEEQGR.[Q]	1xiTRAQ8plex [N-Term]		3.60093e-05	0	2	2	4	A0A1S4CS07; A0A1S3X5W6	A0A1S4CS07 [407-422]; A0A1S3X5W6 [407-422]	0	2181.12	High	High	High	High	High	High	0.564	19.1	33.9		13.86	19.1	41.8	29.5	32.9	34	31.5	NotUnique	2.83	High	0	2.837e-05
[R].DGFVMGEGAGVLVMESLEHAMK.[R]	1xiTRAQ8plex [D/K]		6.7942e-07	0	1	3	2	A0A1S3YFP1	A0A1S3YFP1 [282-303]	0	2915.49	High	High	High	High	High	High	0.541	3.7	6.8		65.72	3.7	4.6	1.9	4.6	10.5	12.6	Unique	3.64	High	0	7.317e-07
[K].GFDSDAVEASMNTIEFSLR.[E]	1xiTRAQ8plex [N-Term]		5.02139e-08	0	1	2	1	A0A1S4CNI5	A0A1S4CNI5 [468-486]	0	2393.16	Not Found	Not Found	High	High	High	High	0.01		2.4		37.29			2	1.8	3.8	2.1	Unique	4.12	High	0	6.663e-08
[R].VEIAHIAELIELPGDHVEK.[K]	1xiTRAQ8plex [V/K]		3.68761e-05	0	1	2	2	A0A1S4B826	A0A1S4B826 [345-363]	0	2720.54	High	High	High	High	High	High	1.302	32.5	25		24.91	32.5	27.9	23.8	18.7	20.3	34.1	Unique	3.91	High	0	2.896e-05
[R].EFTLAEIEHFVDPEDK.[S]	1xiTRAQ8plex [E/K]		2.09037e-06	0	1	2	3	A0A1S4CUV9	A0A1S4CUV9 [239-254]	0	2527.32	High	High	High	High	High	High	0.887	35.3	39.9		3.29	35.3	42	38.8	40.1	39.5	38.9	Unique	3.92	High	0	2.056e-06
[K].KVIISAPSK.[D]	iTRAQ8plex [K]		0.000227056	0	3	3	7	A0A1S3XFT6; A0A0K2GN10; A0A1S4BYQ0	A0A1S3XFT6 [120-128]; A0A0K2GN10 [120-128]; A0A1S4BYQ0 [120-128]	1	1855.21	High	High	High	High	High	High	1.092	512.1	468.9		9.58	512.1	423.7	457.9	443.8	478.4	540.9	NotUnique	3.08	High	0	0.0001597
[R].QAVTNPTNTVFGTK.[R]	1xiTRAQ8plex [Q/K]		0.00024525	0	2	4	3	A0A1S3YGZ0; A0A1S3YCI5	A0A1S3YGZ0 [112-125]; A0A1S3YCI5 [112-125]	0	2086.18	High	High	High	High	High	High	0.973	60.1	61.8		17.92	60.1	56.7	52.2	61.2	58	80.7	NotUnique	3.54	High	0	0.0001721
[K].QAVTPLSEFEDKL.[-]	1xiTRAQ8plex [Q/K]		5.55731e-05	0	1	4	5	A0A1S3Y0T4	A0A1S3Y0T4 [831-843]	1	2085.17	High	High	High	High	High	High	0.794	59	74.4		10.03	59	66.8	71	71.6	76.4	86.3	Unique	3.85	High	0.0001425	0.0003725
[K].ALLALKPEER.[K]	1xiTRAQ8plex [A/K]		0.00026439	0	3	9	1	A0A1S4C4L4; A0A1S3Z340; A0A1S4A2Q1	A0A1S4C4L4 [247-256]; A0A1S3Z340 [261-270]; A0A1S4A2Q1 [261-270]	0	1748.09	High	High	High	High	High	High	0.961	103.5	107.8		12.3	103.5	94.7	101.9	118	98.8	125.4	NotUnique	2.98	High	0	0.0001857
[K].EETVTLGPATR.[E]	1xiTRAQ8plex [N-Term]		0.000194314	0	1	3	6	A0A1S4DEV9	A0A1S4DEV9 [45-55]	0	1477.82	High	High	High	High	High	High	0.989	377.1	381.3		24.69	377.1	347.9	345	300.4	369.7	543.6	Unique	3.84	High	8.183e-05	0.0002862
[K].SLDSQIAALSDEIVK.[K]	1xiTRAQ8plex [S/K]		6.68599e-07	0	2	4	3	A0A1S3Z105; A0A1S4AX40	A0A1S3Z105 [203-217]; A0A1S4AX40 [199-213]	0	2197.25	High	High	High	High	High	High	0.934	64	68.6		16.82	64	64.3	61.3	88.9	66.6	61.8	NotUnique	3.01	High	0	9.183e-05
[K].DGSGAIDFDEFVHMMTAK.[FI]	1xiTRAQ8plex [D/K]		5.01186e-06	0	1	4	1	Q9SQI4	Q9SQI4 [83-100]	0	2579.27	High	High	High	High	High	High	0.742	11.6	15.7		13.79	11.6	12.4	15.9	16.3	15.4	18.4	Unique	3.31	High	0	4.598e-06
[R].NDAPDAAIAMR.[Q]	1xiTRAQ8plex [N-Term]		0.00011945	0	2	2	1	A0A1S4CZ71; A0A1S3ZI43	A0A1S4CZ71 [521-531]; A0A1S3ZI43 [54-64]	0	1448.75	High	High	High	High	High	High												NoQuanValues	2.98	High	0	8.654e-05
[R].IIGVSVDSSGKPALR.[M]	1xiTRAQ8plex [I/K]		6.50075e-07	0	2	2	12	A0A1S3Z4R3; A0A1S3YYG2	A0A1S3Z4R3 [375-389]; A0A1S3YYG2 [372-386]	0	2107.27	High	High	High	High	High	High	0.949	445.9	470.1		4.62	445.9	442.7	471.3	485	496.3	454.9	NotUnique	3.75	High	0	2.639e-06
[K].TIKPTVLIGTSGVGR.[T]	1xiTRAQ8plex [T/K]		4.97184e-06	0	1	1	3	A0A1S4CM79	A0A1S4CM79 [409-423]	0	2107.31	High	High	High	High	High	High	1.711	230.1	134.5		51.55	230.1	203.6	191.8	118.3	30.3	128.2	Unique	4.2	High	0	0.000114
[R].VVRPAEGVFVSVK.[K]	1xiTRAQ8plex [V/K]		0.000217205	0	1	2	1	A0A1S4D963	A0A1S4D963 [599-611]	0	1995.22	High	High	High	High	High	High	1.116	149.8	134.3		9.56	149.8	127.8	136.7	120.9	131.4	154.9	Unique	3.78	High	0	0.0001527
[R].KLIGATNPLNAEPGTIR.[G]	1xiTRAQ8plex [K]		4.05916e-08	0	2	3	2	A0A1S4DGP1; A0A1S4D3E6	A0A1S4DGP1 [173-189]; A0A1S4D3E6 [162-178]	1	2373.41	High	High	High	High	High	High	0.803	159	197.9		10.8	159	180	191.9	234.6	196.1	187.1	NotUnique	4.67	High	0	5.48e-08
[R].LTSVFGGAAEPPK.[G]	1xiTRAQ8plex [L/K]		4.30297e-05	0	2	3	4	A0A1S3X711; A0A1S4DJD1	A0A1S3X711 [80-92]; A0A1S4DJD1 [82-94]	0	1882.09	High	High	High	High	High	High	0.862	146	169.3		12.33	146	169.9	177.9	194.4	167.3	137.1	NotUnique	3.32	High	0	3.341e-05
[R].SEAMQLVQIIIPIESAHR.[T]	1xiTRAQ8plex [N-Term]		4.02011e-06	0	2	2	2	A0A1S4AAI5; A0A1S4AP74	A0A1S4AAI5 [18-35]; A0A1S4AP74 [18-35]	0	2339.31	High	High	High	High	High	High	1.288	13.4	10.4		29.93	13.4	8.3	12.9	5.9	12.8	11.9	NotUnique	3.66	High	0	3.762e-06
[R].KFPNDTSSPSPSVAPSPSGTPR.[G]	1xiTRAQ8plex [K]		2.43928e-05	0	1	1	1	A0A1S3XHP5	A0A1S3XHP5 [158-179]	1	2821.49	High	High	High	High	High	High	0.848	27.6	32.6		16.54	27.6	26	29.5	31.2	37.1	39	Unique	2.77	High	0	1.982e-05
[K].SATLFRPK.[L]	1xiTRAQ8plex [S/K]		0.000223992	0	3	5	4	A0A1S3ZEH0; A0A1S3XT48; A0A1S4B0F5	A0A1S3ZEH0 [219-226]; A0A1S3XT48 [260-267]; A0A1S4B0F5 [219-226]	0	1527.95	High	High	High	High	High	High	0.9	400.8	445.1		16.28	400.8	457.4	437	531.3	468.3	331.8	NotUnique	2.94	High	0	0.0001575
[K].LAGPQLVQMFIGDGAK.[L]	1xiTRAQ8plex [L/K]		1.68389e-05	0	2	3	4	A0A1S3Z2H2; A0A1S4ARV7	A0A1S3Z2H2 [235-250]; A0A1S4ARV7 [235-250]	0	2253.29	High	High	High	High	High	High	0.859	35.7	41.5		8.96	35.7	41	37.3	38.7	44.6	45.9	NotUnique	3.8	High	0	1.407e-05
[R].KLIGATNPLESAPGTIR.[G]	1xiTRAQ8plex [K]		0.000266097	0	1	4	4	A0A1S3Y388	A0A1S3Y388 [86-102]	1	2346.4	High	High	High	High	High	High	0.849	78.6	92.7		7.44	78.6	85	97	99.3	85.4	96.6	Unique	3.41	High	0	0.0002089
[K].KQDETPALDVTSK.[D]	iTRAQ8plex [K]		3.42024e-07	0	1	2	2	A0A1S4CN68	A0A1S4CN68 [355-367]	1	2344.35	High	High	High	High	High	High	1.036	45.3	43.8		6.26	45.3	46.2	46.9	43.3	41.8	40.6	Unique	3.84	High	0	3.895e-07
[K].IATTIDQDEKR.[E]	1xiTRAQ8plex [I/K]		4.15262e-05	0	1	2	2	A0A1S4CN68	A0A1S4CN68 [635-645]	1	1898.08	High	High	High	High	High	High	1.175	150	127.6		9.08	150	135.1	141.5	123.4	126.7	111.2	Unique	3.65	High	0	3.232e-05
[R].LSTNVAGVPLDER.[N]	1xiTRAQ8plex [N-Term]		1.15695e-05	0	1	2	1	A0A1S3ZLD8	A0A1S3ZLD8 [148-160]	0	1674.93	High	High	High	High	High	High	0.82	75.8	92.4		15.44	75.8	75.2	87.9	114.7	91.5	92.9	Unique	3.4	High	0	9.956e-06
[K].EGLLVGISSGAAAAAAIK.[VL]	1xiTRAQ8plex [E/K]		6.87781e-06	0	2	4	6	A0A1S3YM56; A0A1S3X0N4	A0A1S3YM56 [265-282]; A0A1S3X0N4 [264-281]	0	2207.32	High	High	High	High	High	High	0.92	55.2	60		5.67	55.2	54.9	59.6	64.4	60.9	60.5	NotUnique	2.81	High	0	6.166e-06
[K].TASESDVSIHSTFASR.[Y]	1xiTRAQ8plex [N-Term]		1.75901e-06	0	1	1	2	A0A1S4AIS8	A0A1S4AIS8 [6-21]	0	1999	High	High	High	High	High	High	0.944	45.2	47.9		22.15	45.2	56	47.3	29.8	53.7	52.7	Unique	3.75	High	0	1.758e-06
[K].AHGGFSVFAGVGER.[T]	1xiTRAQ8plex [N-Term]		6.17288e-06	0	2	5	1	A0A1S4CK04; A0A1S4A1J2	A0A1S4CK04 [255-268]; A0A1S4A1J2 [251-264]	0	1694.89	High	High	High	High	High	High	0.943	65.1	69		4.89	65.1	64.1	67	71.3	72.1	70.7	NotUnique	3.46	High	0	5.58e-06
[K].GISAEDVNAAFR.[K]	1xiTRAQ8plex [N-Term]		3.08445e-05	0	2	3	2	A0A1S4AE99; A0A1S3XP71	A0A1S4AE99 [337-348]; A0A1S3XP71 [337-348]	0	1553.82	High	High	High	High	High	High	1.026	127.3	124.1		9.13	127.3	117.2	123.3	139.5	130.2	110.3	NotUnique	3.5	High	8.183e-05	0.0003062
[K].AIKPTVLIGTSGVGR.[T]	1xiTRAQ8plex [A/K]		0.00017274	0	1	1	2	A0A1S3YR16	A0A1S3YR16 [409-423]	0	2077.3	High	High	High	High	High	High	1.316	255.5	194.1		18.82	255.5	225.5	229.1	140.9	198	177.2	Unique	3.35	High	0	0.0001228
[K].NQTVDLVLTAHPTQSVR.[R]	1xiTRAQ8plex [N-Term]		4.41614e-08	0	3	7	3	A0A1S3YLC5; A0A1S3X7T0; A0A1S4D398	A0A1S3YLC5 [162-178]; A0A1S3X7T0 [163-179]; A0A1S4D398 [161-177]	0	2183.21	High	High	High	High	High	High	0.896	93.8	104.8		2.71	93.8	102.9	104.5	101.5	108.8	106.1	NotUnique	5.03	High	0	5.911e-08
[R].RPTEDIAFAIAR.[F]	1xiTRAQ8plex [N-Term]		4.32e-05	0	1	4	1	A0A1S3Z138	A0A1S3Z138 [277-288]	0	1663.94	High	High	High	High	High	High	0.941	101.8	108.2		4.48	101.8	110.3	105.4	101.4	109.9	113.9	Unique	4.73	High	0	3.352e-05
[K].QAGWGVMTSHR.[S]	1xiTRAQ8plex [N-Term]		1.65724e-05	0	1	1	3	A0A1S3YIG1	A0A1S3YIG1 [371-381]	0	1533.79	High	High	High	High	High	High	1.003	88.5	88.3		6.91	88.5	84.1	94.1	95.7	82.8	84.7	Unique	4.34	High	0	1.386e-05
[K].QFLGMSDLWVK.[H]	1xiTRAQ8plex [Q/K]		3.6296e-05	0	2	5	1	A0A1S3XPL8; A0A1S3ZEA4	A0A1S3XPL8 [178-188]; A0A1S3ZEA4 [181-191]	0	1932.09	High	High	High	High	High	High	0.833	27.8	33.4		12.49	27.8	30.2	33.8	40.5	30.8	31.9	NotUnique	3.53	High	0	2.852e-05
[K].VWAEGSLEETVQNAIK.[S]	1xiTRAQ8plex [V/K]		0.00027648	0	1	2	2	A0A1S3ZUR7	A0A1S3ZUR7 [54-69]	0	2382.31	High	High	High	High	High	High	0.968	12.7	13.1		14.28	12.7	15	10.6	14.7	13.6	11.8	Unique	2.43	High	0	0.0001943
[K].IISEQGIASGVR.[R]	1xiTRAQ8plex [N-Term]		0.0002187	0	1	6	1	A0A1S4AV08	A0A1S4AV08 [790-801]	0	1533.89	High	High	High	High	High	High	0.911	57.3	62.9		10.27	57.3	59.6	62.2	61.2	57.5	74	Unique	1.95	High	0	0.0001541
[K].LLAGVTIAHGGVLPNINPVLLPK.[K]	1xiTRAQ8plex [L/K]		9.13825e-06	0	1	2	3	A0A1S3Z7F9	A0A1S3Z7F9 [100-122]	0	2914.81	High	High	High	High	High	High	1.023	21	20.5		31.63	21	21.2	20.9	10.2	22.2	28.1	Unique	2.82	High	0	8.003e-06
[K].GLTWFIPADDPTLISK.[Q]	1xiTRAQ8plex [G/K]		0.000107487	0	1	1	4	A0A1S3X9U6	A0A1S3X9U6 [522-537]	0	2382.35	High	High	High	High	High	High	0.915	47.3	51.7		14.36	47.3	52.3	53.3	62.7	43.1	47	Unique	2.32	High	0	7.84e-05
[R].AAQLDVVVTNK.[L]	1xiTRAQ8plex [A/K]		4.38878e-05	0	3	5	2	A0A1S3YAU5; A0A1S3Y197; A0A1S4D6G1	A0A1S3YAU5 [113-123]; A0A1S3Y197 [113-123]; A0A1S4D6G1 [113-123]	0	1766.06	High	High	High	High	High	High	0.962	113.2	117.7		9.3	113.2	112.6	109.9	109.5	121.1	135.4	NotUnique	3.88	High	0	3.406e-05
[R].GNAGGMHHHR.[I]	1xiTRAQ8plex [N-Term]		1.71097e-05	0	2	3	1	A0A1S3YRJ8; A0A1S4BFD5	A0A1S3YRJ8 [33-42]; A0A1S4BFD5 [33-42]	0	1377.69	High	High	High	High	High	High	0.927	9.8	10.6		52.64	9.8	4.4	7.9	10.3	10.8	19.4	NotUnique	3.47	High	0	1.427e-05
[K].EHLPIYITDSMVGHK.[L]	iTRAQ8plex [E]		0.000250154	0	1	1	3	A0A140G1V7	A0A140G1V7 [56-70]	0	2652.49	High	High	High	High	High	High	1.005	135.9	135.3		4.32	135.9	137.7	136.3	132.4	142.8	127.2	Unique	3.39	High	0	0.0001755
[K].INAMAEDVQPLLADVR.[D]	1xiTRAQ8plex [N-Term]		1.40148e-05	0	1	1	1	A0A1S4BR32	A0A1S4BR32 [291-306]	0	2059.12	High	High	High	High	High	High	0.854	3.3	3.8		49.44	3.3	2.9	7.1	3.3	3.3	2.4	Unique	2.77	High	0	1.189e-05
[K].VPATVGGASEVK.[N]	1xiTRAQ8plex [V/K]		0.000253458	0	1	1	2	A0A1S4CAZ6	A0A1S4CAZ6 [173-184]	0	1723.02	High	High	High	High	High	High	0.891	40.2	45.1		13.7	40.2	42.6	46.3	41.9	55.3	39.6	Unique	3.91	High	0	0.0001982
[K].KIEAWVPGSGR.[N]	1xiTRAQ8plex [K]		0.00017088	0	2	2	2	A0A1S3XLI2; A0A1S4BXI2	A0A1S3XLI2 [196-206]; A0A1S4BXI2 [211-221]	1	1808.06	High	High	High	High	High	High	0.974	123.1	126.4		6.44	123.1	118	131	118.6	127.7	136.9	NotUnique	3.13	High	0	0.0001215
[K].VVQLGDEISNLTLADAQK.[L]	1xiTRAQ8plex [V/K]		6.26178e-08	0	2	3	2	P24929; A0A1S3YN45	P24929 [61-78]; A0A1S3YN45 [61-78]	0	2522.43	High	High	High	High	High	High	0.461	14.2	30.9		18.76	14.2	29.9	30.3	40.8	26.8	26.7	NotUnique	4.68	High	0	8.157e-08
[R].AAIRPDTGLVSVMMVNNEIGVIQPMEEIGK.[I]	1xiTRAQ8plex [A/K]		4.55216e-06	0	1	2	2	A0A1S4B3D9	A0A1S4B3D9 [190-219]	0	3820.06	High	High	High	High	High	High	0.947	5.5	5.9		33.8	5.5	7.4	4.5	5.2	3.8	8.4	Unique	3.83	High	0	4.212e-06
[K].AQGLSVGSSLVEEDKLELATSLLEK.[A]	iTRAQ8plex [A]		3.9467e-08	0	2	4	5	A0A1S4AJ36; Q42961	A0A1S4AJ36 [307-331]; Q42961 [307-331]	1	3529.01	High	High	High	High	High	High	0.961	43.7	45.5		7.12	43.7	49.5	47.3	40.8	44.4	45.5	NotUnique	4.35	High	0	5.332e-08
[K].TMEINPENAIMDELR.[K]	1xiTRAQ8plex [N-Term]		1.18977e-05	0	1	1	1	A0A1S3XGK4	A0A1S3XGK4 [604-618]	0	2080.04	High	High	High	High	High	High	1.106	12.7	11.5		11.48	12.7	12.5	12.1	9.4	11	12.5	Unique	4.02	High	0	1.022e-05
[R].VAEEVIFGQDNVTTGASNDFMQVSR.[V]	1xiTRAQ8plex [N-Term]		5.11765e-05	0	4	5	4	A0A1S4B8T4; A0A1S4DML1; A0A1S4C8D8; A0A1S4CRH1	A0A1S4B8T4 [581-605]; A0A1S4DML1 [586-610]; A0A1S4C8D8 [578-602]; A0A1S4CRH1 [578-602]	0	3018.48	High	High	High	High	High	High	0.858	4.6	5.3		19.39	4.6	3.7	6	5.3	5.2	6.4	NotUnique	3.3	High	0	4.252e-05
[R].KESNPEVEVAVATK.[F]	iTRAQ8plex [K]		4.44107e-05	0	1	2	2	A0A1S3XDV8	A0A1S3XDV8 [121-134]	1	2413.41	High	High	High	High	High	High	0.931	50.8	54.5		8.66	50.8	49.9	62	56	53	51.7	Unique	3.15	High	0	3.436e-05
[K].AVAFDEIDKAPEEK.[K]	iTRAQ8plex [A]		7.55896e-05	0	2	3	2	A0A1S4B235; A0A1S3X9Y9	A0A1S4B235 [93-106]; A0A1S3X9Y9 [98-111]	1	2474.39	High	High	High	High	High	High	0.858	83.5	97.3		17.13	83.5	86.7	86.1	85.8	104.3	123.6	NotUnique	3.08	High	0	5.629e-05
[K].AILVNIFGGIMK.[C]	1xiTRAQ8plex [A/K]		0.000191589	0	3	8	2	A0A1S4D955; A0A1S3XSQ4; A0A1S4CMX9	A0A1S4D955 [348-359]; A0A1S3XSQ4 [348-359]; A0A1S4CMX9 [348-359]	0	1884.16	High	High	High	High	High	High	0.881	9.7	11		27.11	9.7	10.7	14.8	6.5	11.5	11.4	NotUnique	2.73	High	0	0.0001355
[K].AEDASLDLVILSPEADPPVVK.[M]	1xiTRAQ8plex [A/K]		1.77319e-06	0	1	1	1	A0A1S3XV30	A0A1S3XV30 [153-173]	0	2786.56	High	High	High	High	High	High	0.708	2.9	4.1		48.95	2.9	4.4	2.3	2.3	4.6	7.2	Unique	3.27	High	0	1.766e-06
[K].FLAHLKEDEFEFLD.[-]	1xiTRAQ8plex [F/K]		0.000131646	0	2	2	3	A0A1S4B5N2; A0A1S4D4V1	A0A1S4B5N2 [151-164]; A0A1S4D4V1 [151-164]	1	2361.26	High	High	High	High	High	High	0.874	20.3	23.3		13.96	20.3	24.8	25.6	24.8	23.5	17.6	NotUnique	3.48	High	0	9.471e-05
[R].TMPAAVPAVVFLSGGQSEEEATR.[N]	1xiTRAQ8plex [N-Term]		9.1073e-07	0	1	2	3	A0A1S4CXS6	A0A1S4CXS6 [254-276]	0	2651.37	High	High	High	High	High	High	0.725	4.1	5.7		69.99	4.1	2.8	3.3	2.7	8.1	11.6	Unique	3.61	High	0	8.386e-06
[K].NISVVAGIEAR.[G]	1xiTRAQ8plex [N-Term]		0.000246063	0	2	5	1	A0A1S3ZA83; A0A1S3XG19	A0A1S3ZA83 [59-69]; A0A1S3XG19 [151-161]	0	1432.84	High	High	High	High	High	High	1.107	62.4	56.4		12.67	62.4	63.7	57.4	60.4	55.8	44.8	NotUnique	2.78	High	0	0.0001731
[K].KETPPPAPAAVVEEK.[K]	iTRAQ8plex [K]		2.15857e-06	0	1	1	1	A0A1S3YLV1	A0A1S3YLV1 [177-191]	1	2475.46	High	High	High	High	High	High	1.23	53.3	43.3		24.13	53.3	53.9	54.7	31.2	37.5	39.4	Unique	3.77	High	0	2.121e-06
[K].NVAAELGQHGIR.[V]	1xiTRAQ8plex [N-Term]		8.85041e-06	0	1	2	1	A0A1S3X2A2	A0A1S3X2A2 [181-192]	0	1568.88	High	High	High	High	High	High	0.928	57.7	62.2		12.49	57.7	53.5	54.8	64.5	66.7	71.5	Unique	4.66	High	0	7.78e-06
[K].LSTDPTTASELVAR.[E]	1xiTRAQ8plex [N-Term]		0.000125412	0	2	2	2	A0A1S4B2T3; A0A1S4C195	A0A1S4B2T3 [301-314]; A0A1S4C195 [301-314]	0	1764.96	High	High	High	High	High	High	0.942	67.9	72		20.04	67.9	60.9	72.8	96.1	69.4	61	NotUnique	3.03	High	0	9.056e-05
[K].INQDTDRDFFMSAK.[E]	1xiTRAQ8plex [I/K]		5.47085e-05	0	1	5	2	A0A1S4BMH5	A0A1S4BMH5 [255-268]	1	2296.19	High	High	High	High	High	High	0.862	127.7	148		9.18	127.7	150.7	132.2	164.9	155.9	136.5	Unique	2.73	High	0.0001425	0.0003527
[R].QATAQVLASQK.[Q]	1xiTRAQ8plex [Q/K]		1.47025e-05	0	2	2	3	A0A1S4A4N4; A0A1S3WZF8	A0A1S4A4N4 [10-20]; A0A1S3WZF8 [176-186]	0	1753.04	High	High	High	High	High	High	0.982	55.6	56.6		19.61	55.6	73.1	51.7	62.7	47.5	48	NotUnique	3.13	High	8.183e-05	0.0003058
[KR].AIQLILDQNSGCGFASK.[S]	1xiTRAQ8plex [A/K]; 1xCarboxymethyl [C12]		0.000261841	0	3	4	4	A0A1S4A648; A0A1S4CJR0; A0A1S4AQ72	A0A1S4A648 [54-70]; A0A1S4CJR0 [54-70]; A0A1S4AQ72 [54-70]	0	2431.31	High	High	High	High	High	High	1.001	26.6	26.6		6.8	26.6	27.5	23.5	28	27.4	26.8	NotUnique	2.2	High	0.0001425	0.0004712
[R].KVVTVGVVGGSDLVK.[I]	iTRAQ8plex [K]		6.12362e-06	0	1	3	2	A0A1S4A695	A0A1S4A695 [38-52]	1	2369.49	High	High	High	High	High	High	0.96	50.7	52.8		2.85	50.7	52.5	53.7	54.3	53	50.4	Unique	3.27	High	0	5.535e-06
[K].SAQDIALTELAPTHPIR.[L]	1xiTRAQ8plex [N-Term]		2.38326e-07	0	1	2	2	Q75ZD4	Q75ZD4 [158-174]	0	2137.19	High	High	High	High	High	High	0.682	12.3	18		22.42	12.3	14.6	14.5	22.9	16.2	21.8	Unique	4.51	High	0	2.796e-07
[R].DNLTLWTSDMQDDGTDEIK.[E]	1xiTRAQ8plex [D/K]		2.40075e-05	0	2	3	3	Q75ZD6; Q75ZE5	Q75ZD6 [230-248]; Q75ZE5 [228-246]	0	2805.37	High	High	High	High	High	High	0.951	43.3	45.5		12.86	43.3	53	45.5	39.7	39.8	49.5	NotUnique	3.2	High	0	1.95e-05
[RK].GVGWDISAIGNAVWGGAK.[L]	1xiTRAQ8plex [G/K]		2.72811e-08	0	1	2	1	A0A1S3YYI0	A0A1S3YYI0 [114-131]	0	2366.31	High	High	High	High	High	High	0.924	12.9	14		9.91	12.9	11.7	14.3	14.9	15.3	13.9	Unique	3.46	High	0	3.806e-08
[K].STAGIEPEDVAK.[R]	1xiTRAQ8plex [S/K]		0.000226287	0	1	1	6	A0A1S3Z4R3	A0A1S3Z4R3 [902-913]	0	1825.02	High	High	High	High	High	High	1.013	284.1	280.5		4.6	284.1	289.7	296.8	275.3	276.9	263.9	Unique	3.05	High	0	0.0001593
[K].KQSGGSGQFADITVR.[F]	1xiTRAQ8plex [K]		9.40449e-07	0	2	2	2	A0A1S4CVZ3; A0A1S3Y6D9	A0A1S4CVZ3 [586-600]; A0A1S3Y6D9 [29-43]	1	2159.2	High	High	High	High	High	High	0.895	43.6	48.7		6.7	43.6	51.8	49.8	43.2	48.9	49.8	NotUnique	4.03	High	0	9.881e-07
[R].SLGGNPTQAQLK.[S]	1xiTRAQ8plex [S/K]		6.76852e-06	0	3	7	2	A0A1S3ZA96; A0A1S3X3Y2; A0A1S4AQV9	A0A1S3ZA96 [39-50]; A0A1S3X3Y2 [39-50]; A0A1S4AQV9 [39-50]	0	1822.06	High	High	High	High	High	High	0.968	133.4	137.9		10.77	133.4	122.7	124.6	158.3	145.6	138.2	NotUnique	2.75	High	0	3.685e-05
[R].SQLNSLQEASGGK.[K]	1xiTRAQ8plex [S/K]		9.2547e-07	0	2	3	4	A0A1S3ZLY0; A0A1S3Y542	A0A1S3ZLY0 [352-364]; A0A1S3Y542 [358-370]	0	1927.07	High	High	High	High	High	High	0.995	203.3	204.4		3.7	203.3	193.4	205.4	214.7	204	204.7	NotUnique	3.36	High	0	9.729e-07
[R].GGGPTHLAILSQPPDTIHGNLR.[V]	1xiTRAQ8plex [N-Term]		9.67247e-07	0	1	2	4	A0A1S3X7T0	A0A1S3X7T0 [644-665]	0	2555.4	High	High	High	High	High	High	0.803	49.4	61.5		21.34	49.4	50.9	49.1	57.3	70.6	79.5	Unique	4.91	High	0	1.013e-06
[K].VSGESSIETPTIDVSSK.[E]	1xiTRAQ8plex [V/K]		9.66456e-06	0	3	4	6	A0A1S3ZI20; A0A1S3Y5Q3; A0A1S3XMU7	A0A1S3ZI20 [310-326]; A0A1S3Y5Q3 [309-325]; A0A1S3XMU7 [309-325]	0	2344.27	High	High	High	High	High	High	0.842	13.3	15.8		10.57	13.3	16.1	18	13.7	14.6	16.4	NotUnique	3.25	High	0	8.428e-06
[R].YDEMVDAMK.[NKS]	iTRAQ8plex [Y]		0.000266097	0	5	9	1	A0A1S4CN65; A0A1S3XUI1; A0A1S4CRT5; Q948K3; A0A1S4CMF0	A0A1S4CN65 [20-28]; A0A1S3XUI1 [23-31]; A0A1S4CRT5 [23-31]; Q948K3 [23-31]; A0A1S4CMF0 [20-28]	0	2014.08	High	High	High	High	High	High												NoQuanValues	2.61	High	0	0.0001868
[K].LADLVGVTLGPK.[G]	1xiTRAQ8plex [L/K]		1.89788e-05	0	2	2	6	A0A1S4AHG8; A0A1S4BNP6	A0A1S4AHG8 [77-88]; A0A1S4BNP6 [77-88]	0	1791.12	High	High	High	High	High	High	0.829	67.3	81.2		11.7	67.3	82.9	65.8	87.4	79.7	90.2	NotUnique	2.76	High	0	5.601e-05
[K].KAAAVAPADEELAK.[W]	iTRAQ8plex [K]		1.00992e-05	0	1	1	4	A0A1S4CEW8	A0A1S4CEW8 [53-66]	1	2296.36	High	High	High	High	High	High	1.079	154.1	142.8		12.71	154.1	170.2	145.5	131.4	145	122.1	Unique	3.62	High	0	8.776e-06
[R].AHMMTDGFNSCR.[N]	1xiTRAQ8plex [N-Term]; 1xCarboxymethyl [C11]		0.000143375	0	2	2	8	A0A1S4AZM4; A0A1S4BAT9	A0A1S4AZM4 [367-378]; A0A1S4BAT9 [367-378]	0	1731.76	High	High	High	High	High	High	0.885	304.3	343.7		8.92	304.3	324.4	338.6	387.6	358.7	309	NotUnique	3.75	High	0	0.0001455
[K].AMEFVGSTVESLSMEER.[M]	1xiTRAQ8plex [N-Term]		1.34125e-05	0	1	1	1	A0A1S4DIL9	A0A1S4DIL9 [42-58]	0	2206.07	High	High	High	High	High	High												NoQuanValues	2.95	High	0	1.14e-05
[K].RDDISGMQLSGNK.[V]	1xiTRAQ8plex [R/K]		0.000147127	0	1	2	2	A0A1S3ZQY8	A0A1S3ZQY8 [106-118]	1	2029.1	High	High	High	High	High	High	1.072	140.8	131.4		5.12	140.8	141.1	132.2	122.2	129.8	131.5	Unique	3.57	High	0	0.0001054
[R].IIIPPELGPPVGPSTFFSSK.[Q]	1xiTRAQ8plex [I/K]		0.000202671	0	1	3	3	A0A1S4CIT7	A0A1S4CIT7 [210-229]	0	2691.56	High	High	High	High	High	High	1.28	18.5	14.4		16.81	18.5	15.1	16.6	11.8	16.8	12	Unique	2.59	High	0	0.0001431
[R].TETSPEDVGGMHAAAGILTAR.[G]	1xiTRAQ8plex [N-Term]		5.11331e-06	0	1	5	1	A0A1S3YY55	A0A1S3YY55 [520-540]	0	2388.21	High	High	High	High	High	High												NoQuanValues	3.37	High	0	4.686e-06
[K].AVDTLEGADPSSLANK.[V]	1xiTRAQ8plex [A/K]		4.78654e-05	0	1	2	1	A0A1S4D128	A0A1S4D128 [89-104]	0	2196.2	High	High	High	High	High	High	0.895	19.6	21.9		11.27	19.6	21.1	21.6	26.1	19.9	20.7	Unique	2.71	High	0	3.685e-05
[R].EAGEMASSSSLK.[R]	1xiTRAQ8plex [E/K]		7.07736e-05	0	1	2	2	A0A1S3Y172	A0A1S3Y172 [416-427]	0	1804.96	High	High	High	High	High	High	1.156	153.1	132.4		11.66	153.1	145.8	145.1	110.5	122.5	138.3	Unique	2.52	High	0	5.302e-05
[K].EAVADNIANR.[K]	1xiTRAQ8plex [N-Term]		7.50072e-05	0	1	1	2	A0A1S4A9L0	A0A1S4A9L0 [80-89]	0	1376.74	High	High	High	High	High	High	1.089	142.9	131.2		13.57	142.9	141.6	152.7	126.7	130.1	105.2	Unique	2.25	High	0	5.591e-05
[R].GEEIISGAQR.[V]	1xiTRAQ8plex [N-Term]		9.19661e-05	0	1	2	2	A0A1S4APY2	A0A1S4APY2 [462-471]	0	1363.75	High	High	High	High	High	High	1.12	167	149.1		27.42	167	193.6	171.3	99	168.7	112.8	Unique	2.3	High	0	6.753e-05
[R].IPSGEVWAGNPAK.[F]	1xiTRAQ8plex [I/K]		0.000227827	0	1	2	3	A0A1S4CSZ5	A0A1S4CSZ5 [175-187]	0	1934.1	High	High	High	High	High	High	0.829	59.6	71.9		8.27	59.6	66.4	65.5	72	77.9	77.7	Unique	2.16	High	0	0.00016
[K].GITAEDVNAAFR.[K]	1xiTRAQ8plex [N-Term]		2.70517e-05	0	1	3	6	A0A1S4ATB8	A0A1S4ATB8 [337-348]	0	1567.84	High	High	High	High	High	High	0.997	194	194.5		4.8	194	199.8	194.7	204.4	194.2	179.6	Unique	3.56	High	0	4.035e-05
[K].LLHDLIVQSLLR.[L]	1xiTRAQ8plex [N-Term]		0.000227827	0	1	2	3	A0A1S3X1F6	A0A1S3X1F6 [115-126]	0	1724.07	High	High	High	High	High	High	0.628	6.5	10.4		22.62	6.5	14.2	8.3	8.6	10.8	10	Unique	3	High	0	0.0001604
[K].LNVVLGGGTWLEPEPIDR.[C]	1xiTRAQ8plex [N-Term]		1.02211e-05	0	1	1	2	A0A1S3Z5N9	A0A1S3Z5N9 [338-355]	0	2269.25	High	High	High	High	High	High	1.781	9.4	5.3		51.14	9.4	8.8	7.5	3.6	3.6	2.8	Unique	3.18	High	0	8.868e-06
[R].NVLAPAAPFAK.[K]	1xiTRAQ8plex [N/K]		1.78771e-05	0	1	3	4	A0A1S3ZIR3	A0A1S3ZIR3 [203-213]	0	1707.04	High	High	High	High	High	High	1.013	52.8	52.2		6.1	52.8	51.2	48.9	51	52.4	57.4	Unique	3.84	High	0	4.778e-05
[K].DTGVSASLESSK.[V]	1xiTRAQ8plex [D/K]		0.000188895	0	1	2	1	A0A1S4CZP7	A0A1S4CZP7 [276-287]	0	1788.98	High	High	High	High	High	High	1.013	65.8	64.9		9.14	65.8	64.5	69.9	59.5	58.9	72	Unique	3.07	High	0	0.0001334
[K].IFFIAWSPDTAK.[V]	1xiTRAQ8plex [I/K]		1.54238e-05	0	1	1	3	A0A1S4CJ61	A0A1S4CJ61 [85-96]	0	2004.14	High	High	High	High	High	High	0.933	44.4	47.5		9.17	44.4	41.6	44.6	50	49.1	52.4	Unique	3.33	High	0	1.295e-05
[K].RAPQQVVDAMR.[Q]	1xiTRAQ8plex [N-Term]		4.37149e-05	0	1	3	1	A0A1S4C8C7	A0A1S4C8C7 [97-107]	1	1574.87	High	High	High	High	High	High												NoQuanValues	4.08	High	0	3.394e-05
[K].ELGINALHIK.[L]	1xiTRAQ8plex [E/K]		1.6496e-06	0	2	4	6	A0A1S4DEV9; A0A1S3Y218	A0A1S4DEV9 [120-129]; A0A1S3Y218 [86-95]	0	1716.06	High	High	High	High	High	High	0.994	308.9	310.8		36.02	308.9	259	242.1	233.1	317.7	502.2	NotUnique	4.28	High	0	1.656e-06
[R].ILFSPSSAQSAATR.[S]	1xiTRAQ8plex [N-Term]		9.40985e-05	0	1	1	2	A0A1S4BWD5	A0A1S4BWD5 [16-29]	0	1739.96	High	High	High	High	High	High												NoQuanValues	4.04	High	0	6.904e-05
[R].FDLSVEEAAELAR.[R]	1xiTRAQ8plex [N-Term]		6.68769e-06	0	1	2	2	A0A1S4AJZ8	A0A1S4AJZ8 [201-213]	0	1753.93	High	High	High	High	High	High	1.144	25.1	22		19.56	25.1	26.7	26.3	17.9	18.2	20.6	Unique	4.19	High	0	6e-06
[R].LFQLNQLALNEPQK.[I]	1xiTRAQ8plex [L/K]		4.61976e-05	0	2	2	5	A0A1S4C4J1; A0A1S3XCJ5	A0A1S4C4J1 [160-173]; A0A1S3XCJ5 [160-173]	0	2264.32	High	High	High	High	High	High	0.924	44.3	47.9		9.08	44.3	48.9	54.2	47.5	42.1	46.9	NotUnique	3.77	High	0	4.901e-05
[R].LAQGPGERPVQPAAATAAPQAQPAQGSK.[K]	1xiTRAQ8plex [L/K]		0.000261841	0	1	1	1	A0A1S3ZQK3	A0A1S3ZQK3 [181-208]	0	3305.82	High	High	High	High	High	High												NoQuanValues	2.51	High	0	0.000184
[R].QFHWLFEDQR.[S]	1xiTRAQ8plex [N-Term]		0.000181641	0	1	1	2	A0A1S4BB89	A0A1S4BB89 [194-203]	0	1709.87	High	High	High	High	High	High	0.873	53.3	61		7.46	53.3	62.7	67	62.3	55.2	58	Unique	3.62	High	0	0.0001287
[K].KAQNVVQVEAVR.[V]	1xiTRAQ8plex [K]		0.00022552	0	1	2	3	A0A1S3YLV9	A0A1S3YLV9 [85-96]	1	1949.18	High	High	High	High	High	High	0.964	121.1	125.7		4.37	121.1	121.3	122.4	135	123.7	126.2	Unique	3.84	High	8.183e-05	0.000266
[R].SGETEDTFIADLAVGLSTGQIK.[T]	1xiTRAQ8plex [S/K]		3.89946e-08	0	3	3	6	A0A1S4BCN3; A0A1S3ZZL0; A0A1S3YIG1	A0A1S4BCN3 [382-403]; A0A1S3ZZL0 [382-403]; A0A1S3YIG1 [382-403]	0	2860.54	High	High	High	High	High	High	0.93	49.2	52.8		14.21	49.2	44.4	56.4	52.7	47.3	63.4	NotUnique	4.24	High	0	5.281e-08
[K].VTSITTDKGEESK.[M]	iTRAQ8plex [V]		0.000163016	0	1	1	2	P68158	P68158 [421-433]	1	2307.32	High	High	High	High	High	High	0.842	147.8	175.6		16.2	147.8	197.3	199	189.5	157.9	134.2	Unique	2.5	High	0	0.0001161
[R].GIDTLLGASPILGAVVK.[L]	1xiTRAQ8plex [G/K]		0.000173989	0	1	1	1	A0A1S4DPF6	A0A1S4DPF6 [130-146]	0	2232.38	High	High	High	High	High	High	1.344	9.5	7		75.29	9.5	4.5	4.2	4.9	5.2	16.5	Unique	2.49	High	0	0.0001236
[K].TNDSAGDGTTTASVLAR.[E]	1xiTRAQ8plex [N-Term]		1.33353e-09	0	2	2	4	A0A1S4D7A4; A0A1S4DSL7	A0A1S4D7A4 [128-144]; A0A1S4DSL7 [128-144]	0	1940.98	High	High	High	High	High	High	0.855	101.5	118.6		13.72	101.5	106.2	102.3	142.6	116	126	NotUnique	3.95	High	0	2.361e-09
[K].GWDGWNLEDTLAK.[L]	1xiTRAQ8plex [G/K]		0.000117227	0	1	2	1	A0A1S3Y8H3	A0A1S3Y8H3 [881-893]	0	2113.12	High	High	High	High	High	High	0.828	9.1	11		11.29	9.1	9.1	12.3	10.6	11.3	11.9	Unique	2.35	High	0	8.507e-05
[R].TTQNSVISTTLNDLSNWSR.[L]	1xiTRAQ8plex [N-Term]		4.98787e-07	0	1	1	1	A0A140G1R9	A0A140G1R9 [34-52]	0	2441.26	High	High	High	High	High	High	0.649	3.4	5.2		39.72	3.4	7.4	4.6	7.2	3.9	2.8	Unique	4.22	High	0	5.514e-07
[R].MLVFVPPHPLIK.[H]	1xiTRAQ8plex [M/K]		0.00019363	0	1	3	2	A0A1S3ZKX5	A0A1S3ZKX5 [85-96]	0	1999.24	High	High	High	High	High	High	0.835	16.3	19.5		14.15	16.3	16.2	18.1	23.5	20.7	19.1	Unique	3.03	High	0	0.0001368
[RK].KLEIDDDQK.[L]	iTRAQ8plex [K]		0.000231709	0	2	6	4	A0A1S3YPM6; A0A1S3YRP9	A0A1S3YPM6 [15-23]; A0A1S3YRP9 [15-23]	1	2016.17	High	High	High	High	High	High	1.21	407.7	337		18.49	407.7	319.9	330.8	257.5	346.1	430.8	NotUnique	2.7	High	0	0.0001631
[K].VIGGSENLPVSIFGK.[E]	1xiTRAQ8plex [V/K]		6.78144e-05	0	1	1	1	A0A1S3YWN1	A0A1S3YWN1 [175-189]	0	2125.25	High	High	High	High	High	High	0.866	9.1	10.6		7.84	9.1	11	10.4	9.7	9.9	11.7	Unique	3.01	High	0	5.081e-05
[K].SLEDGIFAMLENTQR.[T]	1xiTRAQ8plex [N-Term]		2.47415e-06	0	2	2	1	A0A1S3ZYV1; A0A1S3XRC7	A0A1S3ZYV1 [183-197]; A0A1S3XRC7 [183-197]	0	2028.04	High	High	High	High	High	High	1.221	7.9	6.5		30.63	7.9	8	7.8	8	4.9	3.8	NotUnique	2.8	High	0	2.404e-06
[K].NPILLLHPLGGFTK.[A]	1xiTRAQ8plex [N/K]		2.3673e-06	0	2	3	2	A0A1S3YMZ4; A0A1S3XFX2	A0A1S3YMZ4 [298-311]; A0A1S3XFX2 [297-310]	0	2128.31	High	High	High	High	High	High	0.867	39.7	45.8		12.17	39.7	42.5	43.5	52.2	51.2	39.6	NotUnique	4.44	High	0	2.31e-06
[K].GLAAAMNLLEESKK.[E]	iTRAQ8plex [G]		0.000217952	0	1	1	2	A0A1S4A9E7	A0A1S4A9E7 [150-163]	1	2387.41	High	High	High	High	High	High	0.986	36	36.5		13.02	36	37.2	43.8	36.4	30.8	34.4	Unique	3.08	High	0	0.0001535
[K].IQVGVFSATMPPEALEITR.[K]	1xiTRAQ8plex [N-Term]		9.26725e-09	0	5	14	5	A0A1S3ZZM7; A0A1S3XE25; Q40471; A0A1S3Z7E5; A0A1S4B5X7	A0A1S3ZZM7 [29-47]; A0A1S3XE25 [214-232]; Q40471 [214-232]; A0A1S3Z7E5 [214-232]; A0A1S4B5X7 [214-232]	0	2363.29	High	High	High	High	High	High	1.076	20.1	18.7		10.64	20.1	15.3	20.4	18.9	18.9	19.9	NotUnique	3.52	High	0	1.406e-08
[K].REDAGPLFFEVTER.[T]	1xiTRAQ8plex [N-Term]		0.000100013	0	1	2	3	A0A1S3ZHC8	A0A1S3ZHC8 [274-287]	1	1970.03	High	High	High	High	High	High	0.692	6.9	9.9		14.27	6.9	7.8	11.1	10.5	9.2	11	Unique	4.1	High	0	0.0001864
[R].FFLGTDSAPHDR.[R]	1xiTRAQ8plex [N-Term]		8.68318e-05	0	1	4	1	A0A1S4BFA6	A0A1S4BFA6 [288-299]	0	1666.85	High	High	High	High	High	High	1.027	27.8	27.1		13.11	27.8	31	29.3	28.4	24.3	22.5	Unique	2.51	High	0	6.408e-05
[R].STGAVTETTIPR.[T]	1xiTRAQ8plex [N-Term]		5.44944e-05	0	1	1	1	A0A1S3ZXA6	A0A1S3ZXA6 [47-58]	0	1536.85	High	High	High	High	High	High	0.939	61.8	65.8		21.85	61.8	67.7	66.5	84.7	65.9	44.2	Unique	2.34	High	0	4.149e-05
[R].IHDQMIMLEGAK.[A]	1xiTRAQ8plex [I/K]		0.000206951	0	1	4	1	A0A1S4D5D4	A0A1S4D5D4 [83-94]	0	1994.1	High	High	High	High	High	High	0.893	20.8	23.3		6.44	20.8	23.7	23.8	25.1	22.8	21	Unique	2.98	High	0	0.0001457
[R].AITILTENNPLTGTK.[G]	1xiTRAQ8plex [A/K]		2.42959e-05	0	1	1	2	A0A1S4CQI1	A0A1S4CQI1 [298-312]	0	2194.29	High	High	High	High	High	High	0.972	70.6	72.6		16.74	70.6	66.8	65.1	63.7	74.3	93.1	Unique	3.86	High	0	1.973e-05
[R].EFADNAELHAEWESAK.[M]	1xiTRAQ8plex [E/K]		0.000195	0	2	2	1	A0A1S3XEF3; A0A1S4CKW1	A0A1S3XEF3 [489-504]; A0A1S4CKW1 [528-543]	0	2455.23	High	High	High	High	High	High	1.1	23.4	21.2		12.75	23.4	24.6	20.4	17.3	21.4	22.6	NotUnique	2.79	High	0	0.0001377
[R].WAMLGAAGFVIPEAFNK.[F]	1xiTRAQ8plex [W/K]; 1xOxidation [M3]		2.52102e-07	0	2	2	3	Q0PWS5; A0A1S4CEW8	Q0PWS5 [125-141]; A0A1S4CEW8 [125-141]	0	2446.34	High	High	High	High	High	High	1.15	17.1	14.9		17.32	17.1	15.4	18.2	14.7	14.9	11	NotUnique	4.32	High	0	2.938e-07
[R].WAMLGAAGFVIPEAFNK.[F]	1xiTRAQ8plex [W/K]		2.7099e-07	0	2	2	5	Q0PWS5; A0A1S4CEW8	Q0PWS5 [125-141]; A0A1S4CEW8 [125-141]	0	2430.35	High	High	High	High	High	High	1.04	59.4	57.1		25.87	59.4	76.1	58.7	54.2	61.3	35.1	NotUnique	4.65	High	0	1.64e-06
[R].MAQYAEELWGLLQK.[D]	iTRAQ8plex [M]		2.53832e-05	0	2	2	1	A0A1S3X0Y5; A0A1S3Y5Z1	A0A1S3X0Y5 [299-312]; A0A1S3Y5Z1 [299-312]	0	2592.46	High	High	High	High	High	High	0.913	29.4	32.1		25.61	29.4	31.8	33.2	44.4	30	21.4	NotUnique	2	High	0	2.05e-05
[R].RPSSFLEGGSVEIPEFLR.[K]	1xiTRAQ8plex [N-Term]		0.000127301	0	1	2	1	A0A1S4ANY9	A0A1S4ANY9 [451-468]	0	2324.26	High	High	High	High	High	High												NoQuanValues	2.8	High	0	9.19e-05
[R].MVIVATGPVK.[H]	1xiTRAQ8plex [M/K]		4.08746e-05	0	2	2	1	A0A1S4B2T3; A0A1S4C195	A0A1S4B2T3 [277-286]; A0A1S4C195 [277-286]	0	1623.01	High	High	High	High	High	High												NoQuanValues	3.75	High	0	3.187e-05
[K].INPLVPVDLVIDHSVQVDVAR.[S]	1xiTRAQ8plex [N-Term]		5.49226e-07	0	3	4	4	A0A1S3YRF4; A0A1S3WZQ8; A0A1S3YIZ0	A0A1S3YRF4 [209-229]; A0A1S3WZQ8 [217-237]; A0A1S3YIZ0 [205-225]	0	2602.49	High	High	High	High	High	High	1.363	23.9	17.6		28.34	23.9	16.3	18.5	18.7	10.2	24	NotUnique	3.8	High	0	6.01e-07
[K].SEAAVSIEK.[I]	1xiTRAQ8plex [S/K]		0.000261841	0	2	2	2	A0A1S3Z496; A0A1S3YXV1	A0A1S3Z496 [76-84]; A0A1S3YXV1 [76-84]	0	1541.9	High	High	High	High	High	High	0.8	241.9	302.4		9.75	241.9	268.9	283.7	346.6	309.2	303.3	NotUnique	3.29	High	0.0003828	0.001767
[KR].GVLLVGPPGTGK.[T]	1xiTRAQ8plex [G/K]		0.000249332	0	2	13	4	A0A1S3X9U6; A0A1S3YIS7	A0A1S3X9U6 [266-277]; A0A1S3YIS7 [262-273]	0	1703.07	High	High	High	High	High	High	0.913	139.1	152.3		9.81	139.1	156.7	165.2	164.8	144.4	130.2	NotUnique	3.61	High	0	0.0001753
[K].TIVDAAQQTSK.[V]	1xiTRAQ8plex [T/K]		7.72455e-06	0	1	1	3	A0A1S3Z100	A0A1S3Z100 [161-171]	0	1770.02	High	High	High	High	High	High	1.076	164	152.4		8.64	164	167.5	163.3	148.3	148.3	134.7	Unique	3	High	0	6.851e-06
[K].TMDSTSLTSEK.[L]	1xiTRAQ8plex [T/K]		2.88169e-06	0	2	6	1	A0A1S3XTA8; A0A1S3Z4U1	A0A1S3XTA8 [199-209]; A0A1S3Z4U1 [199-209]	0	1807.96	High	High	High	High	High	High	1.005	104.8	104.3		11.51	104.8	90.8	97.3	116.8	99.5	117.2	NotUnique	3.73	High	0	2.766e-06
[R].SIGLIGHTFDQK.[R]	1xiTRAQ8plex [S/K]		3.29992e-05	0	2	5	1	A0A1S3XMD5; A0A1S4AA32	A0A1S3XMD5 [583-594]; A0A1S4AA32 [459-470]	0	1924.11	High	High	High	High	High	High	1.042	86.8	83.3		8.49	86.8	88.1	82.9	71.2	87.1	87.2	NotUnique	3.02	High	0	2.615e-05
[K].NETIQFEQQR.[A]	1xiTRAQ8plex [N-Term]		0.000101545	0	1	1	2	A0A140G1P8	A0A140G1P8 [126-135]	0	1596.83	High	High	High	High	High	High	0.79	35.4	44.9		12.9	35.4	40.8	38.4	52	43.6	49.6	Unique	3.45	High	0	7.422e-05
[K].VVDLINNSQDDDRPK.[V]	1xiTRAQ8plex [V/K]		3.28568e-07	0	1	2	1	A0A1S3Z4Y2	A0A1S3Z4Y2 [152-166]	0	2336.27	High	High	High	High	High	High	1.249	56.8	45.4		20.02	56.8	58.3	50.6	34.8	41.6	42	Unique	2.89	High	0	3.746e-07
[K].GLSGEELAAR.[N]	1xiTRAQ8plex [N-Term]		7.07736e-05	0	1	2	2	A0A1S3ZES4	A0A1S3ZES4 [97-106]	0	1306.73	High	High	High	High	High	High	1.091	257.8	236.3		6.69	257.8	248.3	253.2	214.4	227	238.7	Unique	2.34	High	0.0001425	0.0004022
[K].LTLEPASGGDQTILEADVVLVSAGR.[V]	1xiTRAQ8plex [N-Term]		2.48087e-07	0	1	1	1	A0A1S4C004	A0A1S4C004 [287-311]	0	2815.54	High	High	High	High	High	High	0.971	2.8	2.9		36.14	2.8	1.9	3.2	4	3.8	1.7	Unique	3.6	High	0	2.897e-07
[R].NPGPLQFDGPGADAK.[A]	1xiTRAQ8plex [N/K]		1.71716e-06	0	3	3	1	A0A1S3X6W9; A0A1S4CHV4; A0A1S4CJ13	A0A1S3X6W9 [537-551]; A0A1S4CHV4 [537-551]; A0A1S4CJ13 [537-551]	0	2092.13	High	High	High	High	High	High	0.934	53.7	57.5		10.4	53.7	56.6	55.3	50.1	59.3	66.4	NotUnique	4.51	High	0	1.719e-06
[R].LGWIDDSLVQR.[V]	1xiTRAQ8plex [N-Term]		0.000173989	0	2	2	1	A0A1S3XSV4; A0A1S3ZK76	A0A1S3XSV4 [371-381]; A0A1S3ZK76 [355-365]	0	1605.89	High	High	High	High	High	High												NoQuanValues	3.39	High	0	0.0001234
[R].AFPINWELTAPWTGAQVK.[V]	1xiTRAQ8plex [A/K]		2.89327e-06	0	1	1	2	A0A1S4B673	A0A1S4B673 [237-254]	0	2637.46	High	High	High	High	High	High	1.018	15.8	15.5		25.21	15.8	15	16.5	17.9	9	19	Unique	3.09	High	0	2.773e-06
[R].DLVLGHGALAPLLAQFNEHAK.[L]	1xiTRAQ8plex [D/K]		0.000155462	0	1	1	1	A0A1S4A241	A0A1S4A241 [195-215]	0	2822.61	High	High	High	High	High	High	0.867	33.4	38.5		12.25	33.4	35.3	40	38.8	45.4	33.1	Unique	2.17	High	0	0.0001111
[K].TVIWNGPMGVFEFDK.[F]	1xiTRAQ8plex [T/K]		0.000117669	0	3	6	4	Q42962; A0A1S4AJ36; Q42961	Q42962 [317-331]; A0A1S4AJ36 [391-405]; Q42961 [391-405]	0	2348.26	High	High	High	High	High	High	1	46.5	46.5		9.81	46.5	46.5	44.1	51.4	50.4	40.3	NotUnique	3.13	High	0	8.521e-05
[R].GAGHEVPLFKPR.[A]	1xiTRAQ8plex [G/K]		0.000112048	0	1	2	1	A0A1S3YZ55	A0A1S3YZ55 [439-450]	0	1916.13	High	High	High	High	High	High	1.068	48.6	45.5		13.27	48.6	47.7	50	35.3	45	49.6	Unique	3.53	High	0	8.156e-05
[K].GLIKPGESVLIEPTSGNTGVGLAFMAAAK.[G]	iTRAQ8plex [G]		0.000134619	0	1	3	1	A0A1S3YM56	A0A1S3YM56 [64-92]	0	3741.14	High	High	High	High	High	High	0.635	6.9	10.8		13.1	6.9	9.2	12.5	10.9	9.5	11.8	Unique	2.8	High	0	9.665e-05
[K].AAFGAEEVNR.[V]	1xiTRAQ8plex [N-Term]		5.40686e-05	0	2	2	4	A0A1S4C187; A0A1S4B6Z4	A0A1S4C187 [45-54]; A0A1S4B6Z4 [45-54]	0	1367.72	High	High	High	High	High	High	0.426	68.6	161		48.27	68.6	250.3	75.5	128.6	114.4	236.1	NotUnique	3.15	High	8.183e-05	0.0002612
[K].LVAGSAIGGIK.[E]	1xiTRAQ8plex [L/K]		0.000177781	0	1	1	1	A0A1S3Y8R3	A0A1S3Y8R3 [296-306]	0	1594.01	High	High	High	High	High	High	0.824	50.6	61.3		6.04	50.6	56.5	62.3	66.4	62.2	59.4	Unique	3.26	High	0	0.000126
[K].LREDNPENLLLEFR.[G]	1xiTRAQ8plex [N-Term]		6.37388e-06	0	1	1	2	A0A1S4C4J1	A0A1S4C4J1 [255-268]	1	2062.12	High	High	High	High	High	High	0.796	18.6	23.4		10.24	18.6	26.6	22.7	20.1	24.4	23	Unique	3.74	High	0	5.742e-06
[R].GKDAVFEEIDSLLSR.[V]	1xiTRAQ8plex [G/K]		7.63235e-06	0	1	1	1	A0A1S3YQU6	A0A1S3YQU6 [283-297]	1	2287.28	High	High	High	High	High	High	1.304	14.5	11.1		19.23	14.5	11.3	14.7	10.4	9.6	9.5	Unique	3.53	High	0	6.771e-06
[R].FSSEISRPENK.[G]	1xiTRAQ8plex [F/K]		0.000136634	0	1	1	3	A0A1S4A9E7	A0A1S4A9E7 [139-149]	0	1902.05	High	High	High	High	High	High	0.976	198.2	203.2		14.47	198.2	219.6	220.7	229.5	186.9	159.3	Unique	3.31	High	0	9.833e-05
[R].EPKEETVTLGPATR.[E]	1xiTRAQ8plex [E/K]		0.000138164	0	1	3	2	A0A1S4DEV9	A0A1S4DEV9 [42-55]	1	2136.21	High	High	High	High	High	High	0.999	125.9	126.1		28.61	125.9	113.3	108.6	93.3	128.8	186.5	Unique	3.52	High	0.0001775	0.000713
[K].LDTTIIFPEEHLLPR.[L]	1xiTRAQ8plex [N-Term]		1.12054e-05	0	2	3	3	A0A1S4DC34; A0A1S4CLD7	A0A1S4DC34 [239-253]; A0A1S4CLD7 [239-253]	0	2098.18	High	High	High	High	High	High	1.115	30.3	27.2		20.74	30.3	28.3	30.5	33.3	25.5	18.5	NotUnique	3.94	High	0	9.662e-06
[R].ILFSPSSPQSAATR.[A]	1xiTRAQ8plex [N-Term]		0.000129216	0	1	2	3	A0A1S3YLE3	A0A1S3YLE3 [16-29]	0	1765.97	High	High	High	High	High	High	0.697	38.9	55.9		36.92	38.9	89	34.4	43.9	56.5	55.4	Unique	3.13	High	0	9.327e-05
[K].LAEDIDGAVK.[R]	1xiTRAQ8plex [L/K]		7.27436e-06	0	1	1	8	A0A1S3X9U6	A0A1S3X9U6 [619-628]	0	1638.95	High	High	High	High	High	High	0.969	155.3	160.2		7.56	155.3	158.9	175.5	167.9	143.9	154.9	Unique	3.14	High	8.183e-05	0.0002363
[K].GGVVALVEGLR.[G]	1xiTRAQ8plex [N-Term]		6.47209e-05	0	2	2	4	A0A1S4BID9; A0A1S4AQ07	A0A1S4BID9 [202-212]; A0A1S4AQ07 [203-213]	0	1373.84	High	High	High	High	High	High	0.83	53.6	64.6		13.19	53.6	63.1	63.6	79	57	60.1	NotUnique	3.23	High	0	0.0001867
[K].GVSLLLPTDVVIADK.[F]	1xiTRAQ8plex [G/K]		0.000227056	0	1	2	5	Q42962	Q42962 [262-276]	0	2148.31	High	High	High	High	High	High	0.88	34.7	39.4		19.01	34.7	32.7	39	40.9	33.2	51.2	Unique	3.04	High	0.0002574	0.001396
[K].EGSITSIQAVYVPADDLTDPAPATTFAHLDATTVLSR.[G]	1xiTRAQ8plex [E/Y]		0.000262689	0	1	1	2	A0A140G1S2	A0A140G1S2 [318-354]	0	4452.34	High	High	High	High	High	High	0.894	3	3.4		15.49	3	2.7	4.2	3.2	3.5	3.4	Unique	2.03	High	0	0.0001846
[RK].GSGFVAFSTPEEASK.[A]	1xiTRAQ8plex [G/K]		7.13246e-05	0	2	2	1	A0A1S4C2F8; A0A1S4BES8	A0A1S4C2F8 [366-380]; A0A1S4BES8 [367-381]	0	2122.13	High	High	High	High	High	High												NoQuanValues	3.2	High	0	5.33e-05
[K].FTAVAAAPVAAAGSGAAPAAAKEEEK.[K]	iTRAQ8plex [F]		1.27848e-05	0	1	1	1	A0A1S3ZEB9	A0A1S3ZEB9 [278-303]	1	3268.83	High	High	High	High	High	High	0.891	69.8	78.4		7.88	69.8	74.4	80	83.4	84.4	69.8	Unique	2.23	High	0	1.091e-05
[K].ISFGFEASNILK.[G]	1xiTRAQ8plex [I/K]		0.000153763	0	2	2	1	A0A1S3Y5P8; A0A1S4A1S6	A0A1S3Y5P8 [283-294]; A0A1S4A1S6 [152-163]	0	1934.12	High	High	High	High	High	High	0.892	33.5	37.5		14.63	33.5	35	32.2	45.1	33.8	41.4	NotUnique	2.94	High	0	0.0001097
[K].SALGLSEGGPLFGFTK.[A]	1xiTRAQ8plex [S/K]		8.58378e-05	0	1	1	4	A0A1S3YQ87	A0A1S3YQ87 [186-201]	0	2189.24	High	High	High	High	High	High	1.234	50.2	40.7		22.94	50.2	51.3	48.7	40.7	31	31.8	Unique	2.8	High	0	6.332e-05
[K].DFDLILAMDEQNK.[A]	1xiTRAQ8plex [D/K]		0.000236428	0	1	1	2	A0A1S4APF2	A0A1S4APF2 [156-168]	0	2160.15	High	High	High	High	High	High	0.926	21.6	23.4		19.3	21.6	20.2	31.3	21.9	22.6	20.9	Unique	2.43	High	0	0.0001663
[R].AGADVVSPSDMMDGR.[V]	1xiTRAQ8plex [N-Term]		5.45191e-06	0	1	2	2	A0A1S4AKW2	A0A1S4AKW2 [260-274]	0	1811.86	High	High	High	High	High	High	0.6	49.6	82.6		25.49	49.6	58.4	61.6	95	94.1	104.1	Unique	2.91	High	0	4.971e-06
[K].NTTVFIPHGPGHVR.[D]	1xiTRAQ8plex [N-Term]		0.000287989	0	1	1	3	A0A1S4CXL3	A0A1S4CXL3 [120-133]	0	1836.02	High	High	High	High	High	High	1.798	319.8	177.9		30.83	319.8	273.6	165.7	156.2	159.7	134.1	Unique	3.4	High	0.0001425	0.0004646
[R].SKFESLVSNLIER.[T]	1xiTRAQ8plex [S/K]		4.3371e-05	0	1	2	2	A0A1S3YCI5	A0A1S3YCI5 [352-364]	1	2130.24	High	High	High	High	High	High	0.83	35.1	42.3		21.33	35.1	32.3	40.1	43.3	39	56.8	Unique	2.83	High	0.0002223	0.0009461
[R].RLQALSSQER.[S]	1xiTRAQ8plex [N-Term]		0.000185569	0	2	8	1	A0A1S3Y7A1; A0A1S3YJL2	A0A1S3Y7A1 [312-321]; A0A1S3YJL2 [308-317]	1	1491.85	High	High	High	High	High	High	0.89	154.3	173.4		10.64	154.3	204.1	159.6	172.1	158.4	172.7	NotUnique	2.26	High	0	0.0001313
[K].HVVFGQVIEGMDVIK.[K]	1xiTRAQ8plex [H/K]		2.61376e-07	0	1	2	8	A0A1S4BFD9	A0A1S4BFD9 [133-147]	0	2279.3	High	High	High	High	High	High	0.807	162.2	201.1		11.28	162.2	175.2	190.9	235.5	194.8	208.9	Unique	5.15	High	0	3.034e-07
[R].ILAISALNTLLK.[E]	1xiTRAQ8plex [I/K]		2.1304e-05	0	1	2	1	A0A1S3Z2R2	A0A1S3Z2R2 [954-965]	0	1878.22	High	High	High	Not Found	High	High												NoQuanValues	2.59	High	0	1.748e-05
[K].VVGTQAPVQLGSLR.[A]	1xiTRAQ8plex [N-Term]		1.01803e-05	0	1	2	4	A0A1S4BXE7	A0A1S4BXE7 [357-370]	0	1729.03	High	High	High	High	High	High	1.131	74.5	65.8		4.91	74.5	66.1	71	63.9	65.8	62.4	Unique	4.29	High	0	6.753e-05
[K].DGGAAAGDKK.[K]	iTRAQ8plex [D]		5.01803e-05	0	1	2	2	A0A1S4C6T4	A0A1S4C6T4 [41-50]	1	1802.05	High	High	High	High	High	High	0.905	358.4	396.1		43.3	358.4	336.7	296.2	274.2	378.8	694.4	Unique	2.36	High	0	3.848e-05
[R].TIVPEVVEAIIHGVR.[R]	1xiTRAQ8plex [N-Term]		3.82198e-08	0	1	1	3	A0A1S3XET2	A0A1S3XET2 [204-218]	0	1936.15	High	High	High	High	High	High	0.755	7	9.2		36.73	7	7.1	6.9	14.4	6.7	11	Unique	4.53	High	0	5.172e-08
[K].DRPAFAMINDAEK.[K]	1xiTRAQ8plex [D/K]		1.87532e-05	0	2	2	1	A0A1S4ABJ7; A0A1S4A3V2	A0A1S4ABJ7 [96-108]; A0A1S4A3V2 [91-103]	0	2086.12	High	High	High	High	High	High												NoQuanValues	3.21	High	0	1.552e-05
[R].QALEGADVVIIPAGVPR.[K]	1xiTRAQ8plex [N-Term]		4.747e-08	0	1	1	2	A0A1S4CNK5	A0A1S4CNK5 [92-108]	0	2009.17	High	High	High	High	High	High	0.866	36.3	42		12.38	36.3	34.6	42.7	39.7	44.3	48.5	Unique	3.76	High	0	6.323e-08
[R].ARPHLVESTSGSR.[D]	1xiTRAQ8plex [N-Term]		2.27058e-05	0	2	5	3	A0A1S3X9Q3; A0A1S4AT90	A0A1S3X9Q3 [82-94]; A0A1S4AT90 [82-94]	0	1700.93	High	High	High	High	High	High	0.891	334.5	375.4		15.28	334.5	323.8	351.2	349.3	381.3	471.3	NotUnique	4.63	High	0	0.0002018
[K].GVLDITHEMLER.[L]	1xiTRAQ8plex [N-Term]		9.29192e-07	0	1	2	1	A0A1S3ZZR4	A0A1S3ZZR4 [272-283]	0	1716.93	High	High	High	High	High	High	1.518	52.4	34.5		47.69	52.4	63.7	30.5	24.6	28.3	25.5	Unique	3.56	High	0	9.763e-07
[K].VNTDESPAIATR.[Y]	1xiTRAQ8plex [N-Term]		5.55731e-05	0	1	2	3	A0A1S3ZY60	A0A1S3ZY60 [134-145]	0	1577.84	High	High	High	High	High	High	0.96	132	137.6		13.83	132	143.1	141.2	164.6	122.7	116.3	Unique	4.26	High	0	0.0001382
[K].GILTVLPKPGGGEFGK.[Y]	iTRAQ8plex [G]		0.000205517	0	2	2	3	A0A1S3YRF4; A0A1S3YIZ0	A0A1S3YRF4 [100-115]; A0A1S3YIZ0 [96-111]	0	2482.52	High	High	High	High	High	High	0.8	38.4	48		6.32	38.4	45.8	53	47.1	48.6	45.6	NotUnique	3.14	High	0	0.0001451
[R].GTGLILATEFADNK.[S]	1xiTRAQ8plex [G/K]		9.10176e-06	0	1	1	1	A0A1S3X0N1	A0A1S3X0N1 [427-440]	0	2058.17	High	High	High	High	High	High	1.137	50.6	44.5		7.45	50.6	43.8	50.1	42.5	44.1	41.7	Unique	3.68	High	0	7.958e-06
[R].GSGGGGGGFGGGR.[R]	1xiTRAQ8plex [N-Term]		1.56994e-07	0	2	2	1	A0A1S4CH81; A0A1S3X0T3	A0A1S4CH81 [87-99]; A0A1S3X0T3 [87-99]	0	1283.64	High	High	High	High	High	High												NoQuanValues	3.42	High	0	1.899e-07
[K].AVGAPGHGAK.[L]	1xiTRAQ8plex [A/K]		0.000140227	0	1	2	2	A0A1S4CDK9	A0A1S4CDK9 [226-235]	0	1472.88	High	High	High	High	High	High	1.019	194.4	190.9		5.41	194.4	175.1	193.1	191.7	190.3	204	Unique	3.45	High	0	0.0001008
[R].TVSAAEPDVTLAQQIQHEIPR.[E]	1xiTRAQ8plex [N-Term]		3.70226e-05	0	1	1	1	A0A1S4BU80	A0A1S4BU80 [200-220]	0	2607.4	High	High	High	High	High	High	1.125	11.2	10		25.94	11.2	13.3	11.6	9	9.3	6.6	Unique	1.63	High	0	2.908e-05
[K].NQVAMNPINTVFDAK.[R]	1xiTRAQ8plex [N/K]		3.94446e-05	0	3	5	3	I7GVS5; A0A1S3XKS8; A0A1S4AX16	I7GVS5 [60-74]; A0A1S3XKS8 [60-74]; A0A1S4AX16 [60-74]	0	2270.24	High	High	High	High	High	High	0.849	49.6	58.4		6.22	49.6	55.9	60.1	53.7	62.9	59.6	NotUnique	3.93	High	0	3.083e-05
[K].AVLVGESLVK.[Q]	1xiTRAQ8plex [A/K]		0.000109538	0	2	5	1	A0A1S4A8M3; A0A1S3ZI84	A0A1S4A8M3 [381-390]; A0A1S3ZI84 [377-386]	0	1623.03	High	High	High	High	High	High	0.879	94.2	107.2		2.22	94.2	105.9	108.6	108.7	103.5	109	NotUnique	2.68	High	0	7.969e-05
[R].GNEEHVNSIR.[E]	1xiTRAQ8plex [N-Term]		9.85028e-05	0	1	2	5	P93343	P93343 [80-89]	0	1458.76	High	High	High	High	High	High	0.893	297.9	333.6		10.73	297.9	316.2	385.8	289.5	331.2	345.5	Unique	4.11	High	0	7.225e-05
[R].KAPHELNQQGR.[L]	1xiTRAQ8plex [K]		1.03031e-05	0	1	2	2	A0A1S3YR11	A0A1S3YR11 [724-734]	1	1886.08	High	High	High	High	High	High	1.239	252.8	204.1		16.75	252.8	251	196.2	156.4	215.5	201.4	Unique	4.06	High	0	8.933e-06
[R].DKFPGANDFGSEVIPGATSLGMR.[V]	1xiTRAQ8plex [D/K]		3.80062e-06	0	1	2	2	A0A1S3YBU5	A0A1S3YBU5 [315-337]	1	2974.56	High	High	High	High	High	High	0.764	19	24.9		9.03	19	23.9	26.2	23.4	22.8	28.2	Unique	3.22	High	0	3.572e-06
[K].SVEDVMPIATGHER.[E]	1xiTRAQ8plex [N-Term]		1.47613e-05	0	1	4	2	A0A1S4C912	A0A1S4C912 [61-74]	0	1844.95	High	High	High	High	High	High	1.222	114.9	94.1		19.93	114.9	125.1	83.8	84.2	79.1	98.2	Unique	3.27	High	0	1.244e-05
[K].VVIGMDVAASEFFLK.[D]	1xiTRAQ8plex [V/K]		1.39369e-06	0	1	1	7	A0A1S3ZZL0	A0A1S3ZZL0 [245-259]	0	2234.27	High	High	High	High	High	High	0.925	42.8	46.3		21.67	42.8	33.9	50.5	43.5	42.9	60.9	Unique	3.19	High	0	2.082e-06
[R].DSVAIGAFAAMEK.[G]	1xiTRAQ8plex [D/K]		6.90541e-06	0	3	3	3	A0A1S3YYW3; A0A1S3Y1D2; A9XG41	A0A1S3YYW3 [298-310]; A0A1S3Y1D2 [298-310]; A9XG41 [294-306]	0	1918.06	High	High	High	High	High	High	0.991	64.7	65.3		7.97	64.7	58.7	63	65.7	73	66	NotUnique	4.64	High	0	6.181e-06
[R].IINEPTAAAIAYGLDK.[K]	iTRAQ8plex [I]		0.000133125	0	8	25	3	A0A1S3YJK2; I7GVS5; A0A1S4B7X5; A0A1S4CH14; A0A1S3XKS8; A0A1S4AX16; A0A1S4AP80; A0A1S3YTD5	A0A1S3YJK2 [206-221]; I7GVS5 [176-191]; A0A1S4B7X5 [205-220]; A0A1S4CH14 [206-221]; A0A1S3XKS8 [176-191]; A0A1S4AX16 [176-191]; A0A1S4AP80 [176-191]; A0A1S3YTD5 [176-191]	0	2572.51	High	High	High	High	High	High	1.302	71.2	54.7		16.67	71.2	51.7	55.5	65.8	59.3	41.3	NotUnique	4.21	High	0	9.574e-05
[K].NSQTTSQSPK.[I]	1xiTRAQ8plex [N/K]		0.000270395	0	2	2	1	A0A1S4C582; A0A1S4CIS0	A0A1S4C582 [373-382]; A0A1S4CIS0 [376-385]	0	1685.93	High	High	High	High	High	High	1.339	158.8	118.6		6.09	158.8	128.5	115.6	108.7	119.3	120.8	NotUnique	3.44	High	0	0.0001898
[K].TILSSETMDIPDGVSIK.[V]	1xiTRAQ8plex [T/K]		0.00028531	0	1	1	2	A0A1S4AYN5	A0A1S4AYN5 [3-19]	0	2414.33	High	High	High	High	High	High	0.999	47.6	47.7		11.84	47.6	49	43.4	43.4	45.6	56.9	Unique	2.93	High	0.0001425	0.0004233
[K].SANDVVVEVMEGDAR.[N]	1xiTRAQ8plex [N-Term]		6.59931e-05	0	1	1	1	A0A1S3YNG5	A0A1S3YNG5 [95-109]	0	1894.95	High	High	High	High	High	High												NoQuanValues	2.43	High	0	4.971e-05
[K].ELSPIQSLVDAMSPPIR.[I]	1xiTRAQ8plex [N-Term]		2.82445e-06	0	1	2	2	A0A1S3XK48	A0A1S3XK48 [81-97]	0	2157.19	High	High	High	High	High	High	0.01		2.5		26.75		3	1.5	2.5	2.2	3.2	Unique	3.66	High	0	2.715e-06
[K].QGNLLATAFHPELTADTR.[W]	1xiTRAQ8plex [N-Term]		2.84871e-05	0	1	2	1	A0A1S3YVS9	A0A1S3YVS9 [193-210]	0	2259.2	High	High	High	High	High	High												NoQuanValues	3.3	High	0	2.28e-05
[R].ALLEVVESGGK.[N]	1xiTRAQ8plex [A/K]		0.000145509	0	1	3	4	A0A1S4BD58	A0A1S4BD58 [193-203]	0	1710.03	High	High	High	High	High	High	0.928	83.5	90		8.06	83.5	87.3	79.4	92.9	91.3	99	Unique	3.58	High	0	0.0001041
[K].LVLNISVGESGDR.[L]	1xiTRAQ8plex [N-Term]		0.000149311	0	1	5	1	A0A1S3XAW1	A0A1S3XAW1 [19-31]	0	1662.93	High	High	High	High	High	High	0.991	58.9	59.5		6.14	58.9	54.1	64.4	59.9	59.7	59.2	Unique	2.92	High	0	0.0001067
[K].EDQLLETDPILK.[K]	1xiTRAQ8plex [E/K]		2.03093e-05	0	2	2	4	A0A1S3ZVN0; A0A1S3YL10	A0A1S3ZVN0 [50-61]; A0A1S3YL10 [50-61]	0	2022.16	High	High	High	High	High	High	0.971	44.1	45.4		11.72	44.1	51.3	48.6	47.6	38.7	41.1	NotUnique	3.91	High	0	1.67e-05
[K].IIGATNPLESAPGTIR.[G]	1xiTRAQ8plex [N-Term]		2.92465e-07	0	1	4	10	A0A1S3Y388	A0A1S3Y388 [87-102]	0	1914.1	High	High	High	High	High	High	0.989	113.1	114.4		11.01	113.1	114.8	119.4	132.2	105.6	99.7	Unique	4.73	High	0	3.367e-07
[K].LDPPIVTLDDLFR.[K]	1xiTRAQ8plex [N-Term]		0.000111205	0	2	3	4	A0A1S3ZJX2; A0A1S4D422	A0A1S3ZJX2 [766-778]; A0A1S4D422 [766-778]	0	1818.03	High	High	High	High	High	High	0.563	1.5	2.7		30.06	1.5	1.7	2.3	2.8	2.8	3.9	NotUnique	2.72	High	0	8.087e-05
[K].EQLEMILSTEGLSENVFEIASK.[S]	1xiTRAQ8plex [E/K]		0.000293389	0	2	7	2	A0A1S4C3N5; A0A1S3Z262	A0A1S4C3N5 [954-975]; A0A1S3Z262 [954-975]	0	3075.64	High	High	High	High	High	High	0.821	2.5	3		44.33	2.5	5.2	3.5	1.9	2	2.6	NotUnique	2.07	High	0	0.0002068
[K].TTGNFSQLPPFEVPR.[I]	1xiTRAQ8plex [N-Term]		5.43011e-06	0	1	1	4	A0A1S4ANG0	A0A1S4ANG0 [221-235]	0	1994.06	High	High	High	High	High	High	1.106	75	67.9		8.73	75	73.1	66.8	74.8	61.9	62.6	Unique	2.92	High	0	4.946e-06
[K].DIAAPIIAEQIPK.[Y]	1xiTRAQ8plex [D/K]		1.14316e-05	0	1	2	2	A0A1S3YDS7	A0A1S3YDS7 [95-107]	0	1987.2	High	High	High	High	High	High												NoQuanValues	2.76	High	0	9.825e-06
[K].DIQASVNWLK.[S]	1xiTRAQ8plex [D/K]		0.000156604	0	1	1	1	A0A1S3X9T6	A0A1S3X9T6 [138-147]	0	1782.04	High	High	High	High	High	High	0.862	26.1	30.3		10.24	26.1	26.5	29.7	35	29.3	31	Unique	3.34	High	0	0.0001116
[K].DSVVAGFQWASK.[E]	1xiTRAQ8plex [D/K]		1.11761e-06	0	1	3	7	A0A1S3Y0T4	A0A1S3Y0T4 [662-673]	0	1903.05	High	High	High	High	High	High	0.999	246.2	246.5		6.87	246.2	241.9	230.1	231.7	262.9	265.7	Unique	4.25	High	0	0.0002028
[R].DIDVNQLVSLR.[E]	1xiTRAQ8plex [N-Term]		0.000158331	0	1	4	1	A0A1S3XK48	A0A1S3XK48 [320-330]	0	1575.9	High	High	High	High	High	High												NoQuanValues	3.97	High	0	0.0001127
[K].NQVAMNPINTVFDAK.[R]	1xiTRAQ8plex [N/K]; 1xOxidation [M5]		4.93969e-05	0	3	5	1	I7GVS5; A0A1S3XKS8; A0A1S4AX16	I7GVS5 [60-74]; A0A1S3XKS8 [60-74]; A0A1S4AX16 [60-74]	0	2286.24	High	High	High	High	High	High	1.119	18.5	16.5		9.45	18.5	18.1	18.2	16	14.8	15.5	NotUnique	2.28	High	0	3.787e-05
[R].NVEAVVEVEDDKIIIPR.[N]	1xiTRAQ8plex [N/K]		1.09837e-05	0	1	2	1	A0A1S4BR32	A0A1S4BR32 [174-190]	1	2546.46	High	High	High	High	High	High	0.999	28.8	28.9		15.61	28.8	36.1	27.1	24.6	26.3	30.2	Unique	3.14	High	0	9.472e-06
[R].LQSIDGFEVTQK.[L]	1xiTRAQ8plex [L/K]		0.000123549	0	1	3	3	A0A1S4ATF8	A0A1S4ATF8 [142-153]	0	1973.12	High	High	High	High	High	High	1.02	131.1	128.6		3.85	131.1	132.7	135	123.9	126.2	125.2	Unique	2.38	High	0.001968	0.01007
[K].LIAVVFPSFGER.[Y]	1xiTRAQ8plex [N-Term]		6.1522e-05	0	2	2	9	W8R6T6; A0A1S4CCJ9	W8R6T6 [355-366]; A0A1S4CCJ9 [355-366]	0	1638.95	High	High	High	High	High	High	0.827	75.1	90.8		17.7	75.1	90.3	89.5	115.2	89.1	70	NotUnique	3.85	High	0	4.645e-05
[K].SVDDTEKPSAR.[S]	1xiTRAQ8plex [S/K]		0.000106273	0	1	4	1	A0A1S4DKZ3	A0A1S4DKZ3 [853-863]	0	1812.99	High	High	High	High	High	High	1.062	131.6	123.9		14.76	131.6	102	112.6	120.9	135.7	148	Unique	2.78	High	0	7.758e-05
[R].EPVAIVPILR.[A]	1xiTRAQ8plex [N-Term]		0.000160074	0	1	3	3	A0A1S3ZKX5	A0A1S3ZKX5 [155-164]	0	1410.9	High	High	High	High	High	High	0.779	61.7	79.1		6.79	61.7	77.6	75.1	88.5	76.5	77.9	Unique	3.21	High	0	0.0001139
[K].NATNVEEAFMAMAASIK.[N]	1xiTRAQ8plex [N/K]		2.65189e-05	0	1	1	1	A0A1S4ASQ4	A0A1S4ASQ4 [154-170]	0	2406.26	High	High	High	Not Found	High	Not Found	0.894	2.5	2.8		27.37	2.5	3.6	2.1		2.7		Unique	2.01	High	0	2.136e-05
[R].IPVVNENVIVQDSTGK.[E]	1xiTRAQ8plex [I/K]		0.000163609	0	2	2	2	A0A1S4C159; A0A1S3ZNE8	A0A1S4C159 [507-522]; A0A1S3ZNE8 [507-522]	0	2320.33	High	High	High	High	High	High	0.865	27.7	32.1		10.33	27.7	37.2	31.8	32.8	29.8	28.6	NotUnique	3.32	High	0	0.0001166
[K].MGQLNVLTGTQGEIR.[A]	1xiTRAQ8plex [N-Term]		7.18798e-05	0	1	2	2	Q94IQ1	Q94IQ1 [310-324]	0	1921.05	High	High	High	High	High	High	1.041	36.6	35.2		7.02	36.6	36.7	30.9	36.8	35.2	36.3	Unique	2.68	High	0	5.378e-05
[K].KAVESAEEAHR.[D]	1xiTRAQ8plex [K]		8.78366e-05	0	1	1	2	A0A1S3XA93	A0A1S3XA93 [218-228]	1	1835.02	High	High	High	High	High	High	1.087	128	117.8		5.77	128	115.8	122.3	109.9	113.8	126.9	Unique	4.54	High	8.183e-05	0.0002143
[K].TNNTLTIIDSGIGMTK.[A]	1xiTRAQ8plex [T/K]		6.37388e-06	0	2	3	3	A0A1S3XGK4; A0A1S3ZUI8	A0A1S3XGK4 [72-87]; A0A1S3ZUI8 [72-87]	0	2287.28	High	High	High	High	High	High	1	13.3	13.3		24.31	13.3	17	12.3	8.4	13.6	15	NotUnique	3.1	High	0	5.75e-06
[K].QVNISLAAANAR.[L]	1xiTRAQ8plex [N-Term]		0.000283532	0	2	3	1	A0A1S3X8D8; A0A1S3XP60	A0A1S3X8D8 [245-256]; A0A1S3XP60 [333-344]	0	1531.89	High	High	High	High	High	High	1.157	48.2	41.6		5.64	48.2	39.8	38.9	44.6	43.2	41.7	NotUnique	2.44	High	0	0.0001998
[K].LGGTVDDTELVK.[G]	1xiTRAQ8plex [L/K]		3.64402e-05	0	1	2	3	A0A1S3XI60	A0A1S3XI60 [211-222]	0	1855.06	High	High	High	High	High	High	1.126	161.6	143.5		15.06	161.6	137.4	133.7	126.4	138.8	181.2	Unique	3.1	High	8.183e-05	0.0002788
[R].TGFFSVLESSMLSPGTIK.[E]	1xiTRAQ8plex [T/K]		7.07736e-05	0	1	2	1	A0A1S3ZLV8	A0A1S3ZLV8 [176-193]	0	2509.38	High	High	High	High	High	High	0.872	2.5	2.9		26.95	2.5	3.9	2.6	2.9	3.1	1.8	Unique	3.21	High	0	5.3e-05
[R].VGADMSVINR.[C]	1xiTRAQ8plex [N-Term]		0.000182291	0	1	1	2	V9TLK1	V9TLK1 [357-366]	0	1365.75	High	High	High	High	High	High	1.179	76.9	65.2		12.3	76.9	72.6	74.8	61.7	60.3	56.6	Unique	3.03	High	0	0.000129
[K].DMEVVEVPTFLFIR.[E]	1xiTRAQ8plex [N-Term]		1.29907e-05	0	1	1	2	A0A1S4BXD1	A0A1S4BXD1 [252-265]	0	1999.09	High	High	High	High	High	High	0.666	10.5	15.8		32.65	10.5	11.2	9.5	21.1	19.6	17.8	Unique	3.29	High	0	1.105e-05
[R].SQDEAWAAGGSGILLK.[T]	1xiTRAQ8plex [S/K]		1.07663e-05	0	1	2	1	A0A1S4DKC9	A0A1S4DKC9 [338-353]	0	2211.22	High	High	High	High	High	High	0.733	11.9	16.2		19.74	11.9	14	15.9	20.3	18.3	12.4	Unique	3.56	High	0	9.322e-06
[R].AFMWDSGTNVGEFDGHSR.[R]	1xiTRAQ8plex [N-Term]		1.03444e-05	0	1	2	2	A0A1S4AI79	A0A1S4AI79 [129-146]	0	2317.06	High	High	High	High	High	High	0.951	17.8	18.8		11.25	17.8	17.7	15.9	20.2	18.7	21.3	Unique	3.29	High	0	8.977e-06
[R].GQQIVNSIISTAR.[Q]	1xiTRAQ8plex [N-Term]		0.00021646	0	1	2	1	A0A1S3ZYP6	A0A1S3ZYP6 [756-768]	0	1690.98	High	High	High	High	High	High												NoQuanValues	1.6	High	0	0.0001522
[K].SVAAGEESELLVGMK.[N]	1xiTRAQ8plex [S/K]		0.00013263	0	1	2	1	A0A1S4BF90	A0A1S4BF90 [77-91]	0	2128.18	High	High	High	High	High	High	0.882	35.4	40.2		4.26	35.4	38.4	39.3	42	42.1	39.2	Unique	3.08	High	0	9.541e-05
[R].HYDFDLFTIGAGSGGVR.[A]	1xiTRAQ8plex [H/Y]		7.72455e-06	0	1	4	1	A0A1S4CD72	A0A1S4CD72 [77-93]	0	2420.28	High	High	High	High	High	High	1.11	45.9	41.3		16.51	45.9	38.1	41	40.2	52.8	34.7	Unique	4.12	High	0	6.845e-06
[R].EADIVFVSVNTPTK.[T]	1xiTRAQ8plex [E/K]		0.000223992	0	2	5	2	A0A1S3Y1V9; A0A1S3XEC4	A0A1S3Y1V9 [78-91]; A0A1S3XEC4 [78-91]	0	2128.21	High	High	High	High	High	High	1.294	34.4	26.6		11.93	34.4	26.4	21.8	26	28.2	30.4	NotUnique	1.61	High	0	0.0001578
[K].LWQVPETLSEEVLAK.[M]	1xiTRAQ8plex [L/K]		0.000227827	0	1	2	7	A0A1S4A422	A0A1S4A422 [37-51]	0	2350.35	High	High	High	High	High	High	1.069	43.4	40.6		9.44	43.4	45.1	44	39.3	36	38.6	Unique	2.91	High	0	0.00016
[truncated: 14,736 more rows]
