# Supplementary material for: Chloroplast proteome analysis of Nicotiana tabacum overexpressing TERF1 under drought stress condition
Source: Bot Stud. 2018 Oct 29;59:26. doi: 10.1186/s40529-018-0239-5 (PMC6206318; doi:10.1186/s40529-018-0239-5)
Supplement: Supplementary file 3 — Additional file 3: Table S2. Identification and quantification of chloroplast proteins in WT and TERF1 tobacco. [file 40529_2018_239_MOESM3_ESM.xls]

## Sheet: all.protein.integrate
Table. S2 Identification and quantification of chloroplast proteins in WT and TERF1 tobacco
Accession	gene name	Description	Exp. q-value	Sum PEP Score	Coverage	# Peptides	# PSMs	# Unique Peptides	# Protein Groups	# AAs	MW [kDa]	calc. pI	emPAI	# Razor Peptides	Score Sequest HT	# Peptides Sequest HT	WT_1	WT_2	WT_3	TERF1_1	TERF1_2	TERF1_3	Group_TERF1.average	Group_TERF1.call.percent	Group_WT.average	Group_WT.call.percent	Group_TERF1.vs.Group_WT.FC	pvalue
A0A140G1S3	rbcL	Ribulose bisphosphate carboxylase large chain OS=Nicotiana tabacum OX=4097 GN=rbcL PE=3 SV=1	0	294.228	52.8302	25	755	25	1	477	52.9	6.87	136.686	0	1537.18	25	41888.9	42976.3	45147.3	47977.8	42587.3	38277.3	42947.5	1	43337.5	1	0.991	0.901696
A0A1S4AJ36	LOC107798205	Phosphoglycerate kinase OS=Nicotiana tabacum OX=4097 GN=LOC107798205 PE=3 SV=1	0	274.176	69.0229	28	216	3	1	481	50	8.38	73.989	27	465.59	28	8599.8	9119	9432.5	9316.2	9004.4	7513.2	8611.27	1	9050.43	1	0.951476	0.509443
Q42961	#N/A	Phosphoglycerate kinase, chloroplastic OS=Nicotiana tabacum OX=4097 PE=2 SV=1	0	271.553	66.3202	27	215	2	1	481	50.1	8.38	69.795	0	454.29	27	81.9	108.3	91.1	85.2	78.2	84.7	82.7	1	93.7667	1	0.881977	0.241614
A0A140G1S2	atpB	ATP synthase subunit beta OS=Nicotiana tabacum OX=4097 GN=atpB PE=3 SV=1	0	238.077	66.6667	22	252	21	1	498	53.5	5.19	56.224	1	607.41	22	7345.3	7551.9	7854.3	8855	7657	6624.3	7712.1	1	7583.83	1	1.01691	0.855651
A0A1S4C7C1	LOC107815905	transketolase, chloroplastic-like OS=Nicotiana tabacum OX=4097 GN=LOC107815905 PE=4 SV=1	0	208.665	39.3817	22	146	4	1	744	80	6.7	10.338	20	310.93	22	6895.5	7418.2	7298.3	6987.1	7078	5932.9	6666	1	7204	1	0.925319	0.24987
A0A1S3Z1F3	LOC107781744	ferredoxin-dependent glutamate synthase, chloroplastic-like OS=Nicotiana tabacum OX=4097 GN=LOC107781744 PE=4 SV=1	0	206.062	28.8411	36	116	11	1	1536	167.7	6.58	2.4	27	274.42	36	6490.6	6935.8	6412.2	4971.9	5766.3	4993.2	5243.8	1	6612.87	1	0.792969	0.0112919
A0A1S3ZDI1	LOC107785488	transketolase, chloroplastic-like OS=Nicotiana tabacum OX=4097 GN=LOC107785488 PE=4 SV=1	0	205.135	39.946	22	136	3	1	741	79.8	6.61	9	1	285.45	22	177.8	175	165.6	164.1	197.1	138.5	166.567	1	172.8	1	0.963927	0.73767
A0A1S3X9U6	LOC107762804	ATP-dependent zinc metalloprotease FTSH 2, chloroplastic OS=Nicotiana tabacum OX=4097 GN=LOC107762804 PE=3 SV=1	0	191.802	47.1861	24	116	23	1	693	74.3	6.2	11.023	1	218.57	24	2636.5	2899.5	2929	3146.2	2627.6	2397.6	2723.8	1	2821.67	1	0.965316	0.704458
A0A1S3Y1E2	LOC107771216	ATP-dependent Clp protease ATP-binding subunit ClpA homolog CD4B, chloroplastic-like OS=Nicotiana tabacum OX=4097 GN=LOC107771216 PE=3 SV=1	0	186.294	39.545	32	93	4	1	923	102.3	6.46	3.903	30	206.23	32	4178.8	4679.4	4419.7	5567.2	5232.2	5056.2	5285.2	1	4425.97	1	1.19413	0.0145345
A0A1S3XBL8	LOC107763187	protein plastid transcriptionally active 16, chloroplastic-like isoform X1 OS=Nicotiana tabacum OX=4097 GN=LOC107763187 PE=4 SV=1	0	184.644	53.2692	28	87	11	1	520	55.8	6.71	17.022	16	183.65	28	6265.2	6356	6617.7	6114.9	5495.6	4908.8	5506.43	1	6412.97	1	0.858641	0.0673974
A0A1S4CB32	LOC107817083	stromal 70 kDa heat shock-related protein, chloroplastic OS=Nicotiana tabacum OX=4097 GN=LOC107817083 PE=3 SV=1	0	184.054	45.8274	31	130	2	1	707	75.3	5.38	7.2	0	256.25	31	531.8	554.1	597.4	625.6	564.2	576.9	588.9	1	561.1	1	1.04955	0.359009
A0A1S4D398	LOC107825450	phosphoenolpyruvate carboxylase-like OS=Nicotiana tabacum OX=4097 GN=LOC107825450 PE=3 SV=1	0	184.046	36.4108	37	102	18	1	964	109.9	6.19	4.337	20	198.51	37	7665.9	7564.3	7081.8	5643	6721.9	6423.4	6262.77	1	7437.33	1	0.842072	0.0333435
A0A1S3ZQA2	LOC107789424	ATP-dependent Clp protease ATP-binding subunit ClpA homolog CD4B, chloroplastic OS=Nicotiana tabacum OX=4097 GN=LOC107789424 PE=3 SV=1	0	183.872	39.3283	31	90	3	1	923	102.2	6.3	3.642	0	202.96	31	322.3	357.6	321.9	388.3	374.4	388.6	383.767	1	333.933	1	1.14923	0.0173134
A0A1S3ZW63	LOC107791167	protein plastid transcriptionally active 16, chloroplastic-like OS=Nicotiana tabacum OX=4097 GN=LOC107791167 PE=4 SV=1	0	181.972	46.5619	25	88	8	1	509	54.3	8.02	17.277	0	205.78	25	1926.4	2121.7	2224.7	1910.9	1711.3	1466.6	1696.27	1	2090.93	1	0.811249	0.0640362
A0A1S4C8D8	LOC107816214	ATP-dependent zinc metalloprotease FTSH, chloroplastic-like OS=Nicotiana tabacum OX=4097 GN=LOC107816214 PE=3 SV=1	0	180.683	33.6634	18	75	3	1	707	76.1	6.43	9	2	164.4	18	537.6	581.2	552.3	510.4	471.4	408.6	463.467	1	557.033	1	0.832027	0.0442636
A0A1S4DML1	LOC107831424	ATP-dependent zinc metalloprotease FTSH, chloroplastic-like OS=Nicotiana tabacum OX=4097 GN=LOC107831424 PE=3 SV=1	0	177.871	34.8252	19	71	2	1	715	76.6	6.61	10.13	19	144.34	19	2851.4	3126.1	3019.9	2838.9	2674.9	2587.9	2700.57	1	2999.13	1	0.900449	0.0515195
A0A1S4A548	LOC107793862	stromal 70 kDa heat shock-related protein, chloroplastic-like OS=Nicotiana tabacum OX=4097 GN=LOC107793862 PE=3 SV=1	0	175.431	45.8274	31	124	1	1	707	75.1	5.38	6.88	30	237.46	31	5321.7	5698.7	5986.6	6834	5827.9	5353.3	6005.07	1	5669	1	1.05928	0.520027
A0A1S4B8T4	LOC107805643	ATP-dependent zinc metalloprotease FTSH, chloroplastic OS=Nicotiana tabacum OX=4097 GN=LOC107805643 PE=3 SV=1	0	173.042	35.0704	19	70	2	1	710	76.1	6.61	9.55	0	142.27	19	126.4	133.9	128.7	126	135.8	129.8	130.533	1	129.667	1	1.00668	0.822253
A0A1S4A1J2	LOC107792824	ATP synthase subunit beta OS=Nicotiana tabacum OX=4097 GN=LOC107792824 PE=3 SV=1	0	172.581	52.8777	20	93	3	1	556	59.7	6.34	8.047	0	227.51	20	518.6	537.7	570	568.7	602.1	643.9	604.9	1	542.1	1	1.11585	0.076267
A0A1S4AK62	LOC107798594	ribulose bisphosphate carboxylase/oxygenase activase 2, chloroplastic OS=Nicotiana tabacum OX=4097 GN=LOC107798594 PE=4 SV=1	0	169.371	56.492	20	177	2	1	439	48.3	7.74	25.827	18	264.14	20	5053.1	5264.5	5774.4	6401.5	5531.9	4564.9	5499.43	1	5364	1	1.02525	0.824466
A0A1S4AKW3	LOC107798764	ribulose bisphosphate carboxylase/oxygenase activase 2, chloroplastic-like OS=Nicotiana tabacum OX=4097 GN=LOC107798764 PE=4 SV=1	0	168.701	56.492	20	174	1	1	439	48.3	7.74	25.827	1	268.39	20	570.5	645.1	680.3	697.9	664.1	547	636.333	1	631.967	1	1.00691	0.941611
A0A1S3Z4R3	LOC107783010	Glycine cleavage system P protein OS=Nicotiana tabacum OX=4097 GN=LOC107783010 PE=3 SV=1	0	166.919	30.4015	26	89	6	1	1046	114.1	6.95	3.589	19	175.29	26	4485.3	4601.6	4823.5	4991.7	5269.9	4375.5	4879.03	1	4636.8	1	1.05224	0.439185
A0A1S4CRH1	LOC107821735	ATP-dependent zinc metalloprotease FTSH, chloroplastic OS=Nicotiana tabacum OX=4097 GN=LOC107821735 PE=3 SV=1	0	166.023	31.6832	17	72	1	1	707	76.1	6.29	8.49	0	140.64	17	35.2	32.5	38.7	28.6	32.2	36.2	32.3333	1	35.4667	1	0.911654	0.331107
A0A1S3X7T0	LOC107762239	phosphoenolpyruvate carboxylase-like OS=Nicotiana tabacum OX=4097 GN=LOC107762239 PE=3 SV=1	0	165.939	38.4058	36	87	8	1	966	110.3	6.02	2.981	10	190.82	36	1970.5	1958.4	1729.6	1364.3	1735.8	1799.2	1633.1	1	1886.17	1	0.86583	0.181505
A0A1S4CN68	LOC107820883	enolase-phosphatase E1-like isoform X1 OS=Nicotiana tabacum OX=4097 GN=LOC107820883 PE=4 SV=1	0	165.449	44.2211	32	70	26	1	796	86.6	4.36	5.31	6	138.46	32	3430.8	3361.8	3520.9	3136	3034.7	2742.2	2970.97	1	3437.83	1	0.864197	0.0211305
A0A1S3YYG2	LOC107781010	Glycine cleavage system P protein OS=Nicotiana tabacum OX=4097 GN=LOC107781010 PE=3 SV=1	0	164.036	31.256	26	86	6	1	1043	113.8	7.08	4.029	0	178.84	26	2275.8	2381.1	2531.1	2719.1	2828.1	2287.9	2611.7	1	2396	1	1.09003	0.298784
A0A1S4D7A4	LOC107826800	ruBisCO large subunit-binding protein subunit alpha OS=Nicotiana tabacum OX=4097 GN=LOC107826800 PE=3 SV=1	0	159.986	46.6893	24	77	2	1	589	62.1	5.41	6.586	23	185.7	24	2027.1	2175.2	2252.4	3168.1	2829.5	3137	3044.87	1	2151.57	1	1.41519	0.00213209
A0A1S4AHL1	LOC107797732	5-methyltetrahydropteroyltriglutamate-- homocysteine methyltransferase-like OS=Nicotiana tabacum OX=4097 GN=LOC107797732 PE=3 SV=1	0	157.151	38.4314	27	108	1	1	765	84.5	6.32	5.602	0	244.03	27	672	647.3	701.1	680.1	697.4	708	695.167	1	673.467	1	1.03222	0.283826
A0A1S4BRD0	LOC107811094	5-methyltetrahydropteroyltriglutamate-- homocysteine methyltransferase-like OS=Nicotiana tabacum OX=4097 GN=LOC107811094 PE=3 SV=1	0	157.119	41.0458	28	103	4	1	765	84.6	6.21	5.813	24	225.02	28	6923.3	6127.2	6007	6077.3	6620.5	6970.1	6555.97	1	6352.5	1	1.03203	0.627251
A0A1S4DSL7	LOC107832769	ruBisCO large subunit-binding protein subunit alpha-like OS=Nicotiana tabacum OX=4097 GN=LOC107832769 PE=3 SV=1	0	155.636	44.652	23	75	1	1	589	62.1	5.35	5.918	0	183.34	23	42.4	51.4	46	60.3	48.6	43.9	50.9333	1	46.6	1	1.09299	0.477297
A0A1S4CK04	LOC107819718	ATP synthase subunit beta OS=Nicotiana tabacum OX=4097 GN=LOC107819718 PE=3 SV=1	0	153.883	51.4286	20	91	3	1	560	59.8	6.19	6.406	18	215.03	20	1927	1892.5	1902.8	2002.5	1917.1	2098.4	2006	1	1907.43	1	1.05168	0.13841
A0A1S3XSP4	LOC107768359	5-methyltetrahydropteroyltriglutamate-- homocysteine methyltransferase-like OS=Nicotiana tabacum OX=4097 GN=LOC107768359 PE=3 SV=1	0	152.255	35.4248	26	107	3	1	765	84.6	6.37	4.843	0	243.6	26	1008.6	921	937	893	966.1	998.1	952.4	1	955.533	1	0.996721	0.942952
A0A1S4CLZ9	LOC107820323	Elongation factor Tu OS=Nicotiana tabacum OX=4097 GN=LOC107820323 PE=3 SV=1	0	151.259	44.1237	18	85	4	1	485	52.7	6.35	16.783	18	158.71	18	3468.3	3874.9	3949.4	4349.4	3922	3324.5	3865.3	1	3764.2	1	1.02686	0.776374
A0A1S4ATB8	LOC107801158	Glyceraldehyde-3-phosphate dehydrogenase OS=Nicotiana tabacum OX=4097 GN=LOC107801158 PE=3 SV=1	0	151.205	45.2116	21	148	10	1	449	47.9	7.66	15.238	12	321.39	21	10659.4	11017.5	11167.1	12194	12301.2	9727.4	11407.5	1	10948	1	1.04197	0.619065
A0A1S3XJZ1	LOC107765797	Plasma membrane ATPase OS=Nicotiana tabacum OX=4097 GN=LOC107765797 PE=3 SV=1	0	151.079	37.4477	31	59	4	1	956	105	6.76	4.048	26	148.59	31	3668	3444.6	3082	2452.3	2973.3	2813.1	2746.23	1	3398.2	1	0.808144	0.0471133
Q42962	#N/A	Phosphoglycerate kinase, cytosolic OS=Nicotiana tabacum OX=4097 PE=2 SV=1	0	150.745	51.8703	18	112	8	1	401	42.3	5.97	20.544	4	226.62	18	1966.3	1825.3	1934.1	2184.5	2122.4	2236.8	2181.23	1	1908.57	1	1.14286	0.00722112
A0A1S3YZU3	LOC107781513	Plasma membrane ATPase OS=Nicotiana tabacum OX=4097 GN=LOC107781513 PE=3 SV=1	0	149.328	35.6695	29	57	1	1	956	105	6.76	3.87	1	144.21	29	296.5	291.1	253.2	220.3	259.8	245.3	241.8	1	280.267	1	0.86275	0.0974497
A0A1S3XCV6	LOC107763602	5-methyltetrahydropteroyltriglutamate-- homocysteine methyltransferase-like OS=Nicotiana tabacum OX=4097 GN=LOC107763602 PE=3 SV=1	0	148.994	33.3333	26	102	2	1	765	84.4	6.47	5.072	0	229.76	26	166.8	156.2	155.1	152.5	155.6	186.7	164.933	1	159.367	1	1.03493	0.654734
A0A1S3YV19	LOC107780142	Glyceraldehyde-3-phosphate dehydrogenase OS=Nicotiana tabacum OX=4097 GN=LOC107780142 PE=3 SV=1	0	145.719	47.8803	19	167	2	1	401	42.6	7.39	20.017	0	373.68	19	589.6	649.4	645.9	653.1	599.8	465.3	572.733	1	628.3	1	0.91156	0.400639
A0A1S4BNP6	LOC107810219	chaperonin 60 subunit beta 2, chloroplastic OS=Nicotiana tabacum OX=4097 GN=LOC107810219 PE=3 SV=1	0	145.383	42.7379	24	98	3	1	599	63.1	5.66	5.813	0	210.36	24	210.2	227.2	235.9	355.4	325.2	434.1	371.567	1	224.433	1	1.65558	0.0115548
A0A1S4AGC9	LOC107797391	transketolase, chloroplastic OS=Nicotiana tabacum OX=4097 GN=LOC107797391 PE=4 SV=1	0	144.537	35.5316	20	73	11	1	743	80	6.29	4.817	0	184.36	20	1136.2	1218.5	1251.2	1181.1	1119.6	1029.3	1110	1	1201.97	1	0.923487	0.174672
A0A1S3ZYM9	LOC107791827	5-methyltetrahydropteroyltriglutamate-- homocysteine methyltransferase-like OS=Nicotiana tabacum OX=4097 GN=LOC107791827 PE=3 SV=1	0	143.97	33.9869	27	104	3	1	765	84.5	6.35	4.843	7	235.13	27	2345.7	2192	2177	2270.6	2288.6	2550.9	2370.03	1	2238.23	1	1.05889	0.279322
A0A1S3YIG1	LOC107776643	enolase-like OS=Nicotiana tabacum OX=4097 GN=LOC107776643 PE=3 SV=1	0	143.792	45.2703	14	59	3	1	444	47.8	5.57	7.297	0	138.55	14	145.7	141.3	155.4	158.8	138.3	159	152.033	1	147.467	1	1.03097	0.600026
A0A1S3YLA5	LOC107777241	Glyceraldehyde-3-phosphate dehydrogenase OS=Nicotiana tabacum OX=4097 GN=LOC107777241 PE=3 SV=1	0	142.936	47.8803	19	167	2	1	401	42.7	7.75	20.017	12	374.08	19	4340.4	4622	4814	5021	4761.2	3793.3	4525.17	1	4592.13	1	0.985417	0.874562
A0A1S4ANB9	LOC107799508	peroxisomal (S)-2-hydroxy-acid oxidase-like OS=Nicotiana tabacum OX=4097 GN=LOC107799508 PE=3 SV=1	0	142.805	60.6469	18	105	6	1	371	40.6	9	23.384	15	235.35	18	5495.6	5515.6	5321.8	4732.2	5439.7	4327.6	4833.17	1	5444.33	1	0.887743	0.138344
A0A1S3Z7S7	LOC107783755	Aminomethyltransferase OS=Nicotiana tabacum OX=4097 GN=LOC107783755 PE=3 SV=1	0	142.513	55.1724	19	83	1	1	406	44.2	8.57	13.84	19	178.69	19	3372.4	3394.7	3526.1	3542.9	3291.7	2938.6	3257.73	1	3431.07	1	0.949481	0.394156
A0A1S4B9H4	LOC107805971	Aminomethyltransferase OS=Nicotiana tabacum OX=4097 GN=LOC107805971 PE=3 SV=1	0	142.347	55.1724	19	82	1	1	406	44.2	8.57	13.84	0	177.08	19	65.1	60.4	70.2	79.4	66.4	61	68.9333	1	65.2333	1	1.05672	0.579873
P68158	TUFA	Elongation factor Tu, chloroplastic OS=Nicotiana tabacum OX=4097 GN=TUFA PE=3 SV=1	0	141.981	39.1213	17	73	5	1	478	51.9	6.81	12.769	0	158.18	17	553.5	673.2	700.1	691.1	623.2	556.2	623.5	1	642.267	1	0.970781	0.768426
A0A1S3Y0T4	LOC107770769	elongation factor 2 OS=Nicotiana tabacum OX=4097 GN=LOC107770769 PE=4 SV=1	0	140.873	30.1305	27	89	27	1	843	94	6.16	3.799	0	196.88	27	5228.4	5228.9	4984.8	4986.8	5158.7	5435.8	5193.77	1	5147.37	1	1.00901	0.778194
A0A1S4C3N5	LOC107814831	puromycin-sensitive aminopeptidase-like isoform X1 OS=Nicotiana tabacum OX=4097 GN=LOC107814831 PE=4 SV=1	0	140.484	35.3422	29	66	3	1	979	110.4	6.37	2.205	25	122.05	29	2635.9	2673.6	2643.2	2626.3	2718.7	2753.5	2699.5	1	2650.9	1	1.01833	0.287746
A0A1S4CGR1	LOC107818768	Phosphoglycerate kinase OS=Nicotiana tabacum OX=4097 GN=LOC107818768 PE=3 SV=1	0	139.595	53.3666	17	101	4	1	401	42.5	5.66	11.328	4	193.6	17	464.6	421.6	457.5	498.9	478.4	476.4	484.567	1	447.9	1	1.08186	0.0724517
A0A1S4BL36	LOC107809443	V-type proton ATPase catalytic subunit A-like OS=Nicotiana tabacum OX=4097 GN=LOC107809443 PE=3 SV=1	0	138.738	37.7207	21	92	5	1	623	68.6	5.4	6.197	18	214.46	21	5022.4	4814.9	5031.2	4457.2	4635.4	4510.8	4534.47	1	4956.17	1	0.914914	0.00877305
A0A1S4AHG8	LOC107797700	chaperonin 60 subunit beta 2, chloroplastic-like OS=Nicotiana tabacum OX=4097 GN=LOC107797700 PE=3 SV=1	0	138.636	42.7379	24	94	3	1	599	63.2	5.66	5.256	22	201.73	24	4490.5	4772.2	4746	7497	6558	7484.3	7179.77	1	4669.57	1	1.53757	0.00148884
A0A1S4CVZ3	LOC107823197	Elongation factor G, chloroplastic OS=Nicotiana tabacum OX=4097 GN=LOC107823197 PE=3 SV=1	0	137.022	30.6122	20	50	14	1	784	86	5.68	2.831	6	128.92	20	1360.9	1594.5	1521.1	1656.8	1610.1	1455.6	1574.17	1	1492.17	1	1.05495	0.422858
A0A1S4AE99	LOC107796678	Glyceraldehyde-3-phosphate dehydrogenase OS=Nicotiana tabacum OX=4097 GN=LOC107796678 PE=3 SV=1	0	136.064	39.8664	17	129	1	1	449	47.8	7.85	11.826	0	268.43	17	54.9	63	57.1	61.1	66.1	50.6	59.2667	1	58.3333	1	1.016	0.865465
A0A1S3ZZL0	LOC107792078	enolase-like OS=Nicotiana tabacum OX=4097 GN=LOC107792078 PE=3 SV=1	0	135.264	44.5946	14	59	2	1	444	47.8	5.82	6.796	13	133.26	14	2449	2304.9	2562.3	2736	2622.4	2890.9	2749.77	1	2438.73	1	1.12754	0.0446731
A0A1S3XP71	LOC107767301	Glyceraldehyde-3-phosphate dehydrogenase OS=Nicotiana tabacum OX=4097 GN=LOC107767301 PE=3 SV=1	0	135.037	39.8664	17	130	1	1	449	47.9	7.66	11.826	6	270.12	17	631.9	721.8	682.2	750.1	731	563.5	681.533	1	678.633	1	1.00427	0.966413
A0A1S3XKS8	LOC107766295	heat shock cognate 70 kDa protein 2-like OS=Nicotiana tabacum OX=4097 GN=LOC107766295 PE=3 SV=1	0	134.001	32.0988	23	81	5	1	648	71	5.25	6.244	22	182.55	23	4233.6	4000.4	4107.2	4303.5	4450	4507.8	4420.43	1	4113.73	1	1.07456	0.027815
A0A1S3Z262	LOC107782212	puromycin-sensitive aminopeptidase-like isoform X1 OS=Nicotiana tabacum OX=4097 GN=LOC107782212 PE=4 SV=1	0	133.746	33.095	28	67	2	1	979	110.4	6.48	2.3	0	120.58	28	306.2	308.7	300.6	267.5	280	279.5	275.667	1	305.167	1	0.903332	0.00338309
A0A1S4CCT3	LOC107817582	peroxisomal (S)-2-hydroxy-acid oxidase OS=Nicotiana tabacum OX=4097 GN=LOC107817582 PE=3 SV=1	0	131.098	54.1779	15	92	1	1	371	40.5	8.5	17.478	0	211.46	15	66.3	75.2	61.7	67.6	57.7	58.8	61.3667	1	67.7333	1	0.906004	0.276038
A0A1S4BTZ7	LOC107811868	Phosphoglycerate kinase OS=Nicotiana tabacum OX=4097 GN=LOC107811868 PE=3 SV=1	0	130.887	47.8803	16	92	4	1	401	42.5	5.83	9	0	182.04	16	296	279.7	287.7	325.8	328.4	326.8	327	1	287.8	1	1.13621	0.00119141
A0A1S3ZEH0	LOC107785928	Serine hydroxymethyltransferase OS=Nicotiana tabacum OX=4097 GN=LOC107785928 PE=3 SV=1	0	126.497	48.8417	19	81	3	1	518	57.2	8.54	11.743	19	124.87	19	4233.5	4381.7	4238.4	5162.6	4864.6	3544.2	4523.8	1	4284.53	1	1.05584	0.657044
A0A1S4CJP2	LOC107819807	ribulose bisphosphate carboxylase/oxygenase activase 1, chloroplastic isoform X1 OS=Nicotiana tabacum OX=4097 GN=LOC107819807 PE=4 SV=1	0	126.271	54.2986	19	124	2	1	442	48.7	8.29	14.849	0	167.16	19	447.1	758.8	516.1	808.4	738.2	497	681.2	1	574	1	1.18676	0.467041
A0A1S3XY51	LOC107770118	chaperonin CPN60-2, mitochondrial OS=Nicotiana tabacum OX=4097 GN=LOC107770118 PE=3 SV=1	0	125.474	40.5217	20	65	7	1	575	61.3	5.57	5.19	1	141.29	20	747.4	748.8	693.2	707.6	722.7	907.5	779.267	1	729.8	1	1.06778	0.500221
A0A1S4AWG6	LOC107802027	ribulose bisphosphate carboxylase/oxygenase activase 1, chloroplastic-like isoform X2 OS=Nicotiana tabacum OX=4097 GN=LOC107802027 PE=4 SV=1	0	124.964	54.2986	19	117	3	1	442	48.6	8.28	12.769	3	157.77	19	520.9	586	605	902.7	742.2	590.6	745.167	1	570.633	1	1.30586	0.13578
A0A1S4BAT9	LOC107806358	glutamate--glyoxylate aminotransferase 2 OS=Nicotiana tabacum OX=4097 GN=LOC107806358 PE=4 SV=1	0	124.737	38.8773	17	87	2	1	481	53.5	7.37	13.33	0	170.01	17	310.3	306.7	335.9	366.2	344.2	331.9	347.433	1	317.633	1	1.09382	0.093688
A0A1S3YDC8	LOC107775061	Plasma membrane ATPase OS=Nicotiana tabacum OX=4097 GN=LOC107775061 PE=3 SV=1	0	124.418	28.4519	25	46	5	1	956	105.1	6.89	2.786	0	122.09	25	8	6.8	6.7	6	6.5	6	6.16667	1	7.16667	1	0.860465	0.0902355
A0A1S3WZQ8	LOC107759563	Aconitate hydratase OS=Nicotiana tabacum OX=4097 GN=LOC107759563 PE=3 SV=1	0	123.908	23.4704	21	67	10	1	997	108.7	7.33	2.35	11	132.71	21	4398.4	4027.9	4122.7	3981.2	4082.5	4202.2	4088.63	1	4183	1	0.97744	0.502419
A0A1S4DPP6	LOC107831828	peroxisomal (S)-2-hydroxy-acid oxidase-like OS=Nicotiana tabacum OX=4097 GN=LOC107831828 PE=3 SV=1	0	123.697	54.1779	16	92	1	1	371	40.5	8.79	15.819	2	201.16	16	353.9	369.5	366.4	317	358.8	345.5	340.433	1	363.267	1	0.937144	0.159195
A0A1S4AP80	LOC107799868	heat shock cognate 70 kDa protein 2-like OS=Nicotiana tabacum OX=4097 GN=LOC107799868 PE=3 SV=1	0	123.643	32.8704	22	83	5	1	648	70.9	5.19	5.31	3	190.13	22	1321.7	1244.2	1259.7	1384.1	1358	1497.9	1413.33	1	1275.2	1	1.10832	0.0479953
A0A1S4A1Q4	LOC107792808	ruBisCO large subunit-binding protein subunit beta, chloroplastic-like OS=Nicotiana tabacum OX=4097 GN=LOC107792808 PE=3 SV=1	0	123.437	34.876	20	70	15	1	605	64.4	5.77	3.778	0	154.34	20	1957.9	2028.2	2019.9	2929.7	2640.4	2880.7	2816.93	1	2002	1	1.40706	0.000900862
A0A1S4A7X9	LOC107794731	chaperonin CPN60-2, mitochondrial-like OS=Nicotiana tabacum OX=4097 GN=LOC107794731 PE=3 SV=1	0	122.928	38.918	21	65	3	1	573	61	5.64	4.964	17	149.76	21	2291.2	2281.6	2324.8	2379.3	2457.2	2777	2537.83	1	2299.2	1	1.10379	0.122971
A0A1S4CPN2	LOC107821052	Dihydrolipoyl dehydrogenase OS=Nicotiana tabacum OX=4097 GN=LOC107821052 PE=3 SV=1	0	122.303	46.0317	19	65	3	1	504	53.4	7.23	7.414	17	140.52	19	2798.3	2812.1	2933.4	3052.9	3111	2730	2964.63	1	2847.93	1	1.04098	0.406911
A0A1S4AZM4	LOC107803058	glutamate--glyoxylate aminotransferase 2-like OS=Nicotiana tabacum OX=4097 GN=LOC107803058 PE=4 SV=1	0	122.056	38.8773	17	85	2	1	481	53.5	7.37	10.498	18	165	17	3087.7	3249.5	3371.9	3713.3	3562.8	2958.3	3411.47	1	3236.37	1	1.0541	0.514214
A0A1S4B0F5	LOC107803263	Serine hydroxymethyltransferase OS=Nicotiana tabacum OX=4097 GN=LOC107803263 PE=3 SV=1	0	121.418	47.2973	17	78	1	1	518	57.1	8.54	10.288	0	119.23	17	148	130.7	146.1	212.3	197	244	217.767	1	141.6	1	1.5379	0.00690016
I7GVS5	NtHsp70	Heat shock protein 70 OS=Nicotiana tabacum OX=4097 GN=NtHsp70 PE=2 SV=1	0	120.427	31.5871	20	73	4	1	649	71.1	5.25	5.026	2	168.26	20	674.5	632.4	597.8	599.1	589.9	705.3	631.433	1	634.9	1	0.99454	0.939842
A0A097BTV9	LOC107818091	V-type proton ATPase catalytic subunit A OS=Nicotiana tabacum OX=4097 GN=LOC107818091 PE=2 SV=1	0	120.013	32.1027	18	73	1	1	623	68.6	5.34	4.623	1	165.87	18	43	45	44.3	46.5	43.1	34	41.2	1	44.1	1	0.93424	0.485433
A0A140G1P7	atpA	ATP synthase subunit alpha OS=Nicotiana tabacum OX=4097 GN=atpA PE=3 SV=1	0	118.437	35.503	16	116	13	1	507	55.4	5.21	7.697	0	295.7	16	5743.9	5298.6	5491	5425.5	5453.2	4965.5	5281.4	1	5511.17	1	0.958309	0.323147
A0A1S3XTG6	LOC107768570	leucine aminopeptidase 2, chloroplastic OS=Nicotiana tabacum OX=4097 GN=LOC107768570 PE=3 SV=1	0	117.796	37.9965	17	46	4	1	579	60.7	6.92	3.819	13	112.97	17	1410.3	1367.7	1456.5	1308.4	1366	1380.8	1351.73	1	1411.5	1	0.957657	0.152125
A0A1S3XJF2	LOC107765918	glycerate dehydrogenase OS=Nicotiana tabacum OX=4097 GN=LOC107765918 PE=3 SV=1	0	117.611	37.0466	14	57	1	1	386	42.3	7.01	11.69	15	137.52	14	3192.5	3368.3	3361.9	3576.6	3636.2	3060.7	3424.5	1	3307.57	1	1.03535	0.574569
A0A1S4BZY8	LOC107813596	heat shock cognate protein 80 OS=Nicotiana tabacum OX=4097 GN=LOC107813596 PE=3 SV=1	0	117.309	26.0372	18	51	4	1	699	80.2	5.03	2.346	1	123.06	18	429.6	402.9	399.3	393.7	458.1	499.3	450.367	1	410.6	1	1.09685	0.284163
A0A1S4B7M2	LOC107805344	glycerate dehydrogenase OS=Nicotiana tabacum OX=4097 GN=LOC107805344 PE=3 SV=1	0	117.07	37.0466	14	62	1	1	386	42.3	7.01	11.69	0	155.68	14	156	175.8	166.7	156.4	152.3	164.6	157.767	1	166.167	1	0.949448	0.282414
A0A1S3YUW3	LOC107779937	chloroplast stem-loop binding protein of 41 kDa b, chloroplastic-like OS=Nicotiana tabacum OX=4097 GN=LOC107779937 PE=4 SV=1	0	116.776	43.9153	15	58	15	1	378	42.1	7.61	13.678	0	126.8	15	2666.9	2880.3	2845.8	3076.4	3039.3	2299.2	2804.97	1	2797.67	1	1.00261	0.979075
A0A1S3XGK4	LOC107764955	heat shock cognate protein 80-like OS=Nicotiana tabacum OX=4097 GN=LOC107764955 PE=3 SV=1	0	116.757	24.8927	18	48	1	1	699	80.1	5.02	2.346	17	127.05	18	2363	2223.1	2297.5	2317.7	2518.9	2678	2504.87	1	2294.53	1	1.09167	0.13309
A0A1S4CAZ2	LOC107817046	GDP-mannose 3,5-epimerase 1-like OS=Nicotiana tabacum OX=4097 GN=LOC107817046 PE=4 SV=1	0	115.239	45.7447	17	59	2	1	376	42.6	6.34	10.659	0	149.86	17	595.4	629.5	599.3	687.6	667.6	713.6	689.6	1	608.067	1	1.13409	0.00890786
A0A1S4CAS7	LOC107817067	chaperone protein ClpB3, chloroplastic-like OS=Nicotiana tabacum OX=4097 GN=LOC107817067 PE=3 SV=1	0	115.079	29.5688	27	51	24	1	974	109.6	6.99	1.538	3	107.04	27	2870.2	2938.3	2988.1	3062.3	3003.8	3026.6	3030.9	1	2932.2	1	1.03366	0.0609835
A0A1S4AGR0	LOC107797454	Plasma membrane ATPase OS=Nicotiana tabacum OX=4097 GN=LOC107797454 PE=3 SV=1	0	114.842	22.0481	21	46	1	1	957	105.2	6.86	2.455	0	120.56	21	19.7	22.1	21.5	22.7	21.3	19.4	21.1333	1	21.1	1	1.00158	0.97913
A0A1S3ZAC5	LOC107784667	villin-3-like OS=Nicotiana tabacum OX=4097 GN=LOC107784667 PE=4 SV=1	0	114.801	26.6316	21	56	7	1	950	104.1	5.94	1.971	13	114.79	21	2490.3	2341.2	2149.8	1692.4	1942.5	1843.2	1826.03	1	2327.1	1	0.784682	0.0149564
A0A1S4CNK5	LOC107820966	Malate dehydrogenase OS=Nicotiana tabacum OX=4097 GN=LOC107820966 PE=3 SV=1	0	114.428	62.1701	13	49	2	1	341	35.7	8.03	12.503	12	126.37	13	995.1	988	983.6	1035	971.9	1066.2	1024.37	1	988.9	1	1.03586	0.273103
A0A1S4B0A8	LOC107803150	Dihydrolipoyl dehydrogenase OS=Nicotiana tabacum OX=4097 GN=LOC107803150 PE=3 SV=1	0	113.914	43.6508	18	58	2	1	504	53.4	7.4	6.079	0	122.78	18	60.2	63.3	60.3	75.4	72.8	59.7	69.3	1	61.2667	1	1.13112	0.18088
A0A1S3Z427	LOC107782773	chaperonin CPN60-2, mitochondrial-like OS=Nicotiana tabacum OX=4097 GN=LOC107782773 PE=3 SV=1	0	113.847	37.6963	19	61	1	1	573	61	5.86	3.942	0	142.94	19	52.4	56.7	45.5	57.3	61.7	69.4	62.8	1	51.5333	1	1.21863	0.0792118
A0A1S4CQ62	LOC107821280	UTP--glucose-1-phosphate uridylyltransferase OS=Nicotiana tabacum OX=4097 GN=LOC107821280 PE=3 SV=1	0	112.91	42.437	19	53	13	1	476	51.9	5.99	5.579	6	122.57	19	2440.8	2284.4	2327.7	2382	2417.5	2320.1	2373.2	1	2350.97	1	1.00946	0.704824
A0A1S4AV83	LOC107801578	leucine aminopeptidase 2, chloroplastic-like OS=Nicotiana tabacum OX=4097 GN=LOC107801578 PE=4 SV=1	0	112.302	37.3406	16	47	3	1	549	57.4	6.7	4.012	0	107.02	16	413.6	398.1	390.9	321.2	359.1	334.4	338.233	1	400.867	1	0.843755	0.00846756
L0SQ20	cat1	Catalase OS=Nicotiana tabacum OX=4097 GN=cat1 PE=2 SV=1	0	111.833	37.3984	18	78	2	1	492	56.8	7.18	4.412	17	198.17	18	4371.9	4435.7	4344.6	3962.7	4420	3467.6	3950.1	1	4384.07	1	0.901013	0.191395
A0A1S4DBQ6	LOC107828122	Glyceraldehyde-3-phosphate dehydrogenase OS=Nicotiana tabacum OX=4097 GN=LOC107828122 PE=3 SV=1	0	111.159	50.5882	16	89	6	1	340	37	7.11	12.46	0	175.31	16	1269.7	1232.2	1187.6	1289.4	1210.4	1403.3	1301.03	1	1229.83	1	1.05789	0.306644
A0A1S4BYQ0	LOC107813294	Glyceraldehyde-3-phosphate dehydrogenase OS=Nicotiana tabacum OX=4097 GN=LOC107813294 PE=3 SV=1	0	110.602	51.632	17	88	1	1	337	36.6	7.52	11.589	0	204.98	17	47.8	43.5	52.2	43.2	42.5	37.5	41.0667	1	47.8333	1	0.858537	0.0934763
A0A1S3YLC5	LOC107777405	phosphoenolpyruvate carboxylase OS=Nicotiana tabacum OX=4097 GN=LOC107777405 PE=3 SV=1	0	109.358	27.6971	27	52	3	1	964	110.2	5.95	1.652	0	100.38	27	121.8	231.7	129.9	120.1	141.1	109.8	123.667	1	161.133	1	0.76748	0.363156
A0A140G1U3	psbB	Photosystem II CP47 reaction center protein OS=Nicotiana tabacum OX=4097 GN=psbB PE=3 SV=1	0	109.279	26.1811	13	63	13	1	508	56	6.77	9	0	141.19	13	1599.6	1620.1	1359.8	1154.2	1352.4	1160.5	1222.37	1	1526.5	1	0.800764	0.0453698
A0A1S4AC02	LOC107795948	actin-7 OS=Nicotiana tabacum OX=4097 GN=LOC107795948 PE=3 SV=1	0	109.209	52.5199	15	79	1	1	377	41.7	5.49	17.588	17	189.41	15	5389.7	5425.5	5372.8	4626.9	5527.2	4857.6	5003.9	1	5396	1	0.927335	0.220698
A0A1S4AGN4	LOC107797479	GDP-mannose 3,5-epimerase 1-like OS=Nicotiana tabacum OX=4097 GN=LOC107797479 PE=4 SV=1	0	109.026	45.7447	17	55	2	1	376	42.5	6.34	9	13	135.94	17	2415.4	2309.6	2410.4	2821.6	2689.8	2876.3	2795.9	1	2378.47	1	1.17551	0.00305724
A0A1S3XFT6	LOC107764636	Glyceraldehyde-3-phosphate dehydrogenase OS=Nicotiana tabacum OX=4097 GN=LOC107764636 PE=3 SV=1	0	108.753	51.632	17	87	1	1	337	36.6	7.52	10.659	18	204.67	17	4665.4	4027.7	4282.5	4118.6	4225.4	4700.4	4348.13	1	4325.2	1	1.0053	0.93332
A0A1S3YXG6	LOC107780752	Malate dehydrogenase OS=Nicotiana tabacum OX=4097 GN=LOC107780752 PE=3 SV=1	0	108.596	62.1701	12	49	1	1	341	35.6	8.1	11.328	0	118.93	12	2.2	1.8	2.4	2.5	1.8	3.7	2.66667	1	2.13333	1	1.25	0.411421
A0A1S4AGW0	LOC107797501	malate dehydrogenase, glyoxysomal OS=Nicotiana tabacum OX=4097 GN=LOC107797501 PE=3 SV=1	0	108.569	47.0588	13	55	3	1	357	37.6	7.94	13.678	12	123.36	13	1624.1	1695.9	1752.2	1782.3	1707.6	1495.9	1661.93	1	1690.73	1	0.982966	0.773298
A0A1S3ZUI8	LOC107790625	heat shock cognate protein 80-like OS=Nicotiana tabacum OX=4097 GN=LOC107790625 PE=3 SV=1	0	108.095	25.3994	17	47	2	1	626	72.1	5.22	2.643	0	117.13	17	290.6	244.9	233.5	231.9	275.9	312.2	273.333	1	256.333	1	1.06632	0.589723
L0SS91	cat1	Catalase OS=Nicotiana tabacum OX=4097 GN=cat1 PE=2 SV=1	0	107.829	35.3659	17	75	1	1	492	56.8	7.33	3.962	0	190.24	17	277.8	291.9	267.5	243.7	272.6	216.8	244.367	1	279.067	1	0.875657	0.119879
A0A1S3ZMG8	LOC107788291	actin-97-like OS=Nicotiana tabacum OX=4097 GN=LOC107788291 PE=3 SV=1	0	107.186	51.4589	14	74	0	1	377	41.7	5.49	19.309	2	178.27	14	278	274.8	278.5	262	292.3	262.6	272.3	1	277.1	1	0.982678	0.658425
A0A1S4ADF0	LOC107796397	kinesin-like protein KCA2 OS=Nicotiana tabacum OX=4097 GN=LOC107796397 PE=3 SV=1	0	107.185	25.4042	28	43	11	1	1299	144	6.77	1.028	16	91.36	28	1949.9	1934.6	1824.2	1572.6	1739.9	1664.8	1659.1	1	1902.9	1	0.87188	0.0175462
A0A1S4CNI5	LOC107820951	presequence protease 1, chloroplastic/mitochondrial-like OS=Nicotiana tabacum OX=4097 GN=LOC107820951 PE=4 SV=1	0	106.872	25.1866	25	52	25	1	1072	120.4	5.83	1.401	0	104.3	25	2447.7	2618.3	2623.7	2632.6	2594.7	2242.3	2489.87	1	2563.23	1	0.971377	0.620789
A0A1S4BB89	LOC107806492	Glucose-1-phosphate adenylyltransferase OS=Nicotiana tabacum OX=4097 GN=LOC107806492 PE=3 SV=1	0	105.75	38.8462	20	57	3	1	520	57.2	8.34	5.683	17	98.85	20	2608.7	2705	2750.6	2753.4	2641.2	2512.2	2635.6	1	2688.1	1	0.980469	0.55349
A0A1S3X0Y5	LOC107760150	Ferredoxin--NADP reductase OS=Nicotiana tabacum OX=4097 GN=LOC107760150 PE=3 SV=1	0	105.331	45.5801	13	59	3	1	362	40.3	8.38	4.995	12	140.54	13	2448.4	2581.6	2709.4	3074.6	2598.8	2046	2573.13	1	2579.8	1	0.997416	0.983694
A0A1S4AL63	LOC107798947	tripeptidyl-peptidase 2-like OS=Nicotiana tabacum OX=4097 GN=LOC107798947 PE=4 SV=1	0	104.239	19.6455	24	42	5	1	1354	149.4	6.67	1.067	15	76.86	24	2003.8	1966.4	1974.8	1421.2	1669.1	1578.2	1556.17	1	1981.67	1	0.785282	0.0043782
A0A1S3Y5Z1	LOC107772606	ferredoxin--NADP reductase, leaf-type isozyme, chloroplastic-like OS=Nicotiana tabacum OX=4097 GN=LOC107772606 PE=4 SV=1	0	103.951	43.6464	12	59	2	1	362	40.3	8.21	4.532	0	138.23	12	219.5	197.5	225.3	197.2	198.3	128.8	174.767	1	214.1	1	0.816285	0.183604
A0A1S3ZAR8	LOC107784804	tripeptidyl-peptidase 2-like isoform X1 OS=Nicotiana tabacum OX=4097 GN=LOC107784804 PE=4 SV=1	0	103.816	20.1923	24	42	5	1	1352	149.2	6.73	1.081	0	72.35	24	202.4	208.4	200.3	147.6	169.1	182.5	166.4	1	203.7	1	0.816888	0.0233925
A0A1S3ZA22	LOC107784592	FK506-binding protein 5-like isoform X1 OS=Nicotiana tabacum OX=4097 GN=LOC107784592 PE=4 SV=1	0	103.096	37.5987	21	42	15	1	633	68.6	4.39	3.507	0	82.48	21	1326.4	1285.4	1347.8	1115.1	1158.8	1162.5	1145.47	1	1319.87	1	0.867865	0.00184818
A0A1S4A4G8	LOC107793691	ferredoxin-dependent glutamate synthase 1, chloroplastic/mitochondrial-like OS=Nicotiana tabacum OX=4097 GN=LOC107793691 PE=4 SV=1	0	103.046	26.898	19	56	2	1	922	102.2	6.61	1.804	0	129.99	19	661	686	675.9	480.2	619.4	588.1	562.567	1	674.3	1	0.834297	0.0593204
A0A1S3XU44	LOC107768773	Carbonic anhydrase OS=Nicotiana tabacum OX=4097 GN=LOC107768773 PE=3 SV=1	0	102.328	55.2553	13	77	1	1	333	35.9	6.93	19.893	14	110.17	13	2673.5	2894.7	2982.3	3292.7	3075.3	2429.4	2932.47	1	2850.17	1	1.02888	0.779672
A0A1S3ZGD7	LOC107786522	ubiquitin-activating enzyme E1 1-like OS=Nicotiana tabacum OX=4097 GN=LOC107786522 PE=3 SV=1	0	101.979	27.8704	24	42	16	1	1080	120.1	5.24	1.43	8	87.09	24	1250	1200.6	1213	1329.2	1328.8	1528.9	1395.63	1	1221.2	1	1.14284	0.0629563
A0A1S4C9G4	LOC107816541	Glucose-1-phosphate adenylyltransferase OS=Nicotiana tabacum OX=4097 GN=LOC107816541 PE=3 SV=1	0	101.607	38.921	19	58	3	1	519	57	8.32	5.032	0	99.08	19	250.1	257.9	256.5	254.1	255.3	208	239.133	1	254.833	1	0.938391	0.37539
W8R6T6	LOC107793898	Cysteine synthase OS=Nicotiana tabacum OX=4097 GN=LOC107793898 PE=2 SV=1	0	101.601	38.7597	12	52	1	1	387	41.2	5.49	6.279	12	132.14	12	2058.5	2314.7	2350.7	2542.5	2460.4	2288.6	2430.5	1	2241.3	1	1.08442	0.185776
A0A1S4BZ24	LOC107813400	villin-3-like OS=Nicotiana tabacum OX=4097 GN=LOC107813400 PE=4 SV=1	0	101.402	23.1579	18	48	4	1	950	104	5.82	1.576	0	104.64	18	286.6	266.2	272.4	246.4	255.2	260.6	254.067	1	275.067	1	0.923655	0.045521
Q05214	#N/A	Actin OS=Nicotiana tabacum OX=4097 PE=3 SV=1	0	101.12	50.1326	14	71	2	1	377	41.7	5.71	14.317	2	170.77	14	364.5	323.3	331.7	272.3	336.7	310.4	306.467	1	339.833	1	0.901815	0.212679
A0A1S4B3Y9	LOC107804230	chloroplast stem-loop binding protein of 41 kDa a, chloroplastic-like OS=Nicotiana tabacum OX=4097 GN=LOC107804230 PE=4 SV=1	0	99.795	50	17	58	1	1	406	43.9	7.27	13.678	15	115.53	17	3041.1	3213.1	3489.8	4114.2	3537.5	2959.2	3536.97	1	3248	1	1.08897	0.464969
A0A1S4B5M6	LOC107804686	malate dehydrogenase, glyoxysomal-like OS=Nicotiana tabacum OX=4097 GN=LOC107804686 PE=3 SV=1	0	99.792	46.2185	12	50	2	1	357	37.5	8.15	10.007	0	117.44	12	209.4	203.4	228	233.7	220.9	189.7	214.767	1	213.6	1	1.00546	0.941815
P27141	#N/A	Carbonic anhydrase, chloroplastic OS=Nicotiana tabacum OX=4097 PE=2 SV=1	0	99.188	58.2555	13	72	2	1	321	34.5	6.86	16.378	0	100.88	13	44.4	39.9	50.5	45.4	45.8	32.7	41.3	1	44.9333	1	0.919139	0.529614
A0A1S4BCN3	LOC107806838	enolase OS=Nicotiana tabacum OX=4097 GN=LOC107806838 PE=3 SV=1	0	99.05	35.5856	12	41	3	1	444	47.8	6.29	3.549	0	103.15	12	185	198	208.6	195.8	206.3	202.4	201.5	1	197.2	1	1.02181	0.596209
A0A1S4CM79	LOC107820287	Malic enzyme OS=Nicotiana tabacum OX=4097 GN=LOC107820287 PE=3 SV=1	0	98.77	34.0102	19	50	1	1	591	65.3	6.24	5.31	0	107.51	19	230.1	203.6	191.8	118.3	30.3	128.2	92.2667	1	208.5	1	0.442526	0.0246641
A0A1S3Y9D0	LOC107773874	signal recognition particle 54 kDa protein, chloroplastic OS=Nicotiana tabacum OX=4097 GN=LOC107773874 PE=3 SV=1	0	98.636	38.5435	21	44	21	1	563	61.7	9.45	3.365	0	84.31	21	3623.1	2598.2	2585.7	2729	2490.8	2612.6	2610.8	1	2935.67	1	0.889338	0.406515
A0A1S3ZFE6	LOC107786140	Catalase OS=Nicotiana tabacum OX=4097 GN=LOC107786140 PE=3 SV=1	0	98.479	34.3496	16	88	15	1	492	56.8	7.08	3.095	0	200.56	16	7196.8	5800.1	5523.5	4561.5	5589.9	5009.6	5053.67	1	6173.47	1	0.818611	0.134102
A0A1S4BYR7	LOC107813253	Alanine--tRNA ligase OS=Nicotiana tabacum OX=4097 GN=LOC107813253 PE=3 SV=1	0	98.037	29.2113	27	45	2	1	1027	112.8	6.68	1.671	0	95.36	27	195.9	185.5	167	149.9	147.8	151.5	149.733	1	182.8	1	0.81911	0.0178174
A0A1S4ADW0	LOC107796542	Plasma membrane ATPase OS=Nicotiana tabacum OX=4097 GN=LOC107796542 PE=3 SV=1	0	97.984	21.2185	19	36	11	1	952	105.2	6.76	1.596	0	90.62	19	590.4	545.3	515.6	453.8	523.4	503.2	493.467	1	550.433	1	0.896506	0.130439
A0A1S4CCJ9	LOC107817517	Cysteine synthase OS=Nicotiana tabacum OX=4097 GN=LOC107817517 PE=3 SV=1	0	97.734	36.9509	11	50	1	1	387	41.1	5.38	5.21	0	132.31	11	21.7	19.6	17.8	18.9	22.4	14.5	18.6	1	19.7	1	0.944162	0.688226
A0A1S4B5E8	LOC107804690	Alanine--tRNA ligase OS=Nicotiana tabacum OX=4097 GN=LOC107804690 PE=3 SV=1	0	97.234	29.2113	27	45	2	1	1027	112.8	6.55	1.671	22	92.58	27	1853.6	1845.5	1681.4	1468.5	1654.3	1716.4	1613.07	1	1793.5	1	0.899396	0.125067
A0A1S3YUQ9	LOC107779757	chloroplast stem-loop binding protein of 41 kDa a, chloroplastic-like OS=Nicotiana tabacum OX=4097 GN=LOC107779757 PE=4 SV=1	0	96.956	50.4975	17	56	1	1	402	43.5	7.02	12.594	0	112.05	17	158.2	155.7	187.1	195.3	168.6	144.9	169.6	1	167	1	1.01557	0.890351
A0A1S3ZF10	LOC107785958	protein TIC110, chloroplastic-like isoform X1 OS=Nicotiana tabacum OX=4097 GN=LOC107785958 PE=4 SV=1	0	96.45	21.8935	20	38	2	1	1014	112.4	5.86	1.299	18	78.84	20	1235.2	1294.7	1249	1200.4	1260.2	1287.1	1249.23	1	1259.63	1	0.991744	0.756378
A0A1S4BSA2	LOC107811352	oxygen-evolving enhancer protein 1, chloroplastic-like OS=Nicotiana tabacum OX=4097 GN=LOC107811352 PE=4 SV=1	0	95.236	48.6146	14	97	3	1	397	43	9.01	5.739	11	181.81	14	6181.3	6204.7	6534.3	6039.5	5029.1	4078.5	5049.03	1	6306.77	1	0.800574	0.0949823
A0A1S3XVH1	LOC107769187	staphylococcal nuclease domain-containing protein 1-like OS=Nicotiana tabacum OX=4097 GN=LOC107769187 PE=4 SV=1	0	95.151	29.0816	24	43	6	1	980	107.7	7.74	1.441	18	88.25	24	1163.2	1129.4	1147.8	1254.2	1378.8	1523.5	1385.5	1	1146.8	1	1.20814	0.0382619
A0A1S3Y2I1	LOC107771489	Fructose-bisphosphate aldolase OS=Nicotiana tabacum OX=4097 GN=LOC107771489 PE=3 SV=1	0	94.806	42.4623	14	58	5	1	398	42.8	6.79	7.532	9	140.39	14	3196.1	3398	3489.1	3727.6	3529.8	2844.4	3367.27	1	3361.07	1	1.00184	0.983468
A0A1S3YR16	LOC107778847	Malic enzyme OS=Nicotiana tabacum OX=4097 GN=LOC107778847 PE=3 SV=1	0	94.313	34.0102	19	49	1	1	591	65.4	6.24	4.957	18	102.24	19	3116	2564.5	2506.9	1623.4	2125.5	1930.3	1893.07	1	2729.13	1	0.693651	0.0262787
A0A1S3XLS3	LOC107766588	oxygen-evolving enhancer protein 1, chloroplastic-like isoform X3 OS=Nicotiana tabacum OX=4097 GN=LOC107766588 PE=4 SV=1	0	94.044	48.1928	13	97	5	1	332	35.2	5.67	8.237	2	204.98	13	2203.1	2247.3	2596.5	2666	2128.7	2007.6	2267.43	1	2348.97	1	0.96529	0.748681
A0A1S3X5A3	LOC107761463	V-type proton ATPase subunit B2-like OS=Nicotiana tabacum OX=4097 GN=LOC107761463 PE=3 SV=1	0	93.762	35.041	14	55	1	1	488	54.1	5.14	3.739	0	124.51	14	NA	NA	NA	NA	NA	NA	NA	0	NA	0	NA	NA
A0A0K2GN10	GAPC1	Glyceraldehyde-3-phosphate dehydrogenase OS=Nicotiana tabacum OX=4097 GN=GAPC1 PE=2 SV=1	0	93.644	43.6202	16	83	1	1	337	36.7	7.52	8.284	2	184.23	16	277.5	264.8	232.4	267	256.8	289.2	271	1	258.233	1	1.04944	0.481904
A0A0M4JJI5	atp1	ATP synthase subunit alpha OS=Nicotiana tabacum OX=4097 GN=atp1 PE=3 SV=1	0	93.213	36.5422	18	61	15	1	509	55.2	6.1	4.391	3	132.97	18	3987.2	3752.5	3794.7	3755.9	3975.9	3630.6	3787.47	1	3844.8	1	0.985088	0.668117
A0A1S3XI04	LOC107765413	V-type proton ATPase subunit B2 OS=Nicotiana tabacum OX=4097 GN=LOC107765413 PE=3 SV=1	0	93.207	31.9672	14	55	1	1	488	54.4	5.11	3.281	14	124.51	14	3849.8	3806.5	3518.3	3416	3313.1	3421	3383.37	1	3724.87	1	0.908319	0.0358832
A0A1S4ABS2	LOC107795801	serine--glyoxylate aminotransferase OS=Nicotiana tabacum OX=4097 GN=LOC107795801 PE=3 SV=1	0	93.031	41.6459	12	46	12	1	401	43.9	8.05	6.743	0	113.44	12	1572.3	1607.3	1495.1	1231.2	1549.7	1462.8	1414.57	1	1558.23	1	0.907802	0.226703
A0A1S4DGM0	LOC107829473	Fructose-bisphosphate aldolase OS=Nicotiana tabacum OX=4097 GN=LOC107829473 PE=3 SV=1	0	92.499	33.5859	11	46	2	1	396	42.7	7.18	5.629	0	118.24	11	222.5	226.8	220.9	220.8	190.6	149.8	187.067	1	223.4	1	0.837362	0.153267
A0A1S4C7U3	LOC107816043	MAR-binding filament-like protein 1-1 OS=Nicotiana tabacum OX=4097 GN=LOC107816043 PE=4 SV=1	0	91.699	33.5172	25	45	10	1	725	82.2	5.55	2.003	0	88.13	25	779.7	826.3	775.1	828.1	752.2	737.7	772.667	1	793.7	1	0.9735	0.552233
A0A1S4BZK6	LOC107813570	Elongation factor Ts, mitochondrial OS=Nicotiana tabacum OX=4097 GN=LOC107813570 PE=3 SV=1	0	91.564	18.9885	21	41	3	1	1048	114.1	4.78	1.483	18	76	21	2011.5	2118.4	2299.8	3172.9	3127.5	2197.1	2832.5	1	2143.23	1	1.3216	0.104173
A0A1S3XK48	LOC107766127	protein TIC110, chloroplastic-like isoform X1 OS=Nicotiana tabacum OX=4097 GN=LOC107766127 PE=4 SV=1	0	90.428	22.1239	20	34	2	1	1017	112.6	6.15	1.096	0	76.25	20	NA	3	1.5	2.5	2.2	3.2	2.63333	1	2.25	0.666667	1.17037	0.611005
A0A1S4CEW8	LOC107818087	Chlorophyll a-b binding protein, chloroplastic OS=Nicotiana tabacum OX=4097 GN=LOC107818087 PE=3 SV=1	0	89.804	41.0526	12	49	2	1	285	30.4	6.01	14.849	10	121.44	12	2102.4	2319.1	2072	1768.4	1996.6	1792	1852.33	1	2164.5	1	0.855779	0.0425429
A0A1S3ZL41	LOC107787868	D-3-phosphoglycerate dehydrogenase OS=Nicotiana tabacum OX=4097 GN=LOC107787868 PE=3 SV=1	0	89.609	24.5409	14	31	10	1	599	63.2	7.24	2.548	3	71.59	14	1104.5	1122.6	1102.6	1182.5	1159	1174.5	1172	1	1109.9	1	1.05595	0.00271209
A0A1S3ZHB8	LOC107786842	oxygen-evolving enhancer protein 1, chloroplastic-like OS=Nicotiana tabacum OX=4097 GN=LOC107786842 PE=4 SV=1	0	89.476	60.241	14	87	4	1	332	35.2	5.67	7.532	1	185.89	14	2547.1	2624	2851.9	3143.1	2363.6	2030.8	2512.5	1	2674.33	1	0.939486	0.660813
A0A1S3YIZ0	LOC107776610	Aconitate hydratase OS=Nicotiana tabacum OX=4097 GN=LOC107776610 PE=3 SV=1	0	89.165	21.4213	20	51	3	1	985	107.6	7.06	1.512	6	100.77	20	983.2	1143.1	1269.1	958.3	953	1005.8	972.367	1	1131.8	1	0.859133	0.131938
A0A1S4CUV9	LOC107822727	glycine--tRNA ligase, mitochondrial 1-like OS=Nicotiana tabacum OX=4097 GN=LOC107822727 PE=4 SV=1	0	89.142	33.8164	17	45	13	1	621	70.3	6.23	2.229	4	88.82	17	1533.3	2067	1681.8	1518.7	1601.9	1638.6	1586.4	1	1760.7	1	0.901005	0.345012
A0A1S3YCI5	LOC107774811	heat shock 70 kDa protein, mitochondrial OS=Nicotiana tabacum OX=4097 GN=LOC107774811 PE=3 SV=1	0	88.849	27.0191	19	40	5	1	681	72.9	6.06	2.035	13	78.6	19	1855.2	1855	1940.6	2048.7	2004.3	2217.9	2090.3	1	1883.6	1	1.10974	0.0436981
A0A1S3YRF4	LOC107778837	Aconitate hydratase OS=Nicotiana tabacum OX=4097 GN=LOC107778837 PE=3 SV=1	0	88.085	19.0091	19	51	2	1	989	108	7.08	1.468	0	103.05	19	27.8	31.2	36	31.4	32.5	28.4	30.7667	1	31.6667	1	0.971579	0.753496
A0A1S3ZW53	LOC107791114	Malate dehydrogenase OS=Nicotiana tabacum OX=4097 GN=LOC107791114 PE=3 SV=1	0	87.96	48.5549	11	38	1	1	346	36.1	8.76	6.406	0	108.96	11	12.7	15	15.6	11	12.5	12.7	12.0667	1	14.4333	1	0.836028	0.0839373
A0A1S3XE25	LOC107764101	eukaryotic initiation factor 4A-14 OS=Nicotiana tabacum OX=4097 GN=LOC107764101 PE=3 SV=1	0	87.906	33.6562	14	46	2	1	413	46.9	5.58	5.136	13	87.22	14	1989.2	1986.9	2006.4	1976.2	2126	2139.9	2080.7	1	1994.17	1	1.04339	0.176346
A0A1S3XQ62	LOC107767559	Fructose-bisphosphate aldolase OS=Nicotiana tabacum OX=4097 GN=LOC107767559 PE=3 SV=1	0	87.672	33.3333	11	47	2	1	396	42.7	7.18	5.723	0	120.99	11	401.5	391.5	419.6	409.8	404.2	268.4	360.8	1	404.2	1	0.892627	0.407638
A0A1S4A1E7	LOC107792739	MAR-binding filament-like protein 1-1 OS=Nicotiana tabacum OX=4097 GN=LOC107792739 PE=4 SV=1	0	87.542	33.1025	25	44	10	1	722	82.1	5.5	1.804	13	83.56	25	1610.1	1724.3	1791.8	1676.8	1582.4	1458.2	1572.47	1	1708.73	1	0.920253	0.174244
A0A1S3X2Z0	LOC107760622	triosephosphate isomerase, chloroplastic-like OS=Nicotiana tabacum OX=4097 GN=LOC107760622 PE=3 SV=1	0	87.024	33.0275	12	43	6	1	327	34.7	7.28	6.017	6	112.34	12	1387.1	1502.4	1525.6	1792.4	1579.4	1432.1	1601.3	1	1471.7	1	1.08806	0.315412
A0A1S4AL04	LOC107798816	ferredoxin--nitrite reductase, chloroplastic-like isoform X1 OS=Nicotiana tabacum OX=4097 GN=LOC107798816 PE=4 SV=1	0	86.901	28.3806	15	44	9	1	599	67	6.57	2.02	6	97.8	15	1895.7	1937.4	1989.4	2125.1	1867.4	1861.9	1951.47	1	1940.83	1	1.00548	0.912576
A0A1S4C6G3	LOC107815448	Clathrin heavy chain OS=Nicotiana tabacum OX=4097 GN=LOC107815448 PE=3 SV=1	0	86.33	16.3925	23	31	4	1	1702	192.4	5.47	0.632	14	66.06	23	966.9	911.8	804.3	718.6	850.6	815.9	795.033	1	894.333	1	0.888968	0.184333
A0A1S4A9C7	LOC107795174	Malate dehydrogenase OS=Nicotiana tabacum OX=4097 GN=LOC107795174 PE=3 SV=1	0	85.935	47.5921	11	36	1	1	353	37	8.73	6.406	4	99.1	11	87.1	93.5	97.9	91.2	91.4	93.5	92.0333	1	92.8333	1	0.991382	0.816056
A0A1S3XEV7	LOC107764312	Mg-protoporphyrin IX chelatase OS=Nicotiana tabacum OX=4097 GN=LOC107764312 PE=3 SV=1	0	85.7	39.4366	14	44	14	1	426	46.4	6.37	4.722	0	101.37	14	2857.9	3263.7	3179.2	3965.5	3336	3152.8	3484.77	1	3100.27	1	1.12402	0.235189
A0A1S3Y7I8	LOC107773234	Phosphoribulokinase OS=Nicotiana tabacum OX=4097 GN=LOC107773234 PE=3 SV=1	0	85.159	36.3636	13	44	3	1	407	45.3	6.21	6.279	9	82.85	13	2166.6	2111.5	2199.3	2143.9	1981.1	1543.9	1889.63	1	2159.13	1	0.875181	0.210659
A0A1S3YGZ0	LOC107775921	heat shock 70 kDa protein, mitochondrial OS=Nicotiana tabacum OX=4097 GN=LOC107775921 PE=3 SV=1	0	85.12	28.1938	19	38	5	1	681	73.1	5.92	1.976	0	70.63	19	310.8	302.3	330.3	338.9	350.7	365.7	351.767	1	314.467	1	1.11861	0.030323
A0A1S4AX16	LOC107802280	heat shock cognate 70 kDa protein OS=Nicotiana tabacum OX=4097 GN=LOC107802280 PE=3 SV=1	0	85.073	25.6528	16	50	3	1	651	71.1	5.25	2.981	0	117.36	16	139	151.1	143.9	130.1	137	145.5	137.533	1	144.667	1	0.950691	0.277006
A0A1S4BID9	LOC107808631	30S ribosomal protein S1, chloroplastic-like OS=Nicotiana tabacum OX=4097 GN=LOC107808631 PE=4 SV=1	0	84.51	41.3462	14	49	1	1	416	45.5	5.57	5.978	0	95.17	14	170	154.4	144.4	136.5	170.9	98.9	135.433	1	156.267	1	0.866681	0.398937
A0A1S3Z7E5	LOC107783883	eukaryotic initiation factor 4A-7 OS=Nicotiana tabacum OX=4097 GN=LOC107783883 PE=3 SV=1	0	84.215	34.6247	13	45	1	1	413	46.9	5.58	4.337	1	85.98	13	258.7	266.6	242.1	235.9	235.5	205.1	225.5	1	255.8	1	0.881548	0.0724045
A0A1S4BD66	LOC107807065	Fructose-bisphosphate aldolase OS=Nicotiana tabacum OX=4097 GN=LOC107807065 PE=3 SV=1	0	84.039	32.8283	11	47	1	1	396	42.7	7.18	6.743	1	123.41	11	207.6	210.8	216.4	177.4	160.5	100.9	146.267	1	211.6	1	0.691241	0.048876
A0A1S4AZ99	LOC107802930	myosin heavy chain, cardiac muscle isoform-like OS=Nicotiana tabacum OX=4097 GN=LOC107802930 PE=4 SV=1	0	83.825	24.4867	28	35	6	1	1315	147.7	4.69	0.699	19	61.03	28	1463.9	1374	1293.3	1017.9	1325.4	1241.4	1194.9	1	1377.07	1	0.867714	0.155194
Q40471	#N/A	Eukaryotic initiation factor 4A-9 OS=Nicotiana tabacum OX=4097 PE=2 SV=1	0	83.745	34.6247	13	44	2	1	413	46.8	5.8	4.337	0	84.44	13	102.8	106.4	113.7	100.2	103	108.7	103.967	1	107.633	1	0.965934	0.418202
A0A1S4DMA6	LOC107831313	actin-104-like OS=Nicotiana tabacum OX=4097 GN=LOC107831313 PE=3 SV=1	0	83.691	46.1538	13	62	1	1	390	43	5.19	8.152	0	149.56	13	140.4	163.1	170.4	190.6	146.5	154.7	163.933	1	157.967	1	1.03777	0.73252
A0A1S3X559	LOC107761175	Adenosylhomocysteinase OS=Nicotiana tabacum OX=4097 GN=LOC107761175 PE=3 SV=1	0	83.661	36.9072	14	49	2	1	485	53.1	6.01	6.128	13	89.24	14	3226.3	2793.1	2538.1	2813.3	3307.6	3571.6	3230.83	1	2852.5	1	1.13263	0.27522
A0A1S4C967	LOC107816469	oxygen-evolving enhancer protein 3-2, chloroplastic-like OS=Nicotiana tabacum OX=4097 GN=LOC107816469 PE=4 SV=1	0	83.376	37.2807	11	81	2	1	228	24.1	9.42	15.238	9	189.55	11	5613.2	5659.4	6128.7	5785.1	5327.3	4598.4	5236.93	1	5800.43	1	0.902852	0.214958
A0A1S4AQ07	LOC107800017	30S ribosomal protein S1, chloroplastic-like OS=Nicotiana tabacum OX=4097 GN=LOC107800017 PE=4 SV=1	0	83.186	41.247	14	49	1	1	417	45.6	5.58	5.494	15	99.9	14	2022.4	2280.6	2231	2499.2	2308.7	2347.6	2385.17	1	2178	1	1.09512	0.102426
A0A1S3X711	LOC107761746	Phosphoribulokinase OS=Nicotiana tabacum OX=4097 GN=LOC107761746 PE=3 SV=1	0	82.669	36.4532	13	41	1	1	406	45.1	5.9	7.432	2	70.72	13	482.5	505.6	567.4	580.4	494.5	440.8	505.233	1	518.5	1	0.974413	0.795559
A0A1S3ZZV0	LOC107792162	probable L-ascorbate peroxidase 6, chloroplastic isoform X1 OS=Nicotiana tabacum OX=4097 GN=LOC107792162 PE=3 SV=1	0	82.337	29.8851	12	34	3	1	435	47.3	8.07	3.453	9	65.55	12	1826.6	1805.3	1851.2	1667.5	1727.6	1321.3	1572.13	1	1827.7	1	0.86017	0.115122
A0A1S3ZX13	LOC107791431	Fructose-bisphosphate aldolase OS=Nicotiana tabacum OX=4097 GN=LOC107791431 PE=3 SV=1	0	82.307	39.7985	13	53	4	1	397	42.8	6.79	6.814	3	128.16	13	726.4	771	802.6	793.6	768.9	628.4	730.3	1	766.667	1	0.952565	0.551441
A0A1S4DII2	LOC107830202	oxygen-evolving enhancer protein 2-3, chloroplastic OS=Nicotiana tabacum OX=4097 GN=LOC107830202 PE=4 SV=1	0	81.597	49.2481	11	76	2	1	266	28.7	8.21	12.689	8	101.94	11	2767.9	2524	3011.2	2837.8	2451.6	2641.1	2643.5	1	2767.7	1	0.955125	0.526996
A0A1S4A3L9	LOC107793435	ribulose bisphosphate carboxylase/oxygenase activase 1, chloroplastic-like OS=Nicotiana tabacum OX=4097 GN=LOC107793435 PE=4 SV=1	0	81.483	32.1185	11	73	4	1	439	48.5	7.39	4.817	0	101.35	11	55.8	56.1	60.3	97.1	76.8	86.7	86.8667	1	57.4	1	1.51336	0.00815955
A0A1S4ARQ1	LOC107800572	calcium sensing receptor, chloroplastic-like OS=Nicotiana tabacum OX=4097 GN=LOC107800572 PE=4 SV=1	0	81.464	36.1809	13	39	5	1	398	42.3	9.41	5.723	8	97.09	13	1826.1	1852	1832.4	1641.5	1705.4	1483	1609.97	1	1836.83	1	0.87649	0.0270753
A0A1S4D955	LOC107827369	Succinate--CoA ligase [ADP-forming] subunit beta, mitochondrial OS=Nicotiana tabacum OX=4097 GN=LOC107827369 PE=3 SV=1	0	81.34	34.2043	15	40	1	1	421	45.2	6.14	3.642	0	88.81	15	111.2	97.5	114.1	121.4	118.8	123.1	121.1	1	107.6	1	1.12546	0.0625084
A0A1S3Y7A1	LOC107773204	Delta-1-pyrroline-5-carboxylate synthase OS=Nicotiana tabacum OX=4097 GN=LOC107773204 PE=3 SV=1	0	80.861	27.3859	19	34	12	1	723	78	6.13	1.551	6	66.55	19	1569.9	1548.3	1469.6	1686.2	1849.9	1684.1	1740.07	1	1529.27	1	1.13784	0.0284063
A0A1S4B7X5	LOC107805427	luminal-binding protein-like OS=Nicotiana tabacum OX=4097 GN=LOC107805427 PE=3 SV=1	0	80.633	33.0838	21	35	2	1	668	73.6	5.16	1.569	16	80.99	21	1742.5	1749.1	1736.5	1848.5	1760.5	1934.4	1847.8	1	1742.7	1	1.06031	0.105059
A0A1S3X5W6	LOC107761526	trigger factor-like protein TIG, Chloroplastic OS=Nicotiana tabacum OX=4097 GN=LOC107761526 PE=3 SV=1	0	80.531	32.7869	14	40	2	1	549	61.4	5.15	2.089	0	86.96	14	25.4	22.5	26.7	38.9	33.7	31.6	34.7333	1	24.8667	1	1.39678	0.0168601
A0A1S4B5X7	LOC107804833	eukaryotic initiation factor 4A-11 OS=Nicotiana tabacum OX=4097 GN=LOC107804833 PE=3 SV=1	0	80.356	33.414	13	41	2	1	413	46.9	5.58	3.977	0	77.45	13	201	189	191.9	207.5	222.8	238.7	223	1	193.967	1	1.14968	0.0402818
A0A1S3XSQ4	LOC107768302	Succinate--CoA ligase [ADP-forming] subunit beta, mitochondrial OS=Nicotiana tabacum OX=4097 GN=LOC107768302 PE=3 SV=1	0	80.173	34.2043	15	39	1	1	421	45.2	5.91	3.375	14	87	15	2446.1	2336.1	2414	2346.3	2390.7	2502.8	2413.27	1	2398.73	1	1.00606	0.81092
A0A1S3XKM0	LOC107766022	Glutamine synthetase OS=Nicotiana tabacum OX=4097 GN=LOC107766022 PE=3 SV=1	0	80.139	40.9722	16	66	16	1	432	47.5	7.2	9.746	0	106.43	16	5554.7	5689.8	6033	5813.8	5827.8	5270.6	5637.4	1	5759.17	1	0.978857	0.627722
A0A140G1R2	psaB	Photosystem I P700 chlorophyll a apoprotein A2 OS=Nicotiana tabacum OX=4097 GN=psaB PE=3 SV=1	0	79.891	17.5749	10	68	10	1	734	82.4	7.24	4.38	0	144.43	10	3036.5	2926.5	2694.8	2622.5	2800.5	2574.9	2665.97	1	2885.93	1	0.92378	0.145429
A0A1S3X1A6	LOC107759966	myosin-9-like OS=Nicotiana tabacum OX=4097 GN=LOC107759966 PE=4 SV=1	0	79.814	24.6388	28	34	6	1	1315	147.9	4.72	0.655	0	59.99	28	294.8	298.2	296	284.6	337	282	301.2	1	296.333	1	1.01642	0.799641
A0A1S4D5H1	LOC107826230	Clathrin heavy chain OS=Nicotiana tabacum OX=4097 GN=LOC107826230 PE=3 SV=1	0	79.781	15.0733	21	28	2	1	1705	192.8	5.49	0.535	0	61.28	21	51.4	52.1	49.9	49.7	50.6	47	49.1	1	51.1333	1	0.960235	0.182261
A0A1S3Z844	LOC107783993	peroxisomal (S)-2-hydroxy-acid oxidase-like OS=Nicotiana tabacum OX=4097 GN=LOC107783993 PE=3 SV=1	0	79.735	53.4884	7	59	1	1	172	19.3	9.52	50.795	0	124.9	7	411	415.3	414.1	374.8	424.1	420.3	406.4	1	413.467	1	0.982909	0.679518
A0A1S4D4L2	LOC107825911	Elongation factor 1-alpha OS=Nicotiana tabacum OX=4097 GN=LOC107825911 PE=3 SV=1	0	79.225	33.557	16	66	6	1	447	49.3	9.13	3.642	11	125.73	16	4671.4	4303.1	4358	3836.2	4368.1	4664.6	4289.63	1	4444.17	1	0.965228	0.595246
A0A1S3YTD5	LOC107779564	heat shock cognate 70 kDa protein 2-like OS=Nicotiana tabacum OX=4097 GN=LOC107779564 PE=3 SV=1	0	78.967	22.3077	14	48	2	1	650	71.2	5.22	2.631	0	116.69	14	18.8	18.3	13.4	11.6	11.6	13.7	12.3	1	16.8333	1	0.730693	0.0713685
A0A1S3XUI8	LOC107768947	Isocitrate dehydrogenase [NADP] OS=Nicotiana tabacum OX=4097 GN=LOC107768947 PE=3 SV=1	0	78.444	38.5542	14	32	8	1	415	46.7	6.48	3.03	5	68.68	14	2165.5	1909.3	1849.6	1589.9	1995.8	1586.5	1724.07	1	1974.8	1	0.873034	0.207395
A0A1S4CS07	LOC107821936	trigger factor-like protein TIG, Chloroplastic OS=Nicotiana tabacum OX=4097 GN=LOC107821936 PE=3 SV=1	0	78.412	32.2222	14	40	2	1	540	60.4	5.19	2.014	12	91.27	14	977.7	1131.8	1183.6	1483.2	1316.3	1463.3	1420.93	1	1097.7	1	1.29446	0.0163923
A0A1S3ZV02	LOC107790714	heat shock 70 kDa protein 15-like OS=Nicotiana tabacum OX=4097 GN=LOC107790714 PE=3 SV=1	0	78.314	25.4137	20	31	8	1	846	93.7	5.44	1.642	12	50.96	20	1206.3	1189	1179	1165.5	1176.3	1246.7	1196.17	1	1191.43	1	1.00397	0.867797
A0A1S4D0S8	LOC107824746	remorin-like OS=Nicotiana tabacum OX=4097 GN=LOC107824746 PE=4 SV=1	0	78.102	47.8261	14	61	5	1	207	22.9	5.54	8.183	9	128.98	14	4906.4	4998.5	5596.7	4041.2	3836.4	3683.1	3853.57	1	5167.2	1	0.745775	0.00541922
A0A1S4DNF2	LOC107831677	2,3-bisphosphoglycerate-independent phosphoglycerate mutase-like OS=Nicotiana tabacum OX=4097 GN=LOC107831677 PE=4 SV=1	0	77.88	29.8748	16	45	2	1	559	61	5.94	3.642	13	98.99	16	3143.1	3097	3420.6	3905.8	3740.3	3841.5	3829.2	1	3220.23	1	1.18911	0.00554546
A0A1S4DF13	LOC107829118	Uroporphyrinogen decarboxylase OS=Nicotiana tabacum OX=4097 GN=LOC107829118 PE=3 SV=1	0	77.792	42.6396	13	34	3	1	394	43.3	7.4	5.422	10	90.87	13	1596.1	1796.8	1859.2	2370.3	1956.6	1896.3	2074.4	1	1750.7	1	1.1849	0.127609
A0A1S4D3T4	LOC107825698	T-complex protein 1 subunit beta OS=Nicotiana tabacum OX=4097 GN=LOC107825698 PE=3 SV=1	0	77.404	38.0228	18	37	9	1	526	57	5.88	2.318	9	70.01	18	1456.2	1539.9	1389.7	1402.8	1441	1544.1	1462.63	1	1461.93	1	1.00048	0.991333
A0A1S4DPF3	LOC107832007	phosphoglucomutase, cytoplasmic OS=Nicotiana tabacum OX=4097 GN=LOC107832007 PE=3 SV=1	0	76.937	29.8805	13	35	6	1	502	54.4	6.23	3.252	2	78.29	13	996.4	977.5	965.6	1002.2	1004.9	1029.6	1012.23	1	979.833	1	1.03307	0.0606473
A0A1S3XT48	LOC107768438	Serine hydroxymethyltransferase OS=Nicotiana tabacum OX=4097 GN=LOC107768438 PE=3 SV=1	0	76.874	33.2737	14	51	4	1	559	62	9.04	3.903	2	81.04	14	329	335.5	435.9	382	409.3	351.2	380.833	1	366.8	1	1.03826	0.733647
A0A1S4CMX9	LOC107820527	Succinate--CoA ligase [ADP-forming] subunit beta, mitochondrial OS=Nicotiana tabacum OX=4097 GN=LOC107820527 PE=3 SV=1	0	76.675	35.3081	14	40	4	1	422	45.2	5.59	4.012	0	83.78	14	203.5	203	214.4	213.3	242.7	264.2	240.067	1	206.967	1	1.15993	0.0952103
A0A1S4B8U9	LOC107805784	cell division cycle protein 48 homolog OS=Nicotiana tabacum OX=4097 GN=LOC107805784 PE=4 SV=1	0	76.651	26.1787	18	35	1	1	806	89.5	5.31	1.586	0	57.23	18	9.2	7.3	7.7	11.3	11	13.3	11.8667	1	8.06667	1	1.47107	0.0147529
A1KYB0	SAHH2	Adenosylhomocysteinase OS=Nicotiana tabacum OX=4097 GN=SAHH2 PE=2 SV=1	0	75.967	31.9588	13	47	1	1	485	53.1	5.77	5.225	0	87.05	13	2.4	NA	2.3	NA	NA	2	2	0.333333	2.35	0.666667	0.851064	NA
Q0PWS5	Lhcb5	Chlorophyll a-b binding protein, chloroplastic OS=Nicotiana tabacum OX=4097 GN=Lhcb5 PE=2 SV=1	0	75.76	41.0526	11	44	1	1	285	30.4	6.01	10.22	0	112.16	11	203.6	233.3	213.4	159.6	179.5	196.1	178.4	1	216.767	1	0.823005	0.0487779
A0A1S3XBE6	LOC107763149	photosystem I reaction center subunit II, chloroplastic-like OS=Nicotiana tabacum OX=4097 GN=LOC107763149 PE=4 SV=1	0	75.594	56.5217	10	74	1	1	207	22.6	9.77	17.33	0	118.97	10	122.3	120.2	143	130	135.5	126.8	130.767	1	128.5	1	1.01764	0.783284
A0A1S3YLV1	LOC107777688	patellin-3-like OS=Nicotiana tabacum OX=4097 GN=LOC107777688 PE=4 SV=1	0	75.142	28.2092	18	38	9	1	631	69.7	4.72	2.086	7	77.66	18	1787.3	1648.4	1642.5	1010.5	1184.1	1227.8	1140.8	1	1692.73	1	0.67394	0.00248088
A0A1S3YJK2	LOC107776733	luminal-binding protein 5-like OS=Nicotiana tabacum OX=4097 GN=LOC107776733 PE=3 SV=1	0	75.056	32.8829	20	37	3	1	666	73.4	5.19	1.454	0	77.69	20	46.3	48.7	41.7	42.8	48.5	41.6	44.3	1	45.5667	1	0.972202	0.690511
A0A1S3XQR5	LOC107767727	Fructose-bisphosphate aldolase OS=Nicotiana tabacum OX=4097 GN=LOC107767727 PE=3 SV=1	0	74.785	45.2514	12	32	8	1	358	38.5	7.66	4.995	4	71.53	12	1657.2	1480.7	1539.4	1708.7	1722.3	2007.4	1812.8	1	1559.1	1	1.16272	0.083014
A0A1S4C5Z3	LOC107815454	staphylococcal nuclease domain-containing protein 1-like OS=Nicotiana tabacum OX=4097 GN=LOC107815454 PE=4 SV=1	0	74.367	21.6327	19	36	1	1	980	107.6	7.74	1.054	0	75.2	19	22.2	22.5	27.1	29.3	31	28.7	29.6667	1	23.9333	1	1.23955	0.0294806
A0A1S3ZIE1	LOC107787208	photosystem I reaction center subunit II, chloroplastic OS=Nicotiana tabacum OX=4097 GN=LOC107787208 PE=4 SV=1	0	74.314	55.8824	10	71	1	1	204	22.4	9.77	17.33	11	113.47	10	4286.1	4149.5	4474.6	4044.3	3686.6	3102.4	3611.1	1	4303.4	1	0.839127	0.0755546
A0A1S4AR76	LOC107800496	heat shock 70 kDa protein 15-like isoform X1 OS=Nicotiana tabacum OX=4097 GN=LOC107800496 PE=3 SV=1	0	74.03	19.9766	19	32	5	1	856	94.4	5.27	1.494	3	58	19	653.6	616.2	651.4	644.6	669.8	695.4	669.933	1	640.4	1	1.04612	0.195494
A0A1S3Y0E5	LOC107770764	adenylate kinase 5, chloroplastic-like OS=Nicotiana tabacum OX=4097 GN=LOC107770764 PE=3 SV=1	0	74.001	29.4118	16	38	6	1	612	68.3	7.91	2.082	10	85.13	16	1761.8	1874.9	1862.7	1656.2	1636.1	1574.1	1622.13	1	1833.13	1	0.884897	0.0083571
A0A1S4CI25	LOC107819267	Glucose-6-phosphate isomerase OS=Nicotiana tabacum OX=4097 GN=LOC107819267 PE=3 SV=1	0	73.977	27.1545	15	31	3	1	615	67.5	5.54	1.873	10	61.44	15	596.1	609.3	623.8	537.1	576.1	571.1	561.433	1	609.733	1	0.920785	0.0299066
A0A1S4B2J0	LOC107803795	stromal 70 kDa heat shock-related protein, chloroplastic-like OS=Nicotiana tabacum OX=4097 GN=LOC107803795 PE=3 SV=1	0	73.93	27.4566	16	64	4	1	692	74.4	5.35	1.921	0	125	16	44.4	46.8	46.2	49.3	48.5	52.6	50.1333	1	45.8	1	1.09461	0.0401693
A0A1S4BBF5	LOC107806500	triosephosphate isomerase, chloroplastic-like OS=Nicotiana tabacum OX=4097 GN=LOC107806500 PE=3 SV=1	0	73.578	40.0621	12	35	2	1	322	34.2	6.4	4.248	3	76.49	12	725.9	804.7	928.8	891.4	765.8	673.5	776.9	1	819.8	1	0.94767	0.64579
A0A1S3XWD3	LOC107769473	2,3-bisphosphoglycerate-independent phosphoglycerate mutase OS=Nicotiana tabacum OX=4097 GN=LOC107769473 PE=4 SV=1	0	73.487	28.4436	15	42	1	1	559	61.1	6.02	3.125	0	93.06	15	257.9	239	259.8	307	300.7	324.3	310.667	1	252.233	1	1.23166	0.00380853
A0A1S4CQG1	LOC107821573	V-type proton ATPase subunit D-like OS=Nicotiana tabacum OX=4097 GN=LOC107821573 PE=4 SV=1	0	73.411	40.9266	13	31	2	1	259	28.9	9.41	5.21	11	69.17	13	1990.9	1957.9	1805.6	1539.6	1765.2	1722	1675.6	1	1918.13	1	0.873558	0.0537877
A0A1S4D6G2	LOC107826543	glutamate-1-semialdehyde 2,1-aminomutase, chloroplastic OS=Nicotiana tabacum OX=4097 GN=LOC107826543 PE=3 SV=1	0	73.243	23.8494	10	36	4	1	478	50.9	6.89	4.179	6	68.29	10	1891.6	2107.8	2247.1	2764.8	2277.7	2192.6	2411.7	1	2082.17	1	1.15826	0.185057
A0A1S3XRM3	LOC107767928	oxygen-evolving enhancer protein 3-2, chloroplastic-like OS=Nicotiana tabacum OX=4097 GN=LOC107767928 PE=4 SV=1	0	73.243	36.4035	10	71	1	1	228	24.2	9.72	10.288	0	165.07	10	267	294.9	293.4	245.4	219	191.8	218.733	1	285.1	1	0.767216	0.0208131
A0A1S4DJD1	LOC107830375	Phosphoribulokinase OS=Nicotiana tabacum OX=4097 GN=LOC107830375 PE=3 SV=1	0	73.179	23.8329	9	48	2	1	407	45.3	5.92	4.012	0	100.14	9	669.3	733.5	810	729	648.1	545.1	640.733	1	737.6	1	0.868673	0.221631
A0A1S4C086	LOC107813684	Uroporphyrinogen decarboxylase OS=Nicotiana tabacum OX=4097 GN=LOC107813684 PE=3 SV=1	0	72.967	34.1772	12	30	4	1	395	43.5	8.84	3.394	0	86.02	12	172.9	172.2	166.4	201.5	165	173.8	180.1	1	170.5	1	1.0563	0.439257
Q9MUE2	Chl	S-adenosyl-L-methionine Mg-protoporphyrin IX methyltranserase OS=Nicotiana tabacum OX=4097 GN=Chl M PE=2 SV=1	0	72.838	35.6923	12	27	12	1	325	35.3	6.7	4.878	0	63.49	12	1088.1	1140.2	1145.8	1034.2	1021	923.7	992.967	1	1124.7	1	0.882872	0.0287174
A0A1S3XCK8	LOC107763505	Malate dehydrogenase OS=Nicotiana tabacum OX=4097 GN=LOC107763505 PE=3 SV=1	0	72.596	38.5542	11	67	2	1	332	35.5	6.54	5.31	8	136.95	11	2431.4	2292.3	2461.9	2493.4	2480.7	2622.6	2532.23	1	2395.2	1	1.05721	0.118513
A0A1S3ZP30	LOC107788918	Glucose-6-phosphate isomerase OS=Nicotiana tabacum OX=4097 GN=LOC107788918 PE=3 SV=1	0	72.384	23.84	14	30	2	1	625	68.6	5.78	1.683	0	61.79	14	131	206.3	162.7	139.6	165.9	134	146.5	1	166.667	1	0.879	0.447002
P18212	PSBP2	Oxygen-evolving enhancer protein 2-2, chloroplastic OS=Nicotiana tabacum OX=4097 GN=PSBP2 PE=1 SV=2	0	72.271	38.8679	10	80	1	1	265	28.5	7.85	15.238	0	116.35	10	1477.1	1982.9	1674	1662.1	1503.8	1139.6	1435.17	1	1711.33	1	0.838625	0.265534
A0A1S3XLX4	LOC107766402	fruit protein pKIWI502-like OS=Nicotiana tabacum OX=4097 GN=LOC107766402 PE=4 SV=1	0	72.063	43.9739	11	32	2	1	307	33.3	8.41	10.288	9	69.6	11	884.8	935.5	961.8	1050.6	916.9	859.9	942.467	1	927.367	1	1.01628	0.816281
A0A1S3XDE1	LOC107763872	Aspartate aminotransferase OS=Nicotiana tabacum OX=4097 GN=LOC107763872 PE=4 SV=1	0	71.874	33.7662	13	38	13	1	462	50.7	8.13	2.665	0	73.3	13	1497.6	1510.2	1530.5	1601.9	1503.6	1586.4	1563.97	1	1512.77	1	1.03385	0.184662
A0A1S3Z100	LOC107781793	calcium sensing receptor, chloroplastic-like OS=Nicotiana tabacum OX=4097 GN=LOC107781793 PE=4 SV=1	0	71.795	34.5178	12	31	4	1	394	41.9	9.39	4.298	0	66.86	12	561.4	570	561.4	483.3	507.1	440.3	476.9	1	564.267	1	0.845168	0.0114911
A0A1S3XWU9	LOC107769475	oxygen-evolving enhancer protein 2-1, chloroplastic-like OS=Nicotiana tabacum OX=4097 GN=LOC107769475 PE=4 SV=1	0	71.666	45.1493	10	66	4	1	268	28.6	7.84	9	5	133.71	10	1910.9	2017.1	2193.2	2101.8	1816.1	1634.6	1850.83	1	2040.4	1	0.907093	0.298953
A0A1S3XBP3	LOC107763284	probable L-ascorbate peroxidase 6, chloroplastic isoform X1 OS=Nicotiana tabacum OX=4097 GN=LOC107763284 PE=3 SV=1	0	71.576	31.954	12	32	3	1	435	47.2	8.09	3.184	0	53.01	12	596.4	573.8	673.7	638.4	615.3	554.3	602.667	1	614.633	1	0.98053	0.775907
A0A1S3Z8Z4	LOC107784332	fructose-bisphosphate aldolase, chloroplastic-like OS=Nicotiana tabacum OX=4097 GN=LOC107784332 PE=4 SV=1	0	71.451	37.9699	9	39	3	1	266	28.5	9	7.962	0	100.84	9	475.2	529.1	547.4	588.4	534	436.2	519.533	1	517.233	1	1.00445	0.965182
A0A1S3Z8Y2	LOC107784103	heat shock 70 kDa protein 15-like OS=Nicotiana tabacum OX=4097 GN=LOC107784103 PE=3 SV=1	0	71.449	21.0773	18	32	3	1	854	94.2	5.44	1.512	0	50.17	18	18.5	15.4	18.4	15.3	12.3	16	14.5333	1	17.4333	1	0.833652	0.129784
A0A1S3YBU5	LOC107774582	Glucose-1-phosphate adenylyltransferase OS=Nicotiana tabacum OX=4097 GN=LOC107774582 PE=3 SV=1	0	71.426	32.6923	13	30	13	1	520	57.2	6.86	2.244	0	58.44	13	1325.2	1364.1	1400.2	1413.7	1384.3	1222.6	1340.2	1	1363.17	1	0.983152	0.734832
A0A140G1Q8	psbC	Photosystem II CP43 reaction center protein OS=Nicotiana tabacum OX=4097 GN=psbC PE=3 SV=1	0	71.322	27.5488	11	50	11	1	461	50.3	6.71	13.678	0	115.3	11	2874.3	2675.3	2464.6	2112.6	2619.6	2145.3	2292.5	1	2671.4	1	0.858164	0.134029
A0A1S3ZXX3	LOC107791620	cell division cycle protein 48 homolog isoform X1 OS=Nicotiana tabacum OX=4097 GN=LOC107791620 PE=4 SV=1	0	71.15	26.1787	18	34	1	1	806	89.5	5.31	1.494	17	55.03	18	2163.6	2358.6	2161.6	2452.2	2531	2597.2	2526.8	1	2227.93	1	1.13415	0.0182987
A0A1S3YG63	LOC107775678	monodehydroascorbate reductase-like OS=Nicotiana tabacum OX=4097 GN=LOC107775678 PE=4 SV=1	0	71.048	26.0369	11	37	3	1	434	47	5.83	2.981	8	87.41	11	2964.4	2610	2699.7	2220.4	2560.7	2651	2477.37	1	2758.03	1	0.898237	0.17177
P93343	#N/A	14-3-3-like protein C OS=Nicotiana tabacum OX=4097 PE=1 SV=1	0	70.799	49.2308	13	42	6	1	260	29.3	4.84	4.995	0	89.06	13	1107.5	1175.7	1217.2	1108.3	1100.8	1146.5	1118.53	1	1166.8	1	0.958633	0.23963
A0A1S4AQ81	LOC107800107	remorin-like OS=Nicotiana tabacum OX=4097 GN=LOC107800107 PE=4 SV=1	0	70.71	45.8537	12	53	3	1	205	22.6	6.37	7.377	0	128.38	12	978.3	989.2	1106.5	840.8	818.8	894.5	851.367	1	1024.67	1	0.830872	0.02077
A0A1S3YJJ8	LOC107776855	protein TSS isoform X1 OS=Nicotiana tabacum OX=4097 GN=LOC107776855 PE=4 SV=1	0	70.706	14.08	22	29	6	1	1875	202.6	5.92	0.515	16	52.88	22	1767.6	1964.7	1658.4	1743.9	1884	1710.2	1779.37	1	1796.9	1	0.990242	0.874579
A0A1S4CC76	LOC107817432	cell division cycle protein 48 homolog OS=Nicotiana tabacum OX=4097 GN=LOC107817432 PE=4 SV=1	0	70.601	26.5839	17	33	2	1	805	89.3	5.2	1.438	0	53.11	17	11.5	13	8.9	8.7	12.5	16.9	12.7	1	11.1333	1	1.14072	0.586827
A0A1S4D519	LOC107826018	LOW QUALITY PROTEIN: UPF0603 protein At1g54780, chloroplastic OS=Nicotiana tabacum OX=4097 GN=LOC107826018 PE=4 SV=1	0	70.521	27.7592	9	38	9	1	299	32.3	8.81	6.305	0	96.42	9	1147.8	1216.3	1243.7	1185.6	1043.3	994.8	1074.57	1	1202.6	1	0.893536	0.1159
A0A1S3YCR6	LOC107774864	oxygen-evolving enhancer protein 1, chloroplastic-like OS=Nicotiana tabacum OX=4097 GN=LOC107774864 PE=4 SV=1	0	70.437	42.6829	11	77	2	1	328	34.9	5.48	5.105	0	176.57	11	12.7	11.4	15.9	13.7	6.3	10	10	1	13.3333	1	0.75	0.256495
A0A1S3YE85	LOC107775304	mitochondrial-processing peptidase subunit alpha-like OS=Nicotiana tabacum OX=4097 GN=LOC107775304 PE=3 SV=1	0	70.083	24.8016	11	33	2	1	504	54.6	6.55	2.695	10	83.29	11	2009.8	1995	2072.1	1921.2	2012.5	2172.1	2035.27	1	2025.63	1	1.00476	0.906509
A0A1S3YIH2	LOC107776369	probable ATP synthase 24 kDa subunit, mitochondrial OS=Nicotiana tabacum OX=4097 GN=LOC107776369 PE=4 SV=1	0	70.078	45.8678	13	29	3	1	242	27.7	8.68	7.318	9	54.65	13	1315.4	1277.8	1325.3	1463.2	1358.7	1475.9	1432.6	1	1306.17	1	1.0968	0.0337711
A0A1S4BKW8	LOC107809424	Ribosomal protein OS=Nicotiana tabacum OX=4097 GN=LOC107809424 PE=3 SV=1	0	70.003	33.8235	13	42	8	1	340	37	9.32	4.946	6	81.64	13	2154.4	2303.4	2455.8	2698.1	2329.3	2377.5	2468.3	1	2304.53	1	1.07106	0.321267
Q40589	LOC107759703	Cytosolic ascorbate peroxidase OS=Nicotiana tabacum OX=4097 GN=LOC107759703 PE=2 SV=1	0	69.911	39.2	9	34	4	1	250	27.4	5.67	6.943	6	87.39	9	1782.6	1837.8	1760.6	2046.5	2035.2	2017.1	2032.93	1	1793.67	1	1.1334	0.000616584
A0A1S4AL30	LOC107798826	Obg-like ATPase 1 OS=Nicotiana tabacum OX=4097 GN=LOC107798826 PE=3 SV=1	0	69.762	33.1671	12	25	12	1	401	45.3	6.76	2.49	0	64.24	12	1068.6	1049.2	1043.7	1070.8	1076.9	1125.5	1091.07	1	1053.83	1	1.03533	0.119916
A0A1S3ZNE8	LOC107788691	Alpha-mannosidase OS=Nicotiana tabacum OX=4097 GN=LOC107788691 PE=3 SV=1	0	69.74	15.5491	15	30	6	1	1029	116.1	6.86	1.046	9	65.56	15	1296.4	1274.9	1264.6	1170.8	1120.9	1161.2	1150.97	1	1278.63	1	0.900154	0.00205581
A0A1S4A1N0	LOC107792815	fruit protein pKIWI502-like OS=Nicotiana tabacum OX=4097 GN=LOC107792815 PE=4 SV=1	0	69.708	44.1176	11	31	2	1	306	33.3	8.41	9	0	69.88	11	152.5	168	174.3	196.4	177.4	145.4	173.067	1	164.933	1	1.04931	0.642594
A0A1S4AK61	LOC107798344	actin-7-like OS=Nicotiana tabacum OX=4097 GN=LOC107798344 PE=3 SV=1	0	69.537	50	12	36	1	1	332	37.1	5.57	9	0	68.47	12	417.7	367	380.7	307.6	349.9	318.7	325.4	1	388.467	1	0.837652	0.0330558
A0A1S4DND2	LOC107831418	Protein disulfide-isomerase OS=Nicotiana tabacum OX=4097 GN=LOC107831418 PE=3 SV=1	0	69.402	32.3457	11	23	11	1	405	45.6	5.25	3.101	0	41.14	11	869.2	865.7	918.8	1013.4	982.1	1122.4	1039.3	1	884.567	1	1.17493	0.0279164
A0A1S3YQI2	LOC107778620	Fructose-bisphosphate aldolase OS=Nicotiana tabacum OX=4097 GN=LOC107778620 PE=3 SV=1	0	68.885	51.8207	12	33	6	1	357	38.1	6.92	6.305	3	64.66	12	1592.5	1604.7	1668.1	1606.7	1664.4	1385.4	1552.17	1	1621.77	1	0.957084	0.474188
A0A1S4C5E5	LOC107815100	protein TOC75-3, chloroplastic-like OS=Nicotiana tabacum OX=4097 GN=LOC107815100 PE=4 SV=1	0	68.629	23.9852	16	27	3	1	813	88.7	8.9	1.049	11	57.02	16	766.5	811.7	801.5	889	863.2	860.2	870.8	1	793.233	1	1.09779	0.00922104
A0A1S3ZWK1	LOC107791217	kinesin-like protein KCA2 OS=Nicotiana tabacum OX=4097 GN=LOC107791217 PE=3 SV=1	0	68.195	23.4226	21	28	4	1	1046	116.5	6.83	0.79	0	58.4	21	98.8	114.5	90.6	83.7	102.1	78	87.9333	1	101.3	1	0.868049	0.256334
A0A1S3X9Y9	LOC107762844	Elongation factor Tu OS=Nicotiana tabacum OX=4097 GN=LOC107762844 PE=3 SV=1	0	68.175	46.1197	16	25	7	1	451	49.1	6.92	2.57	9	54.03	16	949	908.4	910.9	1031.9	1059.2	1149.9	1080.33	1	922.767	1	1.17075	0.0143102
A0A1S4D2U5	LOC107825411	30S ribosomal protein S5, chloroplastic OS=Nicotiana tabacum OX=4097 GN=LOC107825411 PE=3 SV=1	0	68.085	34.0067	14	33	14	1	297	32.3	8.91	11.589	0	74.43	14	1912.4	2172.1	2240.4	2367.3	2014	1947.8	2109.7	1	2108.3	1	1.00066	0.993603
A0A1S3ZE23	LOC107785690	NADP-dependent glyceraldehyde-3-phosphate dehydrogenase OS=Nicotiana tabacum OX=4097 GN=LOC107785690 PE=3 SV=1	0	68.058	30.8468	11	41	11	1	496	53.1	7.37	2.257	0	84.55	11	1225	1259.5	1252	1479.1	1520.8	1563.7	1521.2	1	1245.5	1	1.22136	0.000487362
A0A1S4A6S4	LOC107794375	phosphoglucomutase, cytoplasmic-like OS=Nicotiana tabacum OX=4097 GN=LOC107794375 PE=3 SV=1	0	67.986	26.4151	14	34	6	1	583	63.1	6.73	1.812	7	67.37	14	1675.9	1613.6	1657.3	1853.1	1795.4	1899.9	1849.47	1	1648.93	1	1.12161	0.00479593
Q75ZE5	41701	14-3-3 a-1 protein OS=Nicotiana tabacum OX=4097 GN=14-3-3 a-1 PE=2 SV=1	0	67.742	48.6275	13	38	3	1	255	28.7	4.78	4.995	12	69.09	13	2048.8	1856.5	2080.9	1687.3	1760	1801.4	1749.57	1	1995.4	1	0.8768	0.0339201
A0A1S3YRP6	LOC107779077	Peptidyl-prolyl cis-trans isomerase OS=Nicotiana tabacum OX=4097 GN=LOC107779077 PE=3 SV=1	0	67.407	44.7581	9	43	1	1	248	26.5	9.13	7.185	9	98.4	9	1565.9	1820.2	1810.4	1898.8	1658.3	1651.9	1736.33	1	1732.17	1	1.00241	0.973133
A0A1S3Z105	LOC107781811	ATP synthase subunit b', chloroplastic-like OS=Nicotiana tabacum OX=4097 GN=LOC107781811 PE=3 SV=1	0	67.385	27.8027	8	28	1	1	223	24.4	8.66	6.079	7	65.11	8	806.2	901.8	851.6	1229.9	1009.6	874.9	1038.13	1	853.2	1	1.21675	0.159254
A0A1S4CUR0	LOC107822689	protease Do-like 1, chloroplastic OS=Nicotiana tabacum OX=4097 GN=LOC107822689 PE=4 SV=1	0	67.38	30.1624	10	26	1	1	431	45.7	7.72	3.52	0	56.69	10	170	198.9	228.2	263.7	197.1	180.6	213.8	1	199.033	1	1.07419	0.653119
A0A1S4C882	LOC107816146	sedoheptulose-1,7-bisphosphatase, chloroplastic-like OS=Nicotiana tabacum OX=4097 GN=LOC107816146 PE=3 SV=1	0	67.104	23.6776	9	41	4	1	397	42.5	6.28	3.532	0	94.98	9	646.9	666.4	699	765.4	680.4	561	668.933	1	670.767	1	0.997267	0.977537
A0A1S4CH14	LOC107818867	luminal-binding protein 4 OS=Nicotiana tabacum OX=4097 GN=LOC107818867 PE=3 SV=1	0	66.864	31.4843	18	31	6	1	667	73.5	5.19	1.326	0	65.01	18	398.4	406.6	508	460.3	437.7	433.4	443.8	1	437.667	1	1.01401	0.873752
A0A1S4CNL5	LOC107820819	V-type proton ATPase subunit D-like OS=Nicotiana tabacum OX=4097 GN=LOC107820819 PE=4 SV=1	0	66.643	40.2299	12	29	1	1	261	29.2	9.42	4.298	1	62.86	12	201	188.9	188.2	169.9	215.9	197.2	194.333	1	192.7	1	1.00848	0.91267
A0A1S3XTT0	LOC107768723	Uroporphyrinogen decarboxylase OS=Nicotiana tabacum OX=4097 GN=LOC107768723 PE=3 SV=1	0	66.545	33.0789	11	30	3	1	393	43.2	8.27	3.771	0	84.06	11	110.8	141.6	119.2	158.8	128.8	158.3	148.633	1	123.867	1	1.19995	0.14098
A0A1S4B7M0	LOC107805341	Malic enzyme OS=Nicotiana tabacum OX=4097 GN=LOC107805341 PE=3 SV=1	0	66.541	29.2845	14	22	2	1	601	66.3	6.6	1.54	10	53.5	14	738.5	727.2	749.7	710.1	733.5	808.4	750.667	1	738.467	1	1.01652	0.708251
A0A1S4BI71	LOC107808555	D-3-phosphoglycerate dehydrogenase OS=Nicotiana tabacum OX=4097 GN=LOC107808555 PE=3 SV=1	0	66.531	29.0881	13	23	3	1	636	67.1	6.86	1.976	8	40.82	13	655.3	576.2	629.2	696.5	723.5	868	762.667	1	620.233	1	1.22964	0.0703416
A0A140G1S8	petA	Cytochrome f OS=Nicotiana tabacum OX=4097 GN=petA PE=3 SV=1	0	66.385	45.625	11	41	11	1	320	35.2	9.07	4.623	0	84.66	11	1090.7	1061.5	999.7	969.2	961.9	778.9	903.333	1	1050.63	1	0.859799	0.0954879
A0A1S4CD72	LOC107817696	glutathione reductase, chloroplastic isoform X1 OS=Nicotiana tabacum OX=4097 GN=LOC107817696 PE=3 SV=1	0	66.379	29.932	14	31	14	1	588	63.6	7.96	1.783	0	52.29	14	1287.6	1376	1338.2	1451.5	1382.8	1346.1	1393.47	1	1333.93	1	1.04463	0.212041
A0A1S4B696	LOC107805015	T-complex protein 1 subunit beta-like OS=Nicotiana tabacum OX=4097 GN=LOC107805015 PE=3 SV=1	0	66.178	33.27	13	30	4	1	526	57.1	5.96	1.664	0	56.21	13	26.2	31.9	27.2	32.2	23.7	37.6	31.1667	1	28.4333	1	1.09613	0.56902
A0A1S4APY2	LOC107800111	aspartate--tRNA ligase 2, cytoplasmic-like OS=Nicotiana tabacum OX=4097 GN=LOC107800111 PE=3 SV=1	0	66.17	33.0869	16	28	16	1	541	60.6	7.14	2.008	0	62.49	16	1099.9	1129.9	1111	989.8	1160.2	1166.3	1105.43	1	1113.6	1	0.992666	0.895727
A0A1S4CZ48	LOC107824172	T-complex protein 1 subunit theta-like OS=Nicotiana tabacum OX=4097 GN=LOC107824172 PE=3 SV=1	0	66.126	33.0869	16	29	1	1	541	58	5.47	1.873	0	54.73	16	16.7	20.2	16	14.4	11.4	18.5	14.7667	1	17.6333	1	0.837429	0.304104
A0A1S4AX40	LOC107802241	ATP synthase subunit b', chloroplastic-like OS=Nicotiana tabacum OX=4097 GN=LOC107802241 PE=3 SV=1	0	65.992	28.1818	8	22	1	1	220	24	8.19	5.31	0	52.74	8	95.9	99.1	94	131.6	112.3	100.7	114.867	1	96.3333	1	1.19239	0.112333
A0A1S4AI50	LOC107797883	mitochondrial-processing peptidase subunit alpha-like OS=Nicotiana tabacum OX=4097 GN=LOC107797883 PE=3 SV=1	0	65.954	24.8016	11	32	3	1	504	54.7	6.4	2.262	0	80.84	11	158.4	161.7	165.9	156.6	163.1	180.8	166.833	1	162	1	1.02984	0.556872
A0A1S3WZB9	LOC107759530	phosphoenolpyruvate carboxylase 4-like OS=Nicotiana tabacum OX=4097 GN=LOC107759530 PE=3 SV=1	0	65.88	19.1102	21	30	21	1	989	111	7.11	1.154	0	59.82	21	1868.8	1752.2	1764.6	1452.9	1724.7	1620.7	1599.43	1	1795.2	1	0.89095	0.0885983
A0A1S3YQU6	LOC107778794	adenylate kinase 5, chloroplastic-like OS=Nicotiana tabacum OX=4097 GN=LOC107778794 PE=3 SV=1	0	65.779	26.5139	14	34	4	1	611	68.1	7.44	1.918	0	76.17	14	119.6	127.2	130.8	108.2	91.1	101.8	100.367	1	125.867	1	0.797405	0.0130213
A0A1S4BIG4	LOC107808648	NADH dehydrogenase [ubiquinone] iron-sulfur protein 1, mitochondrial OS=Nicotiana tabacum OX=4097 GN=LOC107808648 PE=3 SV=1	0	65.691	28.0108	15	25	6	1	739	80.3	6.32	1.276	8	58.28	15	1110.2	1076.4	1065	1159.7	1236.5	1289.8	1228.67	1	1083.87	1	1.1336	0.0225826
Q9FSF0	MD1	Malate dehydrogenase OS=Nicotiana tabacum OX=4097 GN=MD1 PE=1 SV=1	0	65.559	34.0361	9	70	1	1	332	35.4	6.32	4.623	0	136.89	9	11.3	6.8	7.3	12.8	10.9	6.9	10.2	1	8.46667	1	1.20472	0.483596
A0A1S3Y9D7	LOC107773752	Malate dehydrogenase OS=Nicotiana tabacum OX=4097 GN=LOC107773752 PE=3 SV=1	0	65.263	35.8434	10	63	1	1	332	35.5	6.54	4.248	0	121.23	10	4.6	4.8	5.8	3.8	4.7	5.6	4.7	1	5.06667	1	0.927632	0.596581
A0A1S4BE26	LOC107807235	probable ATP synthase 24 kDa subunit, mitochondrial OS=Nicotiana tabacum OX=4097 GN=LOC107807235 PE=4 SV=1	0	65.245	45.8678	12	27	2	1	242	27.6	8.68	5.918	0	57.57	12	36.4	40.1	37.4	41	45	51.5	45.8333	1	37.9667	1	1.2072	0.0729004
A0A1S3ZWY7	LOC107791333	6-phosphogluconate dehydrogenase, decarboxylating OS=Nicotiana tabacum OX=4097 GN=LOC107791333 PE=3 SV=1	0	64.842	29.899	13	27	2	1	495	54.2	6.74	1.907	10	64.87	13	1076	1051	1099.6	1229.9	1211.2	1355.8	1265.63	1	1075.53	1	1.17675	0.016129
A0A1S3XGM0	LOC107764979	triosephosphate isomerase, chloroplastic-like OS=Nicotiana tabacum OX=4097 GN=LOC107764979 PE=3 SV=1	0	64.718	48.3193	10	26	1	1	238	25.6	5.47	5.813	0	49.42	10	65.4	73.7	68.3	69.3	60.7	58.3	62.7667	1	69.1333	1	0.907907	0.198127
A0A1S3Z3P5	LOC107782425	V-type proton ATPase catalytic subunit A-like OS=Nicotiana tabacum OX=4097 GN=LOC107782425 PE=4 SV=1	0	64.695	25.7874	10	40	1	1	508	55.4	5.16	2.49	0	88.81	10	NA	NA	NA	NA	NA	NA	NA	0	NA	0	NA	NA
A0A1S4A3G0	LOC107793292	phototropin-2-like OS=Nicotiana tabacum OX=4097 GN=LOC107793292 PE=4 SV=1	0	64.482	19.0229	16	27	4	1	962	107.8	7.49	0.859	12	52.12	16	1078.2	1124.7	1091.9	1074.7	1089.4	996.9	1053.67	1	1098.27	1	0.959391	0.233922
A0A1S4AJ51	LOC107798186	30S ribosomal protein 2, chloroplastic-like OS=Nicotiana tabacum OX=4097 GN=LOC107798186 PE=4 SV=1	0	64.383	33.7449	9	29	4	1	243	26.5	8.85	7.859	5	67.5	9	1704.2	1833.3	2014.5	2489.4	2104.4	1922.2	2172	1	1850.67	1	1.17363	0.165832
A0A1S4AWT3	LOC107802154	Peptidyl-prolyl cis-trans isomerase OS=Nicotiana tabacum OX=4097 GN=LOC107802154 PE=3 SV=1	0	64.025	44.7581	9	41	1	1	248	26.5	9.29	6.406	0	95.06	9	172.9	183	179	223.7	217.2	229.5	223.467	1	178.3	1	1.25332	0.000607862
A0A1S4CSG9	LOC107822214	elongation factor TuB, chloroplastic-like OS=Nicotiana tabacum OX=4097 GN=LOC107822214 PE=4 SV=1	0	63.968	66	8	35	1	1	150	16.5	8.66	12.335	0	67.57	8	125.8	154.2	150.3	175.9	158.1	143.2	159.067	1	143.433	1	1.10899	0.294648
A0A1S4CVM1	LOC107823196	hsp70-Hsp90 organizing protein 2-like OS=Nicotiana tabacum OX=4097 GN=LOC107823196 PE=4 SV=1	0	63.93	36.345	18	28	14	1	487	55.5	5.99	2.014	4	52.5	18	2075.9	1979.1	2095.3	2234.2	2195.2	2403	2277.47	1	2050.1	1	1.11091	0.0360053
A0A1S3YBV7	LOC107774646	T-complex protein 1 subunit gamma OS=Nicotiana tabacum OX=4097 GN=LOC107774646 PE=3 SV=1	0	63.904	29.8025	16	29	16	1	557	60.5	6.06	1.812	0	60.6	16	1761.7	1705.6	1671.8	1644	1774.2	1881.4	1766.53	1	1713.03	1	1.03123	0.506865
A0A1S4A0F1	LOC107792416	probable cytosolic oligopeptidase A OS=Nicotiana tabacum OX=4097 GN=LOC107792416 PE=3 SV=1	0	63.686	20.8589	16	25	2	1	815	91.9	7.08	1.058	14	48.11	16	1383.2	1527.5	1434.1	1551.1	1537.8	1553.1	1547.33	1	1448.27	1	1.0684	0.0802898
A0A1S4ARV7	LOC107800555	26S protease regulatory subunit 6A homolog OS=Nicotiana tabacum OX=4097 GN=LOC107800555 PE=3 SV=1	0	63.677	35.2246	12	23	5	1	423	47.4	5.07	2.924	5	46.14	12	308.3	326.6	307.9	317.6	326.3	351.4	331.767	1	314.267	1	1.05569	0.214172
A0A1S3ZQJ0	LOC107789350	T-complex protein 1 subunit theta-like isoform X1 OS=Nicotiana tabacum OX=4097 GN=LOC107789350 PE=3 SV=1	0	63.517	32.902	16	28	1	1	541	58.1	5.35	1.873	14	53.67	16	1600.3	1619	1505.6	1263.4	1619.7	1715.5	1532.87	1	1574.97	1	0.973269	0.781548
A0A1S4ADK0	LOC107796484	T-complex protein 1 subunit zeta 1-like OS=Nicotiana tabacum OX=4097 GN=LOC107796484 PE=3 SV=1	0	63.429	39.2523	16	31	3	1	535	58.9	6.49	1.848	12	60.62	16	1512.9	1439.1	1400.2	1371	1557.5	1728.2	1552.23	1	1450.73	1	1.06996	0.401765
Q75ZD6	41701	14-3-3 h-1 protein OS=Nicotiana tabacum OX=4097 GN=14-3-3 h-1 PE=2 SV=1	0	63.385	46.5116	12	36	4	1	258	29	4.78	4.878	0	72.42	12	400.8	409.2	418	412.2	354.6	357	374.6	1	409.333	1	0.915147	0.148793
A0A1S4ADZ8	LOC107796436	Malic enzyme OS=Nicotiana tabacum OX=4097 GN=LOC107796436 PE=3 SV=1	0	63.355	27.4542	13	21	1	1	601	66.2	6.55	1.356	0	51.41	13	27.4	24.3	27	25.8	25.7	25	25.5	1	26.2333	1	0.972046	0.506231
A0A1S3Y346	LOC107771644	T-complex protein 1 subunit alpha OS=Nicotiana tabacum OX=4097 GN=LOC107771644 PE=3 SV=1	0	63.304	30.6422	15	30	15	1	545	59.1	6.49	1.825	0	60.96	15	1764.7	1670	1629.2	1497.2	1735	1979	1737.07	1	1687.97	1	1.02909	0.751535
A0A1S3XVI5	LOC107769200	malate dehydrogenase [NADP], chloroplastic-like isoform X1 OS=Nicotiana tabacum OX=4097 GN=LOC107769200 PE=4 SV=1	0	63.105	29.7727	12	33	1	1	440	48.3	6.7	3.217	11	59.46	12	1947.5	1981.3	2031.2	2037.4	1905.9	1762.7	1902	1	1986.67	1	0.957383	0.365184
O24124	LOC107832242	22 kDa polypeptide OS=Nicotiana tabacum OX=4097 GN=LOC107832242 PE=2 SV=1	0	62.949	56.8528	12	34	4	1	197	21.3	4.98	11.589	8	66.91	12	2637.3	2340.3	2527.9	1845.4	1887	1758.2	1830.2	1	2501.83	1	0.731544	0.00208395
A0A1S4D963	LOC107827375	Protein translocase subunit SecA OS=Nicotiana tabacum OX=4097 GN=LOC107827375 PE=3 SV=1	0	62.884	22.0817	21	30	21	1	1028	115.9	7.01	0.874	0	49.75	21	1359.8	1414	1385.8	1276.2	1361.7	1346.1	1328	1	1386.53	1	0.957784	0.128273
A0A1S4DC09	LOC107828185	CBS domain-containing protein CBSX3, mitochondrial-like OS=Nicotiana tabacum OX=4097 GN=LOC107828185 PE=4 SV=1	0	62.858	52.6829	10	28	1	1	205	22.6	9.33	9	0	60.9	10	214.1	223.5	218.8	208.1	184.1	167.9	186.7	1	218.8	1	0.853291	0.0553681
A0A1S3ZAB7	LOC107784677	guanine nucleotide-binding protein subunit beta-like protein OS=Nicotiana tabacum OX=4097 GN=LOC107784677 PE=4 SV=1	0	62.855	34.7561	10	31	6	1	328	35.9	7.37	4.623	0	72.34	10	400.3	413.1	408.5	447.8	426.1	502.2	458.7	1	407.3	1	1.1262	0.0885755
A0A1S3YFK6	LOC107775778	NHL repeat-containing protein 2 OS=Nicotiana tabacum OX=4097 GN=LOC107775778 PE=4 SV=1	0	62.824	19.537	17	28	4	1	1080	117.5	5.71	0.922	14	51.66	17	1357.1	1444.3	1468.6	1296.6	1274.9	1133	1234.83	1	1423.33	1	0.867564	0.0374059
A0A1S3YM56	LOC107777625	Cysteine synthase OS=Nicotiana tabacum OX=4097 GN=LOC107777625 PE=3 SV=1	0	62.776	43.0769	9	32	6	1	325	34.2	5.83	4.248	1	54.99	9	295.4	320.9	334.5	367.1	315.6	309.9	330.867	1	316.933	1	1.04396	0.552269
A0A1S4BMX4	LOC107810010	Malate dehydrogenase OS=Nicotiana tabacum OX=4097 GN=LOC107810010 PE=3 SV=1	0	62.7	34.0361	9	69	1	1	332	35.4	6.32	4.623	4	132.32	9	709.2	642.2	682.2	679.3	656.4	639.6	658.433	1	677.867	1	0.971332	0.4385
A0A1S3XEF3	LOC107764127	Alpha-1,4 glucan phosphorylase OS=Nicotiana tabacum OX=4097 GN=LOC107764127 PE=3 SV=1	0	62.682	22.2914	14	20	1	1	803	91.2	6.51	0.843	0	52.62	14	NA	NA	NA	1.5	2.8	3.1	2.46667	1	NA	0	NA	NA
A0A1S4DPM9	LOC107832078	Protein disulfide-isomerase OS=Nicotiana tabacum OX=4097 GN=LOC107832078 PE=3 SV=1	0	62.535	21.5886	11	25	7	1	491	54.6	4.94	2.262	4	56	11	691.6	689.8	762.4	812.3	785.2	989.1	862.2	1	714.6	1	1.20655	0.0966163
A0A1S4A4P8	LOC107793692	ferredoxin-dependent glutamate synthase, chloroplastic-like OS=Nicotiana tabacum OX=4097 GN=LOC107793692 PE=4 SV=1	0	62.457	19.9623	9	38	1	1	531	57.5	9.13	1.485	0	90.95	9	41.9	39.7	44.5	47.6	42.1	46.6	45.4333	1	42.0333	1	1.08089	0.1951
A0A1S4CKW1	LOC107819983	Alpha-1,4 glucan phosphorylase OS=Nicotiana tabacum OX=4097 GN=LOC107819983 PE=3 SV=1	0	62.389	21.2589	14	20	1	1	842	95.6	6.24	0.843	11	52.88	14	875.9	898.3	867.4	1024.5	1070.9	959.5	1018.3	1	880.533	1	1.15646	0.0148451
A0A1S3YQS9	LOC107778629	malate dehydrogenase [NADP], chloroplastic-like isoform X1 OS=Nicotiana tabacum OX=4097 GN=LOC107778629 PE=4 SV=1	0	62.385	25.9091	10	31	2	1	440	48.4	6.01	2.924	0	57.12	10	531.5	531.4	511	506.2	500.2	458.4	488.267	1	524.633	1	0.930682	0.0923288
A0A1S4ATF8	LOC107801195	50S ribosomal protein L3, chloroplastic OS=Nicotiana tabacum OX=4097 GN=LOC107801195 PE=3 SV=1	0	62.173	41.6058	13	36	13	1	274	30	10.74	5.422	0	68.5	13	2452.4	2540.3	2619.5	2503.7	2697.1	2764.6	2655.13	1	2537.4	1	1.0464	0.269293
A0A1S3XH72	LOC107765173	elongation factor 1-gamma 2-like isoform X2 OS=Nicotiana tabacum OX=4097 GN=LOC107765173 PE=4 SV=1	0	62.167	22.7818	12	36	11	1	417	47.6	6.05	2.252	1	67.63	12	1763.7	1637.4	1627.8	1349	1598.6	1751.4	1566.33	1	1676.3	1	0.934399	0.429312
A0A1S3Y367	LOC107771670	LOW QUALITY PROTEIN: probable phosphoribosylformylglycinamidine synthase, chloroplastic/mitochondrial OS=Nicotiana tabacum OX=4097 GN=LOC107771670 PE=3 SV=1	0	62.083	11.9266	14	25	14	1	1417	155.2	5.64	0.52	0	53.59	14	706.6	745.8	726.3	611.1	688	773.8	690.967	1	726.233	1	0.951439	0.50604
A0A1S3XFZ4	LOC107764742	Dihydrolipoamide acetyltransferase component of pyruvate dehydrogenase complex OS=Nicotiana tabacum OX=4097 GN=LOC107764742 PE=3 SV=1	0	61.903	44.9462	13	27	5	1	465	48.7	8.78	3.217	8	53.19	13	949.6	1055.1	1015.5	1218.4	1141	1102.2	1153.87	1	1006.73	1	1.14615	0.0328828
A0A1S4CR57	LOC107821815	beta-glucosidase BoGH3B-like OS=Nicotiana tabacum OX=4097 GN=LOC107821815 PE=4 SV=1	0	61.894	22.7707	12	33	3	1	628	68.4	8.97	2.57	9	53.94	12	1003.3	925.1	928.2	832.5	939.1	1081.1	950.9	1	952.2	1	0.998635	0.987241
A0A1S3XTY1	LOC107768772	protease Do-like 1, chloroplastic OS=Nicotiana tabacum OX=4097 GN=LOC107768772 PE=4 SV=1	0	61.888	34.3387	11	23	2	1	431	45.6	6.92	3.394	8	50.57	11	1498.8	1471.2	1568.8	1663.5	1511.4	1215.8	1463.57	1	1512.93	1	0.96737	0.732383
A0A1S4CG81	LOC107818601	NADH dehydrogenase [ubiquinone] iron-sulfur protein 1, mitochondrial-like OS=Nicotiana tabacum OX=4097 GN=LOC107818601 PE=4 SV=1	0	61.755	24.9231	12	22	3	1	650	70.4	6.21	1.462	0	46.16	12	272.3	282.5	307	318.6	331.8	341.5	330.633	1	287.267	1	1.15096	0.0240104
A0A1S4AZJ1	LOC107802918	dihydrolipoyl dehydrogenase 2, chloroplastic-like OS=Nicotiana tabacum OX=4097 GN=LOC107802918 PE=3 SV=1	0	61.69	27.6224	13	25	9	1	572	61.4	6.77	2.162	2	46.48	13	814.8	868.4	878.7	890.1	920.3	977.2	929.2	1	853.967	1	1.0881	0.0804262
A0A1S3X073	LOC107759700	phosphoglycolate phosphatase 1B, chloroplastic-like OS=Nicotiana tabacum OX=4097 GN=LOC107759700 PE=4 SV=1	0	61.471	28.8235	9	26	8	1	340	37.2	8.28	4.109	1	58.51	9	755.4	769	825	856.4	801.4	698.8	785.533	1	783.133	1	1.00306	0.964623
A0A1S4BXE7	LOC107812799	GDP-mannose 3,5-epimerase 1-like OS=Nicotiana tabacum OX=4097 GN=LOC107812799 PE=4 SV=1	0	61.296	34.0426	10	21	6	1	376	42.4	6.61	2.415	0	52.64	10	261.6	255.6	265	251.9	254.7	264.8	257.133	1	260.733	1	0.986193	0.493715
A0A1S4D758	LOC107826689	biotin carboxylase 1, chloroplastic OS=Nicotiana tabacum OX=4097 GN=LOC107826689 PE=4 SV=1	0	61.247	30.7836	12	25	12	1	536	58.4	6.76	1.415	0	55.85	12	622.2	647.6	675.4	729.3	713.1	688.1	710.167	1	648.4	1	1.09526	0.0338527
A0A1S4D9F1	LOC107827388	Pyruvate kinase OS=Nicotiana tabacum OX=4097 GN=LOC107827388 PE=3 SV=1	0	61.185	29.6015	14	26	8	1	527	57.6	7.94	1.929	6	60.77	14	2418.2	2152.7	1975.9	1365.3	1781.6	1935.4	1694.1	1	2182.27	1	0.776303	0.0840357
A0A1S3X2B9	LOC107760583	2-oxoglutarate dehydrogenase, mitochondrial-like OS=Nicotiana tabacum OX=4097 GN=LOC107760583 PE=4 SV=1	0	61.135	20.8824	16	25	4	1	1020	115.5	7.06	0.905	12	37.89	16	1305.8	1230.8	1231.2	997.8	1130.3	1142.9	1090.33	1	1255.93	1	0.868146	0.0347366
A0A1S4CXS6	LOC107823750	Fructose-bisphosphate aldolase OS=Nicotiana tabacum OX=4097 GN=LOC107823750 PE=3 SV=1	0	61.108	36.3128	11	27	7	1	358	38.5	7.66	3.642	0	67.7	11	521.5	507.8	477	514.7	503.9	527.9	515.5	1	502.1	1	1.02669	0.418644
A0A1S4A4N4	LOC107793675	probable membrane-associated 30 kDa protein, chloroplastic OS=Nicotiana tabacum OX=4097 GN=LOC107793675 PE=4 SV=1	0	61.07	53.7778	10	24	2	1	225	24.9	8.21	4.109	0	51.52	10	679.5	716	741	767.8	632.9	584.2	661.633	1	712.167	1	0.929043	0.430905
A0A1S4DDW7	LOC107828677	eukaryotic translation initiation factor 2 subunit gamma-like OS=Nicotiana tabacum OX=4097 GN=LOC107828677 PE=4 SV=1	0	61.045	32.1121	11	17	1	1	464	50.7	8.51	1.955	0	51.1	11	25.1	34.8	28.1	25.9	25.8	30	27.2333	1	29.3333	1	0.928409	0.54554
A0A1S3WZF8	LOC107759493	membrane-associated 30 kDa protein, chloroplastic-like OS=Nicotiana tabacum OX=4097 GN=LOC107759493 PE=4 SV=1	0	60.805	34.5269	10	31	2	1	391	43.6	8.03	2.06	8	70.43	10	1496.2	1501.9	1634.5	1710.3	1501.4	1409.3	1540.33	1	1544.2	1	0.997496	0.970966
P15797	#N/A	Glucan endo-1,3-beta-glucosidase, basic vacuolar isoform OS=Nicotiana tabacum OX=4097 PE=1 SV=2	0	60.615	21.0243	7	27	1	1	371	40.5	7.64	4.78	7	71.03	7	2363.8	2264.5	3155.7	874.2	891.4	958.5	908.033	1	2594.67	1	0.349961	0.00398686
A0A1S4CQ81	LOC107821492	2-methylene-furan-3-one reductase-like OS=Nicotiana tabacum OX=4097 GN=LOC107821492 PE=4 SV=1	0	60.546	34.0206	12	38	5	1	388	41.1	7.99	3.299	0	86.01	12	394.1	406.1	425.4	495.7	426.6	386.1	436.133	1	408.533	1	1.06756	0.453409
A0A1S3YUT4	LOC107779915	monodehydroascorbate reductase OS=Nicotiana tabacum OX=4097 GN=LOC107779915 PE=4 SV=1	0	60.297	21.8894	10	36	2	1	434	47.1	5.69	2.268	0	88.03	10	398.5	357.7	384.4	322.6	383.6	397.7	367.967	1	380.2	1	0.967824	0.662094
A0A1S3ZAW0	LOC107784815	heat shock protein 90-5, chloroplastic-like OS=Nicotiana tabacum OX=4097 GN=LOC107784815 PE=3 SV=1	0	60.272	18.4211	12	28	6	1	798	91	5.02	0.892	6	70.24	12	927.2	974.7	1000.8	1073.7	1060.2	1187.1	1107	1	967.567	1	1.14411	0.0378488
A0A1S3YBI7	LOC107774375	soluble inorganic pyrophosphatase 6, chloroplastic-like OS=Nicotiana tabacum OX=4097 GN=LOC107774375 PE=4 SV=1	0	60.253	33.1034	10	38	1	1	290	32.4	7.05	6.406	11	77.9	10	1975.3	2126.2	2217.2	2574.4	2104.7	2057.5	2245.53	1	2106.23	1	1.06614	0.480923
A0A1S4CZ71	LOC107824089	phosphoglucan, water dikinase, chloroplastic-like OS=Nicotiana tabacum OX=4097 GN=LOC107824089 PE=4 SV=1	0	60.165	21.519	15	18	8	1	869	96.7	7.27	0.71	4	43.25	15	391.2	413	409.6	380.6	406	383.6	390.067	1	404.6	1	0.96408	0.238218
A0A1S3YKL6	LOC107777046	6-phosphogluconate dehydrogenase, decarboxylating OS=Nicotiana tabacum OX=4097 GN=LOC107777046 PE=3 SV=1	0	60.098	28.2828	12	26	1	1	495	54.2	6.74	1.683	0	58.94	12	21.9	21.5	16.2	23	22.2	20	21.7333	1	19.8667	1	1.09396	0.41283
A0A1S4DJC0	LOC107830453	geranylgeranyl diphosphate reductase, chloroplastic-like isoform X1 OS=Nicotiana tabacum OX=4097 GN=LOC107830453 PE=4 SV=1	0	60.013	23.2759	9	30	8	1	464	51.3	9.04	1.276	1	92.72	9	881.7	937.3	924.9	1105.1	946.6	976.6	1009.43	1	914.633	1	1.10365	0.139178
A0A1S3YG65	LOC107775978	probable ribose-5-phosphate isomerase 3, chloroplastic OS=Nicotiana tabacum OX=4097 GN=LOC107775978 PE=3 SV=1	0	59.914	26.1324	8	32	2	1	287	30.5	6.25	5.7	7	54.2	8	1860	2189.1	2050.3	2294	2193.9	1803.5	2097.13	1	2033.13	1	1.03148	0.736593
A0A1S4CLD7	LOC107820316	monodehydroascorbate reductase 5, mitochondrial-like isoform X1 OS=Nicotiana tabacum OX=4097 GN=LOC107820316 PE=4 SV=1	0	59.802	29.7959	12	27	2	1	490	53.3	8.22	2.472	10	52.89	12	1517.4	1449.2	1400.8	1314.7	1260.3	1403.1	1326.03	1	1455.8	1	0.910862	0.0727598
A0A1S3Y381	LOC107771681	stress protein DDR48-like OS=Nicotiana tabacum OX=4097 GN=LOC107771681 PE=4 SV=1	0	59.701	25.1773	7	17	2	1	282	31	5.14	3.489	5	51.03	7	1446.4	1398.5	1683.9	1584.1	1526	1245.3	1451.8	1	1509.6	1	0.961712	0.694478
A0A1S4A0E0	LOC107792409	ATP synthase gamma chain, chloroplastic-like OS=Nicotiana tabacum OX=4097 GN=LOC107792409 PE=3 SV=1	0	59.481	21.2202	9	36	2	1	377	41.4	7.71	2.981	0	88.63	9	234.8	237.8	241.3	209.5	209	173.5	197.333	1	237.967	1	0.829248	0.0280965
O82151	LOC107819408	Beta-D-glucan exohydrolase OS=Nicotiana tabacum OX=4097 GN=LOC107819408 PE=2 SV=1	0	59.005	18.949	11	31	2	1	628	68.4	8.9	2.36	0	55.67	11	409.4	374.1	365.2	360.4	384.7	426.6	390.567	1	382.9	1	1.02002	0.761365
A0A1S3ZH83	LOC107786804	peptidyl-prolyl cis-trans isomerase CYP38, chloroplastic OS=Nicotiana tabacum OX=4097 GN=LOC107786804 PE=4 SV=1	0	58.98	34.3049	11	31	6	1	446	49.1	5.59	2.621	5	70.36	11	1400.6	1288.4	1383	1281.8	1309	938.7	1176.5	1	1357.33	1	0.866773	0.218948
A0A1S3Z7K9	LOC107783944	aldehyde dehydrogenase family 2 member B4, mitochondrial-like isoform X1 OS=Nicotiana tabacum OX=4097 GN=LOC107783944 PE=3 SV=1	0	58.954	18.8433	12	29	1	1	536	58.5	7.72	1.985	10	67.1	12	1723.8	1699.3	1846.2	1737.8	1736.2	1689.5	1721.17	1	1756.43	1	0.979921	0.504252
A0A1S4CWZ4	LOC107823411	glucan endo-1,3-beta-glucosidase, basic vacuolar OS=Nicotiana tabacum OX=4097 GN=LOC107823411 PE=3 SV=1	0	58.891	21.0811	7	26	1	1	370	40.4	7.64	4.179	0	71.15	7	32.6	29	37.3	4.5	12	15.4	10.6333	1	32.9667	1	0.322548	0.00512772
A0A1S3Y9V2	LOC107774050	protein TOC75-3, chloroplastic-like OS=Nicotiana tabacum OX=4097 GN=LOC107774050 PE=4 SV=1	0	58.857	18.9951	14	23	1	1	816	89.1	8.9	0.9	0	48.53	14	16.6	34.6	14.3	20.5	18.7	12.5	17.2333	1	21.8333	1	0.789313	0.53923
A0A1S4DC34	LOC107828222	monodehydroascorbate reductase 5, mitochondrial-like OS=Nicotiana tabacum OX=4097 GN=LOC107828222 PE=4 SV=1	0	58.845	29.7959	12	28	2	1	490	53.4	8.22	2.594	0	55.04	12	170.5	152.2	157.8	152.3	157.1	112.6	140.667	1	160.167	1	0.878252	0.266275
A0A1S3Z9S5	LOC107784536	protein PLASTID MOVEMENT IMPAIRED 1-like OS=Nicotiana tabacum OX=4097 GN=LOC107784536 PE=4 SV=1	0	58.735	16.1987	13	24	2	1	926	102.9	5.35	0.913	0	43.42	13	38.3	43.9	41.5	47.5	42.5	42.5	44.1667	1	41.2333	1	1.07114	0.275757
A0A1S4A194	LOC107792725	soluble inorganic pyrophosphatase 6, chloroplastic-like OS=Nicotiana tabacum OX=4097 GN=LOC107792725 PE=4 SV=1	0	58.653	33.1034	10	38	1	1	290	32.4	6.55	6.406	0	75.68	10	15.4	9.8	14.6	12.7	17.7	11.6	14	1	13.2667	1	1.05528	0.789179
A0A1S4A3N8	LOC107793365	protein TSS-like OS=Nicotiana tabacum OX=4097 GN=LOC107793365 PE=4 SV=1	0	58.511	13.1422	19	25	3	1	1674	181.2	5.86	0.468	0	45.33	19	102.9	107.7	89.8	78.6	97.4	96.9	90.9667	1	100.133	1	0.908455	0.325045
A0A1S4B6I9	LOC107805098	photosystem II 22 kDa protein, chloroplastic-like OS=Nicotiana tabacum OX=4097 GN=LOC107805098 PE=4 SV=1	0	58.347	27.3723	7	23	3	1	274	29	8.7	5.952	4	52.67	7	1319.8	1314	1160.9	978	1120.9	979.7	1026.2	1	1264.9	1	0.811289	0.0274525
J7EPU9	LOC107806175	Methylenetetrahydrofolate reductase OS=Nicotiana tabacum OX=4097 GN=LOC107806175 PE=2 SV=1	0	58.303	26.3866	14	20	3	1	595	67.4	5.73	1.565	11	42.71	14	869.1	813.3	842	904.7	970.5	1076.1	983.767	1	841.467	1	1.16911	0.0533873
A0A1S3ZA20	LOC107784622	Chlorophyll a-b binding protein, chloroplastic OS=Nicotiana tabacum OX=4097 GN=LOC107784622 PE=3 SV=1	0	58.234	26.7399	6	36	1	1	273	29.2	8.68	13.678	0	104.01	6	414.8	509.1	438.6	466.7	399	316.6	394.1	1	454.167	1	0.867743	0.310867
A0A1S4ADD4	LOC107796381	arginine--tRNA ligase, cytoplasmic-like isoform X1 OS=Nicotiana tabacum OX=4097 GN=LOC107796381 PE=3 SV=1	0	58.008	23.6559	16	22	7	1	651	73.3	7.27	1.336	9	47.46	16	1674.3	1660.9	1679.5	1480.9	1663.6	1769	1637.83	1	1671.57	1	0.979819	0.709623
A0A1S3XUT7	LOC107769050	ruBisCO large subunit-binding protein subunit alpha-like OS=Nicotiana tabacum OX=4097 GN=LOC107769050 PE=3 SV=1	0	57.999	21.2224	10	29	5	1	589	62.4	5.47	1.26	0	72.01	10	133.1	136.7	129.2	184.9	169.9	302.9	219.233	1	133	1	1.64837	0.109979
A0A1S4C0T3	LOC107813955	LOW QUALITY PROTEIN: ATP synthase gamma chain, chloroplastic-like OS=Nicotiana tabacum OX=4097 GN=LOC107813955 PE=3 SV=1	0	57.871	24.282	10	37	3	1	383	42.2	8.25	2.808	7	87.77	10	1556.4	1647.8	1670.7	1674.5	1596.4	1312.8	1527.9	1	1624.97	1	0.940265	0.447258
A0A1S4AFY8	LOC107797234	aldehyde dehydrogenase family 2 member B4, mitochondrial-like isoform X1 OS=Nicotiana tabacum OX=4097 GN=LOC107797234 PE=3 SV=1	0	57.836	18.8433	12	30	1	1	536	58.4	7.88	1.985	0	69.53	12	234.7	261.8	252	248.1	231.6	226	235.233	1	249.5	1	0.942819	0.239494
A0A1S3X5Z4	LOC107761424	2-methylene-furan-3-one reductase OS=Nicotiana tabacum OX=4097 GN=LOC107761424 PE=4 SV=1	0	57.772	29.6392	12	38	5	1	388	41.2	8	3.417	7	81.8	12	1723.5	1870.6	1890.1	2156.8	1942	1793.4	1964.07	1	1828.07	1	1.0744	0.312803
A0A1S3XQ99	LOC107767529	CBS domain-containing protein CBSX3, mitochondrial-like OS=Nicotiana tabacum OX=4097 GN=LOC107767529 PE=4 SV=1	0	57.641	52.6829	10	26	1	1	205	22.5	9.44	6.848	9	55.27	10	1595.5	1522.6	1762.5	1676.4	1679.2	1773.9	1709.83	1	1626.87	1	1.051	0.346889
A0A1S3XLI2	LOC107766274	Lysine--tRNA ligase OS=Nicotiana tabacum OX=4097 GN=LOC107766274 PE=3 SV=1	0	57.637	25.1634	16	28	5	1	612	69.3	6.6	1.575	9	49.49	16	1710	1687.7	1651.6	1520.6	1709.7	1812.6	1680.97	1	1683.1	1	0.998732	0.981651
A0A1S3Y2X0	LOC107771579	Serine hydroxymethyltransferase OS=Nicotiana tabacum OX=4097 GN=LOC107771579 PE=3 SV=1	0	57.58	24.3762	10	44	1	1	521	57.8	7.83	2.758	0	75.59	10	44.8	43.2	39.8	63.5	65.2	60.1	62.9333	1	42.6	1	1.47731	0.000639789
A0A1S3ZH59	LOC107786712	T-complex protein 1 subunit zeta 1-like OS=Nicotiana tabacum OX=4097 GN=LOC107786712 PE=3 SV=1	0	57.523	36.4486	15	27	2	1	535	58.8	6.84	1.703	0	56.16	15	23.8	29.1	31.8	30.9	26.3	31.4	29.5333	1	28.2333	1	1.04604	0.672568
A0A1S3XUU6	LOC107768991	eukaryotic translation initiation factor 2 subunit gamma-like OS=Nicotiana tabacum OX=4097 GN=LOC107768991 PE=4 SV=1	0	57.484	32.1121	11	16	1	1	464	50.6	8.51	1.762	9	49.14	11	756.6	796.1	699.3	624.2	715.8	777.8	705.933	1	750.667	1	0.940409	0.444
A0A1S3XCT6	LOC107763666	Serine hydroxymethyltransferase OS=Nicotiana tabacum OX=4097 GN=LOC107763666 PE=3 SV=1	0	57.417	26.7686	11	44	2	1	523	57.9	8.06	2.639	0	74.7	11	37.6	37.5	32.9	43.9	45.8	49.2	46.3	1	36	1	1.28611	0.00932206
A0A1S3ZP75	LOC107788953	Pectinesterase OS=Nicotiana tabacum OX=4097 GN=LOC107788953 PE=3 SV=1	0	57.347	23.09	11	24	4	1	589	64.3	8.97	1.748	0	55.74	11	422.9	379	444.6	358.5	367	409.4	378.3	1	415.5	1	0.910469	0.209521
A0A1S3XEW2	LOC107764484	phototropin-2-like OS=Nicotiana tabacum OX=4097 GN=LOC107764484 PE=4 SV=1	0	57.224	16.2593	14	26	2	1	941	105.4	8.4	0.792	0	46.02	14	151.4	174.1	180.4	170.3	170	166.4	168.9	1	168.633	1	1.00158	0.97752
A0A1S3Z9G2	LOC107784437	40S ribosomal protein S17-like OS=Nicotiana tabacum OX=4097 GN=LOC107784437 PE=3 SV=1	0	57.057	48.3221	11	31	2	1	149	16.6	9.98	23.245	9	58.59	11	1156	1148.2	1075.7	977.9	1222.3	1583	1261.07	1	1126.63	1	1.11932	0.49122
A0A1S3X130	LOC107760194	stress protein DDR48-like OS=Nicotiana tabacum OX=4097 GN=LOC107760194 PE=4 SV=1	0	56.922	30.5221	6	12	3	1	249	27.4	5.19	2.981	0	31.42	6	64	56.5	69.6	56.1	76.7	41.6	58.1333	1	63.3667	1	0.917412	0.65528
A0A1S4D3A6	LOC107825540	NADPH-protochlorophyllide oxidoreductase OS=Nicotiana tabacum OX=4097 GN=LOC107825540 PE=3 SV=1	0	56.908	26.4339	10	37	4	1	401	43.5	9.29	2.054	6	57.94	10	1044.9	1231.9	1303.2	1346.7	1137.7	1081.4	1188.6	1	1193.33	1	0.996034	0.968189
A0A1S4B900	LOC107805800	peroxiredoxin Q, chloroplastic-like OS=Nicotiana tabacum OX=4097 GN=LOC107805800 PE=4 SV=1	0	56.761	23.6111	6	31	1	1	216	23.8	9.5	3.467	5	80.66	6	1630.3	1763.8	1910	1982.4	1610.2	1542.2	1711.6	1	1768.03	1	0.968081	0.740379
A0A1S4DJU8	LOC107830554	Elongation factor 1-alpha OS=Nicotiana tabacum OX=4097 GN=LOC107830554 PE=3 SV=1	0	56.75	30.4251	12	46	2	1	447	49.3	9.11	2.07	0	85.46	12	38	32.2	29.9	22.5	27.8	37.9	29.4	1	33.3667	1	0.881119	0.481716
A9CM21	NtVDAC2	Voltage-dependent anion channel OS=Nicotiana tabacum OX=4097 GN=NtVDAC2 PE=2 SV=1	0	56.744	30.4348	8	32	1	1	276	29.3	8.07	10.788	6	71.68	8	847.4	816.4	890.6	935	867.4	848.1	883.5	1	851.467	1	1.03762	0.399651
A0A1S3XI60	LOC107765406	T-complex protein 1 subunit delta OS=Nicotiana tabacum OX=4097 GN=LOC107765406 PE=3 SV=1	0	56.682	29.5539	14	25	14	1	538	57.8	7.4	1.703	0	45.83	14	1192.6	1192.3	1119.5	1013.7	1127.4	1310.7	1150.6	1	1168.13	1	0.98499	0.854826
A0A1S3ZL31	LOC107787859	bifunctional aspartokinase/homoserine dehydrogenase, chloroplastic-like isoform X1 OS=Nicotiana tabacum OX=4097 GN=LOC107787859 PE=4 SV=1	0	56.387	20.5658	13	19	1	1	919	100.1	7.02	0.736	0	32.65	13	11.3	10.4	10.4	7.5	8.2	11.7	9.13333	1	10.7	1	0.853583	0.305165
A0A1S3X4P8	LOC107761184	Serine hydroxymethyltransferase OS=Nicotiana tabacum OX=4097 GN=LOC107761184 PE=3 SV=1	0	56.315	30.9979	12	36	8	1	471	51.9	7.55	2.594	4	83.63	12	2316.8	2145.6	2118.2	2709.7	2629.4	2494.8	2611.3	1	2193.53	1	1.19045	0.0090852
A0A1S3X0M5	LOC107759872	60S ribosomal protein L4-like OS=Nicotiana tabacum OX=4097 GN=LOC107759872 PE=4 SV=1	0	56.285	27.4074	11	25	1	1	405	44.6	10.35	1.88	11	55.13	11	2429.4	2107.8	2110.7	1871.5	2528.2	3393.7	2597.8	1	2215.97	1	1.17231	0.44723
A0A1S3YKH3	LOC107777133	peroxiredoxin Q, chloroplastic-like OS=Nicotiana tabacum OX=4097 GN=LOC107777133 PE=4 SV=1	0	56.266	23.8318	6	29	1	1	214	23.5	9.51	3.467	0	79.57	6	145	155.3	170.5	182.1	162.8	157.3	167.4	1	156.933	1	1.06669	0.377489
A0A1S3YDL0	LOC107775156	40S ribosomal protein S17-like OS=Nicotiana tabacum OX=4097 GN=LOC107775156 PE=3 SV=1	0	56.226	35.8621	10	33	3	1	145	16.3	9.95	23.245	0	60.95	10	797.8	771.9	752.3	701.1	895.5	1234.5	943.7	1	774	1	1.21925	0.338952
A0A1S3Y462	LOC107772051	2-oxoglutarate dehydrogenase, mitochondrial-like OS=Nicotiana tabacum OX=4097 GN=LOC107772051 PE=4 SV=1	0	56.225	18.2353	13	20	5	1	1020	115.6	7.31	0.751	0	33.25	13	79.8	77.3	84.2	75.8	74	60.4	70.0667	1	80.4333	1	0.871115	0.120206
A0A1S3ZDM8	LOC107785713	dynamin-2A-like OS=Nicotiana tabacum OX=4097 GN=LOC107785713 PE=3 SV=1	0	56.193	22.3799	17	26	17	1	916	99.1	8.97	0.612	0	45.61	17	1062.8	1018.1	1073.4	1090.5	1057.2	966.4	1038.03	1	1051.43	1	0.987255	0.758903
A0A1S3YQ87	LOC107778533	photosystem II 22 kDa protein, chloroplastic OS=Nicotiana tabacum OX=4097 GN=LOC107778533 PE=4 SV=1	0	56.168	22.9927	6	25	2	1	274	29	8.22	5.813	0	54.3	6	177.1	185.3	170.7	147.4	154.7	122.5	141.533	1	177.7	1	0.796473	0.0271679
A0A1S3YCF0	LOC107774757	psbP-like protein 1, chloroplastic OS=Nicotiana tabacum OX=4097 GN=LOC107774757 PE=4 SV=1	0	56.062	37.8151	10	34	1	1	238	26.6	8.53	16.191	9	48.68	10	1109.3	1185.5	1281	1363.2	1113.9	984	1153.7	1	1191.93	1	0.967923	0.769363
A0A1S4ADE2	LOC107796388	4-hydroxy-3-methylbut-2-en-1-yl diphosphate synthase (Ferredoxin), chloroplastic OS=Nicotiana tabacum OX=4097 GN=LOC107796388 PE=3 SV=1	0	55.912	25.8108	16	34	16	1	740	82.1	6.3	1.183	0	51.07	16	1298.6	1266.7	1292.4	1611.3	1549.8	1732.8	1631.3	1	1285.9	1	1.26861	0.00320531
A0A1S4A4Z4	LOC107793787	thioredoxin-like protein CDSP32, chloroplastic OS=Nicotiana tabacum OX=4097 GN=LOC107793787 PE=4 SV=1	0	55.886	34.2373	10	34	2	1	295	33.5	6.8	4.179	9	50.74	10	1301.8	1364.4	1387.4	1774.6	1568	1291.1	1544.57	1	1351.2	1	1.14311	0.245989
A0A1S4C159	LOC107814068	Alpha-mannosidase OS=Nicotiana tabacum OX=4097 GN=LOC107814068 PE=3 SV=1	0	55.857	14.8228	12	23	3	1	931	105	6.7	0.931	0	45.77	12	151.1	166.6	167.1	197.1	160.1	141.4	166.2	1	161.6	1	1.02847	0.802218
A0A1S4AKS8	LOC107798781	Thiamine thiazole synthase, chloroplastic OS=Nicotiana tabacum OX=4097 GN=LOC107798781 PE=3 SV=1	0	55.807	27.8552	8	26	8	1	359	38.1	6.16	5.449	0	56.91	8	734.9	724.1	780.9	1160.2	1204	947.9	1104.03	1	746.633	1	1.47868	0.011569
A0A1S4AKK6	LOC107798677	Chlorophyll a-b binding protein, chloroplastic OS=Nicotiana tabacum OX=4097 GN=LOC107798677 PE=3 SV=1	0	55.697	29.1228	9	42	2	1	285	31.1	6.14	10.365	6	84.66	9	3178	3176.6	2723.8	2198.9	2425.6	1938	2187.5	1	3026.13	1	0.72287	0.0153666
A0A1S4B2T3	LOC107803821	probable mitochondrial-processing peptidase subunit beta, mitochondrial OS=Nicotiana tabacum OX=4097 GN=LOC107803821 PE=3 SV=1	0	55.644	26.087	12	21	1	1	529	59.1	6.28	1.485	10	57.52	12	1149.2	1192.5	1177.5	1231.1	1243.6	1276.2	1250.3	1	1173.07	1	1.06584	0.0139515
A0A1S3XXN7	LOC107769957	glutamate-1-semialdehyde 2,1-aminomutase, chloroplastic-like OS=Nicotiana tabacum OX=4097 GN=LOC107769957 PE=3 SV=1	0	55.512	49.8498	10	23	4	1	333	35.5	6.32	5.813	0	37.8	10	20.2	26	25.6	28.7	20.4	20.9	23.3333	1	23.9333	1	0.97493	0.863506
A0A1S3XUE1	LOC107768851	60S ribosomal protein L3-like OS=Nicotiana tabacum OX=4097 GN=LOC107768851 PE=3 SV=1	0	55.323	31.1054	13	25	3	1	389	44.4	10.08	2.262	11	54.08	13	1988.8	1781.1	1776.5	1900.1	2250.9	2622.6	2257.87	1	1848.8	1	1.22126	0.13654
A0A1S3ZPP8	LOC107788982	eukaryotic peptide chain release factor GTP-binding subunit ERF3A-like isoform X1 OS=Nicotiana tabacum OX=4097 GN=LOC107788982 PE=4 SV=1	0	55.25	24.1121	14	27	14	1	535	59.4	5.14	1.929	0	49.57	14	2047	1935	1857.4	1668.3	1775.6	2118.8	1854.23	1	1946.47	1	0.952615	0.563353
Q9XIV8	poxN1	Peroxidase N1 OS=Nicotiana tabacum OX=4097 GN=poxN1 PE=1 SV=1	0	55.175	32.7273	10	28	3	1	330	35.7	7.66	4.248	7	60	10	2134	1876.8	2331.1	957	1114.8	1060.5	1044.1	1	2113.97	1	0.493906	0.00155116
A0A1S4AHU7	LOC107797860	30S ribosomal protein 2, chloroplastic-like OS=Nicotiana tabacum OX=4097 GN=LOC107797860 PE=4 SV=1	0	55.138	31.7647	8	27	3	1	255	27.9	9.39	5.158	0	67.78	8	520.3	599.6	589.4	839.5	646.6	590.1	692.067	1	569.767	1	1.21465	0.198795
A0A1S4B661	LOC107804862	eukaryotic translation initiation factor-like isoform X1 OS=Nicotiana tabacum OX=4097 GN=LOC107804862 PE=4 SV=1	0	55.132	25.9021	18	24	0	1	776	86	8.19	1.154	1	29.77	18	97.1	96.2	90.5	79.3	80.4	76.1	78.6	1	94.6	1	0.830867	0.00277956
A0A1S4C195	LOC107814112	probable mitochondrial-processing peptidase subunit beta, mitochondrial OS=Nicotiana tabacum OX=4097 GN=LOC107814112 PE=3 SV=1	0	54.945	26.087	12	21	1	1	529	59.2	6.28	1.485	0	56.18	12	58.6	55.2	54.4	61	63.3	54.3	59.5333	1	56.0667	1	1.06183	0.310909
A0A1S3Z8U8	LOC107784214	Fructose-bisphosphate aldolase OS=Nicotiana tabacum OX=4097 GN=LOC107784214 PE=3 SV=1	0	54.712	40.8964	9	27	3	1	357	38.1	6.9	2.455	0	59.37	9	308.2	301.9	293.4	290.6	272.8	206.8	256.733	1	301.167	1	0.852463	0.160735
A0A1S3ZRQ6	LOC107789656	6-phosphogluconate dehydrogenase, decarboxylating OS=Nicotiana tabacum OX=4097 GN=LOC107789656 PE=3 SV=1	0	54.669	25.3608	9	24	2	1	485	53.4	6.13	1.233	4	58.9	9	420.6	369.3	386.9	360.1	371.5	408.9	380.167	1	392.267	1	0.969154	0.59645
A0A1S4CXG7	LOC107823557	photosystem I reaction center subunit II, chloroplastic-like OS=Nicotiana tabacum OX=4097 GN=LOC107823557 PE=4 SV=1	0	54.489	51.1962	9	57	2	1	209	22.9	9.77	9	0	87.65	9	818.5	939.9	1021.6	895.7	782.6	668.8	782.367	1	926.667	1	0.844281	0.177001
A0A1S4CMC2	LOC107820600	Ketol-acid reductoisomerase OS=Nicotiana tabacum OX=4097 GN=LOC107820600 PE=3 SV=1	0	54.472	19.5946	11	27	2	1	592	63.7	6.35	2.371	9	47.95	11	2384	2505.9	2333.4	2679.5	2719.9	2869.2	2756.2	1	2407.77	1	1.14471	0.0106792
A0A1S4B487	LOC107804369	uncharacterized protein LOC107804369 OS=Nicotiana tabacum OX=4097 GN=LOC107804369 PE=4 SV=1	0	54.468	42.5806	11	31	3	1	310	33.6	7.71	4.623	0	49.9	11	176.7	169	202.5	237.3	196.3	167	200.2	1	182.733	1	1.09559	0.485717
A0A1S3X5L8	LOC107761505	40S ribosomal protein S17-like OS=Nicotiana tabacum OX=4097 GN=LOC107761505 PE=4 SV=1	0	54.45	51.2195	10	30	1	1	123	13.7	9.09	34.112	0	58.26	10	20.2	22.9	22.4	21.1	26.1	21.8	23	1	21.8333	1	1.05344	0.545714
A0A068JFR6	LOC107804179	Triosephosphate isomerase OS=Nicotiana tabacum OX=4097 GN=LOC107804179 PE=2 SV=1	0	54.351	47.8261	9	29	1	1	253	27	5.99	5.661	0	70.38	9	14.1	11	13.1	16	18.1	13.2	15.7667	1	12.7333	1	1.23822	0.146726
A0A1S4D910	LOC107827288	peptidyl-prolyl cis-trans isomerase CYP38, chloroplastic-like OS=Nicotiana tabacum OX=4097 GN=LOC107827288 PE=4 SV=1	0	54.303	33.4278	9	24	4	1	353	38.6	5.62	3.924	0	48.14	9	398.5	462.6	500.9	492	393.4	369.9	418.433	1	454	1	0.921659	0.49874
A0A1S4AI34	LOC107797858	protein PLASTID MOVEMENT IMPAIRED 1-like OS=Nicotiana tabacum OX=4097 GN=LOC107797858 PE=4 SV=1	0	53.94	15.4839	13	23	2	1	930	103.3	5.33	0.852	11	38.22	13	943.3	1077.9	1024.7	904.1	875.7	781.1	853.633	1	1015.3	1	0.84077	0.0401521
A0A1S4CN84	LOC107820699	Pyruvate kinase OS=Nicotiana tabacum OX=4097 GN=LOC107820699 PE=3 SV=1	0	53.868	20.8981	9	16	5	1	579	63.4	7.05	1.081	3	37.65	9	279.5	293.6	295.2	346.2	337.9	432.7	372.267	1	289.433	1	1.28619	0.0542926
A0A1S3WYG6	LOC107759348	L-ascorbate peroxidase 1, cytosolic OS=Nicotiana tabacum OX=4097 GN=LOC107759348 PE=3 SV=1	0	53.865	30.8	8	32	3	1	250	27.5	5.85	4.179	1	75.73	8	443.7	445.2	452.4	537.5	496.5	584	539.333	1	447.1	1	1.20629	0.022186
A0A1S3YEX0	LOC107775549	sedoheptulose-1,7-bisphosphatase, chloroplastic-like OS=Nicotiana tabacum OX=4097 GN=LOC107775549 PE=3 SV=1	0	53.854	25.4453	10	35	2	1	393	42.5	6.29	2.621	1	62.48	10	1072.2	1152.9	1297.9	1380.2	1260.3	1060.3	1233.6	1	1174.33	1	1.05047	0.63148
A0A1S4D325	LOC107825460	2-hydroxyacyl-CoA lyase-like OS=Nicotiana tabacum OX=4097 GN=LOC107825460 PE=3 SV=1	0	53.652	28.9199	13	22	13	1	574	61.5	6.61	1.683	0	31.31	13	894.7	840.2	850.9	779.6	852.4	891.2	841.067	1	861.933	1	0.975791	0.600184
A0A1S3Z2H2	LOC107782228	26S protease regulatory subunit 6A homolog OS=Nicotiana tabacum OX=4097 GN=LOC107782228 PE=3 SV=1	0	53.626	25.7683	9	18	2	1	423	47.4	5.03	2.047	0	38.04	9	110.6	166.6	112.6	126.7	129.9	101.5	119.367	1	129.933	1	0.918676	0.63218
A0A1S3Y4V1	LOC107772203	guanine nucleotide-binding protein subunit beta-like protein OS=Nicotiana tabacum OX=4097 GN=LOC107772203 PE=4 SV=1	0	53.547	35.2761	11	29	4	1	326	35.8	7.12	4.109	6	60.92	11	867.3	854.6	887.3	1024.3	932.8	1098.8	1018.63	1	869.733	1	1.1712	0.0383041
A0A1S4CJD5	LOC107819677	sedoheptulose-1,7-bisphosphatase, chloroplastic-like OS=Nicotiana tabacum OX=4097 GN=LOC107819677 PE=3 SV=1	0	53.511	25.3165	10	33	3	1	395	42.8	6.29	2.621	8	54.74	10	2121.7	2262	2270.2	2429.9	2130.8	1591.6	2050.77	1	2217.97	1	0.924616	0.540198
A0A1S3XC54	LOC107763541	S-adenosylmethionine synthase OS=Nicotiana tabacum OX=4097 GN=LOC107763541 PE=3 SV=1	0	53.457	40.7125	10	26	2	1	393	43	5.8	2.535	8	43.74	10	830.3	734.3	747.4	1029.6	1087.1	987.2	1034.63	1	770.667	1	1.34252	0.00319608
A0A1S4D1D4	LOC107824909	3-ketoacyl-CoA thiolase 2, peroxisomal OS=Nicotiana tabacum OX=4097 GN=LOC107824909 PE=3 SV=1	0	53.449	28.8793	8	19	7	1	464	48.8	7.56	1.943	1	30.76	8	762.9	735.3	784.8	805.1	847	798.8	816.967	1	761	1	1.07354	0.0548397
A0A1S4DKC9	LOC107830733	photosystem II stability/assembly factor HCF136, chloroplastic-like OS=Nicotiana tabacum OX=4097 GN=LOC107830733 PE=4 SV=1	0	53.297	31.8296	11	26	11	1	399	43.3	7.47	1.829	0	66.58	11	1054.1	1036.4	1039.7	1050.2	919.4	710.6	893.4	1	1043.4	1	0.856239	0.204463
A0A1S3ZPC7	LOC107788863	Chloroplastic heat shock protein 90 OS=Nicotiana tabacum OX=4097 GN=LOC107788863 PE=2 SV=1	0	53.215	12.5945	9	23	2	1	794	90.7	5.02	0.778	0	54.7	9	98	131.8	111.1	151.7	140.6	211.3	167.867	1	113.633	1	1.47727	0.0872128
A0A1S4ACA6	LOC107796081	protein argonaute 4-like OS=Nicotiana tabacum OX=4097 GN=LOC107796081 PE=3 SV=1	0	53.141	20.663	16	28	11	1	905	101.4	8.82	0.738	5	63.47	16	810.3	819.2	804.4	833.5	900.3	1353.8	1029.2	1	811.3	1	1.26858	0.253467
A0A1S4CXY2	LOC107823786	NHL repeat-containing protein 2-like OS=Nicotiana tabacum OX=4097 GN=LOC107823786 PE=4 SV=1	0	53.021	22.1918	14	22	1	1	730	79.7	6.61	1.188	0	46.01	14	86.6	89.8	91.9	85.1	87.1	90.2	87.4667	1	89.4333	1	0.97801	0.409908
A0A1S4ALC8	LOC107798994	glycine--tRNA ligase, mitochondrial 1-like OS=Nicotiana tabacum OX=4097 GN=LOC107798994 PE=4 SV=1	0	53.018	24.5879	15	30	3	1	728	81.2	7.93	0.94	7	47.9	15	373	375.8	366.3	398	388.2	401.1	395.767	1	371.7	1	1.06475	0.0074274
A0A1S3YZX8	LOC107781539	uncharacterized protein LOC107781539 OS=Nicotiana tabacum OX=4097 GN=LOC107781539 PE=4 SV=1	0	52.748	40.9677	11	33	3	1	310	33.6	7.77	3.786	7	63.21	11	1527.3	1601.2	1626.9	1713.2	1499.8	1322.5	1511.83	1	1585.13	1	0.953758	0.564409
A0A1S4DK08	LOC107830628	triosephosphate isomerase, cytosolic isoform X1 OS=Nicotiana tabacum OX=4097 GN=LOC107830628 PE=3 SV=1	0	52.7	47.6378	9	28	1	1	254	27.2	5.99	4.817	7	67.7	9	882.2	857.3	871.6	866.1	811.6	872.7	850.133	1	870.367	1	0.976753	0.382883
A0A1S3YBM6	LOC107774407	ACT domain-containing protein DS12, chloroplastic-like OS=Nicotiana tabacum OX=4097 GN=LOC107774407 PE=4 SV=1	0	52.609	42.7562	8	26	2	1	283	30.8	5.27	4.179	7	54.25	8	731.8	759.9	799.1	862.3	795.8	637.4	765.167	1	763.6	1	1.00205	0.983096
A0A077DCK9	LOC107821152	Carbonic anhydrase OS=Nicotiana tabacum OX=4097 GN=LOC107821152 PE=2 SV=1	0	52.495	43.0108	9	32	7	1	279	30.6	7.02	3.962	0	63.21	9	1038.4	1016.8	1053.6	854.9	876	770.5	833.8	1	1036.27	1	0.804619	0.00397122
A0A1S4B5Z2	LOC107804862	eukaryotic translation initiation factor-like isoform X2 OS=Nicotiana tabacum OX=4097 GN=LOC107804862 PE=4 SV=1	0	52.479	25.7106	18	23	1	1	774	85.8	8.19	1.081	16	26.55	18	833	825.9	808	810.6	804.7	810.1	808.467	1	822.3	1	0.983177	0.145795
A0A1S4AV08	LOC107801659	Probable alanine--tRNA ligase, chloroplastic OS=Nicotiana tabacum OX=4097 GN=LOC107801659 PE=3 SV=1	0	52.454	15.5399	14	18	14	1	991	109	5.91	0.764	0	37.77	14	1210.4	1310.2	1220.5	1132.9	1146.2	1025.3	1101.47	1	1247.03	1	0.88327	0.0428859
A0A1S3YFP6	LOC107775690	Histone H2B OS=Nicotiana tabacum OX=4097 GN=LOC107775690 PE=3 SV=1	0	52.429	52.7397	8	54	2	1	146	15.8	10.14	10.548	0	111.99	8	1155.5	1055	1019.3	909.9	1260.8	2193.4	1454.7	1	1076.6	1	1.3512	0.381835
A0A1S4A693	LOC107794170	bifunctional aspartokinase/homoserine dehydrogenase, chloroplastic-like OS=Nicotiana tabacum OX=4097 GN=LOC107794170 PE=4 SV=1	0	52.358	20.4989	13	19	1	1	922	100.4	6.89	0.71	11	28.89	13	745.2	759.6	650.2	602.2	662.5	710.1	658.267	1	718.333	1	0.916381	0.26511
A0A1S4C5C8	LOC107815259	Pectinesterase OS=Nicotiana tabacum OX=4097 GN=LOC107815259 PE=3 SV=1	0	52.242	21.7317	11	28	4	1	589	64.5	9.22	1.683	7	62.17	11	4062.8	3238	3000.2	2105.1	2765.9	3048.5	2639.83	1	3433.67	1	0.768809	0.136121
A0A1S3XAI9	LOC107763030	ADP,ATP carrier protein, mitochondrial OS=Nicotiana tabacum OX=4097 GN=LOC107763030 PE=3 SV=1	0	52.2	24.8705	9	32	2	1	386	41.8	9.72	2.857	0	64.02	9	197.7	168.9	153.8	132.1	184.9	193.7	170.233	1	173.467	1	0.98136	0.895661
A0A1S4BJ94	LOC107808878	probable NAD(P)H dehydrogenase (Quinone) FQR1-like 1 OS=Nicotiana tabacum OX=4097 GN=LOC107808878 PE=4 SV=1	0	51.805	42.3645	7	24	1	1	203	21.5	6.54	13.678	0	50.12	7	NA	1.6	NA	NA	NA	NA	NA	0	1.6	0.333333	NA	NA
A0A1S4AXH8	LOC107802375	Dihydrolipoamide acetyltransferase component of pyruvate dehydrogenase complex OS=Nicotiana tabacum OX=4097 GN=LOC107802375 PE=3 SV=1	0	51.742	39.4336	11	22	3	1	459	48	8.35	2.282	0	42.74	11	67.6	72.5	72.9	76	76.3	71.5	74.6	1	71	1	1.0507	0.193369
P24929	RPL12	50S ribosomal protein L12, chloroplastic OS=Nicotiana tabacum OX=4097 GN=RPL12 PE=1 SV=1	0	51.71	47.3118	7	19	1	1	186	19.6	6.81	6.499	0	41.4	7	18.2	18.5	17.7	18.9	16.1	21.2	18.7333	1	18.1333	1	1.03309	0.708313
A0A1S3X5E0	LOC107761425	probable nucleoredoxin 1 OS=Nicotiana tabacum OX=4097 GN=LOC107761425 PE=4 SV=1	0	51.591	27.3077	13	20	5	1	520	58.7	4.89	1.54	8	37.63	13	1130.6	1192.8	1218.9	1088.9	1056.4	1071.5	1072.27	1	1180.77	1	0.908111	0.0175463
A0A1S4C004	LOC107813704	Dihydrolipoyl dehydrogenase OS=Nicotiana tabacum OX=4097 GN=LOC107813704 PE=3 SV=1	0	51.58	30.5556	12	24	5	1	504	53.4	7.36	1.818	0	48.67	12	87.5	74.9	70.1	72.9	84.4	82.7	80	1	77.5	1	1.03226	0.712007
A0A1S3YN45	LOC107777790	50S ribosomal protein L12, chloroplastic OS=Nicotiana tabacum OX=4097 GN=LOC107777790 PE=3 SV=1	0	51.397	47.3118	7	17	1	1	186	19.7	6.23	5.494	6	39.59	7	859.8	1067.4	1093.3	1547.6	1130.7	953.6	1210.63	1	1006.83	1	1.20242	0.345967
A0A1S3XAX8	LOC107763157	40S ribosomal protein S2-3-like OS=Nicotiana tabacum OX=4097 GN=LOC107763157 PE=3 SV=1	0	51.103	35	11	30	11	1	280	30.6	10.32	2.29	0	70.44	11	1503.4	1339.5	1283.8	1169.9	1494.5	2032.1	1565.5	1	1375.57	1	1.13808	0.505423
A0A1S4BUF1	LOC107811966	ADP,ATP carrier protein, mitochondrial OS=Nicotiana tabacum OX=4097 GN=LOC107811966 PE=3 SV=1	0	51	24.8705	10	32	3	1	386	41.8	9.74	3.047	8	62.12	10	1981.7	1941	1701.5	1533.6	1823.6	1797.9	1718.37	1	1874.73	1	0.916593	0.286971
A0A1S3XEQ3	LOC107764296	thylakoid lumenal 15 kDa protein 1, chloroplastic-like OS=Nicotiana tabacum OX=4097 GN=LOC107764296 PE=4 SV=1	0	50.987	43.2432	7	17	2	1	222	23.3	7.06	2.548	5	50.5	7	935.6	1009.8	1099.4	1088.9	922	893.7	968.2	1	1014.93	1	0.953954	0.577349
Q8LSZ2	POR2	NADPH-protochlorophyllide oxidoreductase OS=Nicotiana tabacum OX=4097 GN=POR2 PE=2 SV=1	0	50.975	21.8045	8	40	2	1	399	43.3	9.17	1.738	0	60.21	8	199.5	237.8	228.8	247.4	213.7	186.8	215.967	1	222.033	1	0.972677	0.78702
A0A1S3X5D0	LOC107761412	probable NAD(P)H dehydrogenase (Quinone) FQR1-like 1 OS=Nicotiana tabacum OX=4097 GN=LOC107761412 PE=4 SV=1	0	50.856	42.3645	7	24	1	1	203	21.6	6.54	13.678	7	49.75	7	595	598.3	547.8	518.2	516.6	515.7	516.833	1	580.367	1	0.890529	0.017673
J7EQB2	LOC107808152	Methylenetetrahydrofolate reductase OS=Nicotiana tabacum OX=4097 GN=LOC107808152 PE=2 SV=1	0	50.83	22.3529	13	19	2	1	595	67.4	5.82	1.434	0	39.44	13	221.8	277	217.2	209.4	242.1	248.3	233.267	1	238.667	1	0.977374	0.823565
A0A1S3Y892	LOC107773422	Pyruvate kinase OS=Nicotiana tabacum OX=4097 GN=LOC107773422 PE=3 SV=1	0	50.725	29.222	13	21	7	1	527	57.4	7.15	1.512	0	50.78	13	574	523.1	514.8	412.3	504.4	524.4	480.367	1	537.3	1	0.894038	0.219726
A0A1S4AIS8	LOC107798147	Glutamate decarboxylase OS=Nicotiana tabacum OX=4097 GN=LOC107798147 PE=3 SV=1	0	50.665	19.5565	10	21	2	1	496	55.9	6.06	1.801	7	51.49	10	1096.9	1014.3	1036.1	785.6	941.1	874.7	867.133	1	1049.1	1	0.82655	0.0239827
Q1W2L8	GSH1	Glutamate--cysteine ligase, chloroplastic OS=Nicotiana tabacum OX=4097 GN=GSH1 PE=2 SV=2	0	50.64	20.6897	10	21	2	1	522	58.9	6.64	1.728	8	40.62	10	1760.7	1606.5	1637.8	1691.5	1628.5	1589.6	1636.53	1	1668.33	1	0.980939	0.598231
A0A1S3ZD03	LOC107785477	60S ribosomal protein L8-like OS=Nicotiana tabacum OX=4097 GN=LOC107785477 PE=4 SV=1	0	50.619	44.2308	12	22	4	1	260	28.2	10.81	2.981	8	45.4	12	2150.7	1835.3	1754.8	1737.9	2307.1	3031.8	2358.93	1	1913.6	1	1.23272	0.320915
A0A1S3YYT8	LOC107781331	Chlorophyll a-b binding protein, chloroplastic OS=Nicotiana tabacum OX=4097 GN=LOC107781331 PE=3 SV=1	0	50.612	26.7399	6	25	1	1	273	29.4	8.22	11.115	5	53.3	6	866	1027.1	854.1	818.2	758.1	509.2	695.167	1	915.733	1	0.759137	0.114992
A0A1S3ZS09	LOC107789843	mitochondrial outer membrane protein porin of 34 kDa-like OS=Nicotiana tabacum OX=4097 GN=LOC107789843 PE=4 SV=1	0	50.575	36.9565	9	37	1	1	276	29.6	8.32	6.848	4	70.07	9	1562.7	1559.5	1742.3	1893.7	1760.2	1870.6	1841.5	1	1621.5	1	1.13568	0.039592
A0A1S3XBR3	LOC107763390	T-complex protein 1 subunit epsilon OS=Nicotiana tabacum OX=4097 GN=LOC107763390 PE=3 SV=1	0	50.571	32.3364	15	23	15	1	535	59.1	5.74	1.219	0	44.25	15	1253.3	1199.6	1290.1	1222.9	1313	1553.6	1363.17	1	1247.67	1	1.09257	0.321357
A0A1S3Y159	LOC107771022	D-3-phosphoglycerate dehydrogenase OS=Nicotiana tabacum OX=4097 GN=LOC107771022 PE=3 SV=1	0	50.518	24.8819	11	19	1	1	635	67	6.86	1.482	0	34.34	11	NA	NA	NA	NA	NA	NA	NA	0	NA	0	NA	NA
A0A1S3YYN8	LOC107780867	patellin-3-like OS=Nicotiana tabacum OX=4097 GN=LOC107780867 PE=4 SV=1	0	50.507	22.5755	13	24	4	1	629	69.8	4.72	1.26	0	46.63	13	104.7	120.1	110.7	143.6	155.7	223.9	174.4	1	111.833	1	1.55946	0.0694036
A0A1S4A5R2	LOC107793976	NADPH-protochlorophyllide oxidoreductase OS=Nicotiana tabacum OX=4097 GN=LOC107793976 PE=3 SV=1	0	50.407	20.9068	8	35	5	1	397	42.8	9.25	2.415	1	53.58	8	1059.1	1156.1	1249.9	1801.1	1686.3	2301.9	1929.77	1	1155.03	1	1.67075	0.0170241
A0A1S4B2Y7	LOC107803875	50S ribosomal protein L6, chloroplastic-like OS=Nicotiana tabacum OX=4097 GN=LOC107803875 PE=3 SV=1	0	50.401	36.8421	7	24	7	1	228	25.3	9.99	4.012	0	53.24	7	1021.8	1154.9	1127	1061.3	1092	1162.4	1105.23	1	1101.23	1	1.00363	0.940527
A0A1S3YP36	LOC107778295	probable fructokinase-6, chloroplastic OS=Nicotiana tabacum OX=4097 GN=LOC107778295 PE=3 SV=1	0	50.4	27.0619	10	24	9	1	388	42	5.41	2.415	1	46.48	10	869.9	858	892.8	1016.2	971.5	1012.2	999.967	1	873.567	1	1.14469	0.00197219
A0A1S4AVZ0	LOC107801880	Adenylyl cyclase-associated protein OS=Nicotiana tabacum OX=4097 GN=LOC107801880 PE=3 SV=1	0	50.383	34.5992	14	24	3	1	474	50.9	6.73	2.875	9	49.44	14	1937.1	1866.7	1857.8	1679.3	1813.7	1706.8	1733.27	1	1887.2	1	0.918433	0.0328031
A0A1S3YFY7	LOC107775774	alpha-glucan water dikinase, chloroplastic isoform X1 OS=Nicotiana tabacum OX=4097 GN=LOC107775774 PE=4 SV=1	0	50.265	11.6979	14	19	3	1	1496	166.5	6.05	0.478	10	30.29	14	777.4	720.1	839.8	715	830.4	844.4	796.6	1	779.1	1	1.02246	0.76053
A0A1S4B1N5	LOC107803515	60S ribosomal protein L3-like OS=Nicotiana tabacum OX=4097 GN=LOC107803515 PE=3 SV=1	0	50.187	31.1054	13	25	3	1	389	44.4	10.07	2.065	0	52.72	13	247.3	231.9	216.8	209.8	253.7	314.6	259.367	1	232	1	1.11796	0.435801
A0A1S4BN22	LOC107810046	S-adenosylmethionine synthase OS=Nicotiana tabacum OX=4097 GN=LOC107810046 PE=3 SV=1	0	50.093	35.369	9	24	2	1	393	43.2	5.94	2.047	0	48.55	9	137.6	135	134	155.5	165.2	155.2	158.633	1	135.533	1	1.17044	0.00260302
A0A1S3YUH0	LOC107779688	60S ribosomal protein L4-1-like OS=Nicotiana tabacum OX=4097 GN=LOC107779688 PE=4 SV=1	0	50.087	29.6296	11	23	2	1	405	44.7	10.29	1.865	0	48.26	11	154.1	134	128.8	109	168.1	238.5	171.867	1	138.967	1	1.23675	0.437857
A0A1S3Z5T7	LOC107783258	malate dehydrogenase, chloroplastic-like OS=Nicotiana tabacum OX=4097 GN=LOC107783258 PE=4 SV=1	0	49.843	33.9806	11	21	2	1	412	43.4	8.41	1.738	0	52.87	11	20.6	29.3	32.5	37.8	37.2	36.7	37.2333	1	27.4667	1	1.35558	0.0521171
A0A1S3ZI08	LOC107787080	Malate dehydrogenase OS=Nicotiana tabacum OX=4097 GN=LOC107787080 PE=3 SV=1	0	49.707	24.581	6	28	1	1	358	37.6	7.94	1.873	3	62.43	6	96.8	100.5	109.8	115.6	107.9	95	106.167	1	102.367	1	1.03712	0.623061
A0A140G1S1	atpE	ATP synthase CF1 epsilon subunit OS=Nicotiana tabacum OX=4097 GN=atpE PE=3 SV=1	0	49.697	54.1353	6	21	6	1	133	14.6	5.26	55.234	0	44.87	6	838.6	944.1	963.6	1191	924.7	751	955.567	1	915.433	1	1.04384	0.779018
A0A1S4DGN5	LOC107829594	Superoxide dismutase OS=Nicotiana tabacum OX=4097 GN=LOC107829594 PE=3 SV=1	0	49.682	35.5263	7	20	2	1	228	25.5	8.13	4.456	5	27.87	7	489.1	539.7	513.4	563.3	547.6	577.2	562.7	1	514.067	1	1.09461	0.0453383
A0A1S3XPE4	LOC107767339	serine/threonine-protein phosphatase 2A 65 kDa regulatory subunit A beta isoform-like OS=Nicotiana tabacum OX=4097 GN=LOC107767339 PE=4 SV=1	0	49.617	19.9319	9	19	8	1	587	65.5	5.1	1.322	1	37.26	9	777.3	761.1	762.6	709.7	710.7	765.7	728.7	1	767	1	0.950065	0.116955
Q7XZV3	LOC107773727	24K germin like protein OS=Nicotiana tabacum OX=4097 GN=LOC107773727 PE=2 SV=1	0	49.584	30	3	26	3	1	210	22	6.29	26.826	0	29.69	3	268.6	309	317.2	318.1	262.2	276.6	285.633	1	298.267	1	0.957644	0.604499
A0A1S4A422	LOC107793479	probable NAD(P)H dehydrogenase (Quinone) FQR1-like 1 OS=Nicotiana tabacum OX=4097 GN=LOC107793479 PE=4 SV=1	0	49.478	42.3645	7	26	2	1	203	21.6	6.95	13.678	0	47.66	7	45.1	47.2	45.4	39.3	37.9	38.6	38.6	1	45.9	1	0.840959	0.000691655
A0A1S3WZA4	LOC107759517	ATP synthase subunit O, mitochondrial-like OS=Nicotiana tabacum OX=4097 GN=LOC107759517 PE=3 SV=1	0	49.417	39.916	10	22	10	1	238	26.3	9.35	3.489	0	44.61	10	1395.7	1294.9	1367.8	1311.4	1375.6	1454.7	1380.57	1	1352.8	1	1.02053	0.616331
A0A1S3ZKM6	LOC107787712	oxygen-evolving enhancer protein 1, chloroplastic-like OS=Nicotiana tabacum OX=4097 GN=LOC107787712 PE=4 SV=1	0	49.394	34.5238	8	58	1	1	252	27.1	5.08	4.179	0	136.75	8	NA	NA	NA	NA	NA	NA	NA	0	NA	0	NA	NA
A0A1S3YTC2	LOC107779488	proline--tRNA ligase, chloroplastic/mitochondrial-like OS=Nicotiana tabacum OX=4097 GN=LOC107779488 PE=3 SV=1	0	49.373	22.0588	10	19	2	1	544	61	7.62	1.119	8	40.49	10	1073.7	1115.7	1106.6	1156.5	1065.5	989.2	1070.4	1	1098.67	1	0.974272	0.602132
A0A1S3XUI1	LOC107768942	14-3-3 protein 9-like isoform X1 OS=Nicotiana tabacum OX=4097 GN=LOC107768942 PE=3 SV=1	0	49.321	35.6322	11	35	5	1	261	29.4	4.92	4.623	1	70.52	11	1405.5	1318.3	1316.9	1192.9	1340.9	1376.4	1303.4	1	1346.9	1	0.967704	0.530179
A0A1S3YL73	LOC107777479	eukaryotic translation initiation factor-like isoform X1 OS=Nicotiana tabacum OX=4097 GN=LOC107777479 PE=4 SV=1	0	49.318	20.2059	15	22	1	1	777	86.1	8.06	0.921	1	35.41	15	135.7	151.6	155.5	138.5	126.3	141.5	135.433	1	147.6	1	0.91757	0.186205
A0A1S3YNF7	LOC107777878	glycine--tRNA ligase, mitochondrial 1-like OS=Nicotiana tabacum OX=4097 GN=LOC107777878 PE=4 SV=1	0	49.234	22.6648	14	26	2	1	728	81.2	7.49	0.911	0	43.72	14	68.8	61.1	64.7	80.4	81	103.4	88.2667	1	64.8667	1	1.36074	0.0412974
A0A1S3YR78	LOC107778911	Pyruvate kinase OS=Nicotiana tabacum OX=4097 GN=LOC107778911 PE=3 SV=1	0	49.214	28.4314	16	27	4	1	510	55.1	6.92	1.54	0	54.49	16	320.2	299.2	317.1	298	324.4	327.1	316.5	1	312.167	1	1.01388	0.722216
A0A1S4ABM4	LOC107795811	proline--tRNA ligase, cytoplasmic isoform X1 OS=Nicotiana tabacum OX=4097 GN=LOC107795811 PE=3 SV=1	0	49.085	21.4712	9	15	1	1	503	57	6.58	1.39	3	27.9	9	253.5	251.9	229.1	218.8	244.3	240.3	234.467	1	244.833	1	0.957658	0.405938
A0A1S4A843	LOC107794790	mitochondrial-processing peptidase subunit alpha OS=Nicotiana tabacum OX=4097 GN=LOC107794790 PE=3 SV=1	0	48.979	22.619	9	22	4	1	504	54.7	6.16	1.707	2	43.97	9	309.8	283.9	320.3	293.4	336.7	356.5	328.867	1	304.667	1	1.07943	0.324174
A9CM22	NtVDAC3	Voltage-dependent anion channel OS=Nicotiana tabacum OX=4097 GN=NtVDAC3 PE=2 SV=1	0	48.954	36.9565	9	36	1	1	276	29.6	8.32	5.952	0	68.42	9	4.5	3.7	3.5	3.5	2.1	2.4	2.66667	1	3.9	1	0.683761	0.0781515
A0A1S4CQ52	LOC107821463	malate dehydrogenase, chloroplastic-like isoform X1 OS=Nicotiana tabacum OX=4097 GN=LOC107821463 PE=4 SV=1	0	48.934	31.746	11	22	1	1	441	46.6	8	1.581	9	53.69	11	934.7	984.3	1005.1	1161.2	1095.4	1093.3	1116.63	1	974.7	1	1.14562	0.00968482
A0A1S3Y3W0	LOC107771896	thylakoid lumenal 16.5 kDa protein, chloroplastic-like OS=Nicotiana tabacum OX=4097 GN=LOC107771896 PE=4 SV=1	0	48.893	44.1441	7	35	3	1	222	24	6.79	7.66	4	84.73	7	1234.3	1281.3	1233.5	1296.4	1142.8	893.2	1110.8	1	1249.7	1	0.888853	0.306348
A0A140G1R3	psaA	Photosystem I P700 chlorophyll a apoprotein A1 OS=Nicotiana tabacum OX=4097 GN=psaA PE=3 SV=1	0	48.791	11.6	9	36	9	1	750	83	7.18	1.955	0	86.16	9	4007.1	3738	3210.3	2698	3155.6	2369.6	2741.07	1	3651.8	1	0.750607	0.0494154
A0A1S3ZAZ0	LOC107784902	protein TIC 62, chloroplastic-like isoform X1 OS=Nicotiana tabacum OX=4097 GN=LOC107784902 PE=4 SV=1	0	48.723	21.517	9	16	5	1	646	68.6	6.9	1.195	4	44.2	9	829.8	882.9	874.9	784.5	759.5	679.3	741.1	1	862.533	1	0.859213	0.0274276
A0A1S3XMD5	LOC107766682	ATP-citrate synthase beta chain protein 2-like OS=Nicotiana tabacum OX=4097 GN=LOC107766682 PE=4 SV=1	0	48.709	20.7516	10	18	6	1	612	66.1	7.42	0.945	4	41.52	10	720.7	692.9	657.9	568.7	631.4	687.9	629.333	1	690.5	1	0.911417	0.191194
A0A1S4CQD2	LOC107821527	alanine aminotransferase 2-like OS=Nicotiana tabacum OX=4097 GN=LOC107821527 PE=4 SV=1	0	48.656	18.7845	9	17	6	1	543	59.6	6.33	1.336	3	42.32	9	692.7	665.4	736.3	746.7	736	703.3	728.667	1	698.133	1	1.04374	0.279449
A0A1S3Y6D9	LOC107772698	elongation factor G-1, chloroplastic-like OS=Nicotiana tabacum OX=4097 GN=LOC107772698 PE=4 SV=1	0	48.569	36.1233	8	15	2	1	227	24.5	6.23	3.467	0	39.17	8	52.1	54.7	51.3	53	57.1	59.8	56.6333	1	52.7	1	1.07464	0.152162
Q7DM39	PSBP1	Oxygen-evolving enhancer protein 2-1, chloroplastic OS=Nicotiana tabacum OX=4097 GN=PSBP1 PE=3 SV=2	0	48.457	45.1493	10	53	4	1	268	28.6	7.33	6.079	0	77.66	10	159.1	166.6	163.4	154.5	132.6	128.7	138.6	1	163.033	1	0.850133	0.0425007
A0A1S3ZY03	LOC107791726	protein TIC 40, chloroplastic OS=Nicotiana tabacum OX=4097 GN=LOC107791726 PE=4 SV=1	0	48.401	29.2411	9	17	9	1	448	48.6	5.91	2.03	0	45.81	9	528.6	557.4	597.3	682.6	598.9	627.5	636.333	1	561.1	1	1.13408	0.0760692
A0A1S4A695	LOC107794186	Phosphomannomutase OS=Nicotiana tabacum OX=4097 GN=LOC107794186 PE=3 SV=1	0	48.395	35.7143	9	18	6	1	252	28.5	6.24	3.642	3	41.37	9	746.3	756.9	718.1	838.5	783	818.8	813.433	1	740.433	1	1.09859	0.0215915
A0A1S4DH33	LOC107829709	uncharacterized protein LOC107829709 OS=Nicotiana tabacum OX=4097 GN=LOC107829709 PE=4 SV=1	0	48.386	30.4348	11	31	1	1	322	35.9	7.99	4.505	10	69.3	11	2040.8	2122.7	2092.1	2256.9	1830.3	1489.2	1858.8	1	2085.2	1	0.891425	0.368088
Q948K3	D75	14-3-3 protein OS=Nicotiana tabacum OX=4097 GN=D75 PE=2 SV=1	0	48.362	32.9502	9	38	1	1	261	29.5	4.87	3.217	0	80.08	9	185.2	235.5	190.9	175.4	184.3	195.9	185.2	1	203.867	1	0.908437	0.333178
A0A1S3ZLY0	LOC107788125	Acetyltransferase component of pyruvate dehydrogenase complex OS=Nicotiana tabacum OX=4097 GN=LOC107788125 PE=3 SV=1	0	48.269	21.4815	11	25	4	1	540	58.4	7.94	1.434	0	46.85	11	898.7	742	808.2	696.6	875	667.9	746.5	1	816.3	1	0.914492	0.427472
A0A1S3YIF8	LOC107776442	arginine--tRNA ligase, cytoplasmic-like isoform X1 OS=Nicotiana tabacum OX=4097 GN=LOC107776442 PE=3 SV=1	0	48.181	19.4145	13	20	4	1	649	73.3	6.8	1.125	0	43.81	13	147.5	158.8	162.7	140.5	149.1	181.9	157.167	1	156.333	1	1.00533	0.953436
A0A1S4C175	LOC107813986	Dihydrolipoamide acetyltransferase component of pyruvate dehydrogenase complex OS=Nicotiana tabacum OX=4097 GN=LOC107813986 PE=3 SV=1	0	48.153	21.8944	11	18	3	1	644	68.7	6.19	0.859	7	30.2	11	837.2	807.9	826.3	813.4	827.5	795.9	812.267	1	823.8	1	0.986	0.408927
A0A1S3XLH4	LOC107766502	inositol-3-phosphate synthase OS=Nicotiana tabacum OX=4097 GN=LOC107766502 PE=4 SV=1	0	48.104	20.7843	10	31	6	1	510	56.4	5.67	2.924	4	44.25	10	759.2	771.8	799.7	1473.4	1306.3	1051.3	1277	1	776.9	1	1.64371	0.0154037
A0A1S4CEU0	LOC107818213	60S ribosomal protein L4-like OS=Nicotiana tabacum OX=4097 GN=LOC107818213 PE=4 SV=1	0	48.088	21.7284	8	20	1	1	405	44.7	10.32	1.448	0	42.74	8	9.5	12.3	6.6	9.7	13.5	16.8	13.3333	1	9.46667	1	1.40845	0.215416
A0A1S4DQW8	LOC107832223	uncharacterized protein LOC107832223 OS=Nicotiana tabacum OX=4097 GN=LOC107832223 PE=4 SV=1	0	47.9	30.721	11	29	1	1	319	35.6	7.99	4.878	0	61.53	11	71.7	68	75.5	81.8	69.4	58.3	69.8333	1	71.7333	1	0.973513	0.80289
A0A1S3ZVC8	LOC107790834	Obg-like ATPase 1 OS=Nicotiana tabacum OX=4097 GN=LOC107790834 PE=3 SV=1	0	47.849	32.5359	10	16	2	1	418	45.7	6.23	1.352	6	34.32	10	343.9	442.7	419.1	402.1	383.4	313.4	366.3	1	401.9	1	0.911421	0.425891
A0A1S4C631	LOC107815564	30S ribosomal protein S1-like OS=Nicotiana tabacum OX=4097 GN=LOC107815564 PE=4 SV=1	0	47.836	16.5595	10	25	1	1	622	66.5	4.54	1.661	0	55.27	10	15.2	19.2	16.7	22.5	23.9	16.6	21	1	17.0333	1	1.23288	0.190975
A0A1S3Z1Q7	LOC107782014	Phospholipase D OS=Nicotiana tabacum OX=4097 GN=LOC107782014 PE=3 SV=1	0	47.831	22.5248	14	20	2	1	808	92	5.64	0.826	11	32.51	14	1527.4	1287.1	1222.2	943	1221.4	1291.5	1151.97	1	1345.57	1	0.85612	0.24229
A0A1S3ZD07	LOC107785346	1-aminocyclopropane-1-carboxylate oxidase OS=Nicotiana tabacum OX=4097 GN=LOC107785346 PE=3 SV=1	0	47.787	26.5823	8	25	1	1	316	35.9	5.4	2.914	7	45.44	8	915.3	885.9	840.3	861.2	860.9	921.3	881.133	1	880.5	1	1.00072	0.983984
A0A1S4DEQ0	LOC107829030	proline--tRNA ligase, cytoplasmic-like OS=Nicotiana tabacum OX=4097 GN=LOC107829030 PE=3 SV=1	0	47.684	21.4712	9	16	1	1	503	57	6.58	1.39	0	30.18	9	42.6	46.7	42.4	32.4	34.1	32.9	33.1333	1	43.9	1	0.754746	0.0019418
A0A1S4DQ09	LOC107832203	Beta-galactosidase OS=Nicotiana tabacum OX=4097 GN=LOC107832203 PE=3 SV=1	0	47.666	14.9157	8	21	2	1	771	84.2	6.64	1.031	6	31.6	8	632.1	633.1	658.7	582.7	566.2	596.2	581.7	1	641.3	1	0.907064	0.0083406
A0A1S4CA17	LOC107816752	beta-xylosidase/alpha-L-arabinofuranosidase 2-like OS=Nicotiana tabacum OX=4097 GN=LOC107816752 PE=4 SV=1	0	47.508	12.4519	9	25	4	1	779	84.8	7.59	0.797	5	51.12	9	985.2	958.6	978.9	886.5	819.5	832	846	1	974.233	1	0.868375	0.00437297
A0A1S4A367	LOC107793271	Adenylyl cyclase-associated protein OS=Nicotiana tabacum OX=4097 GN=LOC107793271 PE=3 SV=1	0	47.457	30.9474	12	20	2	1	475	50.7	8.06	1.637	5	36.58	12	560	516.6	521.4	476.5	499.2	510	495.233	1	532.667	1	0.929725	0.0913318
A0A1S3ZIR3	LOC107787200	sulfite reductase 1 [ferredoxin], chloroplastic-like OS=Nicotiana tabacum OX=4097 GN=LOC107787200 PE=4 SV=1	0	47.415	16.1616	13	21	13	1	693	77.9	8.97	1.096	0	45.66	13	1365.8	1430.8	1407.9	1370.2	1503.6	1474.3	1449.37	1	1401.5	1	1.03415	0.344832
A0A1S4DS49	LOC107832610	alpha-glucan water dikinase, chloroplastic-like isoform X1 OS=Nicotiana tabacum OX=4097 GN=LOC107832610 PE=4 SV=1	0	47.32	9.23588	12	17	1	1	1505	167.5	6.05	0.416	0	30.29	12	1.5	3.7	NA	2.5	4	3.3	3.26667	1	2.6	0.666667	1.25641	0.549895
A0A1S4CY86	LOC107823911	probable glutamyl endopeptidase, chloroplastic OS=Nicotiana tabacum OX=4097 GN=LOC107823911 PE=4 SV=1	0	47.287	20.2989	12	17	2	1	803	89.8	6.04	0.814	9	35.28	12	661.6	641.5	651.3	699.2	678.2	636.3	671.233	1	651.467	1	1.03034	0.365377
A0A1S4B749	LOC107805225	V-type proton ATPase subunit C OS=Nicotiana tabacum OX=4097 GN=LOC107805225 PE=3 SV=1	0	47.259	27.3936	9	23	9	1	376	42.9	5.78	1.929	0	51.75	9	2231.3	1985.8	1830.3	1748.7	1911.3	1677.6	1779.2	1	2015.8	1	0.882627	0.156141
A0A1S3ZFN7	LOC107786342	probable NAD(P)H dehydrogenase (Quinone) FQR1-like 1 OS=Nicotiana tabacum OX=4097 GN=LOC107786342 PE=4 SV=1	0	47.201	42.3645	7	21	2	1	203	21.6	6.95	11.115	1	42.53	7	135.1	134.4	130.6	109.4	114.1	114.7	112.733	1	133.367	1	0.845289	0.000697881
Q9SLS1	NtH1	Histone H1 OS=Nicotiana tabacum OX=4097 GN=NtH1 PE=2 SV=1	0	47.15	29.0323	12	33	9	1	279	29.5	10.62	3.642	3	55.93	12	2666.5	2457.9	2056.4	1822.9	2684	3125	2543.97	1	2393.6	1	1.06282	0.739712
A0A1S3YD67	LOC107774917	glutamate--tRNA ligase, chloroplastic/mitochondrial-like isoform X2 OS=Nicotiana tabacum OX=4097 GN=LOC107774917 PE=3 SV=1	0	47.132	25.6591	10	18	2	1	569	63.4	8.03	1.154	9	28.78	10	399.2	454.1	451.4	508.3	462	482.4	484.233	1	434.9	1	1.11344	0.0917177
A0A1S3ZDZ0	LOC107785797	uncharacterized protein LOC107777085 OS=Nicotiana tabacum OX=4097 GN=LOC107785797 PE=4 SV=1	0	47.095	22.6027	5	19	5	1	292	31.3	6.14	2.728	0	50.5	5	449.9	468.2	466.7	403.6	359.1	332.6	365.1	1	461.6	1	0.790945	0.0109701
A0A1S3YAY2	LOC107774406	1-aminocyclopropane-1-carboxylate oxidase-like OS=Nicotiana tabacum OX=4097 GN=LOC107774406 PE=3 SV=1	0	47.088	22.1519	7	26	1	1	316	35.9	6.04	2.728	0	49.01	7	398.8	397.3	426.9	370.5	408.8	357.5	378.933	1	407.667	1	0.929518	0.188744
A0A1S4BXD1	LOC107812783	thioredoxin-like protein CDSP32, chloroplastic OS=Nicotiana tabacum OX=4097 GN=LOC107812783 PE=4 SV=1	0	47.084	29.4915	9	29	1	1	295	33.5	6.79	3.047	0	46.2	9	10.5	11.2	9.5	21.1	19.6	17.8	19.5	1	10.4	1	1.875	0.00106319
A0A1S4C3U3	LOC107814855	Tubulin beta chain OS=Nicotiana tabacum OX=4097 GN=LOC107814855 PE=3 SV=1	0	47.061	24.8322	9	19	2	1	447	50.3	4.89	2.775	0	37.05	9	13.7	15.7	15.8	16.4	17.7	20.7	18.2667	1	15.0667	1	1.21239	0.0912115
A0A1S3XS26	LOC107767887	Lactoylglutathione lyase OS=Nicotiana tabacum OX=4097 GN=LOC107767887 PE=3 SV=1	0	47.036	27.3038	9	23	8	1	293	32.8	5.63	4.109	1	43.95	9	1331.5	1224.2	1339.3	1499.3	1439.4	1635	1524.57	1	1298.33	1	1.17425	0.0301998
D2CNC6	SBT1.2A	Subtilase OS=Nicotiana tabacum OX=4097 GN=SBT1.2A PE=4 SV=1	0	47.021	16.0574	11	22	8	1	766	82.8	7.61	1.054	3	42.29	11	1089.9	1015.7	1088	826.8	871.9	987.4	895.367	1	1064.53	1	0.841088	0.0345035
A0A1S3XXQ5	LOC107769978	60S ribosomal protein L8-like OS=Nicotiana tabacum OX=4097 GN=LOC107769978 PE=4 SV=1	0	47.015	44.6154	12	22	4	1	260	28.1	10.67	2.631	0	45.76	12	234.2	208.6	201.7	165.3	226.9	299.7	230.633	1	214.833	1	1.07355	0.713546
A0A1S4CRT5	LOC107821878	14-3-3 protein 9 OS=Nicotiana tabacum OX=4097 GN=LOC107821878 PE=3 SV=1	0	46.988	32.9502	9	31	1	1	261	29.5	4.87	3.217	3	67.47	9	525.1	504.4	556.2	501.7	493.7	538.8	511.4	1	528.567	1	0.967522	0.449176
A0A1S4CGB8	LOC107818508	Pyruvate kinase OS=Nicotiana tabacum OX=4097 GN=LOC107818508 PE=3 SV=1	0	46.969	27.6471	16	24	3	1	510	55.1	7.34	1.565	14	48.63	16	1843.8	1787.9	1827.3	1742.8	1872.2	2002.7	1872.57	1	1819.67	1	1.02907	0.529009
A0A1S3X706	LOC107761864	phosphoglucomutase, chloroplastic OS=Nicotiana tabacum OX=4097 GN=LOC107761864 PE=4 SV=1	0	46.933	24.9206	13	24	4	1	630	68.6	5.73	1.26	9	42.05	13	1891	2097.2	1894.2	2152.8	1851.3	1503.5	1835.87	1	1960.8	1	0.936285	0.565329
A0A1S3X1E5	LOC107760137	Pyruvate dehydrogenase E1 component subunit alpha OS=Nicotiana tabacum OX=4097 GN=LOC107760137 PE=4 SV=1	0	46.85	23.7113	10	24	5	1	388	42.9	7.75	2.162	5	52.19	10	1318.5	1212.3	1225.6	1223.5	1189.5	1297.1	1236.7	1	1252.13	1	0.987674	0.754558
A0A1S4CHI1	LOC107819092	acetyl-CoA acetyltransferase, cytosolic 1-like OS=Nicotiana tabacum OX=4097 GN=LOC107819092 PE=3 SV=1	0	46.779	41.8317	9	15	2	1	404	41.2	6.57	1.894	0	34.26	9	56.8	47.9	49.4	52.2	50.1	55.9	52.7333	1	51.3667	1	1.02661	0.694095
A0A1S4A4Y0	LOC107793804	rhodanese-like domain-containing protein 4, chloroplastic OS=Nicotiana tabacum OX=4097 GN=LOC107793804 PE=4 SV=1	0	46.772	26.7735	11	25	3	1	437	46.1	5.01	2.433	7	46.48	11	1016.6	1024.2	1180.7	1086.8	1038.2	1007.9	1044.3	1	1073.83	1	0.972497	0.638578
A0A1S3Y1Z7	LOC107771320	Histone H2B OS=Nicotiana tabacum OX=4097 GN=LOC107771320 PE=3 SV=1	0	46.712	50.6757	8	51	1	1	148	16.3	10.1	10.548	1	96.34	8	896.5	801	781.3	781.7	1019.5	1697	1166.07	1	826.267	1	1.41125	0.286446
A0A1S3ZP91	LOC107788950	alanine aminotransferase 2-like OS=Nicotiana tabacum OX=4097 GN=LOC107788950 PE=4 SV=1	0	46.708	16.5138	7	19	4	1	545	59.7	6.84	1.352	0	38.38	7	187.5	184	186.1	178.7	178	163.5	173.4	1	185.867	1	0.932927	0.0693171
A0A1S3ZGF1	LOC107786562	Eukaryotic translation initiation factor 3 subunit I OS=Nicotiana tabacum OX=4097 GN=LOC107786562 PE=3 SV=1	0	46.675	41.1043	10	17	1	1	326	35.9	8.25	1.807	8	42.93	10	606.2	622.7	668.5	716.6	679.3	731	708.967	1	632.467	1	1.12095	0.0340538
A0A1S4AD65	LOC107796312	Glutamyl-tRNA(Gln) amidotransferase subunit B, chloroplastic/mitochondrial OS=Nicotiana tabacum OX=4097 GN=LOC107796312 PE=3 SV=1	0	46.66	19.8905	10	16	5	1	548	60.7	7.59	0.986	5	34.88	10	655.7	716.6	711.1	696.6	651.4	568.7	638.9	1	694.467	1	0.919987	0.258259
A0A1S4ANY9	LOC107799818	cell division protein FtsZ homolog 2-1, chloroplastic-like OS=Nicotiana tabacum OX=4097 GN=LOC107799818 PE=3 SV=1	0	46.559	34.3096	11	16	5	1	478	50.3	6.21	1.626	6	38.04	11	370.7	413.5	410.4	441.2	430.5	405.1	425.6	1	398.2	1	1.06881	0.191436
A0A0C4FSU4	BADH2	BADH2 protein OS=Nicotiana tabacum OX=4097 GN=BADH2 PE=2 SV=1	0	46.554	25.9921	8	22	7	1	504	55.6	5.53	1.61	1	43.23	8	612.2	565.7	585.2	638.6	614.9	544.3	599.267	1	587.7	1	1.01968	0.731001
A0A1S3ZHH0	LOC107786772	psbP-like protein 1, chloroplastic OS=Nicotiana tabacum OX=4097 GN=LOC107786772 PE=4 SV=1	0	46.521	37.8151	10	29	1	1	238	26.7	8.37	12.111	0	32.58	10	7.6	10	14	14	10	8	10.6667	1	10.5333	1	1.01266	0.961084
A0A1S3Z1X1	LOC107781865	probable ribose-5-phosphate isomerase 3, chloroplastic OS=Nicotiana tabacum OX=4097 GN=LOC107781865 PE=3 SV=1	0	46.514	24.8252	7	24	1	1	286	30.3	6.25	3.489	0	37.83	7	24.5	35.6	33.9	30.5	32.2	24.2	28.9667	1	31.3333	1	0.924468	0.605111
A0A1S4BIX4	LOC107808769	Obg-like ATPase 1 OS=Nicotiana tabacum OX=4097 GN=LOC107808769 PE=3 SV=1	0	46.434	32.5359	10	15	2	1	418	45.7	6.23	1.352	0	33.65	10	105	120.6	104.2	119	108.3	101.8	109.7	1	109.933	1	0.997878	0.976111
A0A1S4BML9	LOC107809645	proline--tRNA ligase, cytoplasmic-like OS=Nicotiana tabacum OX=4097 GN=LOC107809645 PE=3 SV=1	0	46.426	20.6963	9	15	4	1	517	58.8	7.06	1.482	5	24.8	9	691.9	635	593.2	473.4	554.8	666.7	564.967	1	640.033	1	0.882714	0.298714
A0A1S3XXF4	LOC107769805	probable glutamyl endopeptidase, chloroplastic isoform X1 OS=Nicotiana tabacum OX=4097 GN=LOC107769805 PE=4 SV=1	0	46.412	14.7541	11	19	1	1	976	108.8	6.68	0.575	0	38.13	11	71.2	72.9	77.1	84.1	70.5	87.1	80.5667	1	73.7333	1	1.09268	0.2744
A0A1S3YTZ2	LOC107779760	Ketol-acid reductoisomerase OS=Nicotiana tabacum OX=4097 GN=LOC107779760 PE=3 SV=1	0	46.39	15.9322	10	25	3	1	590	63.3	6.8	1.865	0	42.21	10	425.6	435	440.7	466.6	489.9	554	503.5	1	433.767	1	1.16076	0.0580906
A0A1S4CSA5	LOC107821979	ATP synthase delta chain, chloroplastic-like OS=Nicotiana tabacum OX=4097 GN=LOC107821979 PE=3 SV=1	0	46.344	47.5806	8	24	1	1	248	26.8	8.97	3.467	0	42.71	8	63.1	76.6	77.3	95.1	75.7	54.8	75.2	1	72.3333	1	1.03963	0.830129
A0A1S4B4Z9	LOC107804465	Histone H2B OS=Nicotiana tabacum OX=4097 GN=LOC107804465 PE=3 SV=1	0	46.326	51.0204	8	50	2	1	147	16.1	10.08	9	0	100.32	8	136.1	172	115.1	104.4	127.6	223.6	151.867	1	141.067	1	1.07656	0.800954
A0A1S3YW39	LOC107780338	soluble inorganic pyrophosphatase 6, chloroplastic-like OS=Nicotiana tabacum OX=4097 GN=LOC107780338 PE=4 SV=1	0	46.309	31.1644	8	30	6	1	292	32.5	6.43	4.926	0	60.51	8	747.7	723.1	795.6	896.7	759.5	714	790.067	1	755.467	1	1.0458	0.588423
A0A1S4DNT1	LOC107831796	Eukaryotic translation initiation factor 3 subunit I OS=Nicotiana tabacum OX=4097 GN=LOC107831796 PE=3 SV=1	0	46.285	42.0245	10	17	1	1	326	35.9	8.25	1.807	0	40.64	10	16.4	22.7	26.3	23.9	21.9	20.9	22.2333	1	21.8	1	1.01988	0.893002
Q95DV5	ftsZ	FtsZ-like protein OS=Nicotiana tabacum OX=4097 GN=ftsZ PE=2 SV=1	0	46.251	35.4701	11	15	5	1	468	49.1	5.69	2.03	0	34.7	11	181.4	208.2	203.8	231.6	205.5	216.5	217.867	1	197.8	1	1.10145	0.148458
A0A1S4C596	LOC107815326	ERBB-3 BINDING PROTEIN 1 OS=Nicotiana tabacum OX=4097 GN=LOC107815326 PE=4 SV=1	0	46.145	29.7158	12	27	7	1	387	42.7	6.7	2.562	5	48.12	12	1172.4	1151.7	1225.7	1297.7	1217.6	1412.8	1309.37	1	1183.27	1	1.10657	0.106693
A0A1S4C1Z5	LOC107814290	probable mitochondrial-processing peptidase subunit beta, mitochondrial isoform X1 OS=Nicotiana tabacum OX=4097 GN=LOC107814290 PE=3 SV=1	0	46.108	31.6384	13	22	3	1	531	59.5	6.65	1.154	8	48.72	13	972.7	927.3	996.6	968.9	925.2	951.9	948.667	1	965.533	1	0.982531	0.520531
A0A1S3Z6X4	LOC107783652	ubiquitin receptor RAD23c-like OS=Nicotiana tabacum OX=4097 GN=LOC107783652 PE=4 SV=1	0	46.087	31.3351	8	18	2	1	367	39	4.79	5.494	5	45.36	8	889.1	872.3	921.9	906.5	895.8	1011.3	937.867	1	894.433	1	1.04856	0.334545
A0A139ZSG9	LOC107779182	6-phosphogluconate dehydrogenase, decarboxylating OS=Nicotiana tabacum OX=4097 GN=LOC107779182 PE=2 SV=1	0	46.021	21.0744	8	20	1	1	484	53.3	5.94	1.006	1	46.41	8	173.5	176.8	176.6	146.3	154.1	147.5	149.3	1	175.633	1	0.850066	0.000575677
A0A1S3X434	LOC107761040	50S ribosomal protein L5, chloroplastic OS=Nicotiana tabacum OX=4097 GN=LOC107761040 PE=3 SV=1	0	45.998	44.9438	10	28	10	1	267	29.4	9.96	4.337	0	50.42	10	1081.9	1193.6	1162.5	1288.5	1210.5	1236	1245	1	1146	1	1.08639	0.0705724
A0A1S3YAU9	LOC107774251	Chlorophyll a-b binding protein, chloroplastic OS=Nicotiana tabacum OX=4097 GN=LOC107774251 PE=3 SV=1	0	45.838	24.6479	8	30	1	1	284	31	6.14	6.743	0	58.56	8	527.2	528.3	460.9	391.7	408.2	352.2	384.033	1	505.467	1	0.75976	0.0119815
A0A1S4BCV5	LOC107806960	superoxide dismutase [Cu-Zn], chloroplastic OS=Nicotiana tabacum OX=4097 GN=LOC107806960 PE=4 SV=1	0	45.825	42.2727	5	39	5	1	220	22.5	6.44	9	0	82.88	5	1025.9	1134	1238.2	1294.4	1023.7	925.6	1081.23	1	1132.7	1	0.954563	0.704221
A0A1S3YFP1	LOC107775757	3-oxoacyl-[acyl-carrier-protein] synthase OS=Nicotiana tabacum OX=4097 GN=LOC107775757 PE=3 SV=1	0	45.718	19.0578	8	16	6	1	467	49.8	7.96	2.675	2	30.22	8	482.9	543.5	503	576.1	559.6	520.7	552.133	1	509.8	1	1.08304	0.155588
A0A1S4APQ9	LOC107800119	Beta-galactosidase OS=Nicotiana tabacum OX=4097 GN=LOC107800119 PE=3 SV=1	0	45.697	11.2864	7	20	1	1	824	90.6	7.84	0.853	0	31.42	7	67.6	56.8	65.8	60.7	61.9	86.2	69.6	1	63.4	1	1.09779	0.526757
A0A1S3YH29	LOC107776048	plasma membrane-associated cation-binding protein 1-like OS=Nicotiana tabacum OX=4097 GN=LOC107776048 PE=4 SV=1	0	45.689	39.0244	9	24	1	1	205	22.1	4.91	4.337	0	57.76	9	199.4	188.9	247.9	298	237.8	317.7	284.5	1	212.067	1	1.34156	0.0740261
A0A1S4AWD0	LOC107802008	thylakoid lumenal protein TL20.3, chloroplastic-like OS=Nicotiana tabacum OX=4097 GN=LOC107802008 PE=4 SV=1	0	45.614	29.8507	8	18	8	1	268	28.5	7.15	4.012	0	31.98	8	960.8	988.6	967	1024.4	913.6	822.1	920.033	1	972.133	1	0.946407	0.427742
A0A1S4CDB0	LOC107817777	TOM1-like protein 2 OS=Nicotiana tabacum OX=4097 GN=LOC107817777 PE=4 SV=1	0	45.613	30.1266	11	15	2	1	395	43.9	4.91	1.738	0	34.81	11	135.6	131.8	139.7	123.5	142.6	182.5	149.533	1	135.7	1	1.10194	0.474185
A0A1S4BBB5	LOC107806565	putative UDP-rhamnose:rhamnosyltransferase 1 OS=Nicotiana tabacum OX=4097 GN=LOC107806565 PE=4 SV=1	0	45.517	20.1681	9	20	9	1	476	52.7	6.73	1.929	0	51.79	9	945.5	1036.6	1036.4	1471	1375.6	1444.7	1430.43	1	1006.17	1	1.42167	0.000520096
A0A1S4CMF2	LOC107820359	rhodanese-like domain-containing protein 4, chloroplastic OS=Nicotiana tabacum OX=4097 GN=LOC107820359 PE=4 SV=1	0	45.462	26.7735	11	22	3	1	437	46	5.05	2.162	0	43.15	11	22.4	18.7	21.9	23.4	21.3	23.3	22.6667	1	21	1	1.07937	0.283265
A0A1S4ATN8	LOC107801176	T-complex protein 1 subunit eta OS=Nicotiana tabacum OX=4097 GN=LOC107801176 PE=3 SV=1	0	45.459	21.1091	10	17	10	1	559	60.2	6.67	1.015	0	40.73	10	1017	1010.6	1072.5	1023.5	1076.7	1168	1089.4	1	1033.37	1	1.05422	0.295031
A0A1S4A868	LOC107794811	glutathione S-transferase OS=Nicotiana tabacum OX=4097 GN=LOC107794811 PE=3 SV=1	0	45.435	39.4366	8	20	8	1	213	23.9	6.54	6.499	0	31.48	8	966.7	962.5	938.9	992.8	1005	1006.3	1001.37	1	956.033	1	1.04742	0.00936286
Q8H6P9	ANK1	Ankyrin domain protein OS=Nicotiana tabacum OX=4097 GN=ANK1 PE=2 SV=1	0	45.435	36	8	24	6	1	350	37.3	4.53	3.217	2	52.45	8	685.9	726.2	769.7	794.1	758.3	711.8	754.733	1	727.267	1	1.03777	0.463962
A0A1S3X3V9	LOC107760899	heterogeneous nuclear ribonucleoprotein 1-like OS=Nicotiana tabacum OX=4097 GN=LOC107760899 PE=4 SV=1	0	45.237	18.6047	7	20	7	1	473	47.5	6.83	2.481	0	46.69	7	631.5	654.7	637	752.1	689	753.8	731.633	1	641.067	1	1.14127	0.0156603
A0A1S3YB66	LOC107774439	28 kDa ribonucleoprotein, chloroplastic-like OS=Nicotiana tabacum OX=4097 GN=LOC107774439 PE=4 SV=1	0	45.213	26.1168	5	21	5	1	291	32.4	4.86	3.437	0	41.29	5	927.7	1001.9	1068.6	1191.6	970.5	948.2	1036.77	1	999.4	1	1.03739	0.691971
A0A1S3Z1M3	LOC107782040	heme-binding protein 2-like OS=Nicotiana tabacum OX=4097 GN=LOC107782040 PE=4 SV=1	0	45.201	23.6052	6	28	6	1	233	26.2	7.33	3.833	0	58.41	6	1325.3	1353.9	1411.3	1599.8	1365.1	1275.3	1413.4	1	1363.5	1	1.0366	0.643936
A0A1S3ZEB9	LOC107785919	60S acidic ribosomal protein P0 OS=Nicotiana tabacum OX=4097 GN=LOC107785919 PE=3 SV=1	0	45.118	31.4642	7	18	3	1	321	34.2	5.16	3.467	3	36.17	7	634.1	679.3	685.5	868	757.3	817.3	814.2	1	666.3	1	1.22197	0.0145621
A0A1S3YLS8	LOC107777450	S-(hydroxymethyl)glutathione dehydrogenase OS=Nicotiana tabacum OX=4097 GN=LOC107777450 PE=3 SV=1	0	45.094	22.4274	7	28	1	1	379	40.7	6.95	3.642	0	46.8	7	170.5	179.1	191.4	189.4	166	156.4	170.6	1	180.333	1	0.946026	0.445912
A0A1S3YC29	LOC107774522	LOW QUALITY PROTEIN: protein transport protein SEC31 homolog B-like OS=Nicotiana tabacum OX=4097 GN=LOC107774522 PE=4 SV=1	0	45.067	11.7699	10	16	3	1	1130	122.3	5.36	0.715	7	31.49	10	507.9	494.8	446.8	428.9	482.5	468.1	459.833	1	483.167	1	0.951707	0.395256
A0A1S4CZY9	LOC107824474	mitochondrial outer membrane protein porin of 36 kDa-like OS=Nicotiana tabacum OX=4097 GN=LOC107824474 PE=4 SV=1	0	44.986	25	6	24	4	1	276	29.5	8.07	5.494	0	59.43	6	248.7	235.7	247.2	251.8	222.2	212.5	228.833	1	243.867	1	0.938354	0.295851
A0A1S3X1H5	LOC107760258	4-hydroxy-3-methylbut-2-enyl diphosphate reductase, chloroplastic-like OS=Nicotiana tabacum OX=4097 GN=LOC107760258 PE=3 SV=1	0	44.982	19.0889	9	21	1	1	461	51.7	5.82	1.233	8	43.43	9	975.7	1037.3	1039	1375.8	1296.4	1380.8	1351	1	1017.33	1	1.32798	0.00062988
A0A1S4BI32	LOC107808454	ACT domain-containing protein DS12, chloroplastic-like OS=Nicotiana tabacum OX=4097 GN=LOC107808454 PE=4 SV=1	0	44.901	36.9338	7	25	1	1	287	30.9	5.38	3.16	0	48.35	7	70.2	72.8	79.5	74.8	79.8	85.6	80.0667	1	74.1667	1	1.07955	0.230279
A0A1S3YQL8	LOC107778512	protein CHUP1, chloroplastic-like OS=Nicotiana tabacum OX=4097 GN=LOC107778512 PE=4 SV=1	0	44.863	13.4479	11	15	11	1	989	110.2	5.38	0.449	0	28.56	11	505.4	504.7	537	506.3	522.8	525.7	518.267	1	515.7	1	1.00498	0.844228
A0A1S3ZUC8	LOC107790570	rhodanese-like domain-containing protein 4, chloroplastic OS=Nicotiana tabacum OX=4097 GN=LOC107790570 PE=4 SV=1	0	44.817	20.79	9	17	5	1	481	51	5.39	2.29	3	31.24	9	479.2	504.5	511.2	506.4	527.5	466.4	500.1	1	498.3	1	1.00361	0.933915
Q6QND3	Pdx1-B	Putative pyridoxine biosynthesis protein isoform A OS=Nicotiana tabacum OX=4097 GN=Pdx1-B PE=3 SV=1	0	44.781	23.9482	8	18	7	1	309	33.1	6.32	2.675	1	43.43	8	1007.9	1083.5	1114.5	1397.3	1213.2	1011.8	1207.43	1	1068.63	1	1.12989	0.2966
A0A1S4C6T4	LOC107815679	Histone H2B OS=Nicotiana tabacum OX=4097 GN=LOC107815679 PE=3 SV=1	0	44.696	50	8	47	2	1	148	16.2	10.05	6.627	0	90.97	8	391.2	371.1	328	300.3	417.6	761.6	493.167	1	363.433	1	1.35697	0.405547
A0A1S3ZA01	LOC107784556	glutamate--tRNA ligase, chloroplastic/mitochondrial OS=Nicotiana tabacum OX=4097 GN=LOC107784556 PE=3 SV=1	0	44.691	22.1441	9	17	1	1	569	63.3	8.02	1.047	0	28.78	9	NA	NA	1.8	2.1	NA	2.6	2.35	0.666667	1.8	0.333333	1.30556	NA
A0A1S3ZZM7	LOC107792116	eukaryotic initiation factor 4A-6-like OS=Nicotiana tabacum OX=4097 GN=LOC107792116 PE=4 SV=1	0	44.658	36.8421	8	18	1	1	228	26.4	6.95	4.275	0	39.27	8	37.8	31.8	31.5	36.2	40.7	33.6	36.8333	1	33.7	1	1.09298	0.343285
A0A1S3XI75	LOC107765472	4-hydroxy-3-methylbut-2-enyl diphosphate reductase, chloroplastic-like OS=Nicotiana tabacum OX=4097 GN=LOC107765472 PE=3 SV=1	0	44.608	19.0889	9	21	1	1	461	51.8	5.82	1.233	0	40.64	9	61.3	70.1	73.8	89.3	73.4	87.9	83.5333	1	68.4	1	1.22125	0.0739127
A0A1S4B2V1	LOC107803841	Peroxidase OS=Nicotiana tabacum OX=4097 GN=LOC107803841 PE=3 SV=1	0	44.59	27.8788	9	22	2	1	330	35.6	8.12	3.365	0	52.67	9	NA	NA	NA	NA	NA	NA	NA	0	NA	0	NA	NA
A0A1S4A353	LOC107793255	transaldolase-like OS=Nicotiana tabacum OX=4097 GN=LOC107793255 PE=4 SV=1	0	44.572	22.4181	9	22	2	1	397	43.7	7.01	2.282	6	34.19	9	1329.6	1419.5	1420.2	1610.9	1487.9	1653.5	1584.1	1	1389.77	1	1.13983	0.0286314
A0A1S3Z550	LOC107783074	transcription factor Pur-alpha 1-like isoform X2 OS=Nicotiana tabacum OX=4097 GN=LOC107783074 PE=4 SV=1	0	44.517	45.4861	12	15	1	1	288	31.6	5.57	3.062	0	29.01	12	NA	NA	NA	NA	NA	NA	NA	0	NA	0	NA	NA
A0A1S3ZYT7	LOC107791841	S-(hydroxymethyl)glutathione dehydrogenase OS=Nicotiana tabacum OX=4097 GN=LOC107791841 PE=3 SV=1	0	44.505	26.6491	9	30	3	1	379	40.7	7.34	3.642	6	49.41	9	968	906.5	913.2	902.3	934.6	984.4	940.433	1	929.233	1	1.01205	0.734669
A0A1S4DIN0	LOC107830263	Superoxide dismutase OS=Nicotiana tabacum OX=4097 GN=LOC107830263 PE=3 SV=1	0	44.492	32.8947	6	14	1	1	228	25.5	8.79	3.281	0	19.77	6	97.1	68.9	66.1	64.5	69.4	64.7	66.2	1	77.3667	1	0.855666	0.327888
A0A1S4AR48	LOC107800412	probable aspartyl aminopeptidase OS=Nicotiana tabacum OX=4097 GN=LOC107800412 PE=3 SV=1	0	44.462	25.4697	10	17	3	1	479	52.5	6.96	1.198	6	41.74	10	680.6	655.3	621.2	597.7	621.1	670.9	629.9	1	652.367	1	0.965561	0.461403
A0A1S3YDV6	LOC107775146	Ketol-acid reductoisomerase OS=Nicotiana tabacum OX=4097 GN=LOC107775146 PE=3 SV=1	0	44.404	17.9181	10	25	1	1	586	63.3	6.99	1.783	0	43.77	10	44.3	49.1	48.5	64.4	55.1	66	61.8333	1	47.3	1	1.30726	0.0174187
A0A1S4AHW5	LOC107797795	ATP synthase delta chain, chloroplastic OS=Nicotiana tabacum OX=4097 GN=LOC107797795 PE=3 SV=1	0	44.336	47.5806	8	25	1	1	248	26.8	8.98	3.467	7	43.85	8	1004.2	1222.4	1007.6	1192	1135	985.1	1104.03	1	1078.07	1	1.02409	0.798032
A0A1S3Y3A2	LOC107771688	eukaryotic translation initiation factor-like OS=Nicotiana tabacum OX=4097 GN=LOC107771688 PE=4 SV=1	0	44.265	18.4852	14	20	2	1	779	85.2	8.25	0.861	7	27.12	14	724.8	730.6	735.7	729.7	799.5	786.9	772.033	1	730.367	1	1.05705	0.127338
A0A1S4B235	LOC107803735	Elongation factor Tu OS=Nicotiana tabacum OX=4097 GN=LOC107803735 PE=3 SV=1	0	44.253	37.6682	12	19	3	1	446	49	6.92	1.482	0	37.97	12	15.3	14.6	17.7	20.8	22.4	20.2	21.1333	1	15.8667	1	1.33193	0.010049
A0A1S3Z1R6	LOC107782074	dihydroxy-acid dehydratase, chloroplastic-like OS=Nicotiana tabacum OX=4097 GN=LOC107782074 PE=3 SV=1	0	44.206	17.2358	8	16	8	1	615	66.3	6.84	1.195	0	29.13	8	976.2	1005.6	1036.8	1247.4	1223.9	1340.5	1270.6	1	1006.2	1	1.26277	0.00263269
A0A1S4CMU4	LOC107820579	abscisic stress-ripening protein 2-like OS=Nicotiana tabacum OX=4097 GN=LOC107820579 PE=4 SV=1	0	44.198	60.9091	7	19	1	1	110	12.4	6.95	15.681	4	61.29	7	890.3	642.8	602.3	624.7	507.4	442.5	524.867	1	711.8	1	0.737379	0.1485
Q5XMB8	AACT1	Cytosolic acetoacetyl-coenzyme A thiolase OS=Nicotiana tabacum OX=4097 GN=AACT1 PE=2 SV=1	0	44.19	41.0891	9	15	2	1	404	41.2	6.89	2.162	7	31.47	9	264	265.9	286.1	290.9	271.6	273.6	278.7	1	272	1	1.02463	0.513529
A0A1S3ZPC2	LOC107788890	serine--tRNA ligase-like OS=Nicotiana tabacum OX=4097 GN=LOC107788890 PE=4 SV=1	0	44.142	23.0425	12	19	12	1	447	51.1	7.03	1.482	0	32.09	12	1213	1173.4	1182.1	1301.3	1272	1454.1	1342.47	1	1189.5	1	1.1286	0.0569684
A0A1S3YEC7	LOC107775390	Pyrophosphate--fructose 6-phosphate 1-phosphotransferase subunit beta OS=Nicotiana tabacum OX=4097 GN=LOC107775390 PE=3 SV=1	0	44.142	21.6169	9	18	1	1	569	61.9	6.42	1.336	7	40.99	9	701.6	658.5	638.9	611.3	699.8	748.4	686.5	1	666.333	1	1.03027	0.67187
A0A1S4BKR7	LOC107809379	Protein disulfide-isomerase OS=Nicotiana tabacum OX=4097 GN=LOC107809379 PE=3 SV=1	0	44.092	19.6078	9	22	5	1	510	57	5.12	1.113	0	47.97	9	549.1	500	538.4	551.6	520.1	595.4	555.7	1	529.167	1	1.05014	0.372342
A0A1S4DFI4	LOC107829071	40S ribosomal protein S15-like OS=Nicotiana tabacum OX=4097 GN=LOC107829071 PE=3 SV=1	0	43.988	33.5526	5	26	5	1	152	17.2	10.36	9	0	60.97	5	1590.7	1652.8	1516.9	1553.8	1531	1868.4	1651.07	1	1586.8	1	1.0405	0.608285
A0A1S3YU94	LOC107779725	Phospholipase D OS=Nicotiana tabacum OX=4097 GN=LOC107779725 PE=3 SV=1	0	43.927	20.0495	12	17	1	1	808	92	5.64	0.701	0	30.21	12	25	22.9	20.9	15.9	18.1	18	17.3333	1	22.9333	1	0.755814	0.0155251
A0A1S3ZPJ9	LOC107788946	leucine--tRNA ligase, cytoplasmic-like OS=Nicotiana tabacum OX=4097 GN=LOC107788946 PE=3 SV=1	0	43.919	16.0185	13	17	7	1	1080	122.8	6.29	0.499	4	20.57	13	458.7	482.8	421.4	396.3	468.1	469	444.467	1	454.3	1	0.978355	0.7594
A0A1S4D047	LOC107824404	Histone H2B OS=Nicotiana tabacum OX=4097 GN=LOC107824404 PE=3 SV=1	0	43.86	44.586	8	47	2	1	157	16.9	10.1	6.627	7	91.88	8	4474.7	4016.5	3680.2	3771.2	5117.7	9628.4	6172.43	1	4057.13	1	1.52138	0.301845
A0A075EYQ1	chMDH	Chloroplast malate dehydrogenase OS=Nicotiana tabacum OX=4097 GN=chMDH PE=2 SV=1	0	43.763	22.0455	10	25	1	1	440	48.2	6.77	2.047	0	39.81	10	58	55.2	68.7	66.3	63	58.7	62.6667	1	60.6333	1	1.03353	0.685422
A0A1S4A5F9	LOC107793912	transcription factor Pur-alpha 1-like isoform X2 OS=Nicotiana tabacum OX=4097 GN=LOC107793912 PE=4 SV=1	0	43.738	45.1724	12	15	1	1	290	31.7	5.57	3.062	7	26.22	12	546.6	513.4	554.2	556.4	543.5	577.3	559.067	1	538.067	1	1.03903	0.257945
A0A1S4BA51	LOC107806139	Eukaryotic translation initiation factor 3 subunit B OS=Nicotiana tabacum OX=4097 GN=LOC107806139 PE=3 SV=1	0	43.703	19.2308	10	15	10	1	676	78.1	5.11	1.336	0	24.11	10	242.6	239.3	232.7	229.5	247.3	284.4	253.733	1	238.2	1	1.06521	0.398006
A0A1S4D251	LOC107825140	ribosome-recycling factor, chloroplastic-like OS=Nicotiana tabacum OX=4097 GN=LOC107825140 PE=3 SV=1	0	43.689	32.4528	8	26	1	1	265	29.7	9.47	2.29	0	67.64	8	64.9	85	97.8	92.8	77.1	76.2	82.0333	1	82.5667	1	0.993541	0.963613
A0A1S3WYA8	LOC107759119	20 kDa chaperonin, chloroplastic-like OS=Nicotiana tabacum OX=4097 GN=LOC107759119 PE=3 SV=1	0	43.648	40.0794	7	15	2	1	252	26.4	8.18	1.873	5	33.22	7	376.8	464.4	446.8	636.3	499	509.8	548.367	1	429.333	1	1.27725	0.0821593
A0A1S3Y2J0	LOC107771362	villin-4-like OS=Nicotiana tabacum OX=4097 GN=LOC107771362 PE=4 SV=1	0	43.614	13.8746	14	20	1	1	973	108.9	6.42	0.585	9	35.38	14	1304.1	1250	1264.8	1024.2	1091.5	1056.4	1057.37	1	1272.97	1	0.830632	0.00103465
A0A1S3YUZ1	LOC107780108	Pyrophosphate--fructose 6-phosphate 1-phosphotransferase subunit beta OS=Nicotiana tabacum OX=4097 GN=LOC107780108 PE=3 SV=1	0	43.611	21.6169	9	18	1	1	569	61.8	6.54	1.336	0	40.99	9	1.7	1.8	2.7	2.1	2.2	2.4	2.23333	1	2.06667	1	1.08065	0.640063
A0A1S3Z8M2	LOC107784172	glutamate--cysteine ligase, chloroplastic-like OS=Nicotiana tabacum OX=4097 GN=LOC107784172 PE=4 SV=1	0	43.586	18.5824	9	18	1	1	522	59.1	6.99	1.322	0	35.25	9	17.4	25.6	20.8	18.5	18.6	18.5	18.5333	1	21.2667	1	0.871473	0.314582
A0A1S4BS40	LOC107811239	LL-diaminopimelate aminotransferase, chloroplastic-like OS=Nicotiana tabacum OX=4097 GN=LOC107811239 PE=3 SV=1	0	43.57	27.3913	8	18	8	1	460	50.1	8.12	1.246	0	37.2	8	369.5	383	420.8	428.1	417.6	451.1	432.267	1	391.1	1	1.10526	0.0872591
A0A1S4B826	LOC107805482	26S proteasome non-ATPase regulatory subunit 11 homolog OS=Nicotiana tabacum OX=4097 GN=LOC107805482 PE=4 SV=1	0	43.561	26.0047	10	18	5	1	423	47.1	6.29	1.943	5	27.07	10	1366.5	1282.3	1284.7	1204	1337.8	1433.7	1325.17	1	1311.17	1	1.01068	0.85556
A0A1S4ABI5	LOC107795839	probable mitochondrial-processing peptidase subunit beta, mitochondrial OS=Nicotiana tabacum OX=4097 GN=LOC107795839 PE=3 SV=1	0	43.551	29.9435	12	20	2	1	531	59.6	6.6	1.075	0	43.82	12	170.5	148.3	167.6	173	159	152.5	161.5	1	162.133	1	0.996094	0.948567
A0A1S4D9K0	LOC107827422	Acetyltransferase component of pyruvate dehydrogenase complex OS=Nicotiana tabacum OX=4097 GN=LOC107827422 PE=3 SV=1	0	43.416	24.4604	12	23	5	1	556	59.9	7.94	1.387	6	38.16	12	1613.5	1526	1536.6	1485.6	1544.2	1616.4	1548.73	1	1558.7	1	0.993606	0.841795
A0A1S3YHI6	LOC107776224	GATA type zinc finger protein asd-4-like OS=Nicotiana tabacum OX=4097 GN=LOC107776224 PE=4 SV=1	0	43.308	39.3365	7	32	3	1	211	21.6	4.65	5.31	3	75.75	7	872.6	908.7	910.6	1034.3	1003.7	1006.9	1014.97	1	897.3	1	1.13113	0.00170361
A0A1S4D206	LOC107825155	Annexin OS=Nicotiana tabacum OX=4097 GN=LOC107825155 PE=3 SV=1	0	43.302	27.0701	9	28	9	1	314	35.9	5.39	1.512	0	47.55	9	1519.5	1253.4	1232.7	1203	1312.6	1403.3	1306.3	1	1335.2	1	0.978355	0.804003
A0A1S3YGR9	LOC107775935	Malate dehydrogenase OS=Nicotiana tabacum OX=4097 GN=LOC107775935 PE=3 SV=1	0	43.102	27.6536	6	26	1	1	358	37.7	7.94	1.61	0	56.55	6	NA	2.5	1.4	2.3	2.1	1.8	2.06667	1	1.95	0.666667	1.05983	0.81254
A0A1S3XHL4	LOC107765234	thylakoid lumenal 15 kDa protein 1, chloroplastic-like OS=Nicotiana tabacum OX=4097 GN=LOC107765234 PE=4 SV=1	0	43.081	40.0901	6	14	1	1	222	23.3	5.67	1.818	0	44.93	6	2.4	1.8	1.8	1.7	4	3.8	3.16667	1	2	1	1.58333	0.200654
A0A1S3YPS5	LOC107778381	Histone H2B OS=Nicotiana tabacum OX=4097 GN=LOC107778381 PE=3 SV=1	0	43.073	45.2055	7	47	1	1	146	16	10.11	6.627	0	92.84	7	451.2	390	387.6	370.9	515.8	1024.7	637.133	1	409.6	1	1.5555	0.317373
O22402	GDI	Guanosine nucleotide diphosphate dissociation inhibitor OS=Nicotiana tabacum OX=4097 GN=GDI PE=2 SV=1	0	43.065	26.8018	9	22	3	1	444	49.7	5.67	1.738	6	38.92	9	626.6	590.6	581.4	566	570.8	627.7	588.167	1	599.533	1	0.981041	0.662296
A0A1S3ZTX1	LOC107790449	Superoxide dismutase [Cu-Zn] OS=Nicotiana tabacum OX=4097 GN=LOC107790449 PE=3 SV=1	0	43.033	36.8421	4	26	3	1	152	15.2	5.87	36.276	0	63.86	4	569.5	583.4	634.6	658.7	570.7	653.6	627.667	1	595.833	1	1.05343	0.41106
A0A1S4B5I7	LOC107804694	DNA-binding protein SMUBP-2-like OS=Nicotiana tabacum OX=4097 GN=LOC107804694 PE=4 SV=1	0	42.922	16.8024	14	17	5	1	982	107.9	7.75	0.693	9	31.4	14	761.7	774.4	715.4	639.3	614	613	622.1	1	750.5	1	0.828914	0.00296283
A0A1S4CD37	LOC107817670	staphylococcal nuclease domain-containing protein 1-like OS=Nicotiana tabacum OX=4097 GN=LOC107817670 PE=4 SV=1	0	42.871	26.8229	8	14	2	1	384	42.2	5.22	1.873	0	32.31	8	164.2	146	146.7	169.9	183.2	220.1	191.067	1	152.3	1	1.25454	0.0743584
A0A1S3ZJG0	LOC107787488	protein TIC110, chloroplastic-like OS=Nicotiana tabacum OX=4097 GN=LOC107787488 PE=4 SV=1	0	42.86	23.1518	11	18	1	1	514	57.5	5.35	1.154	0	42.22	11	21.3	17.6	17.4	16.7	18.9	19.1	18.2333	1	18.7667	1	0.971581	0.737283
A0A1S3XNP1	LOC107766892	polyubiquitin 11-like OS=Nicotiana tabacum OX=4097 GN=LOC107766892 PE=4 SV=1	0	42.851	45.3125	6	75	1	1	192	21.7	7.91	1.754	5	151.06	6	3225.1	3126.5	3168.4	3295.8	3381.7	3575.4	3417.63	1	3173.33	1	1.07699	0.0491884
A0A1S4DCB8	LOC107828218	Elongation factor Ts, mitochondrial OS=Nicotiana tabacum OX=4097 GN=LOC107828218 PE=3 SV=1	0	42.693	31.0769	11	16	2	1	325	36.2	5.78	2.162	0	21.39	11	144.1	165.1	170.1	194.8	176.5	140.1	170.467	1	159.767	1	1.06697	0.583024
A0A1S4CH99	LOC107818999	fructokinase-2 OS=Nicotiana tabacum OX=4097 GN=LOC107818999 PE=3 SV=1	0	42.636	31.4985	8	12	7	1	327	34.8	5.44	1.555	0	29.12	8	234	229.2	234.6	272.1	256.4	289.4	272.633	1	232.6	1	1.17211	0.0144372
A0A1S4C0B3	LOC107813801	Tubulin beta chain OS=Nicotiana tabacum OX=4097 GN=LOC107813801 PE=3 SV=1	0	42.506	24.3243	9	18	1	1	444	49.8	4.89	2.455	2	34.68	9	48.5	47.9	43.3	44.7	57	55.4	52.3667	1	46.5667	1	1.12455	0.23905
A0A1S3ZX72	LOC107791365	haloacid dehalogenase-like hydrolase domain-containing protein At3g48420 OS=Nicotiana tabacum OX=4097 GN=LOC107791365 PE=4 SV=1	0	42.496	18.9274	8	31	2	1	317	33.9	7.11	2.775	5	61.06	8	1425.8	1517.2	1681.8	1920.6	1659.8	1343.1	1641.17	1	1541.6	1	1.06459	0.615295
A0A1S4AF86	LOC107796971	aldehyde dehydrogenase family 7 member B4-like OS=Nicotiana tabacum OX=4097 GN=LOC107796971 PE=3 SV=1	0	42.451	35.2362	15	21	1	1	508	54.6	5.85	1.783	11	47.66	15	1162.4	1112.7	1210.6	1070.5	1110.5	1067.4	1082.8	1	1161.9	1	0.931922	0.0659022
A0A1S3Z744	LOC107783791	probable protein disulfide-isomerase A6 OS=Nicotiana tabacum OX=4097 GN=LOC107783791 PE=3 SV=1	0	42.324	23.6769	7	18	7	1	359	39.6	5.87	1.11	0	39.21	7	540.3	493	523.2	608.1	573.6	722.7	634.8	1	518.833	1	1.22351	0.0696803
A0A1S4AAI5	LOC107795468	V-type proton ATPase subunit a OS=Nicotiana tabacum OX=4097 GN=LOC107795468 PE=3 SV=1	0	42.294	14.2857	10	15	3	1	819	92.5	6.04	0.653	7	36.74	10	834.6	773	683.5	507.1	647.6	626.2	593.633	1	763.7	1	0.777312	0.0515625
A0A1S3X7C1	LOC107761991	Polyadenylate-binding protein OS=Nicotiana tabacum OX=4097 GN=LOC107761991 PE=3 SV=1	0	42.265	13.7879	8	18	5	1	660	72.1	7.47	0.855	3	34.82	8	737.7	801.3	666	753.3	723.5	843.6	773.467	1	735	1	1.05234	0.509717
A0A1S3XXX9	LOC107769814	heat shock protein 90-6, mitochondrial-like OS=Nicotiana tabacum OX=4097 GN=LOC107769814 PE=3 SV=1	0	42.253	13.9064	10	20	1	1	791	89.9	5.44	0.585	6	39.91	10	477.8	486.7	454.7	445.8	492.9	527.8	488.833	1	473.067	1	1.03333	0.571301
A0A1S4C6Q7	LOC107815705	Proteasome subunit alpha type OS=Nicotiana tabacum OX=4097 GN=LOC107815705 PE=3 SV=1	0	42.207	39.8374	9	21	9	1	246	27.3	6.32	2.728	0	46.66	9	1104.4	981.6	1030.5	1138.3	1074.8	1233.2	1148.77	1	1038.83	1	1.10582	0.132134
A0A1S4D8V1	LOC107827218	Importin subunit alpha OS=Nicotiana tabacum OX=4097 GN=LOC107827218 PE=3 SV=1	0	42.12	20	9	16	5	1	565	62.8	5.82	1.254	3	45.36	9	758.6	709.5	725.5	635.7	672	620.9	642.867	1	731.2	1	0.879194	0.013546
A0A1S3YI24	LOC107776320	uncharacterized protein LOC107776320 OS=Nicotiana tabacum OX=4097 GN=LOC107776320 PE=4 SV=1	0	42.119	31.7507	10	19	1	1	337	36.2	8.35	2.899	7	41.24	10	565.9	578.3	667.2	463.3	487.2	450.6	467.033	1	603.8	1	0.77349	0.0153046
A0A1S4A9E7	LOC107795195	thylakoid lumenal 29 kDa protein, chloroplastic OS=Nicotiana tabacum OX=4097 GN=LOC107795195 PE=3 SV=1	0	42.114	25.4335	9	30	3	1	346	37.9	7.65	2.775	5	46.76	9	1687.9	1769.4	1900.1	1724.1	1505.3	1462.4	1563.93	1	1785.8	1	0.875761	0.0950617
A0A1S4CB27	LOC107817076	Coatomer subunit delta OS=Nicotiana tabacum OX=4097 GN=LOC107817076 PE=3 SV=1	0	42.096	27.1579	10	15	5	1	475	52.8	6.16	1.154	0	36.6	10	261.3	252.5	219.7	249.6	237	262.9	249.833	1	244.5	1	1.02181	0.735126
A0A1S3Y388	LOC107771678	Nucleoside diphosphate kinase OS=Nicotiana tabacum OX=4097 GN=LOC107771678 PE=3 SV=1	0	42.087	47.2973	7	29	7	1	148	16.2	6.8	11.328	0	58.41	7	2350.1	2266.4	2351	2355	2305.4	2267	2309.13	1	2322.5	1	0.994245	0.742064
A0A1S4C8K6	LOC107816273	aldehyde dehydrogenase family 7 member B4-like isoform X1 OS=Nicotiana tabacum OX=4097 GN=LOC107816273 PE=3 SV=1	0	42.075	35.2362	15	21	1	1	508	54.6	6.05	1.707	0	47.9	15	104.1	96.9	101.6	95.8	101	100.6	99.1333	1	100.867	1	0.982816	0.554678
A0A1S4D4A7	LOC107825795	DEAD-box ATP-dependent RNA helicase 38-like OS=Nicotiana tabacum OX=4097 GN=LOC107825795 PE=4 SV=1	0	42.07	28.9157	10	14	3	1	498	55.2	5.86	0.914	5	27.55	10	212.7	213.4	221	203	201.1	232.6	212.233	1	215.7	1	0.983928	0.758699
A0A1S4BXI2	LOC107812833	Lysine--tRNA ligase OS=Nicotiana tabacum OX=4097 GN=LOC107812833 PE=3 SV=1	0	42.035	18.8198	12	21	1	1	627	70.8	6.47	0.954	0	38.98	12	169.9	183.8	162.5	154	186	194.7	178.233	1	172.067	1	1.03584	0.679391
A0A1S3XHG5	LOC107765227	Adenylyl cyclase-associated protein OS=Nicotiana tabacum OX=4097 GN=LOC107765227 PE=3 SV=1	0	42.004	32.2785	13	20	2	1	474	51	6.98	1.801	0	41.21	13	18.4	19.6	21.2	16	18.4	23.9	19.4333	1	19.7333	1	0.984797	0.909368
A0A097BTX9	LOC107790364	Mitochondrial carnitine/acylcarnitine carrier-like protein-like isoform 1 OS=Nicotiana tabacum OX=4097 GN=LOC107790364 PE=2 SV=1	0	41.936	30.9764	9	22	9	1	297	30.6	9.13	3.217	0	33.93	9	1364.1	1335.9	1307.6	1199.5	1273.7	1194.5	1222.57	1	1335.87	1	0.915186	0.0202647
A0A1S4CAZ6	LOC107817052	Dihydrolipoamide acetyltransferase component of pyruvate dehydrogenase complex OS=Nicotiana tabacum OX=4097 GN=LOC107817052 PE=3 SV=1	0	41.907	18.507	10	17	2	1	643	68.9	5.95	0.758	0	32.76	10	117.7	120	122.6	116.5	129	112.3	119.267	1	120.1	1	0.993061	0.880703
A0A1S3YPP7	LOC107778300	Histone H2B OS=Nicotiana tabacum OX=4097 GN=LOC107778300 PE=3 SV=1	0	41.896	46.8966	7	47	1	1	145	15.8	10.14	5.661	0	91.19	7	293.2	271.2	275.6	287.9	374	782.6	481.5	1	280	1	1.71964	0.257528
A0A1S4BG03	LOC107807876	proline--tRNA ligase, chloroplastic/mitochondrial-like OS=Nicotiana tabacum OX=4097 GN=LOC107807876 PE=3 SV=1	0	41.883	20.4044	9	15	1	1	544	61.1	7.62	0.917	0	30.1	9	NA	NA	NA	NA	NA	NA	NA	0	NA	0	NA	NA
A0A1S3ZLD2	LOC107787989	2-Cys peroxiredoxin BAS1, chloroplastic-like OS=Nicotiana tabacum OX=4097 GN=LOC107787989 PE=4 SV=1	0	41.768	35.4478	8	19	5	1	268	29.6	7.33	3.16	3	37.02	8	717.3	885.3	813	890.4	817.9	743.2	817.167	1	805.2	1	1.01486	0.86205
A0A1S3X0Z2	LOC107760084	thylakoid lumenal 17.4 kDa protein, chloroplastic-like OS=Nicotiana tabacum OX=4097 GN=LOC107760084 PE=4 SV=1	0	41.755	22.6891	5	27	5	1	238	25.8	7.21	2.728	0	60.57	5	1092	1147.4	1275.1	1281.6	1060.8	953.9	1098.77	1	1171.5	1	0.937914	0.546947
A0A1S4BTJ3	LOC107811723	NAD(P)H-quinone oxidoreductase subunit S, chloroplastic-like OS=Nicotiana tabacum OX=4097 GN=LOC107811723 PE=4 SV=1	0	41.713	30.8642	7	26	3	1	243	26.8	8.19	3.642	6	60.17	7	928.3	1007.1	1024.3	1030.6	873.7	815.4	906.567	1	986.567	1	0.918911	0.321247
A0A1S3Y7T8	LOC107773322	sorbitol dehydrogenase OS=Nicotiana tabacum OX=4097 GN=LOC107773322 PE=3 SV=1	0	41.678	18.1058	5	17	3	1	359	38.6	6.61	1.649	0	30.1	5	275.1	371.9	275.9	305.7	332.1	254.3	297.367	1	307.633	1	0.966627	0.807406
A0A1S3YC63	LOC107774716	aminoacylase-1-like OS=Nicotiana tabacum OX=4097 GN=LOC107774716 PE=4 SV=1	0	41.659	29.7539	9	13	9	1	447	50.5	6.73	1.062	0	30.87	9	513.4	488.4	497.5	488.7	513.8	570.4	524.3	1	499.767	1	1.04909	0.386128
A0A1S4C5X4	LOC107815524	oxygen-dependent coproporphyrinogen-III oxidase, chloroplastic OS=Nicotiana tabacum OX=4097 GN=LOC107815524 PE=4 SV=1	0	41.629	22.9219	8	18	4	1	397	44.9	7.5	1.913	0	41.29	8	462.7	632.1	531.1	724.7	666.3	569.8	653.6	1	541.967	1	1.20598	0.169953
A0A1S3XMU0	LOC107766888	oxygen-dependent coproporphyrinogen-III oxidase, chloroplastic-like OS=Nicotiana tabacum OX=4097 GN=LOC107766888 PE=4 SV=1	0	41.614	20.9068	8	15	4	1	397	44.8	7.23	1.712	4	35.95	8	859	983.6	1206.3	1215.4	1093.7	1083.2	1130.77	1	1016.3	1	1.11263	0.35715
A0A1S4BU79	LOC107811954	elongation factor 1-beta-like OS=Nicotiana tabacum OX=4097 GN=LOC107811954 PE=3 SV=1	0	41.608	34.0708	7	24	1	1	226	24.4	4.7	4.012	0	35.67	7	272.7	278.5	319	421	355.9	400	392.3	1	290.067	1	1.35245	0.0132136
Q8VXC9	tubA3	Tubulin alpha chain OS=Nicotiana tabacum OX=4097 GN=tubA3 PE=2 SV=1	0	41.554	20.8426	7	22	1	1	451	49.7	4.98	1.471	6	56.36	7	1049.2	981.8	906.6	1006.3	1143	1033.6	1060.97	1	979.2	1	1.0835	0.235777
A0A1S3ZEE9	LOC107785940	glutelin type-B 2-like OS=Nicotiana tabacum OX=4097 GN=LOC107785940 PE=4 SV=1	0	41.545	26.75	10	14	10	1	400	43.6	8.53	1.412	0	35.05	10	559.8	476.1	495.8	497.5	533.5	576.7	535.9	1	510.567	1	1.04962	0.498739
A0A1S3YZ17	LOC107781403	eukaryotic translation initiation factor-like isoform X1 OS=Nicotiana tabacum OX=4097 GN=LOC107781403 PE=4 SV=1	0	41.52	17.3299	13	19	2	1	779	85.2	7.93	0.795	0	26.85	13	53.2	62.7	60.8	59.4	57.3	54.4	57.0333	1	58.9	1	0.968308	0.595843
A0A1S3ZR12	LOC107789506	26S proteasome regulatory subunit 4 homolog A isoform X1 OS=Nicotiana tabacum OX=4097 GN=LOC107789506 PE=3 SV=1	0	41.416	30.5495	12	18	12	1	455	50.8	6.83	1.39	0	38.09	12	662.9	654.3	605.7	627.6	657.9	709.7	665.067	1	640.967	1	1.0376	0.464869
A0A1S4B0L1	LOC107803311	ERBB-3 BINDING PROTEIN 1-like OS=Nicotiana tabacum OX=4097 GN=LOC107803311 PE=4 SV=1	0	41.365	24.3655	10	26	5	1	394	43.4	6.33	1.712	0	58.31	10	492	528.7	507.3	595.2	561	614.1	590.1	1	509.333	1	1.15857	0.0127644
Q75ZD4	41701	14-3-3 i-1 protein OS=Nicotiana tabacum OX=4097 GN=14-3-3 i-1 PE=2 SV=1	0	41.182	30.7692	8	25	2	1	260	29.4	4.86	1.894	0	54.84	8	39.4	51.2	46.5	47	36.8	51.5	45.1	1	45.7	1	0.986871	0.918946
A0A1S4CC28	LOC107817385	Dihydrolipoamide acetyltransferase component of pyruvate dehydrogenase complex OS=Nicotiana tabacum OX=4097 GN=LOC107817385 PE=3 SV=1	0	41.134	24.1597	8	21	6	1	476	49.5	7.64	2.162	0	32.95	8	471.2	473.6	406.1	504.8	485.2	507.2	499.067	1	450.3	1	1.1083	0.103236
A0A1S3XEC4	LOC107764147	UDP-glucose 6-dehydrogenase OS=Nicotiana tabacum OX=4097 GN=LOC107764147 PE=3 SV=1	0	41.126	22.0833	10	21	4	1	480	52.9	6.04	1.195	5	33.69	10	901.3	819.4	768.5	949.1	914.2	1012	958.433	1	829.733	1	1.15511	0.0555303
A0A1S4BU80	LOC107811951	TOM1-like protein 2 OS=Nicotiana tabacum OX=4097 GN=LOC107811951 PE=4 SV=1	0	41.076	30.1266	11	14	2	1	395	44	4.91	1.477	7	28.31	11	756.6	729	763.3	763.6	749.9	752.4	755.3	1	749.633	1	1.00756	0.642667
A0A1S3YRP9	LOC107778999	40S ribosomal protein S6 OS=Nicotiana tabacum OX=4097 GN=LOC107778999 PE=3 SV=1	0	41.051	32.9317	9	21	4	1	249	28.3	10.65	2.831	5	43.01	9	2106.1	1841.5	1863.4	1840	2294.7	2657.1	2263.93	1	1937	1	1.16878	0.262867
A0A1S4A755	LOC107794429	leucine--tRNA ligase, cytoplasmic-like OS=Nicotiana tabacum OX=4097 GN=LOC107794429 PE=3 SV=1	0	41.033	12.963	12	15	3	1	1080	122.7	6.43	0.431	2	27.21	12	14.1	16.9	18.1	16.1	14.6	17.4	16.0333	1	16.3667	1	0.979633	0.827701
A0A1S3YSD8	LOC107779209	eukaryotic initiation factor 4A-3-like OS=Nicotiana tabacum OX=4097 GN=LOC107779209 PE=4 SV=1	0	40.996	22.4939	11	19	9	1	409	46	6.33	1.762	0	46.58	11	410.6	395.5	405.9	377	408.2	490.5	425.233	1	404	1	1.05256	0.567737
A0A140G1Q7	psbD	Photosystem II D2 protein OS=Nicotiana tabacum OX=4097 GN=psbD PE=3 SV=1	0	40.984	25.2125	6	32	6	1	353	39.5	5.55	7.254	0	81.46	6	645.7	629.2	534.1	453.9	507.2	370.9	444	1	603	1	0.736318	0.0393775
A0A1S4A5Z2	LOC107794124	60S ribosomal protein L7-4-like OS=Nicotiana tabacum OX=4097 GN=LOC107794124 PE=4 SV=1	0	40.964	35.9504	11	18	2	1	242	28.1	9.89	4.484	8	26.69	11	1418.2	1290.4	1277.9	1200.4	1526.6	2058.1	1595.03	1	1328.83	1	1.20033	0.353667
A0A1S3YUZ2	LOC107779964	Phospholipase D OS=Nicotiana tabacum OX=4097 GN=LOC107779964 PE=3 SV=1	0	40.948	15.2416	10	14	3	1	807	92.2	6.37	0.53	4	25.28	10	753.1	712.6	653.6	430.5	567.5	539.3	512.433	1	706.433	1	0.725381	0.0187773
A0A140G1P8	atpF	ATP synthase CF0 B subunit OS=Nicotiana tabacum OX=4097 GN=atpF PE=3 SV=1	0	40.947	32.0652	6	37	6	1	184	20.8	8.69	7.577	0	78.58	6	2372	2573.6	2354.4	2380.1	2301.6	1960.3	2214	1	2433.33	1	0.909863	0.209445
A0A1S3X3H1	LOC107760848	2-oxoglutarate dehydrogenase, mitochondrial-like OS=Nicotiana tabacum OX=4097 GN=LOC107760848 PE=4 SV=1	0	40.819	29.2517	10	16	1	1	441	50.3	6.76	1.548	0	23.5	10	87.9	98.4	87.5	83.5	73.7	74.8	77.3333	1	91.2667	1	0.847334	0.042063
A0A1S4BR43	LOC107811031	thylakoid lumenal 16.5 kDa protein, chloroplastic-like OS=Nicotiana tabacum OX=4097 GN=LOC107811031 PE=4 SV=1	0	40.745	44.1441	6	25	2	1	222	24.1	6.23	6.356	0	55.71	6	12	14.8	11.4	14.1	12.1	12.8	13	1	12.7333	1	1.02094	0.835088
A0A1S3WZX1	LOC107759618	elongation factor 1-beta-like OS=Nicotiana tabacum OX=4097 GN=LOC107759618 PE=3 SV=1	0	40.744	34.0708	7	25	1	1	226	24.5	4.65	5.158	6	38.73	7	1526.7	1427.4	1540.7	1751.8	1671.3	1650.4	1691.17	1	1498.27	1	1.12875	0.0150082
A0A1S4DGP1	LOC107829496	Nucleoside diphosphate kinase OS=Nicotiana tabacum OX=4097 GN=LOC107829496 PE=3 SV=1	0	40.67	25.4237	7	20	1	1	236	26	8.27	3.833	6	49.64	7	1322.4	1351.3	1438.2	1671.2	1471.1	1203	1448.43	1	1370.63	1	1.05676	0.608083
A0A1S3Y542	LOC107772318	Acetyltransferase component of pyruvate dehydrogenase complex OS=Nicotiana tabacum OX=4097 GN=LOC107772318 PE=3 SV=1	0	40.655	21.2454	11	22	2	1	546	58.9	8.13	1.31	2	40.38	11	645.3	628.5	642.7	680.5	666.8	665.9	671.067	1	638.833	1	1.05046	0.010198
A0A1S4B7I8	LOC107805395	leucine--tRNA ligase, cytoplasmic-like OS=Nicotiana tabacum OX=4097 GN=LOC107805395 PE=3 SV=1	0	40.642	12.6852	11	14	1	1	1080	122.7	6.3	0.395	0	25.8	11	92.4	91.5	94.4	77.5	106.1	121.2	101.6	1	92.7667	1	1.09522	0.529385
Q9FPL3	purH	Phosphoribosylaminoimidazolecarboxamide formyltransferase/IMP cyclohydrolase OS=Nicotiana tabacum OX=4097 GN=purH PE=2 SV=1	0	40.625	18.9542	9	15	9	1	612	66.4	7.12	0.866	0	38.08	9	572	644.5	594	608.5	590.4	629.6	609.5	1	603.5	1	1.00994	0.816887
A0A1S3XAR3	LOC107763100	protein DJ-1 homolog B-like OS=Nicotiana tabacum OX=4097 GN=LOC107763100 PE=4 SV=1	0	40.624	17.5399	8	18	3	1	439	47	7.71	2.02	5	40.43	8	611.1	713.4	652.2	614.5	595	609.5	606.333	1	658.9	1	0.920221	0.157682
Q8GUA3	vi	Vacuolar invertase OS=Nicotiana tabacum OX=4097 GN=vi PE=2 SV=2	0	40.557	15.2411	9	20	4	1	643	71.2	5.77	1.424	5	47.01	9	1649.2	1674.7	1598.1	1433.6	1431.5	1358.2	1407.77	1	1640.67	1	0.858046	0.0022472
A0A1S3Z2G1	LOC107782265	mitochondrial outer membrane protein porin of 34 kDa-like OS=Nicotiana tabacum OX=4097 GN=LOC107782265 PE=4 SV=1	0	40.549	32.6087	9	28	5	1	276	29.5	7.97	5.661	3	46.17	9	1484.2	1340	1378.9	1472.9	1469.8	1295.8	1412.83	1	1401.03	1	1.00842	0.878874
Q9M6E6	PABP	Polyadenylate-binding protein OS=Nicotiana tabacum OX=4097 GN=PABP PE=2 SV=1	0	40.548	16.3328	8	15	7	1	649	71.1	7.78	0.828	0	31.95	8	795.8	765.3	840.2	837.3	800.3	743	793.533	1	800.433	1	0.99138	0.853349
Q9FXL9	GLDHase	L-galactono-1,4-lactone dehydrogenase OS=Nicotiana tabacum OX=4097 GN=GLDHase PE=2 SV=1	0	40.524	24.0204	13	17	2	1	587	66.6	7.8	0.945	11	32.34	13	873	878.2	882.8	813.3	818.7	814.8	815.6	1	878	1	0.928929	4.36973e-05
A0A1S3Z1S2	LOC107782098	phosphoglucomutase, chloroplastic-like isoform X1 OS=Nicotiana tabacum OX=4097 GN=LOC107782098 PE=4 SV=1	0	40.463	19.3701	11	20	2	1	635	69.3	5.82	1.024	0	36.73	11	38.8	47.3	45.2	39.7	42.2	35.6	39.1667	1	43.7667	1	0.894897	0.223866
A0A1S3YPF6	LOC107778382	Histone H2B OS=Nicotiana tabacum OX=4097 GN=LOC107778382 PE=3 SV=1	0	40.459	47.1831	7	46	1	1	142	15.4	10.11	6.499	0	92.67	7	160	145.5	140.9	143.7	198.7	375.6	239.333	1	148.8	1	1.60842	0.266659
A0A1S4DNR6	LOC107831765	adenylate kinase 4-like OS=Nicotiana tabacum OX=4097 GN=LOC107831765 PE=3 SV=1	0	40.457	41.9753	9	23	1	1	243	26.7	8.38	3.329	1	48.89	9	118.7	114.8	126.8	136.1	132.1	132.7	133.633	1	120.1	1	1.11268	0.0225238
A0A1S4BXC5	LOC107812843	molybdopterin biosynthesis protein CNX1-like OS=Nicotiana tabacum OX=4097 GN=LOC107812843 PE=4 SV=1	0	40.45	22.7886	11	14	6	1	667	70.3	6.34	0.848	5	31.83	11	465.1	434.3	450.8	411.5	405.3	393.2	403.333	1	450.067	1	0.896164	0.0108589
A0A1S4D971	LOC107827185	probable 2-carboxy-D-arabinitol-1-phosphatase OS=Nicotiana tabacum OX=4097 GN=LOC107827185 PE=4 SV=1	0	40.353	23.0315	10	19	4	1	508	55.7	6.76	1.336	6	36.82	10	721.3	761.3	766.3	770	781.7	733.9	761.867	1	749.633	1	1.01632	0.578204
A0A1S4AT56	LOC107801022	plasminogen activator inhibitor 1 RNA-binding protein-like OS=Nicotiana tabacum OX=4097 GN=LOC107801022 PE=4 SV=1	0	40.292	22.7397	8	23	1	1	365	39.3	8.06	1.738	0	36.85	8	NA	NA	NA	NA	NA	NA	NA	0	NA	0	NA	NA
A0A1S3ZEZ2	LOC107786122	protein SGT1 homolog OS=Nicotiana tabacum OX=4097 GN=LOC107786122 PE=4 SV=1	0	40.266	28.9189	8	15	2	1	370	41.3	5.27	1.207	6	38.53	8	1079.5	1026.2	1058.6	1061.1	1021.8	1074.1	1052.33	1	1054.77	1	0.997693	0.917558
A0A1S3YNG0	LOC107777980	magnesium-protoporphyrin IX monomethyl ester [oxidative] cyclase, chloroplastic OS=Nicotiana tabacum OX=4097 GN=LOC107777980 PE=3 SV=1	0	40.192	25.495	9	20	9	1	404	47.3	8.54	1.297	0	42.21	9	786.8	818.1	773.2	831.2	879.5	778.2	829.633	1	792.7	1	1.04659	0.314431
A0A1S3YWN7	LOC107780681	translation initiation factor IF-2, chloroplastic-like OS=Nicotiana tabacum OX=4097 GN=LOC107780681 PE=3 SV=1	0	40.092	17.1767	13	15	13	1	1013	108.2	7.36	0.507	0	38.2	13	754.3	790.8	779.1	834.5	842.1	785.7	820.767	1	774.733	1	1.05942	0.0901044
A0A1S4DNN5	LOC107831767	probable aspartyl aminopeptidase OS=Nicotiana tabacum OX=4097 GN=LOC107831767 PE=3 SV=1	0	40.043	26.7223	10	15	3	1	479	52.6	6.71	1.069	0	36.45	10	57.1	54.8	58.9	51.1	66.7	75.6	64.4667	1	56.9333	1	1.13232	0.35791
A0A1S4CQA3	LOC107821493	probable nucleoredoxin 1 OS=Nicotiana tabacum OX=4097 GN=LOC107821493 PE=4 SV=1	0	39.983	18.8462	9	14	1	1	520	58.5	4.96	1.04	0	26.7	9	17.6	17.7	27	14.4	13.5	17.3	15.0667	1	20.7667	1	0.725522	0.161235
A0A1S4BCZ4	LOC107806941	L-galactono-1,4-lactone dehydrogenase, mitochondrial-like OS=Nicotiana tabacum OX=4097 GN=LOC107806941 PE=4 SV=1	0	39.967	24.8722	13	17	2	1	587	66.8	7.65	1.006	0	33.66	13	4.7	8.7	7.7	8.2	6.9	6.7	7.26667	1	7.03333	1	1.03318	0.865316
A0A1S4C4R0	LOC107815153	Carboxypeptidase OS=Nicotiana tabacum OX=4097 GN=LOC107815153 PE=3 SV=1	0	39.916	15.5508	7	16	1	1	463	52.2	6.24	1.683	0	36.98	7	16.4	15.1	14.8	22.2	18.3	21.3	20.6	1	15.4333	1	1.33477	0.0155337
A0A1S4BTR8	LOC107811739	dynamin-related protein 1E-like OS=Nicotiana tabacum OX=4097 GN=LOC107811739 PE=3 SV=1	0	39.853	17.4267	9	13	1	1	614	68.8	7.52	0.719	0	30.55	9	NA	1.7	NA	NA	NA	1.9	1.9	0.333333	1.7	0.333333	1.11765	NA
A0A1S4AQN5	LOC107800414	adenylate kinase 4-like OS=Nicotiana tabacum OX=4097 GN=LOC107800414 PE=3 SV=1	0	39.845	33.3333	8	22	1	1	243	26.7	8.12	2.675	0	48.89	8	88.8	93.1	96.2	104.5	110.4	110.5	108.467	1	92.7	1	1.17008	0.0057076
A0A1S3YNU7	LOC107777965	rhodanese-like domain-containing protein 4, chloroplastic OS=Nicotiana tabacum OX=4097 GN=LOC107777965 PE=4 SV=1	0	39.835	18.2952	8	16	3	1	481	50.9	5.17	2.03	0	29.28	8	191.6	192	208.2	201.5	186.1	184.6	190.733	1	197.267	1	0.966881	0.443162
Q5QJB2	HrBP1	Harpin binding protein 1 OS=Nicotiana tabacum OX=4097 GN=HrBP1 PE=2 SV=1	0	39.782	32.2464	8	28	1	1	276	30	8.6	2.675	0	43.42	8	28.5	40.2	28.8	33.9	26.7	14.3	24.9667	1	32.5	1	0.768205	0.336209
A0A1S4DK81	LOC107830687	formate--tetrahydrofolate ligase-like isoform X1 OS=Nicotiana tabacum OX=4097 GN=LOC107830687 PE=3 SV=1	0	39.751	21.2934	11	14	11	1	634	67.3	6.98	0.995	0	32.85	11	476.5	504.5	468.1	465.4	506.7	472.2	481.433	1	483.033	1	0.996688	0.928994
A0A1S3Z4N4	LOC107782923	50S ribosomal protein L15, chloroplastic-like OS=Nicotiana tabacum OX=4097 GN=LOC107782923 PE=3 SV=1	0	39.604	32.2097	7	21	7	1	267	28.5	10.67	2.325	0	36.83	7	936.3	947.1	948.6	927	948.5	984.5	953.333	1	944	1	1.00989	0.616506
Q9XG68	FtsZ	FtsZ-like protein OS=Nicotiana tabacum OX=4097 GN=FtsZ PE=2 SV=1	0	39.585	30.0716	9	13	6	1	419	43.9	5.83	1.512	3	32.48	9	425.8	451.1	444.3	567.6	501.1	559.7	542.8	1	440.4	1	1.23252	0.0100843
A0A1S4DLM9	LOC107831113	Carboxypeptidase OS=Nicotiana tabacum OX=4097 GN=LOC107831113 PE=3 SV=1	0	39.569	15.3191	7	16	1	1	470	53	6.35	1.593	6	34.83	7	838.5	839.1	918.4	1173.5	1071.2	1161.3	1135.33	1	865.333	1	1.31202	0.00295018
A0A1S4CL94	LOC107820013	Aminopeptidase OS=Nicotiana tabacum OX=4097 GN=LOC107820013 PE=3 SV=1	0	39.55	12.4429	10	15	3	1	876	99.4	5.76	0.484	4	31.7	10	377.7	350	358.9	285.7	324.3	297.5	302.5	1	362.2	1	0.835174	0.0131306
A0A1S4CVZ2	LOC107823283	plasminogen activator inhibitor 1 RNA-binding protein-like OS=Nicotiana tabacum OX=4097 GN=LOC107823283 PE=4 SV=1	0	39.529	22.4932	8	23	1	1	369	39.6	8.06	1.738	7	36.19	8	1147.5	1069.9	1153	1371.8	1295.1	1579.9	1415.6	1	1123.47	1	1.26003	0.0306559
A0A1S3ZEA4	LOC107785910	threonine synthase, chloroplastic-like OS=Nicotiana tabacum OX=4097 GN=LOC107785910 PE=4 SV=1	0	39.526	19.0476	9	18	2	1	525	58.1	8.18	0.983	7	47.59	9	907.9	930.5	940.6	986.2	957.3	964.6	969.367	1	926.333	1	1.04646	0.0295737
A0A0N7CV06	CCD1	Carotenoid cleavage dioxygenase 1-3 OS=Nicotiana tabacum OX=4097 GN=CCD1 PE=2 SV=1	0	39.41	16.6667	9	14	1	1	546	61	6.44	0.995	4	34.31	9	292.5	303.8	291.6	241.8	280.2	256.2	259.4	1	295.967	1	0.87645	0.0368909
A0A1S4CZY8	LOC107824444	Ribosomal protein OS=Nicotiana tabacum OX=4097 GN=LOC107824444 PE=3 SV=1	0	39.312	44.9612	7	22	2	1	129	14.1	9.39	6.356	0	49.23	7	140.2	149.5	153.5	191.9	166	205.7	187.867	1	147.733	1	1.27166	0.0308829
A0A1S3Y3H4	LOC107771755	uncharacterized protein LOC107771755 OS=Nicotiana tabacum OX=4097 GN=LOC107771755 PE=4 SV=1	0	39.303	32.1321	10	18	1	1	333	35.9	8.65	2.325	0	41.29	10	42.1	38.7	37.2	26.7	37.1	33	32.2667	1	39.3333	1	0.820339	0.10284
A0A1S3X832	LOC107762347	staphylococcal nuclease domain-containing protein 1-like OS=Nicotiana tabacum OX=4097 GN=LOC107762347 PE=4 SV=1	0	39.149	18.8579	13	19	5	1	753	82.5	8.68	0.715	1	30.28	13	165	145.1	163.1	189.6	182	200.4	190.667	1	157.733	1	1.20879	0.0164919
A0A1S4BL86	LOC107809522	Glutamate decarboxylase OS=Nicotiana tabacum OX=4097 GN=LOC107809522 PE=3 SV=1	0	39.141	15.3226	9	18	2	1	496	55.9	5.92	1.39	0	39.03	9	28.9	34.4	39.4	27.6	35.4	27	30	1	34.2333	1	0.876339	0.356362
A0A1S3X320	LOC107760648	2-isopropylmalate synthase B-like OS=Nicotiana tabacum OX=4097 GN=LOC107760648 PE=3 SV=1	0	39.099	15.0165	7	13	3	1	606	65.6	6.49	0.756	4	30.93	7	276.1	267.5	287.5	289.9	316.1	326.8	310.933	1	277.033	1	1.12237	0.0522017
A0A1S4DEV9	LOC107829070	40S ribosomal protein S14-2-like OS=Nicotiana tabacum OX=4097 GN=LOC107829070 PE=3 SV=1	0	39.046	26.087	5	22	2	1	184	20.1	11.05	4.412	3	66.76	5	1608.1	1430	1402.8	1254.2	1664.5	2389.9	1769.53	1	1480.3	1	1.19539	0.440649
A0A0S0N610	TUB1	Tubulin beta chain OS=Nicotiana tabacum OX=4097 GN=TUB1 PE=2 SV=1	0	39.024	23.3333	9	21	3	1	450	50.5	4.86	2.631	6	34.91	9	488.9	449.2	436.3	504.7	532.4	530.6	522.567	1	458.133	1	1.14064	0.023932
A0A1S4B471	LOC107804353	40S ribosomal protein S19-3-like OS=Nicotiana tabacum OX=4097 GN=LOC107804353 PE=4 SV=1	0	38.922	37.7622	5	21	1	1	143	16.1	10.2	4.623	0	32.42	5	35.9	38.7	41.1	42.2	51.2	51.1	48.1667	1	38.5667	1	1.24892	0.0452936
A0A1S4AYN5	LOC107802737	60S ribosomal protein L9-1 OS=Nicotiana tabacum OX=4097 GN=LOC107802737 PE=4 SV=1	0	38.883	44.8454	8	18	2	1	194	22	9.61	5.494	0	37.25	8	288.8	281.2	253.8	223.8	282.6	415.9	307.433	1	274.6	1	1.11957	0.600449
A0A1S3Y5A1	LOC107772271	Zeta-carotene desaturase OS=Nicotiana tabacum OX=4097 GN=LOC107772271 PE=3 SV=1	0	38.838	16.6667	8	13	8	1	588	64.8	7.97	0.874	0	31.28	8	624.3	639.5	625.9	577.2	605.7	582.9	588.6	1	629.9	1	0.934434	0.0142663
A0A1S3ZVS3	LOC107791051	sorbitol dehydrogenase-like OS=Nicotiana tabacum OX=4097 GN=LOC107791051 PE=3 SV=1	0	38.829	26.7409	7	16	5	1	359	38.5	6.44	1.649	2	28.14	7	611.4	613.8	641.5	618.7	604.6	578.6	600.633	1	622.233	1	0.965286	0.228491
A0A1S3YS15	LOC107779016	1-deoxy-D-xylulose 5-phosphate reductoisomerase, chloroplastic-like OS=Nicotiana tabacum OX=4097 GN=LOC107779016 PE=3 SV=1	0	38.792	23.8901	9	13	9	1	473	51.3	6.74	1.254	0	31.41	9	281.7	286.1	290.8	327.1	315.7	310	317.6	1	286.2	1	1.10971	0.0052047
A0A1S4BCC5	LOC107806756	adenylate kinase 4-like OS=Nicotiana tabacum OX=4097 GN=LOC107806756 PE=3 SV=1	0	38.787	37.4486	9	23	2	1	243	26.7	8.12	2.481	7	49.81	9	869.1	869.5	931.8	986.7	869	933.3	929.667	1	890.133	1	1.04441	0.377834
A0A1S4CX06	LOC107823523	peroxiredoxin-2E-2, chloroplastic-like OS=Nicotiana tabacum OX=4097 GN=LOC107823523 PE=4 SV=1	0	38.744	36.7257	6	16	1	1	226	24.4	8.69	3.217	5	42.64	6	746.7	850.2	974.1	1080.8	898.7	761.8	913.767	1	857	1	1.06624	0.642927
A0A1S4D3E6	LOC107825581	Nucleoside diphosphate kinase OS=Nicotiana tabacum OX=4097 GN=LOC107825581 PE=3 SV=1	0	38.739	26.6667	7	18	1	1	225	24.9	8.18	5.31	0	45.21	7	26.5	33.4	32.6	39.2	32.8	29.1	33.7	1	30.8333	1	1.09297	0.478112
A0A1S3YPM6	LOC107778441	40S ribosomal protein S6 OS=Nicotiana tabacum OX=4097 GN=LOC107778441 PE=3 SV=1	0	38.712	31.3253	8	18	3	1	249	28.4	10.71	2.481	0	36.69	8	245.3	213.8	224	204.3	266.8	300.3	257.133	1	227.7	1	1.12926	0.376646
A0A1S4C5W5	LOC107815507	hydroxyphenylpyruvate reductase-like OS=Nicotiana tabacum OX=4097 GN=LOC107815507 PE=3 SV=1	0	38.672	30.6709	9	28	2	1	313	34.2	6.42	2.162	0	51.65	9	280.4	285.1	303.7	276.6	292.9	261.9	277.133	1	289.733	1	0.956512	0.332361
A0A1S4CFG1	LOC107818419	mitochondrial outer membrane protein porin of 36 kDa-like OS=Nicotiana tabacum OX=4097 GN=LOC107818419 PE=4 SV=1	0	38.652	26.087	7	22	1	1	276	29.3	8.31	5.105	0	43.76	7	95.4	101.9	99.4	104.6	95.3	106.1	102	1	98.9	1	1.03134	0.46822
A0A1S4BMU1	LOC107809968	Suppressor of G2 allele of SKP1 OS=Nicotiana tabacum OX=4097 GN=LOC107809968 PE=2 SV=1	0	38.633	28.9189	8	16	2	1	370	41.3	5.27	1.207	0	33.85	8	81.2	89.9	93.8	98	101.9	93.3	97.7333	1	88.3	1	1.10683	0.102876
A0A1S4BIE1	LOC107808620	ATP-dependent Clp protease proteolytic subunit OS=Nicotiana tabacum OX=4097 GN=LOC107808620 PE=3 SV=1	0	38.541	29.4498	7	15	7	1	309	33.9	8.82	2.511	0	31.25	7	904.6	983	1050.5	1180.3	1031.8	1022.5	1078.2	1	979.367	1	1.10092	0.21008
A0A1S3WX61	LOC107758943	ADP,ATP carrier protein 1, mitochondrial-like OS=Nicotiana tabacum OX=4097 GN=LOC107758943 PE=3 SV=1	0	38.451	19.6891	8	24	3	1	386	42.1	9.61	2.039	0	44.97	8	84.4	69.5	66	47	53.7	58.3	53	1	73.3	1	0.723056	0.0358473
A0A1S4AKX3	LOC107798841	probable 2-carboxy-D-arabinitol-1-phosphatase OS=Nicotiana tabacum OX=4097 GN=LOC107798841 PE=4 SV=1	0	38.414	18.8976	8	17	2	1	508	55.8	6.38	1.297	0	30.8	8	41.1	56.9	51.4	39.8	45.6	38.4	41.2667	1	49.8	1	0.828648	0.171461
A0A0A7AEZ2	CCD1-2	Carotenoid cleavage dioxygenase 1-2 OS=Nicotiana tabacum OX=4097 GN=CCD1-2 PE=2 SV=1	0	38.4	14.781	9	13	5	1	548	61.6	6.74	0.962	4	30.28	9	691.6	737.4	751.7	623.4	639.2	633.3	631.967	1	726.9	1	0.8694	0.0071017
A0A1S4CJ57	LOC107819596	Histone H2B OS=Nicotiana tabacum OX=4097 GN=LOC107819596 PE=3 SV=1	0	38.364	46.8085	7	47	1	1	141	15.4	10.05	5.661	0	88.61	7	317.7	258.6	255.5	259.6	343.5	643.5	415.533	1	277.267	1	1.49868	0.307296
A0A1S3ZYE5	LOC107791757	Citrate synthase OS=Nicotiana tabacum OX=4097 GN=LOC107791757 PE=3 SV=1	0	38.363	25.5319	8	18	1	1	470	52.5	7.62	1.207	6	50.94	8	543.8	459.7	397.9	338.5	418.5	376.5	377.833	1	467.133	1	0.808834	0.137448
A0A1S3XSC6	LOC107767993	porphobilinogen deaminase, chloroplastic-like OS=Nicotiana tabacum OX=4097 GN=LOC107767993 PE=3 SV=1	0	38.337	30.411	7	17	3	1	365	39.2	6.57	1.054	0	35.88	7	35.8	38.7	45.3	52.2	35.2	51	46.1333	1	39.9333	1	1.15526	0.370896
A0A1S3WXV2	LOC107758982	bifunctional monothiol glutaredoxin-S16, chloroplastic-like OS=Nicotiana tabacum OX=4097 GN=LOC107758982 PE=4 SV=1	0	38.328	25.1678	7	15	4	1	298	32.9	7.85	2.981	3	31.77	7	339.4	369.2	379.5	439.6	406.6	394.6	413.6	1	362.7	1	1.14034	0.0477805
A0A1S4BTV4	LOC107811808	14-3-3-like protein D OS=Nicotiana tabacum OX=4097 GN=LOC107811808 PE=3 SV=1	0	38.299	39.759	9	28	2	1	249	28.2	4.82	2.02	2	59.52	9	259.3	298.7	293.6	265.3	281.7	263.8	270.267	1	283.867	1	0.95209	0.375007
A0A1S3YRF9	LOC107778986	ribosome-recycling factor, chloroplastic-like OS=Nicotiana tabacum OX=4097 GN=LOC107778986 PE=3 SV=1	0	38.27	32.4528	8	25	1	1	265	29.7	9.47	2.039	8	63.16	8	2039.5	2214.6	2480.9	2641.8	2124.6	1940.9	2235.77	1	2245	1	0.995887	0.971853
A0A1S4B2H8	LOC107803775	dynamin-related protein 1E-like OS=Nicotiana tabacum OX=4097 GN=LOC107803775 PE=3 SV=1	0	38.268	15.9609	9	13	1	1	614	68.8	7.52	0.719	5	31.12	9	513	484.6	515.2	564.2	552.7	617	577.967	1	504.267	1	1.14615	0.0290307
A0A1S3Y9F0	LOC107773903	importin-5-like OS=Nicotiana tabacum OX=4097 GN=LOC107773903 PE=4 SV=1	0	38.267	10.6211	12	17	5	1	1111	122.9	4.87	0.607	6	35.38	12	934.8	868	859.3	701.8	735.8	724.5	720.7	1	887.367	1	0.812178	0.00298253
P30361	petC1	Cytochrome b6-f complex iron-sulfur subunit 1, chloroplastic OS=Nicotiana tabacum OX=4097 GN=petC1 PE=2 SV=2	0	38.23	22.3684	4	25	4	1	228	24.1	7.68	3.394	0	48.4	4	534.2	638.1	628.9	814.8	643.5	525.1	661.133	1	600.4	1	1.10115	0.538549
A0A1S4DIN9	LOC107830185	succinate-semialdehyde dehydrogenase, mitochondrial-like OS=Nicotiana tabacum OX=4097 GN=LOC107830185 PE=3 SV=1	0	38.215	15.7088	7	13	2	1	522	55.6	7.83	1.062	5	27.34	7	552.6	567.4	549	561.9	540.9	567.7	556.833	1	556.333	1	1.0009	0.962133
A0A1S3XVM3	LOC107769079	20 kDa chaperonin, chloroplastic-like OS=Nicotiana tabacum OX=4097 GN=LOC107769079 PE=3 SV=1	0	38.17	39.6825	6	12	1	1	252	26.4	8.9	1.61	0	27.2	6	18.1	22.8	26.9	27.1	21.7	27	25.2667	1	22.6	1	1.11799	0.438929
A0A1S4A0T5	LOC107792473	Glucose-6-phosphate 1-epimerase OS=Nicotiana tabacum OX=4097 GN=LOC107792473 PE=3 SV=1	0	38.162	38.4106	8	17	3	1	302	33.3	6.86	2.981	5	36.31	8	539.9	543	597.6	548	520.8	502	523.6	1	560.167	1	0.934722	0.187207
A0A1S3XUG0	LOC107768924	photosystem I reaction center subunit XI, chloroplastic-like OS=Nicotiana tabacum OX=4097 GN=LOC107768924 PE=4 SV=1	0	38.159	25.4545	5	20	5	1	220	23.2	9.29	4.179	0	51.08	5	692.2	819.6	680.7	681.1	667.8	444.6	597.833	1	730.833	1	0.818016	0.208093
A0A1S4BCN1	LOC107806846	Glutamyl-tRNA(Gln) amidotransferase subunit B, chloroplastic/mitochondrial OS=Nicotiana tabacum OX=4097 GN=LOC107806846 PE=3 SV=1	0	38.124	21.2903	8	12	3	1	465	51.6	5.69	1.021	0	24.39	8	145.6	172.2	254.3	171.4	149.8	105	142.067	1	190.7	1	0.744975	0.270999
A0A1S3Y577	LOC107772419	imidazole glycerol phosphate synthase hisHF, chloroplastic OS=Nicotiana tabacum OX=4097 GN=LOC107772419 PE=3 SV=1	0	38.043	22.5	12	18	12	1	600	65.3	7.68	0.882	0	30.56	12	535.1	530.6	547.7	547.5	539.5	559.3	548.767	1	537.8	1	1.02039	0.227393
A0A1S3YVF2	LOC107780127	polyphenol oxidase E, chloroplastic OS=Nicotiana tabacum OX=4097 GN=LOC107780127 PE=4 SV=1	0	37.994	17.0068	9	30	3	1	588	66.6	7.01	0.945	4	62.23	9	1602.5	1256.8	1318.4	1592.9	1608.1	2408.8	1869.93	1	1392.57	1	1.3428	0.174783
A0A1S3Z2T8	LOC107782372	Pectinesterase OS=Nicotiana tabacum OX=4097 GN=LOC107782372 PE=3 SV=1	0	37.955	17.9396	9	15	8	1	563	62.6	8.41	1.154	0	31.54	9	1454.4	1220.7	1114.2	692.4	892.6	959.4	848.133	1	1263.1	1	0.67147	0.0320467
A0A1S4AP74	LOC107799704	V-type proton ATPase subunit a OS=Nicotiana tabacum OX=4097 GN=LOC107799704 PE=3 SV=1	0	37.878	14.8962	9	14	2	1	819	92.6	6.11	0.585	0	31.81	9	12.1	11.2	9.2	9.1	13	12.3	11.4667	1	10.8333	1	1.05846	0.68976
A0A140G1V3	rpl14	ribosomal protein L14 OS=Nicotiana tabacum OX=4097 GN=rpl14 PE=3 SV=1	0	37.861	64.7541	7	20	7	1	122	13.6	8.51	7.254	0	37.92	7	1165	1278.6	1250.2	1494.1	1251.9	1057.5	1267.83	1	1231.27	1	1.0297	0.793702
A0A1S4CXU6	LOC107823755	Proteasome subunit alpha type OS=Nicotiana tabacum OX=4097 GN=LOC107823755 PE=3 SV=1	0	37.818	28.0851	6	12	2	1	235	25.5	5.68	3.437	3	27.06	6	405.8	387.6	417.9	417.2	398.5	452.5	422.733	1	403.767	1	1.04697	0.354215
A0A1S3Y035	LOC107770767	ribulose bisphosphate carboxylase/oxygenase activase, chloroplastic-like OS=Nicotiana tabacum OX=4097 GN=LOC107770767 PE=4 SV=1	0	37.799	19.3473	7	19	6	1	429	48.4	5.85	1.264	0	44.68	7	479.1	539.7	551.8	566.6	560.2	452.5	526.433	1	523.533	1	1.00554	0.949827
O49995	#N/A	14-3-3-like protein B OS=Nicotiana tabacum OX=4097 PE=2 SV=1	0	37.753	34.902	8	24	2	1	255	28.8	4.77	1.754	0	53.51	8	120.2	115.2	111.3	108.1	107.9	99.8	105.267	1	115.567	1	0.910874	0.0517909
A0A1S3X2D3	LOC107760595	Adenylyl cyclase-associated protein OS=Nicotiana tabacum OX=4097 GN=LOC107760595 PE=3 SV=1	0	37.718	26.3158	11	18	1	1	475	50.8	6.84	1.448	0	28.66	11	NA	NA	NA	NA	NA	NA	NA	0	NA	0	NA	NA
A0A1S4AVT9	LOC107801938	mitochondrial-processing peptidase subunit alpha-like OS=Nicotiana tabacum OX=4097 GN=LOC107801938 PE=3 SV=1	0	37.655	15.2749	6	17	1	1	491	53.2	5.99	1.202	0	37.35	6	25	22.9	24.7	26.2	23.1	23.8	24.3667	1	24.2	1	1.00689	0.891312
A0A1S3Y5V8	LOC107772468	60S acidic ribosomal protein P0 OS=Nicotiana tabacum OX=4097 GN=LOC107772468 PE=3 SV=1	0	37.646	30.3125	6	18	2	1	320	34.1	5.24	2.728	0	36.61	6	155.3	142.3	154.4	155.8	155.8	189	166.867	1	150.667	1	1.10752	0.242849
A0A1S4D6S4	LOC107826653	uncharacterized protein ycf39-like isoform X1 OS=Nicotiana tabacum OX=4097 GN=LOC107826653 PE=4 SV=1	0	37.642	21.6285	8	23	8	1	393	43.3	8.21	1.371	0	48.57	8	1155.1	1195.1	1165.2	963.5	966.5	845.5	925.167	1	1171.8	1	0.789526	0.00406104
A0A1S3ZUQ1	LOC107790687	Coatomer subunit delta OS=Nicotiana tabacum OX=4097 GN=LOC107790687 PE=3 SV=1	0	37.59	23.1068	11	15	6	1	515	56.5	5.5	1.246	4	33.1	11	1198.1	1106.7	1108.3	1135.5	1279.5	1413	1276	1	1137.7	1	1.12156	0.181594
A8J6V0	NtH2B2	Histone H2B OS=Nicotiana tabacum OX=4097 GN=NtH2B2 PE=2 SV=1	0	37.493	46.8085	7	45	1	1	141	15.4	10.05	4.817	0	88.61	7	116.8	120.9	108	93.4	127.1	221.1	147.2	1	115.233	1	1.27741	0.451942
A0A1S3YSJ7	LOC107779254	Citrate synthase OS=Nicotiana tabacum OX=4097 GN=LOC107779254 PE=3 SV=1	0	37.47	26.5957	8	18	1	1	470	52.6	7.62	1.009	0	51.44	8	4.6	8.2	4.6	1.7	3.4	2.8	2.63333	1	5.8	1	0.454023	0.0714006
A0A1S4A009	LOC107792224	probable plastid-lipid-associated protein 4, chloroplastic OS=Nicotiana tabacum OX=4097 GN=LOC107792224 PE=4 SV=1	0	37.422	32.9218	7	21	2	1	243	27.4	9.5	2.728	5	42	7	713.9	737.4	781.6	698.5	611.4	536.3	615.4	1	744.3	1	0.826817	0.0644798
A0A1S4AJS7	LOC107798218	uncharacterized protein LOC107798218 OS=Nicotiana tabacum OX=4097 GN=LOC107798218 PE=4 SV=1	0	37.416	20.7921	11	16	5	1	606	67	8.62	0.957	6	28.99	11	774.8	802.4	781.9	663.1	694.6	619.2	658.967	1	786.367	1	0.837989	0.00550754
A0A1S3ZI20	LOC107787076	UDP-D-apiose/UDP-D-xylose synthase 2-like OS=Nicotiana tabacum OX=4097 GN=LOC107787076 PE=4 SV=1	0	37.242	21.9638	8	15	1	1	387	43.3	5.76	1.106	1	28.97	8	114.8	118.2	100.4	100	89.8	91.1	93.6333	1	111.133	1	0.842531	0.0505559
A0A1S3YJD9	LOC107776807	40S ribosomal protein SA OS=Nicotiana tabacum OX=4097 GN=LOC107776807 PE=3 SV=1	0	37.197	30.4348	8	25	2	1	299	32.4	5.17	2.899	7	46.59	8	1182	1148.4	1143.5	1250.5	1196.5	1352.7	1266.57	1	1157.97	1	1.09379	0.0836286
P35477	#N/A	Plastocyanin B'/B'' OS=Nicotiana tabacum OX=4097 PE=1 SV=1	0	37.188	73.7374	3	29	1	1	99	10.4	4.41	20.544	2	34.53	3	160	245.4	218.8	223.5	193	179.3	198.6	1	208.067	1	0.954502	0.755717
A0A1S4A023	LOC107792237	fructose-1,6-bisphosphatase, chloroplastic-like OS=Nicotiana tabacum OX=4097 GN=LOC107792237 PE=3 SV=1	0	37.117	16.3017	5	28	2	1	411	44.6	5.4	2.34	3	53.78	5	1134.3	1216	1164.7	1113.6	1053.5	889.7	1018.93	1	1171.67	1	0.869644	0.0979391
A0A1S4BCB4	LOC107806837	peroxiredoxin-2E-2, chloroplastic-like OS=Nicotiana tabacum OX=4097 GN=LOC107806837 PE=4 SV=1	0	37.103	37.6106	6	16	1	1	226	24.3	8.62	3.217	0	41.2	6	36.6	43.9	40	38.9	40.4	36.1	38.4667	1	40.1667	1	0.957676	0.527023
A0A1S3YL98	LOC107777254	glutathione S-transferase DHAR2-like OS=Nicotiana tabacum OX=4097 GN=LOC107777254 PE=4 SV=1	0	37.078	39.6226	8	21	2	1	212	23.6	7.09	4.012	6	36.47	8	1060.7	985.3	1516.1	1504.3	1327.9	1600.3	1477.5	1	1187.37	1	1.24435	0.189956
A0A1S3Y3J6	LOC107771769	binding partner of ACD11 1-like OS=Nicotiana tabacum OX=4097 GN=LOC107771769 PE=4 SV=1	0	37.052	34.5324	8	15	1	1	278	29.4	5.8	1.721	0	43.52	8	74.1	75	80.6	104.5	97.3	92.5	98.1	1	76.5667	1	1.28124	0.00594734
A0A1S4C1L3	LOC107814204	far upstream element-binding protein 1-like isoform X1 OS=Nicotiana tabacum OX=4097 GN=LOC107814204 PE=4 SV=1	0	36.978	12.481	7	17	4	1	657	67.8	5.66	1.754	3	39.49	7	729	724.9	711.3	904.8	820.3	1022.9	916	1	721.733	1	1.26917	0.0301341
A0A1S4DLA7	LOC107830885	uncharacterized protein LOC107830885 isoform X1 OS=Nicotiana tabacum OX=4097 GN=LOC107830885 PE=4 SV=1	0	36.864	21.4953	7	16	1	1	321	35.9	5.03	1.754	7	33.86	7	368	334.1	384.1	374.1	346.8	358.6	359.833	1	362.067	1	0.993832	0.900203
A0A1S4AB88	LOC107795700	glyoxylate/succinic semialdehyde reductase 1-like OS=Nicotiana tabacum OX=4097 GN=LOC107795700 PE=4 SV=1	0	36.863	30.137	6	13	6	1	292	30.8	7.02	1.565	0	27.58	6	320.1	347.2	352.3	380.3	369	339.5	362.933	1	339.867	1	1.06787	0.216677
A0A1S3X3Q5	LOC107760858	uncharacterized protein LOC107760858 OS=Nicotiana tabacum OX=4097 GN=LOC107760858 PE=4 SV=1	0	36.858	21.6301	7	17	1	1	319	35.8	4.93	1.754	0	36.01	7	22.7	22.7	27	20.7	31.6	18.8	23.7	1	24.1333	1	0.982044	0.923473
A0A1S3ZDF1	LOC107785604	putative F-box protein PP2-B12 OS=Nicotiana tabacum OX=4097 GN=LOC107785604 PE=4 SV=1	0	36.771	44.8485	6	15	2	1	165	19	5.71	3.084	4	27.47	6	491.5	537	532.8	715.7	607.7	693.2	672.2	1	520.433	1	1.29162	0.0134709
A0A1S3WZ66	LOC107759486	ACT domain-containing protein DS12, chloroplastic-like OS=Nicotiana tabacum OX=4097 GN=LOC107759486 PE=4 SV=1	0	36.768	29.9296	7	18	1	1	284	30.6	5.5	2.981	4	31.68	7	175.2	198	225.5	205.3	171.8	166.6	181.233	1	199.567	1	0.908134	0.387745
A0A1S4DH95	LOC107829766	ubiquitin-activating enzyme E1 1-like OS=Nicotiana tabacum OX=4097 GN=LOC107829766 PE=3 SV=1	0	36.747	10.7143	10	13	2	1	1092	121.6	5.4	0.445	0	26.47	10	59.8	50	54.7	43	57.7	47.8	49.5	1	54.8333	1	0.902736	0.360622
A0A1S3Z729	LOC107783697	ubiquitin receptor RAD23d-like OS=Nicotiana tabacum OX=4097 GN=LOC107783697 PE=4 SV=1	0	36.723	20.7595	7	15	1	1	395	41.6	4.81	3.87	0	35.96	7	NA	NA	NA	NA	NA	NA	NA	0	NA	0	NA	NA
A0A1S4A564	LOC107793857	ubiquitin-activating enzyme E1 1-like OS=Nicotiana tabacum OX=4097 GN=LOC107793857 PE=3 SV=1	0	36.69	10.0733	10	14	1	1	1092	121.6	5.41	0.483	1	28.03	10	33.1	25.9	26.4	24.8	25.8	28.1	26.2333	1	28.4667	1	0.921546	0.425281
A0A1S4A7E9	LOC107794579	protein DJ-1 homolog B-like OS=Nicotiana tabacum OX=4097 GN=LOC107794579 PE=4 SV=1	0	36.655	14.123	6	16	1	1	439	47.2	8.35	1.424	0	36.05	6	NA	NA	NA	NA	NA	NA	NA	0	NA	0	NA	NA
A0A1S3WYC1	LOC107759249	fumarate hydratase 1, mitochondrial-like OS=Nicotiana tabacum OX=4097 GN=LOC107759249 PE=4 SV=1	0	36.617	44.6809	7	17	7	1	235	26.1	9.01	2.162	0	43.1	7	755.4	709.9	745.5	748.8	791.5	895.9	812.067	1	736.933	1	1.10195	0.176428
A0A1S4ANG0	LOC107799636	probable plastid-lipid-associated protein 6, chloroplastic OS=Nicotiana tabacum OX=4097 GN=LOC107799636 PE=4 SV=1	0	36.568	32.2464	8	26	1	1	276	30	8.53	2.481	7	38.28	8	1375.3	1374.3	1476	1290.4	1289.6	1112.5	1230.83	1	1408.53	1	0.87384	0.059478
A0A1S4AK33	LOC107798513	Pyruvate dehydrogenase E1 component subunit alpha OS=Nicotiana tabacum OX=4097 GN=LOC107798513 PE=4 SV=1	0	36.562	20.4082	8	20	3	1	392	43.1	8.13	1.593	0	44.43	8	98.8	100.9	110.7	105.6	103.4	108.1	105.7	1	103.467	1	1.02159	0.59847
A0A1S4A5Y5	LOC107794109	fructokinase-like 1, chloroplastic OS=Nicotiana tabacum OX=4097 GN=LOC107794109 PE=4 SV=1	0	36.532	20.3285	8	12	8	1	487	55.8	7.68	0.914	0	22.06	8	312.5	332.8	340.2	347.2	319.9	378	348.367	1	328.5	1	1.06048	0.348259
A0A1S3XUP8	LOC107769014	ACT domain-containing protein DS12, chloroplastic-like OS=Nicotiana tabacum OX=4097 GN=LOC107769014 PE=4 SV=1	0	36.465	29.9296	7	16	1	1	284	30.7	5.52	2.728	0	29.67	7	NA	NA	NA	NA	NA	NA	NA	0	NA	0	NA	NA
A0A1S3X2D8	LOC107760598	Coatomer subunit gamma OS=Nicotiana tabacum OX=4097 GN=LOC107760598 PE=3 SV=1	0	36.432	14.2212	11	13	11	1	886	98	5.21	0.499	0	16.19	11	676.9	642.3	577.6	550.8	595.6	680.7	609.033	1	632.267	1	0.963254	0.653272
A0A1S4CZ83	LOC107824207	bifunctional monothiol glutaredoxin-S16, chloroplastic-like OS=Nicotiana tabacum OX=4097 GN=LOC107824207 PE=4 SV=1	0	36.379	24.8322	6	13	3	1	298	32.9	8.37	2.162	0	29.03	6	92.5	99.8	98.8	116	99.6	85.8	100.467	1	97.0333	1	1.03538	0.722908
A0A076L2E1	LOC107797283	Nascent polypeptide-associated complex subunit beta OS=Nicotiana tabacum OX=4097 GN=LOC107797283 PE=2 SV=1	0	36.368	50.6098	7	26	1	1	164	17.6	6.81	7.377	6	41.64	7	636.2	626	676.4	854.8	679.9	776.8	770.5	1	646.2	1	1.19236	0.0784446
A0A1S4BAR7	LOC107806354	Malic enzyme OS=Nicotiana tabacum OX=4097 GN=LOC107806354 PE=3 SV=1	0	36.328	29.9233	8	13	1	1	391	43.5	5.24	1.276	7	32.24	8	629.5	577.6	563.2	516.4	565.2	604	561.867	1	590.1	1	0.952155	0.432284
A0A1S4BAI3	LOC107806287	Aminopeptidase OS=Nicotiana tabacum OX=4097 GN=LOC107806287 PE=3 SV=1	0	36.324	13.5392	9	15	2	1	842	95.7	5.82	0.468	0	32.91	9	16.7	13.5	12.5	8.7	6.3	11.8	8.93333	1	14.2333	1	0.627635	0.0597232
A0A1S4BI04	LOC107808474	inositol-3-phosphate synthase-like OS=Nicotiana tabacum OX=4097 GN=LOC107808474 PE=4 SV=1	0	36.32	13.5294	8	20	4	1	510	56.4	5.41	1.738	0	33.8	8	179	184.6	171.5	257.6	230.5	195.2	227.767	1	178.367	1	1.27696	0.0554503
A0A1S3XPL8	LOC107767400	threonine synthase, chloroplastic-like isoform X1 OS=Nicotiana tabacum OX=4097 GN=LOC107767400 PE=4 SV=1	0	36.305	17.6245	8	13	1	1	522	57.7	7.33	0.833	0	36.37	8	43.5	41.6	41.1	43.7	41.8	44.6	43.3667	1	42.0667	1	1.0309	0.303698
A0A1S4C7A3	LOC107815847	mitochondrial dicarboxylate/tricarboxylate transporter DTC-like OS=Nicotiana tabacum OX=4097 GN=LOC107815847 PE=3 SV=1	0	36.298	20.5387	6	15	4	1	297	31.7	9.32	2.325	2	26.14	6	1247.8	1134.8	1149.7	932.2	1193.5	1330.9	1152.2	1	1177.43	1	0.978569	0.846475
A0A1S3Z6N8	LOC107783576	Succinate--CoA ligase [ADP-forming] subunit alpha, mitochondrial OS=Nicotiana tabacum OX=4097 GN=LOC107783576 PE=3 SV=1	0	36.298	24.2604	6	17	3	1	338	35.2	8.76	2.728	3	35.21	6	694.3	669.7	712.6	675.7	700.6	744.6	706.967	1	692.2	1	1.02133	0.566515
O49911	LOC107764465	Plasma membrane polypeptide OS=Nicotiana tabacum OX=4097 GN=LOC107764465 PE=2 SV=1	0	36.262	24.186	8	19	3	1	215	22.9	4.97	3.16	0	38.02	8	364	313	354.4	241.4	243	361.3	281.9	1	343.8	1	0.819953	0.220532
A0A1S3ZGF9	LOC107786463	V-type proton ATPase subunit D-like OS=Nicotiana tabacum OX=4097 GN=LOC107786463 PE=4 SV=1	0	36.257	55.4688	8	15	1	1	128	14	9.99	7.483	0	32.93	8	67.9	68.4	64.5	62.3	65	55.2	60.8333	1	66.9333	1	0.908865	0.126551
A0A1S3ZDB8	LOC107785513	S-adenosylmethionine synthase OS=Nicotiana tabacum OX=4097 GN=LOC107785513 PE=3 SV=1	0	36.232	25.641	7	16	2	1	390	42.6	6.05	1.326	0	27.74	7	219.3	175.9	178.7	351	330.6	344	341.867	1	191.3	1	1.78707	0.000590001
A0A1S3YEU4	LOC107775309	non-symbiotic hemoglobin 2-like OS=Nicotiana tabacum OX=4097 GN=LOC107775309 PE=3 SV=1	0	36.207	32.4841	7	20	7	1	157	17.6	6.55	4.08	0	36.88	7	1207.1	1307.4	1348.1	1203.6	1132.5	1097.6	1144.57	1	1287.53	1	0.888961	0.0520575
A0A1S4CIU7	LOC107819498	Phosphoinositide phospholipase C OS=Nicotiana tabacum OX=4097 GN=LOC107819498 PE=4 SV=1	0	36.205	20.7131	10	15	1	1	589	67	6.51	0.866	8	21.65	10	588.2	590.4	555	401.6	466.9	496.8	455.1	1	577.867	1	0.787552	0.0155412
A0A1S4AQT6	LOC107800295	Thioredoxin reductase OS=Nicotiana tabacum OX=4097 GN=LOC107800295 PE=3 SV=1	0	36.191	15.2727	8	14	8	1	550	59.6	6.8	1.11	0	28.88	8	829.7	937.9	949	885.9	869.1	739.3	831.433	1	905.533	1	0.91817	0.284047
A0A1S4C5C0	LOC107815351	hydroxyphenylpyruvate reductase-like OS=Nicotiana tabacum OX=4097 GN=LOC107815351 PE=3 SV=1	0	36.189	30.3514	9	26	2	1	313	34.3	6.42	1.873	7	49.19	9	870	877.2	836.1	880	838.1	788.4	835.5	1	861.1	1	0.970271	0.432323
A0A1S3XYS9	LOC107770310	protein argonaute 4-like OS=Nicotiana tabacum OX=4097 GN=LOC107770310 PE=3 SV=1	0	36.176	12.5	11	20	6	1	912	102	8.94	0.438	0	39.86	11	80	90.9	83	86.7	82	117.6	95.4333	1	84.6333	1	1.12761	0.405631
A0A1S4CE55	LOC107817868	Nucleoside diphosphate kinase OS=Nicotiana tabacum OX=4097 GN=LOC107817868 PE=3 SV=1	0	36.171	25.3165	7	21	7	1	237	25.6	9.16	2.728	0	40.45	7	1610.7	1538.5	1597.4	1745.1	1712.1	1712.4	1723.2	1	1582.2	1	1.08912	0.00468399
A0A1S4B0Q0	LOC107803249	remorin-like OS=Nicotiana tabacum OX=4097 GN=LOC107803249 PE=4 SV=1	0	36.158	34.6591	8	17	2	1	176	19.3	8.97	2.981	5	37.19	8	1802.9	1602.5	1687.7	1535.3	1629.2	1653.6	1606.03	1	1697.7	1	0.946005	0.250981
A0A1S4CJW2	LOC107819842	glutathione S-transferase DHAR2-like OS=Nicotiana tabacum OX=4097 GN=LOC107819842 PE=4 SV=1	0	36.158	34.9057	7	23	1	1	212	23.6	7.49	3.833	0	41.34	7	41	34.5	39.6	68.8	53.8	80.6	67.7333	1	38.3667	1	1.76542	0.0213964
A0A1S4ARQ0	LOC107800556	50S ribosomal protein L24, chloroplastic-like OS=Nicotiana tabacum OX=4097 GN=LOC107800556 PE=3 SV=1	0	36.157	33.3333	6	18	3	1	192	21.2	9.94	4.08	4	37.36	6	845.9	882.6	839	829.6	878.1	967.9	891.867	1	855.833	1	1.0421	0.446377
A0A1S3Z6Q6	LOC107783614	uncharacterized protein LOC107783614 OS=Nicotiana tabacum OX=4097 GN=LOC107783614 PE=4 SV=1	0	36.153	13.0312	9	14	5	1	706	77.6	6.99	0.874	3	26.16	9	551.4	502.4	513.3	547	504.9	517.7	523.2	1	522.367	1	1.0016	0.967776
A0A1S4CNB7	LOC107820719	psbP domain-containing protein 6, chloroplastic-like OS=Nicotiana tabacum OX=4097 GN=LOC107820719 PE=4 SV=1	0	36.14	27.4074	5	20	1	1	270	29.6	8.21	2.548	0	32.8	5	NA	NA	NA	NA	NA	NA	NA	0	NA	0	NA	NA
A0A1S3ZE61	LOC107785853	28 kDa ribonucleoprotein, chloroplastic-like OS=Nicotiana tabacum OX=4097 GN=LOC107785853 PE=4 SV=1	0	36.1	24.9147	5	11	2	1	293	32.5	7.34	3.642	3	22.01	5	370	393.2	420.9	442.7	381	365.3	396.333	1	394.7	1	1.00414	0.956013
A0A1S4CT71	LOC107822292	Guanosine nucleotide diphosphate dissociation inhibitor OS=Nicotiana tabacum OX=4097 GN=LOC107822292 PE=3 SV=1	0	36.067	24.7748	8	16	1	1	444	49.8	5.57	1.512	0	36.69	8	80.6	70.7	75.7	61.9	73.1	113.2	82.7333	1	75.6667	1	1.09339	0.678454
A0A1S3XCJ5	LOC107763687	D-glycerate 3-kinase, chloroplastic-like OS=Nicotiana tabacum OX=4097 GN=LOC107763687 PE=4 SV=1	0	36.032	15.859	6	21	3	1	454	50.9	6.15	1.512	3	44.5	6	878.7	976.1	930.5	938.5	865.2	791.7	865.133	1	928.433	1	0.931821	0.281283
A0A1S3ZYY2	LOC107791921	2-C-methyl-D-erythritol 4-phosphate cytidylyltransferase, chloroplastic-like OS=Nicotiana tabacum OX=4097 GN=LOC107791921 PE=3 SV=1	0	35.98	29.7735	9	14	2	1	309	34.2	6.79	1.683	7	31.38	9	672.9	675.9	732	882.3	748.4	763.6	798.1	1	693.6	1	1.15066	0.087846
A0A1S4DI25	LOC107830072	Histone H2B OS=Nicotiana tabacum OX=4097 GN=LOC107830072 PE=3 SV=1	0	35.98	41.2587	6	41	1	1	143	15.7	9.99	5.31	0	87.58	6	NA	NA	NA	NA	NA	NA	NA	0	NA	0	NA	NA
A0A1S4CQW2	LOC107821727	isopentenyl-diphosphate Delta-isomerase I-like OS=Nicotiana tabacum OX=4097 GN=LOC107821727 PE=4 SV=1	0	35.923	38.7324	10	20	1	1	284	32.8	6.65	1.512	6	27.86	10	322.6	316.3	320.9	329.1	397.8	325.2	350.7	1	319.933	1	1.09617	0.263199
A0A140G1Y4	rpl2	ribosomal protein L2 OS=Nicotiana tabacum OX=4097 GN=rpl2 PE=3 SV=1	0	35.916	30.292	5	14	5	1	274	30	10.86	1.593	0	23.45	5	1185.3	1157.2	1144.3	1049.6	1355.1	1453.7	1286.13	1	1162.27	1	1.10657	0.368241
A0A1S3ZJC9	LOC107787377	plasminogen activator inhibitor 1 RNA-binding protein-like OS=Nicotiana tabacum OX=4097 GN=LOC107787377 PE=4 SV=1	0	35.876	23.1405	8	12	2	1	363	39.1	6.71	1.154	0	26.3	8	335.9	346.2	344.2	398.4	380	412.2	396.867	1	342.1	1	1.16009	0.0051147
Q947K7	LOC107802962	14-3-3 g-1 protein OS=Nicotiana tabacum OX=4097 GN=LOC107802962 PE=2 SV=1	0	35.85	39.2857	9	23	4	1	252	28.6	4.77	2.162	2	45.73	9	475.8	477	471.2	371.8	392.9	394.5	386.4	1	474.667	1	0.814045	0.000302181
A0A1S3Y1V9	LOC107771267	UDP-glucose 6-dehydrogenase OS=Nicotiana tabacum OX=4097 GN=LOC107771267 PE=3 SV=1	0	35.834	18.9583	9	20	3	1	480	53.1	6.57	1.239	0	33.99	9	454.3	423.6	347.7	390.9	369.2	426.1	395.4	1	408.533	1	0.967852	0.732008
A0A1S3ZY60	LOC107791650	thioredoxin-1-like OS=Nicotiana tabacum OX=4097 GN=LOC107791650 PE=4 SV=1	0	35.786	30.6011	6	20	5	1	183	19.7	9.14	5.31	1	45.69	6	723	793.3	793.4	894.7	749.7	687.9	777.433	1	769.9	1	1.00978	0.914134
A0A1S4DEU5	LOC107828978	cyprosin-like OS=Nicotiana tabacum OX=4097 GN=LOC107828978 PE=3 SV=1	0	35.761	15.748	6	14	6	1	508	54.7	5.85	0.848	0	26.11	6	437.8	481.7	514.9	560.6	483.7	429	491.1	1	478.133	1	1.02712	0.783932
A0A1S4ATY4	LOC107801183	Cyanate hydratase OS=Nicotiana tabacum OX=4097 GN=LOC107801183 PE=3 SV=1	0	35.76	43.2099	6	15	3	1	162	18.3	6.2	4.623	3	39.07	6	525.5	543.6	595.3	552.2	541.3	510.7	534.733	1	554.8	1	0.963831	0.455745
A0A1S3XPR2	LOC107767440	Guanosine nucleotide diphosphate dissociation inhibitor OS=Nicotiana tabacum OX=4097 GN=LOC107767440 PE=3 SV=1	0	35.758	24.7748	8	17	1	1	444	49.8	5.57	1.512	1	36.83	8	237.5	208.7	216.3	189.3	211.8	256.4	219.167	1	220.833	1	0.992453	0.941982
O04946	enr-T2	Enoyl-ACP reductase OS=Nicotiana tabacum OX=4097 GN=enr-T2 PE=4 SV=1	0	35.728	19.898	7	22	2	1	392	41.8	8.78	1.894	0	43.11	7	209.1	239.6	259.8	250.9	209.4	236.4	232.233	1	236.167	1	0.983345	0.846942
A0A1S4AW51	LOC107801863	S-adenosylmethionine synthase OS=Nicotiana tabacum OX=4097 GN=LOC107801863 PE=3 SV=1	0	35.602	23.5897	7	18	1	1	390	42.6	6.54	1.264	2	33.86	7	175.3	142.2	133.3	203.8	194.6	206.5	201.633	1	150.267	1	1.34184	0.018005
A0A1S4ABQ2	LOC107795895	40S ribosomal protein S18-like OS=Nicotiana tabacum OX=4097 GN=LOC107795895 PE=3 SV=1	0	35.599	35.2632	8	18	1	1	190	21.9	10.36	6.356	7	38.64	8	1069.4	1024.8	987.1	932.9	1178.7	1618.1	1243.23	1	1027.1	1	1.21043	0.344524
A0A1S3ZLP3	LOC107788158	Adenylosuccinate synthetase, chloroplastic OS=Nicotiana tabacum OX=4097 GN=LOC107788158 PE=3 SV=1	0	35.556	24.8509	9	16	4	1	503	54.8	7.24	0.962	5	23.9	9	293.5	325.3	332.9	365.1	341.5	338.7	348.433	1	317.233	1	1.09835	0.100861
Q8VXD0	tubA2	Tubulin alpha chain OS=Nicotiana tabacum OX=4097 GN=tubA2 PE=2 SV=1	0	35.546	20.8426	7	20	1	1	451	49.7	5.02	1.471	0	49.68	7	19.2	15.7	13.9	17.3	18.1	17.4	17.6	1	16.2667	1	1.08197	0.445239
A0A1S4DIM0	LOC107830251	protein TIC 62, chloroplastic-like isoform X1 OS=Nicotiana tabacum OX=4097 GN=LOC107830251 PE=4 SV=1	0	35.543	15.4459	8	16	4	1	628	66.7	7.55	0.874	0	37.85	8	676.3	692.4	712.9	629.4	612.1	502	581.167	1	693.867	1	0.837577	0.0524318
A0A1S4CQQ3	LOC107821470	thylakoid lumenal 29 kDa protein, chloroplastic-like OS=Nicotiana tabacum OX=4097 GN=LOC107821470 PE=3 SV=1	0	35.48	22.2543	8	25	2	1	346	37.8	7.65	2.03	0	33.99	8	78	82.7	90.5	88.5	70.1	74.7	77.7667	1	83.7333	1	0.928742	0.418522
A0A1S3XFX9	LOC107764656	plasma membrane-associated cation-binding protein 1-like OS=Nicotiana tabacum OX=4097 GN=LOC107764656 PE=4 SV=1	0	35.462	40.1786	9	18	4	1	224	23.7	4.88	3.16	4	33.63	9	597.5	609.2	690.9	479.9	450.6	455.9	462.133	1	632.533	1	0.730607	0.00517334
A0A1S4C081	LOC107813680	plasminogen activator inhibitor 1 RNA-binding protein-like OS=Nicotiana tabacum OX=4097 GN=LOC107813680 PE=4 SV=1	0	35.404	22.865	8	13	2	1	363	39.4	6.49	1.106	5	22.25	8	755.5	711.7	781.6	802.6	748.5	803.9	785	1	749.6	1	1.04723	0.265503
A0A1S4BRE2	LOC107811104	glycine--tRNA ligase, chloroplastic/mitochondrial 2 isoform X1 OS=Nicotiana tabacum OX=4097 GN=LOC107811104 PE=3 SV=1	0	35.394	9.94526	10	12	5	1	1096	123.2	5.77	0.367	5	30.24	10	653.1	663.3	692.2	719	749.2	675.7	714.633	1	669.533	1	1.06736	0.137433
A0A1S3YGD4	LOC107775826	Malic enzyme OS=Nicotiana tabacum OX=4097 GN=LOC107775826 PE=3 SV=1	0	35.37	21.8447	6	10	2	1	412	46.8	9.36	0.751	1	24.72	6	98.8	95.3	94.5	85	97.4	91.8	91.4	1	96.2	1	0.950104	0.277355
A0A1S4AWU1	LOC107802071	peroxiredoxin-2F, mitochondrial-like OS=Nicotiana tabacum OX=4097 GN=LOC107802071 PE=4 SV=1	0	35.318	36.2694	6	12	6	1	193	20.9	8.35	3.217	0	26.2	6	435.3	466.4	510.9	546.7	461.9	499	502.533	1	470.867	1	1.06725	0.390542
A0A1S4D439	LOC107825779	LOW QUALITY PROTEIN: glyoxysomal fatty acid beta-oxidation multifunctional protein MFP-a-like OS=Nicotiana tabacum OX=4097 GN=LOC107825779 PE=3 SV=1	0	35.278	19.6581	13	16	12	1	702	76.6	9.01	0.707	1	24.15	13	443.3	447.5	433.3	371.8	409.7	424.1	401.867	1	441.367	1	0.910505	0.0708333
A0A1S4C3K0	LOC107814807	Alpha-1,4 glucan phosphorylase OS=Nicotiana tabacum OX=4097 GN=LOC107814807 PE=3 SV=1	0	35.23	11.4738	10	14	9	1	1011	114	5.36	0.362	1	35.12	10	731.6	718.5	634.1	696.5	831	877.1	801.533	1	694.733	1	1.15373	0.161093
A0A1S3YKI8	LOC107777278	Succinate dehydrogenase [ubiquinone] flavoprotein subunit, mitochondrial OS=Nicotiana tabacum OX=4097 GN=LOC107777278 PE=3 SV=1	0	35.134	14.9206	8	14	8	1	630	69.2	6.67	0.758	0	26.48	8	830.6	803.1	791.9	803.7	853.3	928.8	861.933	1	808.533	1	1.06605	0.234115
A0A1S4BD70	LOC107807071	26S protease regulatory subunit 7 homolog A-like OS=Nicotiana tabacum OX=4097 GN=LOC107807071 PE=3 SV=1	0	35.091	26.3403	9	15	9	1	429	47.9	6.02	0.931	0	25.15	9	497.9	499.9	486.5	499.9	513	542.9	518.6	1	494.767	1	1.04817	0.149738
A0A1S3XCF5	LOC107763647	probable N-succinyldiaminopimelate aminotransferase DapC OS=Nicotiana tabacum OX=4097 GN=LOC107763647 PE=4 SV=1	0	35.072	16.4474	6	15	6	1	456	50.6	8.02	1.326	0	26.53	6	435	438.6	426.3	572.6	504.6	579.6	552.267	1	433.3	1	1.27456	0.00794752
A0A1S4CZJ7	LOC107824330	COBW domain-containing protein 1-like OS=Nicotiana tabacum OX=4097 GN=LOC107824330 PE=4 SV=1	0	35.07	22.1491	9	17	2	1	456	50.5	6.49	1.062	0	28.38	9	98	99.8	98.6	99	91.4	85.4	91.9333	1	98.8	1	0.930499	0.158786
A0A1S4DJL6	LOC107830518	beta-xylosidase/alpha-L-arabinofuranosidase 2-like OS=Nicotiana tabacum OX=4097 GN=LOC107830518 PE=4 SV=1	0	35.037	12.2108	8	20	3	1	778	84.8	7.59	0.585	0	42.49	8	194.4	186.3	190.4	189.2	182.6	175	182.267	1	190.367	1	0.957451	0.161433
A0A1S3X395	LOC107760813	probable plastid-lipid-associated protein 13, chloroplastic OS=Nicotiana tabacum OX=4097 GN=LOC107760813 PE=4 SV=1	0	35.035	22.0736	6	19	1	1	299	32.8	6.84	1.346	0	38.24	6	14.7	15.9	23.4	17.4	18.8	17.6	17.9333	1	18	1	0.996296	0.981867
A0A1S3ZYP6	LOC107791852	magnesium-chelatase subunit ChlH, chloroplastic-like OS=Nicotiana tabacum OX=4097 GN=LOC107791852 PE=4 SV=1	0	35.007	9.84081	12	14	12	1	1382	153.7	6.4	0.353	0	27.24	12	732	768.4	621.8	796.3	828.1	731.3	785.233	1	707.4	1	1.11003	0.212166
A0A1S3X3J1	LOC107760931	haloacid dehalogenase-like hydrolase domain-containing protein At3g48420 OS=Nicotiana tabacum OX=4097 GN=LOC107760931 PE=4 SV=1	0	35	18.239	7	23	1	1	318	34	8.06	2.162	0	44.88	7	251.2	276.4	310.6	375.4	308.8	218.4	300.867	1	279.4	1	1.07683	0.681791
A0A1S4AVF7	LOC107801723	putative quinone-oxidoreductase homolog, chloroplastic OS=Nicotiana tabacum OX=4097 GN=LOC107801723 PE=4 SV=1	0	34.99	36.6771	8	24	1	1	319	34	8.63	2.162	0	35.79	8	36.9	37.5	37.9	32.9	32.1	36.1	33.7	1	37.4333	1	0.900267	0.0410559
A0A1S4CN65	LOC107820598	14-3-3 protein 9-like isoform X2 OS=Nicotiana tabacum OX=4097 GN=LOC107820598 PE=3 SV=1	0	34.973	33.0739	9	24	1	1	257	29.3	4.75	2.02	0	50.46	9	13.4	13.6	13.2	9.2	9.2	11.3	9.9	1	13.4	1	0.738806	0.00785412
A0A1S3YJY3	LOC107776974	3-hydroxyisobutyryl-CoA hydrolase-like protein 5 OS=Nicotiana tabacum OX=4097 GN=LOC107776974 PE=3 SV=1	0	34.966	24.4792	8	14	7	1	384	42.6	5.95	0.983	1	25.51	8	419.2	498.5	417.3	407.3	410.5	411.8	409.867	1	445	1	0.921049	0.259906
A0A1S4AYZ7	LOC107802823	porphobilinogen deaminase, chloroplastic-like OS=Nicotiana tabacum OX=4097 GN=LOC107802823 PE=3 SV=1	0	34.963	28.9189	7	18	3	1	370	39.9	6.19	1.102	4	31.36	7	606.6	650	759.2	830.5	652.3	687.4	723.4	1	671.933	1	1.07659	0.508264
A0A1S3ZAL2	LOC107784825	acetyl-coenzyme A carboxylase carboxyl transferase subunit alpha, chloroplastic-like isoform X1 OS=Nicotiana tabacum OX=4097 GN=LOC107784825 PE=3 SV=1	0	34.858	18.4828	10	12	3	1	725	81.1	8.53	0.45	6	33.05	10	437.7	475.8	474.8	443.6	462.7	431.6	445.967	1	462.767	1	0.963697	0.338422
A0A1S4C6D1	LOC107815685	uncharacterized protein LOC107815685 OS=Nicotiana tabacum OX=4097 GN=LOC107815685 PE=4 SV=1	0	34.849	25.8621	8	14	8	1	348	38.8	6.65	1.264	0	31.01	8	521.7	566.7	590.6	608.8	567.6	532.7	569.7	1	559.667	1	1.01793	0.753755
Q75ZD8	41701	14-3-3 f-1 protein OS=Nicotiana tabacum OX=4097 GN=14-3-3 f-1 PE=2 SV=1	0	34.837	26.7442	8	24	1	1	258	29.1	4.82	1.754	0	46.94	8	20.2	23.9	23.4	22.1	20.4	17.8	20.1	1	22.5	1	0.893333	0.231976
A0A1S4D2Y6	LOC107825404	skin secretory protein xP2-like OS=Nicotiana tabacum OX=4097 GN=LOC107825404 PE=4 SV=1	0	34.745	28.3262	6	30	2	1	233	23.6	4.58	3.642	0	74.23	6	42.2	40	47.4	199.1	231	288.9	239.667	1	43.2	1	5.54784	0.00173482
A0A1S4A1R0	LOC107792837	succinate-semialdehyde dehydrogenase, mitochondrial-like isoform X1 OS=Nicotiana tabacum OX=4097 GN=LOC107792837 PE=3 SV=1	0	34.706	15.1923	6	12	1	1	520	55.2	7.25	1.009	0	25.25	6	14.6	15.4	14.4	13.3	14.5	12.4	13.4	1	14.8	1	0.905405	0.108853
A0A1S4CSL9	LOC107822109	20 kDa chaperonin, chloroplastic-like OS=Nicotiana tabacum OX=4097 GN=LOC107822109 PE=3 SV=1	0	34.688	36.1111	6	12	2	1	252	26.3	8.44	1.031	0	32.29	6	69.8	75.6	73.6	85.6	73.2	92.5	83.7667	1	73	1	1.14749	0.141919
A0A1S3YZU2	LOC107781434	uncharacterized protein LOC107781434 OS=Nicotiana tabacum OX=4097 GN=LOC107781434 PE=4 SV=1	0	34.675	27.3187	11	17	2	1	593	65.2	8.62	0.738	0	24.38	11	11	13.3	16	13.9	10.1	9.7	11.2333	1	13.4333	1	0.836228	0.326542
A0A1S3Y4M0	LOC107772137	40S ribosomal protein SA OS=Nicotiana tabacum OX=4097 GN=LOC107772137 PE=3 SV=1	0	34.666	23.2143	7	22	1	1	336	35.8	4.93	2.162	0	43.7	7	176.7	158.4	172.2	166	170.9	184.2	173.7	1	169.1	1	1.0272	0.584182
A0A1S4CT85	LOC107822317	binding partner of ACD11 1-like OS=Nicotiana tabacum OX=4097 GN=LOC107822317 PE=4 SV=1	0	34.649	33.0935	8	15	1	1	278	29.5	6.14	1.61	7	41.76	8	940.2	868.1	930.7	919.7	961.2	1070.6	983.833	1	913	1	1.07758	0.232376
I2G7N7	TIP	TIP protein OS=Nicotiana tabacum OX=4097 GN=TIP PE=4 SV=1	0	34.629	60.9091	7	16	1	1	110	12.4	6.95	11.915	0	45.71	7	68.8	60.9	55.6	57.2	54.8	49.1	53.7	1	61.7667	1	0.869401	0.149232
A0A1S4CCA7	LOC107817521	organellar oligopeptidase A, chloroplastic/mitochondrial-like OS=Nicotiana tabacum OX=4097 GN=LOC107817521 PE=3 SV=1	0	34.503	25.4808	10	15	1	1	416	46.6	7.49	1.04	0	26.69	10	2.9	8	3.9	7.3	4.3	7.8	6.46667	1	4.93333	1	1.31081	0.465989
A0A140G1W2	rps7	Ribosomal protein S7 OS=Nicotiana tabacum OX=4097 GN=rps7 PE=3 SV=1	0	34.497	45.1613	8	17	8	1	155	17.4	11.41	3.642	0	35.07	8	1027.9	1068.2	1014.1	825.2	934.2	948.5	902.633	1	1036.73	1	0.870651	0.0335678
A0A1S3Y949	LOC107773605	40S ribosomal protein S19-3 OS=Nicotiana tabacum OX=4097 GN=LOC107773605 PE=4 SV=1	0	34.494	37.7622	5	19	1	1	143	16	10.2	3.217	4	34.49	5	1311.7	1248.6	1266.5	1250.8	1507.4	2176.8	1645	1	1275.6	1	1.28959	0.252731
A0A1S4DRP6	LOC107832738	transaldolase-like OS=Nicotiana tabacum OX=4097 GN=LOC107832738 PE=4 SV=1	0	34.415	19.3955	8	19	1	1	397	43.6	7.01	1.438	0	25.94	8	94.5	117.4	109.3	136.1	125.2	153.2	138.167	1	107.067	1	1.29047	0.0420842
A0A1S3XHP3	LOC107765360	ATP-dependent Clp protease proteolytic subunit OS=Nicotiana tabacum OX=4097 GN=LOC107765360 PE=3 SV=1	0	34.392	21.3376	4	11	4	1	314	34.1	5.43	1.565	0	24.74	4	117.3	134.4	116	137.7	125.2	140.2	134.367	1	122.567	1	1.09627	0.192087
A0A1S4CHD5	LOC107819052	psbP domain-containing protein 6, chloroplastic-like isoform X1 OS=Nicotiana tabacum OX=4097 GN=LOC107819052 PE=4 SV=1	0	34.392	25.8741	5	22	1	1	286	31.2	8.22	2.36	4	37.02	5	734.3	812.7	830.1	790.4	659.2	526.6	658.733	1	792.367	1	0.831349	0.17706
A0A1S3XMU7	LOC107766884	UDP-D-apiose/UDP-D-xylose synthase 2-like OS=Nicotiana tabacum OX=4097 GN=LOC107766884 PE=4 SV=1	0	34.279	22.0207	7	15	2	1	386	43.2	5.91	0.931	0	26.63	7	52.6	52.6	57.4	55	63.1	56.2	58.1	1	54.2	1	1.07196	0.261876
A0A1S3X0N1	LOC107759965	gamma aminobutyrate transaminase 3, chloroplastic-like OS=Nicotiana tabacum OX=4097 GN=LOC107759965 PE=3 SV=1	0	34.271	18.3594	7	12	1	1	512	56.2	7.03	0.931	1	30.71	7	57.7	54.1	55.1	51.6	52.9	51.8	52.1	1	55.6333	1	0.936489	0.0368647
A0A1S3Z0B7	LOC107781369	phosphoglucomutase, cytoplasmic-like OS=Nicotiana tabacum OX=4097 GN=LOC107781369 PE=3 SV=1	0	34.263	20.5314	7	14	1	1	414	44.8	7.85	1.154	0	33.38	7	136.8	125.4	134.6	140.6	135.2	139	138.267	1	132.267	1	1.04536	0.193324
A0A1S3ZXZ6	LOC107791596	Phosphoinositide phospholipase C OS=Nicotiana tabacum OX=4097 GN=LOC107791596 PE=4 SV=1	0	34.247	20.8829	10	15	1	1	589	67	6.47	0.758	0	22.78	10	104.2	85.3	97.3	74.9	82.1	80.9	79.3	1	95.6	1	0.829498	0.0520307
A0A1S4AY78	LOC107802615	50S ribosomal protein L13, chloroplastic-like OS=Nicotiana tabacum OX=4097 GN=LOC107802615 PE=3 SV=1	0	34.231	20.7469	5	23	5	1	241	27.3	9.92	2.36	0	64.11	5	1736.7	1866.3	1687.7	1425.7	1652.4	1740.6	1606.23	1	1763.57	1	0.910787	0.218429
A0A1S3X3Y8	LOC107761048	uncharacterized protein At5g02240-like OS=Nicotiana tabacum OX=4097 GN=LOC107761048 PE=4 SV=1	0	34.228	20.8469	5	14	5	1	307	33.2	8.56	1.721	0	30.27	5	661.5	688.5	760.1	860.1	702.1	656.9	739.7	1	703.367	1	1.05166	0.622736
A0A1S3YD61	LOC107775003	RNA-binding KH domain-containing protein PEPPER-like OS=Nicotiana tabacum OX=4097 GN=LOC107775003 PE=4 SV=1	0	34.158	23.8806	9	15	7	1	469	50	5.26	1.555	2	17.73	9	595.4	608.7	612.2	663	618.7	653.4	645.033	1	605.433	1	1.06541	0.0513285
Q549Z2	Nt14-3-3omega3	14-3-3 protein OS=Nicotiana tabacum OX=4097 GN=Nt14-3-3omega3 PE=3 SV=1	0	34.151	27.1318	8	24	1	1	258	29.2	4.83	1.649	0	48.27	8	32.3	29.1	36.2	38	42.1	45	41.7	1	32.5333	1	1.28176	0.0337096
A0A1S3XGB4	LOC107764897	60S ribosomal protein L13 OS=Nicotiana tabacum OX=4097 GN=LOC107764897 PE=3 SV=1	0	34.108	23.7864	6	12	1	1	206	23.7	11.06	4.08	5	31.38	6	1012.2	925.4	908.1	866.1	1062.5	1239.9	1056.17	1	948.567	1	1.11343	0.3936
A0A1S4CQZ0	LOC107821521	heat shock protein 90-6, mitochondrial-like OS=Nicotiana tabacum OX=4097 GN=LOC107821521 PE=3 SV=1	0	34.078	12.1365	9	17	1	1	791	89.9	5.44	0.486	0	33.89	9	16	15.6	15.1	16	16.1	11.9	14.6667	1	15.5667	1	0.942184	0.557436
A0A1S3XEN1	LOC107764242	Ribosomal protein L19 OS=Nicotiana tabacum OX=4097 GN=LOC107764242 PE=3 SV=1	0	33.927	32.5472	5	23	1	1	212	24.7	11.59	3.642	0	41.03	5	26.5	26.3	25.1	18.1	24.9	29.1	24.0333	1	25.9667	1	0.925546	0.582223
A0A1S3ZNF7	LOC107788853	polyubiquitin-like OS=Nicotiana tabacum OX=4097 GN=LOC107788853 PE=4 SV=1	0	33.9	60.8018	6	74	1	1	449	50.2	7.15	0.532	0	147.84	6	29.1	25.1	24.7	28	26.4	31	28.4667	1	26.3	1	1.08238	0.328167
A0A1S3ZX82	LOC107791370	methylmalonate-semialdehyde dehydrogenase [acylating], mitochondrial-like OS=Nicotiana tabacum OX=4097 GN=LOC107791370 PE=4 SV=1	0	33.898	26.0038	10	15	3	1	523	56.7	7.02	1.254	6	26.09	10	785.8	761.3	780.2	750	752.2	771.1	757.767	1	775.767	1	0.976797	0.145905
Q76G13	nii2	Nitrite reductase OS=Nicotiana tabacum OX=4097 GN=nii2 PE=2 SV=1	0	33.873	18.2283	10	20	2	1	587	65.8	7.28	0.891	1	26.93	10	107.5	84.6	73.4	72.9	76.8	74.5	74.7333	1	88.5	1	0.844444	0.244506
A0A1S4AI83	LOC107797958	Phospho-2-dehydro-3-deoxyheptonate aldolase OS=Nicotiana tabacum OX=4097 GN=LOC107797958 PE=3 SV=1	0	33.813	18.3752	8	11	6	1	517	57.5	7.44	0.638	2	29.68	8	217.7	213.4	220.4	298.2	302.9	317.4	306.167	1	217.167	1	1.40982	0.000130627
A0A1S3ZKV5	LOC107787913	acid phosphatase 1-like OS=Nicotiana tabacum OX=4097 GN=LOC107787913 PE=4 SV=1	0	33.789	27.3408	6	14	5	1	267	29.5	9.03	1.994	1	30.79	6	248.9	234.4	217.4	445.4	397.2	546.6	463.067	1	233.567	1	1.98259	0.00695762
A0A1S3YBA8	LOC107774474	aminoacyl tRNA synthase complex-interacting multifunctional protein 1-like OS=Nicotiana tabacum OX=4097 GN=LOC107774474 PE=4 SV=1	0	33.787	27.0073	8	14	8	1	274	30.3	7.27	2.875	0	28.13	8	649.4	752.1	692.9	772.4	679.5	555.5	669.133	1	698.133	1	0.958461	0.69799
A0A1S3YXV1	LOC107780626	ATP-dependent Clp protease ATP-binding subunit CLPT2, chloroplastic-like OS=Nicotiana tabacum OX=4097 GN=LOC107780626 PE=4 SV=1	0	33.785	35.7447	8	19	2	1	235	25.8	8.95	3.281	6	28.29	8	978.7	1075.8	1108.1	1292.2	1166.5	1110.1	1189.6	1	1054.2	1	1.12844	0.111045
O80362	RPL10	50S ribosomal protein L10, chloroplastic OS=Nicotiana tabacum OX=4097 GN=RPL10 PE=2 SV=1	0	33.759	25.1101	7	20	2	1	227	25.4	9.2	2.008	5	41.7	7	1034.4	1104.6	1159.8	1245.8	1090.9	1167.9	1168.2	1	1099.6	1	1.06239	0.299408
A0A1S4B679	LOC107804940	probable NADH dehydrogenase [ubiquinone] 1 alpha subcomplex subunit 5, mitochondrial OS=Nicotiana tabacum OX=4097 GN=LOC107804940 PE=4 SV=1	0	33.747	29.8851	5	13	5	1	174	19.7	4.98	3.924	0	26.46	5	583.2	576.1	651.7	936.1	651.4	749.4	778.967	1	603.667	1	1.29039	0.113895
A0A1S3XQI6	LOC107767447	prohibitin-3, mitochondrial-like OS=Nicotiana tabacum OX=4097 GN=LOC107767447 PE=4 SV=1	0	33.725	20.9386	4	11	2	1	277	30.5	8.85	1.154	3	32.94	4	137.6	154.3	132.3	145.9	139.1	144.8	143.267	1	141.4	1	1.0132	0.801695
A0A1S4A7M5	LOC107794637	Ribosomal protein L19 OS=Nicotiana tabacum OX=4097 GN=LOC107794637 PE=3 SV=1	0	33.716	32.2275	5	21	1	1	211	24.6	11.59	2.981	4	41.72	5	1194	1092.8	921.7	810	1021.7	1033	954.9	1	1069.5	1	0.892847	0.346807
A0A1S3WXY4	LOC107759116	beta-glucosidase BoGH3B-like OS=Nicotiana tabacum OX=4097 GN=LOC107759116 PE=3 SV=1	0	33.694	15.0502	8	14	3	1	598	65.8	5.31	0.828	0	26.66	8	122.8	122.5	107	111.5	122.4	123.7	119.2	1	117.433	1	1.01504	0.79908
A0A1S3XDC3	LOC107763852	uncharacterized protein LOC107763852 OS=Nicotiana tabacum OX=4097 GN=LOC107763852 PE=4 SV=1	0	33.691	28.4281	7	14	2	1	299	32.7	8.78	2.548	5	27.16	7	387.4	402.3	436	475.5	432.4	460.9	456.267	1	408.567	1	1.11675	0.067445
A0A1S4BL57	LOC107809441	enoyl-[acyl-carrier-protein] reductase [NADH], chloroplastic-like OS=Nicotiana tabacum OX=4097 GN=LOC107809441 PE=4 SV=1	0	33.69	19.898	7	21	2	1	392	41.7	8.88	1.649	5	41.85	7	1013	1077.7	1096.3	1088.8	1033.1	975.2	1032.37	1	1062.33	1	0.971792	0.509103
A0A1S3X9E1	LOC107762659	malonyl CoA-acyl carrier protein transacylase-like OS=Nicotiana tabacum OX=4097 GN=LOC107762659 PE=4 SV=1	0	33.684	21.0396	7	15	7	1	404	43.2	8.65	1.424	0	38.98	7	800.7	796.8	806.3	851.4	792.2	816.5	820.033	1	801.267	1	1.02342	0.3415
A0A1S3XV78	LOC107769103	60S ribosomal protein L9-1-like OS=Nicotiana tabacum OX=4097 GN=LOC107769103 PE=4 SV=1	0	33.607	43.8144	8	17	2	1	194	22	9.66	4.623	5	36.24	8	1279.3	1256.5	1210.6	1177.5	1333.3	1618.6	1376.47	1	1248.8	1	1.10223	0.384051
A0A1S4BP24	LOC107810367	ATPase ASNA1 homolog OS=Nicotiana tabacum OX=4097 GN=LOC107810367 PE=4 SV=1	0	33.578	39.8268	6	12	6	1	231	25.7	6.28	2.384	0	20.1	6	111	130.6	120.6	138.8	121.6	123	127.8	1	120.733	1	1.05853	0.421679
A0A1S3YUU6	LOC107779796	UTP--glucose-1-phosphate uridylyltransferase OS=Nicotiana tabacum OX=4097 GN=LOC107779796 PE=3 SV=1	0	33.461	17.437	8	18	2	1	476	52.1	6.47	0.945	0	40.63	8	244.6	223.9	214.3	235.2	233.7	232.8	233.9	1	227.6	1	1.02768	0.521086
A0A1S4CA25	LOC107816873	15-cis-phytoene desaturase, chloroplastic/chromoplastic OS=Nicotiana tabacum OX=4097 GN=LOC107816873 PE=4 SV=1	0	33.445	16.323	8	13	8	1	582	65	7.42	0.65	0	17.46	8	493.5	473.6	454.9	516.4	478.8	484.5	493.233	1	474	1	1.04058	0.299735
A0A1S4B4A9	LOC107804319	Mg-protoporphyrin IX chelatase OS=Nicotiana tabacum OX=4097 GN=LOC107804319 PE=3 SV=1	0	33.396	12.78	9	14	1	1	759	83	5.66	0.476	6	31.45	9	391.1	417.1	402.7	466.8	436.9	376.8	426.833	1	403.633	1	1.05748	0.446546
A0A1S3XDC8	LOC107763949	Zeaxanthin epoxidase, chloroplastic OS=Nicotiana tabacum OX=4097 GN=LOC107763949 PE=4 SV=1	0	33.385	12.5	7	11	4	1	664	72.6	7.71	0.643	3	22.71	7	314.4	349.2	303	268.4	272.5	247.5	262.8	1	322.2	1	0.815642	0.0202189
A0A1S4AJZ8	LOC107798450	Proteasome subunit beta type OS=Nicotiana tabacum OX=4097 GN=LOC107798450 PE=3 SV=1	0	33.378	27.1062	7	16	3	1	273	29.4	6.7	2.594	5	39.25	7	1222.2	1196.2	1166.2	1224.1	1213.3	1527.9	1321.77	1	1194.87	1	1.1062	0.290904
A0A1S4ARL8	LOC107800680	probable voltage-gated potassium channel subunit beta OS=Nicotiana tabacum OX=4097 GN=LOC107800680 PE=4 SV=1	0	33.371	18.1818	7	19	7	1	330	36.9	7.84	1.555	0	32.34	7	983.8	891.2	922.8	913.5	961.3	1000.5	958.433	1	932.6	1	1.0277	0.523854
Q75ZE0	41701	14-3-3 e-1 protein OS=Nicotiana tabacum OX=4097 GN=14-3-3 e-1 PE=2 SV=1	0	33.36	34.6154	9	24	2	1	260	29.4	4.78	1.894	1	46.52	9	106	106	119	115.2	112.6	122.3	116.7	1	110.333	1	1.0577	0.289074
A0A1S4AAX1	LOC107795655	NADH dehydrogenase [ubiquinone] flavoprotein 1, mitochondrial OS=Nicotiana tabacum OX=4097 GN=LOC107795655 PE=3 SV=1	0	33.352	20.5339	9	12	9	1	487	53.6	8.15	0.668	0	26.5	9	458.4	477.8	458.7	490.1	485.8	493.4	489.767	1	464.967	1	1.05334	0.0216627
A0A1S4AET6	LOC107796873	Proteasome subunit alpha type OS=Nicotiana tabacum OX=4097 GN=LOC107796873 PE=3 SV=1	0	33.33	23.8298	5	11	1	1	235	25.6	5.48	2.875	0	22.83	5	23.9	23.1	25.4	25.4	22.1	18.3	21.9333	1	24.1333	1	0.90884	0.365869
A0A1S4AZA4	LOC107802933	gamma aminobutyrate transaminase 1, mitochondrial isoform X1 OS=Nicotiana tabacum OX=4097 GN=LOC107802933 PE=3 SV=1	0	33.288	14.9225	7	13	2	1	516	56.9	7.77	0.983	4	30.94	7	459.4	425.6	461.1	411.4	430.4	394.3	412.033	1	448.7	1	0.918282	0.0780582
A0A1S3YHZ1	LOC107776485	protein THYLAKOID FORMATION1, chloroplastic OS=Nicotiana tabacum OX=4097 GN=LOC107776485 PE=3 SV=1	0	33.14	17.5084	5	15	5	1	297	33.9	8.44	1.154	0	37.79	5	1142.8	1218.2	1256.7	1176.4	1121	958.4	1085.27	1	1205.9	1	0.899964	0.175967
A0A1S4C4Q9	LOC107815055	Glucose-6-phosphate 1-epimerase OS=Nicotiana tabacum OX=4097 GN=LOC107815055 PE=3 SV=1	0	33.117	31.962	9	13	8	1	316	35.5	6.57	2.02	1	22.12	9	333.1	328.4	330.2	319.9	340.6	324.3	328.267	1	330.567	1	0.993042	0.739155
A0A1S4DF56	LOC107829057	importin-5-like OS=Nicotiana tabacum OX=4097 GN=LOC107829057 PE=4 SV=1	0	33.082	9.0009	10	14	4	1	1111	123.2	4.86	0.492	0	28.36	10	496.2	448.6	381.6	295.5	373.5	367.3	345.433	1	442.133	1	0.781288	0.0807868
Q9XEN8	Anx3	Annexin OS=Nicotiana tabacum OX=4097 GN=Anx3 PE=2 SV=1	0	33.037	22.1519	7	14	1	1	316	35.9	5.53	1.264	0	24.01	7	38.6	41.5	42	42	42.9	54.7	46.5333	1	40.7	1	1.14333	0.239662
A0A1S3ZPA7	LOC107788874	Mg-protoporphyrin IX chelatase OS=Nicotiana tabacum OX=4097 GN=LOC107788874 PE=3 SV=1	0	33.035	13.0607	9	13	1	1	758	83	5.91	0.486	0	27.6	9	NA	NA	NA	NA	NA	NA	NA	0	NA	0	NA	NA
Q40545	#N/A	Pyruvate kinase isozyme A, chloroplastic OS=Nicotiana tabacum OX=4097 PE=2 SV=1	0	33.012	21.7538	10	18	6	1	593	65.2	5.39	0.874	3	27.26	10	761	782.8	727.6	767.2	761.5	822.8	783.833	1	757.133	1	1.03526	0.350754
A0A1S3XC82	LOC107763461	Annexin OS=Nicotiana tabacum OX=4097 GN=LOC107763461 PE=3 SV=1	0	33.011	25.3165	8	15	2	1	316	35.9	5.44	1.264	5	23.1	8	527.8	493.1	509.3	531.2	532.4	733.2	598.933	1	510.067	1	1.17423	0.260607
A0A1S3XIR7	LOC107765655	ferredoxin--nitrite reductase, chloroplastic-like OS=Nicotiana tabacum OX=4097 GN=LOC107765655 PE=4 SV=1	0	32.996	19.3493	10	20	3	1	584	65.4	6.95	0.917	0	25.22	10	58.6	48.8	47.5	43.9	50.6	47.5	47.3333	1	51.6333	1	0.91672	0.343193
A0A1S4CHR0	LOC107819136	fructose-1,6-bisphosphatase, cytosolic-like OS=Nicotiana tabacum OX=4097 GN=LOC107819136 PE=3 SV=1	0	32.963	20.2941	7	18	2	1	340	37.3	6.64	1.555	0	41.16	7	340.1	371.8	374.2	385.4	382.2	329	365.533	1	362.033	1	1.00967	0.87766
A0A1S4BM70	LOC107809813	ribulose-1,5 bisphosphate carboxylase/oxygenase large subunit N-methyltransferase, chloroplastic-like OS=Nicotiana tabacum OX=4097 GN=LOC107809813 PE=4 SV=1	0	32.891	20.3666	8	10	1	1	491	55.9	5.1	0.931	7	21.18	8	270.2	325.9	285.7	284.3	257.8	249.8	263.967	1	293.933	1	0.898049	0.201027
A0A1S3Z4R0	LOC107782779	60S ribosomal protein L7-2-like OS=Nicotiana tabacum OX=4097 GN=LOC107782779 PE=4 SV=1	0	32.85	31.8367	9	15	1	1	245	28.4	9.82	2.831	0	19.62	9	150	104.7	136.3	124.3	138.3	102.9	121.833	1	130.333	1	0.934783	0.641566
A0A1S3XZ08	LOC107770378	putative quinone-oxidoreductase homolog, chloroplastic OS=Nicotiana tabacum OX=4097 GN=LOC107770378 PE=4 SV=1	0	32.834	38.6018	9	21	2	1	329	34.6	8.88	2.162	7	35.79	9	928	949.5	996.6	901.3	853.7	846.9	867.3	1	958.033	1	0.905292	0.0267425
A0A1S3YN46	LOC107777739	protein transport protein SEC31 homolog B-like OS=Nicotiana tabacum OX=4097 GN=LOC107777739 PE=4 SV=1	0	32.815	13.455	9	13	2	1	877	95	5.35	0.719	0	20.61	9	18.9	21.4	22	24.8	19.2	19.8	21.2667	1	20.7667	1	1.02408	0.816068
A0A1S4BJ58	LOC107808875	rubisco accumulation factor 2, chloroplastic-like OS=Nicotiana tabacum OX=4097 GN=LOC107808875 PE=4 SV=1	0	32.776	25.5507	11	20	6	1	454	50.4	5.1	1.929	5	23.11	11	768.9	873.8	876.9	1027.2	875.8	743.1	882.033	1	839.867	1	1.05021	0.661808
A0A1S4BHF2	LOC107808292	60S ribosomal protein L24-like OS=Nicotiana tabacum OX=4097 GN=LOC107808292 PE=4 SV=1	0	32.73	33.5366	7	17	1	1	164	18.5	10.86	3.642	0	38.93	7	167.2	159	149.4	175.6	201.1	249.7	208.8	1	158.533	1	1.31707	0.0875881
A0A1S4DRB5	LOC107832592	D-3-phosphoglycerate dehydrogenase OS=Nicotiana tabacum OX=4097 GN=LOC107832592 PE=3 SV=1	0	32.691	20.2003	10	14	6	1	599	63.3	7.56	0.931	0	28.73	10	309.9	307.9	294.4	315.8	324.4	382.5	340.9	1	304.067	1	1.12114	0.161924
A0A1S4AT90	LOC107800968	prohibitin-1, mitochondrial-like OS=Nicotiana tabacum OX=4097 GN=LOC107800968 PE=4 SV=1	0	32.682	26.2069	6	13	2	1	290	32	9.5	1.219	4	36.36	6	728.8	695.3	728.4	723	769.2	898.6	796.933	1	717.5	1	1.11071	0.213267
A0A1S3YL10	LOC107777172	uncharacterized protein LOC107777172 OS=Nicotiana tabacum OX=4097 GN=LOC107777172 PE=4 SV=1	0	32.652	44.1176	4	13	3	1	102	10.7	9.6	6.943	1	30.15	4	505.5	506.4	455.2	476.2	414.9	323.7	404.933	1	489.033	1	0.828028	0.150851
A0A1S3Z644	LOC107783234	26S protease regulatory subunit S10B homolog B-like OS=Nicotiana tabacum OX=4097 GN=LOC107783234 PE=3 SV=1	0	32.646	22.25	7	15	2	1	400	44.6	8.1	0.947	5	23.28	7	611.8	603.4	629.2	606.5	594.5	600.6	600.533	1	614.8	1	0.976795	0.162707
A0A1S3XSV4	LOC107768348	3-dehydroquinate synthase, chloroplastic-like OS=Nicotiana tabacum OX=4097 GN=LOC107768348 PE=3 SV=1	0	32.645	21.9027	9	12	2	1	452	49.1	8.15	0.914	5	24.95	9	506.1	518.5	515.9	583.3	538	535.1	552.133	1	513.5	1	1.07524	0.073861
A0A1S4AIM7	LOC107797877	Pyruvate kinase OS=Nicotiana tabacum OX=4097 GN=LOC107797877 PE=3 SV=1	0	32.602	21.8504	8	10	7	1	508	55.1	7.01	0.658	0	25.6	8	236.1	228.8	267	215.2	216.4	231.5	221.033	1	243.967	1	0.905998	0.148361
A0A1S4B1M3	LOC107803523	DNA-damage-repair/toleration protein DRT100-like OS=Nicotiana tabacum OX=4097 GN=LOC107803523 PE=4 SV=1	0	32.586	30.4348	8	16	8	1	368	39.1	6.95	1.683	0	35.54	8	574.4	497.3	481.5	477.4	463.5	469.7	470.2	1	517.733	1	0.90819	0.176285
A0A1S4B0K2	LOC107803301	uncharacterized protein LOC107803301 OS=Nicotiana tabacum OX=4097 GN=LOC107803301 PE=4 SV=1	0	32.582	28.7625	7	14	2	1	299	32.7	9.01	2.162	0	27.98	7	82.6	84.7	85	103	83.8	97.2	94.6667	1	84.1	1	1.12564	0.139215
A0A1S4B7N5	LOC107805360	polyphenol oxidase E, chloroplastic-like OS=Nicotiana tabacum OX=4097 GN=LOC107805360 PE=4 SV=1	0	32.568	15.736	8	16	2	1	591	66.9	6.71	0.708	0	37.54	8	165.2	162.7	144.9	176.5	160.7	247.8	195	1	157.6	1	1.23731	0.246048
Q9AVG8	ipi1	Isopentenyl diphosphate isomerase 1 OS=Nicotiana tabacum OX=4097 GN=ipi1 PE=2 SV=1	0	32.544	39.6552	10	19	2	1	290	33.2	6.37	1.326	0	29.55	10	80.5	82.8	77.5	73.2	77.2	89.5	79.9667	1	80.2667	1	0.996262	0.956248
A0A1S4AET1	LOC107796869	BURP domain protein RD22-like isoform X1 OS=Nicotiana tabacum OX=4097 GN=LOC107796869 PE=4 SV=1	0	32.528	14.578	5	9	2	1	391	41.7	9.03	0.778	0	24.23	5	416.7	404.7	434.8	329.2	362.9	280.8	324.3	1	418.733	1	0.774479	0.0204655
A0A1S3YQT5	LOC107778784	putative F-box protein PP2-B12 OS=Nicotiana tabacum OX=4097 GN=LOC107778784 PE=4 SV=1	0	32.524	38.8235	5	13	1	1	170	19.5	5.43	2.162	0	25.39	5	15.2	14.1	16.6	15.7	13.2	14.9	14.6	1	15.3	1	0.954248	0.535096
A0A1S3YYI0	LOC107781030	sulfite oxidase-like OS=Nicotiana tabacum OX=4097 GN=LOC107781030 PE=4 SV=1	0	32.516	27.2265	9	16	9	1	393	43.6	7.37	1.106	0	31.12	9	964.1	1261	977.7	942.1	970.7	873.4	928.733	1	1067.6	1	0.869926	0.241124
A0A1S4CMF0	LOC107820598	14-3-3 protein 9-like isoform X1 OS=Nicotiana tabacum OX=4097 GN=LOC107820598 PE=3 SV=1	0	32.502	33.3333	9	24	1	1	258	29.4	4.73	2.02	0	47.5	9	2.1	2.3	3	1.5	2.3	2.9	2.23333	1	2.46667	1	0.905405	0.657995
A0A1S3Z3J7	LOC107782611	28 kDa ribonucleoprotein, chloroplastic OS=Nicotiana tabacum OX=4097 GN=LOC107782611 PE=4 SV=1	0	32.5	24.3902	5	10	5	1	287	32.1	7.62	1.228	0	29.74	5	634.8	678.5	722.1	650.6	611.8	582.1	614.833	1	678.467	1	0.90621	0.118225
A0A1S3XQI4	LOC107767586	60S ribosomal protein L3-2 OS=Nicotiana tabacum OX=4097 GN=LOC107767586 PE=3 SV=1	0	32.456	22.6221	10	20	1	1	389	44.4	10.04	1.39	0	32.88	10	NA	NA	NA	NA	NA	NA	NA	0	NA	0	NA	NA
A0A1S3XTE4	LOC107768615	2-C-methyl-D-erythritol 4-phosphate cytidylyltransferase, chloroplastic-like isoform X1 OS=Nicotiana tabacum OX=4097 GN=LOC107768615 PE=3 SV=1	0	32.444	26.9231	8	12	1	1	312	34.6	6.64	1.346	0	28.1	8	27.5	30.3	34.9	31.3	27	32.9	30.4	1	30.9	1	0.983819	0.86625
Q8SF02	dtc3	Dicarboxylate/tricarboxylate carrier OS=Nicotiana tabacum OX=4097 GN=dtc3 PE=2 SV=1	0	32.416	17.6667	5	13	3	1	300	32	9.44	2.008	0	19.47	5	201.5	180	187.5	160.6	195.4	230.6	195.533	1	189.667	1	1.03093	0.795388
A0A1S4C887	LOC107816271	Mitochondrial Rho GTPase OS=Nicotiana tabacum OX=4097 GN=LOC107816271 PE=3 SV=1	0	32.414	15.6589	8	13	8	1	645	71.5	5.62	0.695	0	19.99	8	546.7	523	496.9	442.5	512.4	516.1	490.333	1	522.2	1	0.938976	0.317533
A0A1S3YFK1	LOC107775640	protein TRIGALACTOSYLDIACYLGLYCEROL 4, chloroplastic-like OS=Nicotiana tabacum OX=4097 GN=LOC107775640 PE=4 SV=1	0	32.412	24.5119	8	11	4	1	461	51.7	8.59	0.896	4	26.58	8	391.2	407.4	410.6	342.5	382.4	402.3	375.733	1	403.067	1	0.932187	0.215199
A0A1S3YPT0	LOC107778281	60S ribosomal protein L10-like OS=Nicotiana tabacum OX=4097 GN=LOC107778281 PE=4 SV=1	0	32.367	27.1493	6	14	2	1	221	24.9	10.43	1.649	4	41.5	6	853.5	800.6	785.1	687.9	909.1	1189.9	928.967	1	813.067	1	1.14255	0.473765
A0A1S3ZQY8	LOC107789471	bifunctional D-cysteine desulfhydrase/1-aminocyclopropane-1-carboxylate deaminase, mitochondrial OS=Nicotiana tabacum OX=4097 GN=LOC107789471 PE=4 SV=1	0	32.339	17.6056	7	10	5	1	426	46.9	7.65	1.009	2	24.61	7	650.8	624.7	635.9	673.6	646	647.4	655.667	1	637.133	1	1.02909	0.189412
A0A1S4CSZ5	LOC107822138	gamma carbonic anhydrase 2, mitochondrial-like OS=Nicotiana tabacum OX=4097 GN=LOC107822138 PE=4 SV=1	0	32.328	44.3223	9	16	9	1	273	29.5	7.01	2.728	0	23.29	9	677.2	675.2	664.1	805.4	746.1	778.6	776.7	1	672.167	1	1.15552	0.00404829
A0A1S3YIU8	LOC107776568	proteasome subunit beta type-2-A OS=Nicotiana tabacum OX=4097 GN=LOC107776568 PE=4 SV=1	0	32.302	36.7647	7	19	7	1	204	22.6	6.68	3.281	0	35.81	7	1548.6	1479.9	1554.6	1563.3	1529.6	1739.1	1610.67	1	1527.7	1	1.05431	0.296894
A0A1S3XMZ5	LOC107766707	1,4-dihydroxy-2-naphthoyl-CoA synthase, peroxisomal-like OS=Nicotiana tabacum OX=4097 GN=LOC107766707 PE=3 SV=1	0	32.27	23.5465	8	15	3	1	344	37.6	9.1	1.783	5	31.41	8	1028.8	1105.8	1084	1162.8	1069.1	1003.2	1078.37	1	1072.87	1	1.00513	0.920346
A0A1S4BFD9	LOC107807631	Peptidyl-prolyl cis-trans isomerase OS=Nicotiana tabacum OX=4097 GN=LOC107807631 PE=3 SV=1	0	32.266	30.2326	5	17	5	1	172	18	8.34	1.929	0	42.11	5	380.3	488.4	428.1	550.3	487.5	560.5	532.767	1	432.267	1	1.2325	0.0603208
A0A1S3YN88	LOC107777778	photosynthetic NDH subunit of subcomplex B 2, chloroplastic-like OS=Nicotiana tabacum OX=4097 GN=LOC107777778 PE=4 SV=1	0	32.227	27.8409	7	12	2	1	352	38.6	6.7	1.089	0	27.09	7	120.9	121.4	126.9	144.4	112.7	93.1	116.733	1	123.067	1	0.948537	0.695866
A0A1S3Z059	LOC107781720	ADP-ribosylation factor OS=Nicotiana tabacum OX=4097 GN=LOC107781720 PE=3 SV=1	0	32.22	35.9116	7	12	2	1	181	20.6	6.95	3.87	5	28.94	7	600.9	533.9	502.5	408.3	484.5	490.3	461.033	1	545.767	1	0.844744	0.0969822
A0A1S3XG61	LOC107764826	guanine nucleotide-binding protein subunit beta-like protein OS=Nicotiana tabacum OX=4097 GN=LOC107764826 PE=4 SV=1	0	32.187	30.6034	8	15	2	1	232	25.3	7.88	3.084	0	32.81	8	64.7	58	59.7	60.8	59.9	69.6	63.4333	1	60.8	1	1.04331	0.514902
A0A1S3YKT8	LOC107777100	glutathione reductase, chloroplastic-like isoform X1 OS=Nicotiana tabacum OX=4097 GN=LOC107777100 PE=3 SV=1	0	32.146	16.2162	7	12	2	1	555	61	6.89	0.756	4	23.89	7	485.1	495.5	481.2	503	500.6	513.8	505.8	1	487.267	1	1.03804	0.0346314
A0A1S3YWV9	LOC107780748	DNA-damage-repair/toleration protein DRT100-like OS=Nicotiana tabacum OX=4097 GN=LOC107780748 PE=4 SV=1	0	32.024	28.9617	11	25	3	1	366	40	8.68	2.325	8	55.92	11	1531.7	1105.2	1042.9	1044.3	1176.3	1331.1	1183.9	1	1226.6	1	0.965188	0.818769
A0A1S3Y8V8	LOC107773610	glutathione S-transferase DHAR3, chloroplastic OS=Nicotiana tabacum OX=4097 GN=LOC107773610 PE=4 SV=1	0	32.023	23.588	9	28	9	1	301	33.9	8.62	1.712	0	46.74	9	1906	2048.8	2128.1	2919.6	2428.9	2301.3	2549.93	1	2027.63	1	1.25759	0.0588034
A0A1S3X1S5	LOC107760338	Pyruvate dehydrogenase E1 component subunit alpha OS=Nicotiana tabacum OX=4097 GN=LOC107760338 PE=4 SV=1	0	31.992	23.7327	8	17	3	1	434	47.9	7.69	1.021	0	32.23	8	88.6	94.4	90.7	124.2	105.9	106.8	112.3	1	91.2333	1	1.23091	0.0272251
A0A1S4ABN8	LOC107795838	long chain acyl-CoA synthetase 4-like OS=Nicotiana tabacum OX=4097 GN=LOC107795838 PE=4 SV=1	0	31.95	13.3942	7	10	7	1	657	73.3	6.79	0.554	0	29.47	7	247.8	222.9	227.5	198.6	239.2	221	219.6	1	232.733	1	0.943569	0.401708
A0A1S3ZN92	LOC107788650	DNA damage-inducible protein 1 OS=Nicotiana tabacum OX=4097 GN=LOC107788650 PE=4 SV=1	0	31.906	26.8949	7	12	7	1	409	44.9	5.12	0.951	0	30.41	7	219.9	209.3	212	225.7	208	237.6	223.767	1	213.733	1	1.04694	0.33529
A0A1S3YAN6	LOC107774293	COBW domain-containing protein 1-like OS=Nicotiana tabacum OX=4097 GN=LOC107774293 PE=4 SV=1	0	31.831	22.1007	9	16	2	1	457	50.6	6.52	1.062	5	24.7	9	403.1	443	470	536	471.4	427.7	478.367	1	438.7	1	1.09042	0.34377
A0A1S4APJ0	LOC107799768	50S ribosomal protein L9, chloroplastic-like OS=Nicotiana tabacum OX=4097 GN=LOC107799768 PE=3 SV=1	0	31.817	38.0208	8	19	2	1	192	21.5	9.74	2.728	6	42.9	8	1048.5	1180.3	1199.8	1236.8	1169.7	1177.8	1194.77	1	1142.87	1	1.04541	0.374816
A0A1S4B8G0	LOC107805624	Proteasome subunit alpha type OS=Nicotiana tabacum OX=4097 GN=LOC107805624 PE=3 SV=1	0	31.79	29.1139	6	16	2	1	237	26	4.82	2.594	4	36.65	6	683.3	721.1	642.6	664.9	621.1	665.7	650.567	1	682.333	1	0.953444	0.305154
A0A1S4DQV4	LOC107832469	NAD(P)H-quinone oxidoreductase subunit S, chloroplastic-like OS=Nicotiana tabacum OX=4097 GN=LOC107832469 PE=4 SV=1	0	31.788	23.0453	5	18	1	1	243	26.9	8.6	2.162	0	35.15	5	38.9	44.5	44.3	41.5	38.3	34.5	38.1	1	42.5667	1	0.895067	0.177262
A0A1S3Z6N1	LOC107783419	glyoxylate/succinic semialdehyde reductase 2, chloroplastic-like OS=Nicotiana tabacum OX=4097 GN=LOC107783419 PE=4 SV=1	0	31.783	17.2414	4	9	1	1	377	39.7	8.07	1.081	0	24.92	4	134.1	141.1	143.2	121	134.6	121	125.533	1	139.467	1	0.900096	0.0583339
A0A1S4BKX7	LOC107809385	L-ascorbate peroxidase 2, cytosolic OS=Nicotiana tabacum OX=4097 GN=LOC107809385 PE=3 SV=1	0	31.764	33.2	7	20	3	1	250	27.6	5.81	1.848	0	36.67	7	106.7	96.2	111.8	102.8	94.6	98.1	98.5	1	104.9	1	0.93899	0.283477
A0A1S4AF99	LOC107797026	rubisco accumulation factor 2, chloroplastic-like OS=Nicotiana tabacum OX=4097 GN=LOC107797026 PE=4 SV=1	0	31.737	17.9601	8	17	3	1	451	50.2	4.98	1.395	0	27.29	8	158	171.7	162.9	179	177.2	171	175.733	1	164.2	1	1.07024	0.0694979
A0A1S4CQN8	LOC107821369	Cyanate hydratase OS=Nicotiana tabacum OX=4097 GN=LOC107821369 PE=3 SV=1	0	31.705	39.375	5	15	2	1	160	17.7	5.59	4.337	0	39.58	5	157.8	175.5	175.6	157.5	161.1	143.6	154.067	1	169.633	1	0.908233	0.122414
A0A1S4B7K9	LOC107805343	monocopper oxidase-like protein SKU5 OS=Nicotiana tabacum OX=4097 GN=LOC107805343 PE=4 SV=1	0	31.692	13.0068	6	10	1	1	592	66.5	8.65	0.805	5	21.5	6	466	473.4	463.4	347	399.4	369.6	372	1	467.6	1	0.795552	0.00348108
A0A1S4AG39	LOC107797310	phototropin-1-like OS=Nicotiana tabacum OX=4097 GN=LOC107797310 PE=4 SV=1	0	31.654	11.7073	11	14	10	1	1025	115.1	7.33	0.413	0	27.15	11	867.5	872.7	948.6	765.1	742.9	692.4	733.467	1	896.267	1	0.818358	0.00863888
A0A1S3XQZ7	LOC107767713	asparagine--tRNA ligase, cytoplasmic 1-like OS=Nicotiana tabacum OX=4097 GN=LOC107767713 PE=3 SV=1	0	31.637	17.0396	9	12	3	1	581	64.8	6.62	0.571	6	27.69	9	650.3	662.4	600.6	554.3	585.7	670.2	603.4	1	637.767	1	0.946114	0.432697
O49996	#N/A	14-3-3-like protein D OS=Nicotiana tabacum OX=4097 PE=2 SV=1	0	31.634	35.743	8	22	1	1	249	28.2	4.82	1.512	0	48.36	8	NA	NA	NA	NA	NA	NA	NA	0	NA	0	NA	NA
A0A1S3XW73	LOC107769424	uncharacterized protein LOC107769424 isoform X1 OS=Nicotiana tabacum OX=4097 GN=LOC107769424 PE=4 SV=1	0	31.613	25.4576	11	17	2	1	601	66.2	8.68	0.719	9	29.7	11	667.8	706.1	701.4	777.8	670.4	601.1	683.1	1	691.767	1	0.987472	0.877576
A0A1S4BJB5	LOC107808896	Peroxidase OS=Nicotiana tabacum OX=4097 GN=LOC107808896 PE=3 SV=1	0	31.6	18.4659	7	13	2	1	352	38.7	8.1	1.721	5	28.04	7	605.7	591.9	624.7	581.5	537.9	588.7	569.367	1	607.433	1	0.937332	0.108746
A0A1S4AQU2	LOC107800467	glycine-rich RNA-binding protein 2, mitochondrial-like OS=Nicotiana tabacum OX=4097 GN=LOC107800467 PE=4 SV=1	0	31.596	44.4444	5	13	5	1	144	15.2	5.27	3.924	0	19.75	5	426.2	526.5	426.2	534.1	479.7	544.4	519.4	1	459.633	1	1.13003	0.20013
A0A1S3Y5Q3	LOC107772423	UDP-D-apiose/UDP-D-xylose synthase 2 OS=Nicotiana tabacum OX=4097 GN=LOC107772423 PE=4 SV=1	0	31.547	20.7254	8	13	1	1	386	43.2	6.09	0.931	6	17.28	8	347.4	347.8	332.3	365	360.1	451.6	392.233	1	342.5	1	1.14521	0.174403
H9CCH7	KAR	3-oxoacyl-[acyl-carrier-protein] reductase 4-like OS=Nicotiana tabacum OX=4097 GN=KAR PE=2 SV=1	0	31.531	22.1538	6	16	1	1	325	34	9.41	1.555	5	23.69	6	656.2	674.5	699.7	684.9	670.3	694.5	683.233	1	676.8	1	1.00951	0.678988
A0A1S4AC55	LOC107795928	DNA-binding protein SMUBP-2-like OS=Nicotiana tabacum OX=4097 GN=LOC107795928 PE=4 SV=1	0	31.519	11.9388	10	13	1	1	980	107.7	7.85	0.484	0	22.62	10	114.1	124.6	124.2	125.8	139.7	112.4	125.967	1	120.967	1	1.04133	0.592055
A0A1S3X6M1	LOC107761634	uncharacterized protein At2g37660, chloroplastic-like isoform X1 OS=Nicotiana tabacum OX=4097 GN=LOC107761634 PE=4 SV=1	0	31.485	30.0613	10	15	1	1	326	35.5	8.53	1.555	8	37.02	10	959.7	956.3	1014.6	1008.6	921.7	904.5	944.933	1	976.867	1	0.96731	0.440737
A0A1S3YP68	LOC107778194	carbamoyl-phosphate synthase small chain, chloroplastic-like isoform X2 OS=Nicotiana tabacum OX=4097 GN=LOC107778194 PE=3 SV=1	0	31.484	13.785	5	11	5	1	428	46.9	6.39	1.424	0	22.58	5	543.7	551.5	568	700.6	659.9	709.5	690	1	554.4	1	1.24459	0.00129869
A0A1S4DLI5	LOC107831063	UDP-D-apiose/UDP-D-xylose synthase 2-like OS=Nicotiana tabacum OX=4097 GN=LOC107831063 PE=4 SV=1	0	31.481	18.6047	7	11	2	1	387	43.3	5.87	0.84	0	23.8	7	171.7	150.4	146.4	146.1	165.3	181.2	164.2	1	156.167	1	1.05144	0.565198
A0A1S3Y3U0	LOC107771868	Histone H2A OS=Nicotiana tabacum OX=4097 GN=LOC107771868 PE=3 SV=1	0	31.447	30	4	16	1	1	140	14.7	10.48	3.642	0	40.06	4	202.7	201	210.1	196.2	220.9	289.1	235.4	1	204.6	1	1.15054	0.331876
A0A1S3YPJ3	LOC107778416	glyoxylate/succinic semialdehyde reductase 2, chloroplastic-like OS=Nicotiana tabacum OX=4097 GN=LOC107778416 PE=4 SV=1	0	31.435	17.2414	4	9	1	1	377	39.7	8.07	1.081	3	25.5	4	330.6	368	354.1	353.3	347.9	335.1	345.433	1	350.9	1	0.984421	0.676696
A0A1S3X1F6	LOC107760017	V-type proton ATPase subunit E-like OS=Nicotiana tabacum OX=4097 GN=LOC107760017 PE=3 SV=1	0	31.416	37.6623	8	24	3	1	231	26.5	7.21	2.162	5	52.2	8	1060	981.2	1063.3	1075.8	1027.8	986.2	1029.93	1	1034.83	1	0.995265	0.901789
A0A1S3Y7X2	LOC107773166	succinate dehydrogenase subunit 5, mitochondrial-like OS=Nicotiana tabacum OX=4097 GN=LOC107773166 PE=4 SV=1	0	31.411	30.1255	6	10	1	1	239	26.5	6.89	1.683	4	17.3	6	274.7	295.4	259.3	289.7	306.2	312.3	302.733	1	276.467	1	1.09501	0.102475
A0A1S3ZQ83	LOC107789149	DNA-damage-repair/toleration protein DRT100-like OS=Nicotiana tabacum OX=4097 GN=LOC107789149 PE=4 SV=1	0	31.402	25.2055	10	24	2	1	365	40	8.62	2.325	0	53.59	10	122.4	107.3	75.1	68.2	80.8	90.3	79.7667	1	101.6	1	0.785105	0.227917
A0A1S3YXC4	LOC107780878	Protoporphyrinogen oxidase OS=Nicotiana tabacum OX=4097 GN=LOC107780878 PE=3 SV=1	0	31.3	15.9213	9	14	9	1	559	60.1	9.19	0.805	0	32.51	9	1282.9	1388.2	1361.7	1539	1376.2	1306	1407.07	1	1344.27	1	1.04672	0.454565
A0A076L1Z5	LOC107810092	Remorin 2 OS=Nicotiana tabacum OX=4097 GN=LOC107810092 PE=2 SV=1	0	31.299	31.6092	7	14	1	1	174	19.1	8.81	2.548	0	23.15	7	95.3	102.8	95.6	85.5	89.6	96.5	90.5333	1	97.9	1	0.924753	0.142212
A0A1S3ZTP8	LOC107790378	protein NLRC3 OS=Nicotiana tabacum OX=4097 GN=LOC107790378 PE=4 SV=1	0	31.285	18.4039	9	12	9	1	614	66.1	8.4	0.571	0	21	9	393.4	413.9	372.2	389.2	377.3	361.7	376.067	1	393.167	1	0.956507	0.301697
A0A1S4CZT8	LOC107824406	cis-abienol synthase, chloroplastic-like OS=Nicotiana tabacum OX=4097 GN=LOC107824406 PE=3 SV=1	0	31.273	12.1706	10	14	6	1	797	91.8	6.1	0.52	4	26.77	10	1017.5	1006.4	888.1	630.4	753.2	638.8	674.133	1	970.667	1	0.694505	0.00662884
A0A1S4B380	LOC107804080	60S ribosomal protein L24-like OS=Nicotiana tabacum OX=4097 GN=LOC107804080 PE=4 SV=1	0	31.272	33.5366	7	16	1	1	164	18.6	10.86	3.084	6	38.75	7	1582.1	1476	1287.6	1385.7	1726.6	2003.5	1705.27	1	1448.57	1	1.17721	0.265232
A0A1S3XBY8	LOC107763450	alpha-glucosidase-like OS=Nicotiana tabacum OX=4097 GN=LOC107763450 PE=3 SV=1	0	31.266	12.1246	9	14	3	1	899	101.5	7.53	0.562	5	16.4	9	359.1	343.1	352.1	283.8	307.2	318.9	303.3	1	351.433	1	0.863037	0.0130969
A0A1S4BYV8	LOC107813234	aspartate-semialdehyde dehydrogenase-like OS=Nicotiana tabacum OX=4097 GN=LOC107813234 PE=3 SV=1	0	31.265	25.7218	8	14	2	1	381	41.6	7.15	1.395	5	24.18	8	452.6	477.8	484.4	479.4	471.8	492.8	481.333	1	471.6	1	1.02064	0.443914
A0A1S4CH48	LOC107818904	Signal recognition particle subunit SRP72 OS=Nicotiana tabacum OX=4097 GN=LOC107818904 PE=3 SV=1	0	31.264	17.7979	9	11	4	1	663	72.3	9.06	0.532	5	20.88	9	394.1	363	384	343.7	364.2	421.8	376.567	1	380.367	1	0.99001	0.887031
A0A1S3ZNU1	LOC107788814	Cysteine synthase OS=Nicotiana tabacum OX=4097 GN=LOC107788814 PE=3 SV=1	0	31.261	26.5027	8	19	2	1	366	39.8	6.81	2.511	6	28.62	8	937.9	963.1	1116.6	890	863.7	750.6	834.767	1	1005.87	1	0.829898	0.0717762
A0A1S4DGZ9	LOC107829677	probable plastid-lipid-associated protein 13, chloroplastic OS=Nicotiana tabacum OX=4097 GN=LOC107829677 PE=4 SV=1	0	31.242	25.4181	7	18	1	1	299	32.9	6.84	1.346	6	33.39	7	763.1	776.1	842.5	833.5	746.4	758.2	779.367	1	793.9	1	0.981694	0.712506
A0A1S3X0I4	LOC107759916	Ribosomal protein L19 OS=Nicotiana tabacum OX=4097 GN=LOC107759916 PE=3 SV=1	0	31.241	33.1776	5	21	1	1	214	25	11.59	2.981	0	40.93	5	NA	NA	NA	NA	NA	NA	NA	0	NA	0	NA	NA
A0A1S3X0X9	LOC107759844	CBS domain-containing protein CBSX1, chloroplastic-like OS=Nicotiana tabacum OX=4097 GN=LOC107759844 PE=4 SV=1	0	31.235	33.7607	8	16	1	1	234	25.4	9.01	3.437	7	31.19	8	539.2	593.1	665	705.5	565.1	521.1	597.233	1	599.1	1	0.996884	0.978944
A0A1S4D555	LOC107826042	acetyl-coenzyme A carboxylase carboxyl transferase subunit alpha, chloroplastic-like OS=Nicotiana tabacum OX=4097 GN=LOC107826042 PE=3 SV=1	0	31.205	17.1271	9	11	2	1	724	80.9	8.92	0.397	0	31.2	9	17.4	20.4	17.2	18.1	14.5	19.4	17.3333	1	18.3333	1	0.945455	0.606988
A0A1S3XFF8	LOC107764635	3-oxoacyl-[acyl-carrier-protein] reductase 4-like OS=Nicotiana tabacum OX=4097 GN=LOC107764635 PE=4 SV=1	0	31.205	22.291	6	16	1	1	323	33.9	9.2	1.555	0	29.67	6	51.3	62.9	55.9	57.7	58.9	58.5	58.3667	1	56.7	1	1.02939	0.648809
A0A1S4C4J1	LOC107815070	D-glycerate 3-kinase, chloroplastic-like OS=Nicotiana tabacum OX=4097 GN=LOC107815070 PE=4 SV=1	0	31.203	10.3524	5	19	2	1	454	51	5.3	1.154	0	40.14	5	63.9	72.7	73.7	66.2	76.1	68.3	70.2	1	70.1	1	1.00143	0.982688
A0A1S3YZR3	LOC107781489	Proteasome subunit alpha type OS=Nicotiana tabacum OX=4097 GN=LOC107781489 PE=3 SV=1	0	31.184	24.498	6	11	1	1	249	27.2	6.54	1.371	5	29.34	6	736.2	696.2	696.2	761.3	716.8	752.3	743.467	1	709.533	1	1.04782	0.149206
A0A1S3YTL2	LOC107779394	biotin carboxyl carrier protein of acetyl-CoA carboxylase, chloroplastic-like isoform X2 OS=Nicotiana tabacum OX=4097 GN=LOC107779394 PE=4 SV=1	0	31.177	21.3793	6	18	2	1	290	30.4	8.78	1.848	4	42.45	6	991.7	1038.5	1081.4	1196.2	1115.5	1293.2	1201.63	1	1037.2	1	1.15854	0.0460131
A0A1S4BD28	LOC107806963	galactokinase-like OS=Nicotiana tabacum OX=4097 GN=LOC107806963 PE=4 SV=1	0	31.169	15	7	15	7	1	500	54.4	5.99	0.874	0	30.65	7	321.2	359.6	342.2	313.8	291.7	283.6	296.367	1	341	1	0.86911	0.0355368
A0A1S4C1B1	LOC107814119	DEAD-box ATP-dependent RNA helicase 38-like OS=Nicotiana tabacum OX=4097 GN=LOC107814119 PE=4 SV=1	0	31.107	19.8238	8	12	1	1	454	50.5	5.72	0.725	0	22.48	8	48.6	54	72.6	50.3	61	51.5	54.2667	1	58.4	1	0.929224	0.633397
A0A1S4BGH4	LOC107807992	monocopper oxidase-like protein SKU5 OS=Nicotiana tabacum OX=4097 GN=LOC107807992 PE=4 SV=1	0	31.089	13.0068	6	10	1	1	592	66.4	8.76	0.805	0	19.59	6	20.3	22	20.4	15.1	13.4	16.7	15.0667	1	20.9	1	0.720893	0.00608472
A0A1S4B7M1	LOC107805336	60S ribosomal protein L24-like OS=Nicotiana tabacum OX=4097 GN=LOC107805336 PE=4 SV=1	0	31.049	33.5366	7	16	1	1	164	18.6	10.86	3.084	0	36.7	7	133.1	123.3	124.3	107.1	144.5	152.7	134.767	1	126.9	1	1.06199	0.613323
A0A1S4BQX6	LOC107810978	NAD-dependent malic enzyme 62 kDa isoform, mitochondrial-like OS=Nicotiana tabacum OX=4097 GN=LOC107810978 PE=4 SV=1	0	31.019	30.1676	8	13	2	1	358	38.9	6.25	1.721	0	24.86	8	NA	NA	NA	NA	NA	NA	NA	0	NA	0	NA	NA
A0A1S3ZHQ7	LOC107786909	Proteasome subunit alpha type OS=Nicotiana tabacum OX=4097 GN=LOC107786909 PE=3 SV=1	0	30.988	24.498	6	11	1	1	249	27.2	6.32	1.371	0	29.22	6	58.4	55.7	61.7	62.6	63.2	71.5	65.7667	1	58.6	1	1.1223	0.0995399
A0A1S3XJ93	LOC107765860	peptidyl-prolyl cis-trans isomerase CYP37, chloroplastic-like isoform X1 OS=Nicotiana tabacum OX=4097 GN=LOC107765860 PE=4 SV=1	0	30.968	18.9247	8	15	2	1	465	50.6	7.47	1.009	5	32.66	8	629	679.8	727.9	748.3	662.6	642.7	684.533	1	678.9	1	1.0083	0.902508
A0A1S4B036	LOC107803063	30S ribosomal protein S10, chloroplastic-like OS=Nicotiana tabacum OX=4097 GN=LOC107803063 PE=3 SV=1	0	30.931	26.8421	4	14	4	1	190	20.8	9.01	2.981	0	22.78	4	382.8	418.1	445.1	596.3	454	439	496.433	1	415.333	1	1.19526	0.202544
A0A1S4AV78	LOC107801763	vacuolar-sorting receptor 1 isoform X1 OS=Nicotiana tabacum OX=4097 GN=LOC107801763 PE=4 SV=1	0	30.912	13.5783	8	11	4	1	626	69.6	5.86	0.695	4	21.24	8	452.1	447.7	452.3	440.3	458	486.9	461.733	1	450.7	1	1.02448	0.464667
A0A1S3ZK76	LOC107787846	3-dehydroquinate synthase, chloroplastic OS=Nicotiana tabacum OX=4097 GN=LOC107787846 PE=3 SV=1	0	30.907	24.0826	9	11	2	1	436	47.5	7.25	0.833	0	23.75	9	10.1	12.1	12.1	13.6	14.2	12.5	13.4333	1	11.4333	1	1.17493	0.0740466
A0A1S3ZQK3	LOC107789275	Ribosomal protein L19 OS=Nicotiana tabacum OX=4097 GN=LOC107789275 PE=3 SV=1	0	30.89	32.5472	5	21	1	1	212	24.8	11.59	2.981	0	40.77	5	NA	NA	NA	NA	NA	NA	NA	0	NA	0	NA	NA
A0A1S4DN69	LOC107831599	30S ribosomal protein S1-like OS=Nicotiana tabacum OX=4097 GN=LOC107831599 PE=4 SV=1	0	30.871	25.7218	8	9	8	1	381	42.6	5.35	1.096	0	21.51	8	485.1	529	566.6	496.3	462.7	360.4	439.8	1	526.9	1	0.834693	0.138534
A0A1S4B7I9	LOC107805274	V-type proton ATPase subunit G OS=Nicotiana tabacum OX=4097 GN=LOC107805274 PE=3 SV=1	0	30.863	39.0909	5	17	5	1	110	12.3	6.32	6.943	0	43.73	5	1221.4	1159.6	1251.5	1460.1	1447.6	1452.4	1453.37	1	1210.83	1	1.2003	0.000886207
A0A1S3YI10	LOC107776309	probable beta-D-xylosidase 7 OS=Nicotiana tabacum OX=4097 GN=LOC107776309 PE=4 SV=1	0	30.802	12.0466	8	11	8	1	772	84.5	7.84	0.52	0	27.89	8	639.8	556.6	580.1	492.4	561	608	553.8	1	592.167	1	0.93521	0.40972
A0A1S3ZDG6	LOC107785631	carbamoyl-phosphate synthase large chain, chloroplastic-like OS=Nicotiana tabacum OX=4097 GN=LOC107785631 PE=3 SV=1	0	30.782	8.06318	9	16	2	1	1203	132	5.97	0.389	6	24.81	9	623.1	642	664.6	706	707.9	767.7	727.2	1	643.233	1	1.13054	0.023448
A0A1S4DRU8	LOC107832790	Peptidylprolyl isomerase OS=Nicotiana tabacum OX=4097 GN=LOC107832790 PE=4 SV=1	0	30.774	21.466	11	15	7	1	573	63.7	5.25	0.974	2	21.47	11	688.8	691.5	700	794.4	793.7	919.7	835.933	1	693.433	1	1.2055	0.0274975
A0A1S4CYE4	LOC107823973	60S ribosomal protein L7-4 OS=Nicotiana tabacum OX=4097 GN=LOC107823973 PE=4 SV=1	0	30.749	36.25	10	14	3	1	240	28	9.83	2.675	0	21.87	10	115.7	103.2	108.1	91.1	110.6	133.7	111.8	1	109	1	1.02569	0.838024
A0A1S3XB15	LOC107763159	eukaryotic translation initiation factor 4B2-like OS=Nicotiana tabacum OX=4097 GN=LOC107763159 PE=4 SV=1	0	30.738	18.3544	10	11	3	1	632	70	9.23	0.585	7	18.27	10	434.3	442.4	437.5	495.3	457.9	512.4	488.533	1	438.067	1	1.1152	0.0361166
A0A1S4DEX9	LOC107829088	UDP-glucuronic acid decarboxylase 6-like OS=Nicotiana tabacum OX=4097 GN=LOC107829088 PE=4 SV=1	0	30.709	31.4869	10	16	6	1	343	38.7	7.55	1.395	4	30.2	10	695.2	616.5	601	703.1	718.8	821.3	747.733	1	637.567	1	1.17279	0.0797208
A0A1S3X7K7	LOC107761950	ATP synthase subunit d, mitochondrial OS=Nicotiana tabacum OX=4097 GN=LOC107761950 PE=3 SV=1	0	30.67	32.1429	6	17	5	1	168	19.8	5.4	3.281	1	29.77	6	886.5	898.9	958.4	1103.9	1117.1	1074.9	1098.63	1	914.6	1	1.20122	0.00194068
A0A1S3Z8Z5	LOC107784121	3-isopropylmalate dehydrogenase OS=Nicotiana tabacum OX=4097 GN=LOC107784121 PE=3 SV=1	0	30.64	21.4815	7	17	2	1	405	43.4	6.47	1.276	0	37.19	7	124.5	121.4	121.2	117.4	108.7	96.1	107.4	1	122.367	1	0.87769	0.0755557
A0A1S4CWB9	LOC107823302	uncharacterized protein At2g37660, chloroplastic-like OS=Nicotiana tabacum OX=4097 GN=LOC107823302 PE=4 SV=1	0	30.639	30.0613	10	16	1	1	326	35.5	8.53	1.555	0	38.17	10	96.7	101.8	123.4	79.6	82.2	74.9	78.9	1	107.3	1	0.735322	0.0283608
A0A1S3XKI0	LOC107766191	dynamin-related protein 5A OS=Nicotiana tabacum OX=4097 GN=LOC107766191 PE=3 SV=1	0	30.621	16.7488	9	10	5	1	609	68.1	7.77	0.52	3	23.79	9	560.7	530	507.4	555.9	573.2	648.5	592.533	1	532.7	1	1.11232	0.138066
P09114	ALS	Acetolactate synthase 2, chloroplastic OS=Nicotiana tabacum OX=4097 GN=ALS SURB PE=1 SV=1	0	30.605	14.3072	6	8	6	1	664	72.4	7.15	0.442	0	19.27	6	132.2	260.6	146.9	174.4	177.4	161.3	171.033	1	179.9	1	0.950713	0.838875
A0A1S4AQV9	LOC107800480	probable calcium-binding protein CML14 OS=Nicotiana tabacum OX=4097 GN=LOC107800480 PE=4 SV=1	0	30.57	56.4626	8	9	3	1	147	16.5	5.05	2.652	4	21.47	8	512.6	498.9	498.2	617.4	566.7	591.2	591.767	1	503.233	1	1.17593	0.00450731
A0A1S3Y8Q8	LOC107773558	Tubulin alpha chain OS=Nicotiana tabacum OX=4097 GN=LOC107773558 PE=3 SV=1	0	30.558	16.4811	6	15	1	1	449	49.7	5.06	1.219	0	36.31	6	23.9	27.9	29	24.6	30	27.4	27.3333	1	26.9333	1	1.01485	0.86446
A0A1S3YKW2	LOC107777121	glutathione reductase, chloroplastic-like isoform X1 OS=Nicotiana tabacum OX=4097 GN=LOC107777121 PE=3 SV=1	0	30.554	16.2	6	11	1	1	500	54.5	6.9	0.753	0	21.78	6	10.1	8	8.7	8.2	8.5	7.9	8.2	1	8.93333	1	0.91791	0.316534
A0A1S4DA68	LOC107827474	organellar oligopeptidase A, chloroplastic/mitochondrial-like isoform X2 OS=Nicotiana tabacum OX=4097 GN=LOC107827474 PE=3 SV=1	0	30.532	18.9759	6	10	1	1	332	37.1	6.33	1.565	0	23.24	6	119	112	112.6	107.3	111.1	102.6	107	1	114.533	1	0.934226	0.0861928
A0A1S4AWB8	LOC107802001	patellin-3-like OS=Nicotiana tabacum OX=4097 GN=LOC107802001 PE=4 SV=1	0	30.517	20.7381	10	18	4	1	569	63.9	4.89	0.945	0	23.2	10	227.3	215.5	205.3	182.6	204.6	196	194.4	1	216.033	1	0.899861	0.0745083
A0A1S4A902	LOC107795011	poly(U)-specific endoribonuclease-B-like isoform X1 OS=Nicotiana tabacum OX=4097 GN=LOC107795011 PE=4 SV=1	0	30.5	19.2488	7	12	3	1	426	49.2	5.08	0.751	4	20.71	7	269.2	287.5	271.3	238.3	233.7	222.2	231.4	1	276	1	0.838406	0.00402509
A0A1S3ZTK5	LOC107790338	CBS domain-containing protein CBSX1, chloroplastic-like OS=Nicotiana tabacum OX=4097 GN=LOC107790338 PE=4 SV=1	0	30.452	33.7607	8	16	1	1	234	25.4	9.01	3.437	0	27.88	8	71.6	70.1	57.7	73.2	61.4	60.4	65	1	66.4667	1	0.977934	0.819632
A0A1S4A1E8	LOC107792669	29 kDa ribonucleoprotein B, chloroplastic OS=Nicotiana tabacum OX=4097 GN=LOC107792669 PE=4 SV=1	0	30.444	27.1478	7	13	2	1	291	31.1	4.98	1.976	5	25.36	7	884.4	910.2	789.9	1411.3	1311.4	1724.9	1482.53	1	861.5	1	1.72087	0.008752
A0A1S3YF68	LOC107775454	glutamine--tRNA ligase OS=Nicotiana tabacum OX=4097 GN=LOC107775454 PE=3 SV=1	0	30.401	10.8723	8	9	8	1	791	90.5	6.73	0.318	0	23.9	8	245.9	241.5	242.1	221.1	235	234.3	230.133	1	243.167	1	0.946402	0.0509772
A0A1S4BHI8	LOC107808342	succinate dehydrogenase subunit 5, mitochondrial-like OS=Nicotiana tabacum OX=4097 GN=LOC107808342 PE=4 SV=1	0	30.399	30.1255	6	10	1	1	239	26.6	6.96	1.683	0	13.81	6	18.5	20.5	16.9	20.2	16.9	13.1	16.7333	1	18.6333	1	0.898032	0.455267
A0A1S4C3J4	LOC107814688	31 kDa ribonucleoprotein, chloroplastic OS=Nicotiana tabacum OX=4097 GN=LOC107814688 PE=4 SV=1	0	30.384	22.6027	6	12	1	1	292	31.2	5.2	1.976	0	28.26	6	NA	NA	NA	NA	NA	NA	NA	0	NA	0	NA	NA
A0A1S3YTM9	LOC107779618	alpha-soluble NSF attachment protein-like OS=Nicotiana tabacum OX=4097 GN=LOC107779618 PE=4 SV=1	0	30.383	23.1834	6	15	1	1	289	32.5	5.39	1.276	4	21.48	6	150.8	153.6	158.7	155.1	168.2	145.6	156.3	1	154.367	1	1.01252	0.794599
P94026	RBCMT	Ribulose-1,5 bisphosphate carboxylase/oxygenase large subunit N-methyltransferase, chloroplastic OS=Nicotiana tabacum OX=4097 GN=RBCMT PE=2 SV=1	0	30.371	20.3666	8	9	1	1	491	56	5.39	0.778	0	21.35	8	NA	NA	NA	NA	NA	NA	NA	0	NA	0	NA	NA
A0A1S3Z976	LOC107784347	14-3-3 protein 7 OS=Nicotiana tabacum OX=4097 GN=LOC107784347 PE=3 SV=1	0	30.301	26.9841	7	23	4	1	252	28.7	4.97	1.649	0	51.37	7	509.7	483.5	526.8	425.8	461.4	538.4	475.2	1	506.667	1	0.937895	0.425901
P35476	#N/A	Plastocyanin A'/A'' OS=Nicotiana tabacum OX=4097 PE=1 SV=1	0	30.293	50.5051	2	27	1	1	99	10.4	4.41	13.678	0	26.12	2	51.3	68.1	65.7	73.4	63.3	63.8	66.8333	1	61.7	1	1.0832	0.453586
A0A1S4D357	LOC107825453	Histone H4 OS=Nicotiana tabacum OX=4097 GN=LOC107825453 PE=3 SV=1	0	30.273	27.2109	4	28	4	1	294	32.8	10.96	1.291	0	52.11	4	1870.9	1585.7	1512.4	1384.1	1943.5	3262.8	2196.8	1	1656.33	1	1.3263	0.394887
A0A1S4B8Z8	LOC107805709	60S ribosomal protein L13 OS=Nicotiana tabacum OX=4097 GN=LOC107805709 PE=3 SV=1	0	30.26	23.7864	6	11	1	1	206	23.6	11.06	3.437	0	30.72	6	NA	NA	NA	NA	NA	NA	NA	0	NA	0	NA	NA
A0A1S4CF40	LOC107818292	alpha-soluble NSF attachment protein isoform X1 OS=Nicotiana tabacum OX=4097 GN=LOC107818292 PE=4 SV=1	0	30.249	23.1834	6	15	1	1	289	32.5	5.24	1.346	0	22.39	6	42.7	40.7	38.4	31.5	34.4	37	34.3	1	40.6	1	0.844828	0.0353871
A0A1S3ZZR4	LOC107792258	ATP phosphoribosyltransferase 2, chloroplastic-like OS=Nicotiana tabacum OX=4097 GN=LOC107792258 PE=4 SV=1	0	30.236	17.3028	6	10	6	1	393	42.9	7.28	0.682	0	21.75	6	284.9	317.8	296	242.3	266.5	266.7	258.5	1	299.567	1	0.862913	0.0311732
A0A1S4B8P7	LOC107805660	aspartate carbamoyltransferase 1, chloroplastic-like OS=Nicotiana tabacum OX=4097 GN=LOC107805660 PE=3 SV=1	0	30.233	20.4938	8	10	8	1	405	45.3	6.89	0.833	0	22.46	8	508.3	510.1	485.4	472.3	458	504.6	478.3	1	501.267	1	0.954183	0.222388
A0A1S4BAR8	LOC107806339	peptidyl-prolyl cis-trans isomerase CYP26-2, chloroplastic-like OS=Nicotiana tabacum OX=4097 GN=LOC107806339 PE=4 SV=1	0	30.232	24.1486	7	12	2	1	323	35.2	8.65	0.951	5	32.72	7	592.9	598.8	623.9	630.8	554.7	478.6	554.7	1	605.2	1	0.916557	0.324128
A0A1S4CJ12	LOC107819553	ornithine carbamoyltransferase, chloroplastic-like OS=Nicotiana tabacum OX=4097 GN=LOC107819553 PE=3 SV=1	0	30.221	19.8925	6	14	3	1	372	40.9	7.61	1.043	3	29.68	6	1142.2	793.9	678.2	734.9	792.5	730.9	752.767	1	871.433	1	0.863826	0.44695
A0A1S3YUL8	LOC107779739	glutathione S-transferase-like OS=Nicotiana tabacum OX=4097 GN=LOC107779739 PE=3 SV=1	0	30.22	33.9367	8	20	5	1	221	25.1	7.93	2.728	3	35.11	8	1030.3	960.8	977.3	949.7	1052.8	840.8	947.767	1	989.467	1	0.957856	0.55433
A0A1S4B938	LOC107805856	Nascent polypeptide-associated complex subunit beta OS=Nicotiana tabacum OX=4097 GN=LOC107805856 PE=3 SV=1	0	30.16	50.6098	7	21	1	1	164	17.7	7.5	6.017	0	27.6	7	NA	NA	NA	NA	NA	NA	NA	0	NA	0	NA	NA
Q08IJ1	ARF	ADP ribosylation factor OS=Nicotiana tabacum OX=4097 GN=ARF PE=2 SV=1	0	30.098	35.9116	6	12	1	1	181	20.7	6.95	3.217	0	29.86	6	58.9	50.5	45.5	45.7	44.1	45.4	45.0667	1	51.6333	1	0.872821	0.17093
A0A1S4A314	LOC107793233	peptidyl-prolyl cis-trans isomerase CYP26-2, chloroplastic-like OS=Nicotiana tabacum OX=4097 GN=LOC107793233 PE=4 SV=1	0	30.096	19.5783	6	12	1	1	332	36.3	6.37	0.995	0	32.64	6	69.5	72.3	73.6	70.1	69.7	63.9	67.9	1	71.8	1	0.945682	0.170941
A0A140G1P2	psbA	Photosystem II OS=Nicotiana tabacum OX=4097 GN=psbA PE=3 SV=1	0	30.046	10.7649	5	33	5	1	353	38.9	5.25	4.623	0	105.79	5	1355.8	1401.4	1254.3	1121	1162.6	987.1	1090.23	1	1337.17	1	0.815331	0.0226682
A0A1S3YSQ9	LOC107779358	40S ribosomal protein S3a OS=Nicotiana tabacum OX=4097 GN=LOC107779358 PE=3 SV=1	0	30.032	29.1188	7	16	7	1	261	29.7	9.73	1.783	0	28.17	7	1281.4	1123.6	1039.6	944	1225.8	1493.8	1221.2	1	1148.2	1	1.06358	0.696107
A0A1S3Y9J1	LOC107773996	nitrogen regulatory protein P-II homolog OS=Nicotiana tabacum OX=4097 GN=LOC107773996 PE=3 SV=1	0	30.01	32.8358	7	11	4	1	201	22	9.52	2.162	3	23.89	7	655.5	666.7	652.5	721.7	665.9	679.8	689.133	1	658.233	1	1.04694	0.148944
A0A1S4BME9	LOC107809854	uncharacterized protein LOC107809854 OS=Nicotiana tabacum OX=4097 GN=LOC107809854 PE=4 SV=1	0	30.007	35.0746	7	14	5	1	268	30.3	5.16	1.818	1	36.25	7	394.8	402	422.4	450.7	402.2	431.1	428	1	406.4	1	1.05315	0.256538
A0A1S4A196	LOC107792692	Peptidyl-prolyl cis-trans isomerase OS=Nicotiana tabacum OX=4097 GN=LOC107792692 PE=3 SV=1	0	29.977	27.907	5	17	1	1	172	18.1	8.46	3.642	4	31.31	5	1351	1224.5	1305.9	1362.3	1446	1558	1455.43	1	1293.8	1	1.12493	0.075386
A0A1S4CC34	LOC107817469	carotenoid 9,10(9',10')-cleavage dioxygenase 1-like isoform X1 OS=Nicotiana tabacum OX=4097 GN=LOC107817469 PE=3 SV=1	0	29.857	14.1026	8	11	1	1	546	61.1	6.49	0.778	0	25.07	8	NA	NA	NA	NA	NA	NA	NA	0	NA	0	NA	NA
A0A1S4BNE0	LOC107810155	acid beta-fructofuranosidase AIV-18-like OS=Nicotiana tabacum OX=4097 GN=LOC107810155 PE=3 SV=1	0	29.84	10.2644	6	15	1	1	643	71.1	5.71	0.884	0	34.1	6	59.4	59.4	67.8	68.7	58.7	51	59.4667	1	62.2	1	0.956056	0.664072
A0A1S3Z6G0	LOC107783505	Pyruvate kinase OS=Nicotiana tabacum OX=4097 GN=LOC107783505 PE=3 SV=1	0	29.83	10.4796	6	10	2	1	563	62.1	8.15	0.567	0	22.59	6	25	24.9	23	19.1	19	23.6	20.5667	1	24.3	1	0.846365	0.0865063
A0A1S4A7T6	LOC107794649	uridine 5'-monophosphate synthase-like OS=Nicotiana tabacum OX=4097 GN=LOC107794649 PE=3 SV=1	0	29.821	13.8365	6	10	6	1	477	51.6	7.18	0.84	0	26.01	6	459.8	424.6	416.1	419.1	460.2	514	464.433	1	433.5	1	1.07136	0.368691
A0A1S3ZM96	LOC107788327	malate dehydrogenase, chloroplastic-like OS=Nicotiana tabacum OX=4097 GN=LOC107788327 PE=4 SV=1	0	29.801	21.8447	8	15	1	1	412	43.6	7.01	1.154	0	32.19	8	45	84.1	65.7	51.3	55.9	48.1	51.7667	1	64.9333	1	0.797228	0.316763
A0A1S3Y0G9	LOC107770650	ureidoglycolate hydrolase-like OS=Nicotiana tabacum OX=4097 GN=LOC107770650 PE=4 SV=1	0	29.785	17.5847	6	10	6	1	472	51.2	5.73	0.808	0	22.03	6	110.5	131.8	118.9	112.9	106.6	133.6	117.7	1	120.4	1	0.977575	0.805079
A0A1S4CYJ5	LOC107824003	29 kDa ribonucleoprotein A, chloroplastic OS=Nicotiana tabacum OX=4097 GN=LOC107824003 PE=4 SV=1	0	29.751	14.652	5	30	3	1	273	29.7	4.87	3.437	2	59.93	5	2002.7	2460.5	2363.5	3149.7	2710.2	2632.6	2830.83	1	2275.57	1	1.24401	0.0595247
A0A1S4D1T0	LOC107825023	omega-hydroxypalmitate O-feruloyl transferase-like OS=Nicotiana tabacum OX=4097 GN=LOC107825023 PE=4 SV=1	0	29.748	14.9123	7	14	3	1	456	51.3	5.38	0.84	3	30.8	7	756.1	710.7	808.6	666.1	707.3	740.5	704.633	1	758.467	1	0.929023	0.204423
A0A1S4B978	LOC107805884	Eukaryotic translation initiation factor 3 subunit G OS=Nicotiana tabacum OX=4097 GN=LOC107805884 PE=3 SV=1	0	29.663	34.0136	9	14	1	1	294	32.3	8.5	1.31	8	20.58	9	498	504.2	506.3	573.7	522.7	617.6	571.333	1	502.833	1	1.13623	0.0676397
A0A1S4BGG0	LOC107807998	cell division protein FtsZ homolog 1, chloroplastic-like OS=Nicotiana tabacum OX=4097 GN=LOC107807998 PE=3 SV=1	0	29.654	30.1242	7	9	4	1	322	33.8	4.89	1.955	0	21.83	7	214.5	240	231	251.2	217.9	204.9	224.667	1	228.5	1	0.983224	0.818884
A0A1S4BDB2	LOC107807036	subtilisin-like protease SBT2.5 OS=Nicotiana tabacum OX=4097 GN=LOC107807036 PE=3 SV=1	0	29.639	10.7711	6	8	6	1	817	87.5	7.83	0.456	0	15.18	6	290.3	236.3	223.3	197.4	252.1	289.2	246.233	1	249.967	1	0.985065	0.916979
A0A1S4DIJ6	LOC107830234	kirola-like isoform X1 OS=Nicotiana tabacum OX=4097 GN=LOC107830234 PE=4 SV=1	0	29.625	40.8163	6	12	6	1	147	16.7	6.14	5.579	0	27.8	6	868.2	676.6	720.1	536	688	711.4	645.133	1	754.967	1	0.854519	0.241296
A0A1S4D1U6	LOC107824985	60S ribosomal protein L28-1-like OS=Nicotiana tabacum OX=4097 GN=LOC107824985 PE=4 SV=1	0	29.602	30.0699	8	13	4	1	143	15.9	10.46	6.017	4	26.23	8	1376.2	1306.6	1316	1361	1520.6	1769.3	1550.3	1	1332.93	1	1.16307	0.146296
A0A1S4A7I0	LOC107794569	uncharacterized protein LOC107794569 OS=Nicotiana tabacum OX=4097 GN=LOC107794569 PE=4 SV=1	0	29.585	11.6147	7	12	3	1	706	77.6	7.11	0.708	0	18.19	7	87.1	87.4	89.8	86.7	79.5	77.6	81.2667	1	88.1	1	0.922437	0.0779885
A0A1S3ZI39	LOC107787097	Cysteine synthase OS=Nicotiana tabacum OX=4097 GN=LOC107787097 PE=3 SV=1	0	29.525	22.3757	6	14	1	1	362	39.4	7.12	1.994	0	24.89	6	142.8	163.2	163.1	133.7	135.9	125.5	131.7	1	156.367	1	0.842251	0.0300627
A0A1S3XV30	LOC107769135	Translation initiation factor IF-3 OS=Nicotiana tabacum OX=4097 GN=LOC107769135 PE=3 SV=1	0	29.506	20.3883	6	10	2	1	309	34.7	9.69	1.096	3	23.2	6	267.7	285.1	270.5	301.7	283	270.1	284.933	1	274.433	1	1.03826	0.379655
A0A1S3WZZ3	LOC107759721	alpha-glucosidase-like OS=Nicotiana tabacum OX=4097 GN=LOC107759721 PE=3 SV=1	0	29.486	11.1849	8	12	2	1	903	102	7.18	0.486	0	16.3	8	54.7	54	55.6	44.7	41.7	57.9	48.1	1	54.7667	1	0.878271	0.253084
A0A1S3ZIK1	LOC107787165	1,4-dihydroxy-2-naphthoyl-CoA synthase, peroxisomal-like isoform X1 OS=Nicotiana tabacum OX=4097 GN=LOC107787165 PE=3 SV=1	0	29.484	20.6587	7	13	2	1	334	36.6	8.6	1.346	0	27.39	7	224.8	235.7	246.8	283.6	251.1	234.9	256.533	1	235.767	1	1.08808	0.25556
A0A1S3X3N6	LOC107760841	prohibitin-3, mitochondrial OS=Nicotiana tabacum OX=4097 GN=LOC107760841 PE=4 SV=1	0	29.405	17.2043	3	10	1	1	279	30.5	9.14	0.957	0	30.03	3	NA	NA	NA	NA	NA	NA	NA	0	NA	0	NA	NA
A0A1S4CFV4	LOC107818546	photosystem I reaction center subunit IV A, chloroplastic OS=Nicotiana tabacum OX=4097 GN=LOC107818546 PE=4 SV=1	0	29.393	34.4086	2	30	1	1	93	10.1	9.04	20.544	0	69.56	2	186.3	208	219.8	201.2	192	200.6	197.933	1	204.7	1	0.966943	0.545249
A0A1S4BIW4	LOC107808758	Peroxidase OS=Nicotiana tabacum OX=4097 GN=LOC107808758 PE=3 SV=1	0	29.354	17.8161	6	14	2	1	348	38.2	7.64	1.848	0	24.96	6	97.2	98.3	95.1	86	75.8	77.4	79.7333	1	96.8667	1	0.823125	0.00657626
A0A1S4A9L0	LOC107795196	serine--tRNA ligase, chloroplastic/mitochondrial-like isoform X1 OS=Nicotiana tabacum OX=4097 GN=LOC107795196 PE=4 SV=1	0	29.296	16.2055	8	13	8	1	506	56.3	6.61	0.725	0	24.2	8	693	753.9	749.2	787.7	698.7	632	706.133	1	732.033	1	0.964619	0.626166
A0A1S4AA32	LOC107795386	ATP-citrate synthase beta chain protein 2-like OS=Nicotiana tabacum OX=4097 GN=LOC107795386 PE=4 SV=1	0	29.289	16.8033	6	8	2	1	488	52.7	7.64	0.565	0	23.38	6	16.3	15.8	16.7	19.3	17.9	21.6	19.6	1	16.2667	1	1.20492	0.0397766
A0A1S4B612	LOC107804879	bifunctional protein FolD 2-like OS=Nicotiana tabacum OX=4097 GN=LOC107804879 PE=3 SV=1	0	29.259	31.4381	8	14	8	1	299	32.2	7.15	1.424	0	30.91	8	1214.6	1162.5	1126.2	1332.3	1287.6	1330	1316.63	1	1167.77	1	1.12748	0.00723606
A0A1S4CK31	LOC107819886	Adenylosuccinate synthetase, chloroplastic OS=Nicotiana tabacum OX=4097 GN=LOC107819886 PE=3 SV=1	0	29.22	22.9703	8	11	3	1	505	55.2	7.65	0.658	0	19.74	8	29.5	36.4	34.5	42.1	40.9	48	43.6667	1	33.4667	1	1.30478	0.0275096
A0A1S4A2R3	LOC107793146	uncharacterized protein LOC107793146 OS=Nicotiana tabacum OX=4097 GN=LOC107793146 PE=4 SV=1	0	29.141	38.2609	6	14	5	1	115	12.2	9.64	6.943	1	28.32	6	820.2	916.8	898.7	1181	908.6	680.3	923.3	1	878.567	1	1.05092	0.777135
A0A1S3YNU8	LOC107778011	peptidyl-prolyl cis-trans isomerase CYP37, chloroplastic-like isoform X1 OS=Nicotiana tabacum OX=4097 GN=LOC107778011 PE=4 SV=1	0	29.126	16.9528	7	14	1	1	466	50.8	6.95	0.84	0	34.78	7	34.9	44.6	40.3	38.7	33.8	38.8	37.1	1	39.9333	1	0.929048	0.433228
A0A1S3YT57	LOC107779493	delta-1-pyrroline-5-carboxylate dehydrogenase 12A1, mitochondrial-like OS=Nicotiana tabacum OX=4097 GN=LOC107779493 PE=4 SV=1	0	29.119	20.2186	10	15	10	1	549	60.8	7.44	0.828	0	25.92	10	358.3	329.3	353.8	370.3	376.9	437.6	394.933	1	347.133	1	1.1377	0.108809
A0A1S3ZDU3	LOC107785788	acetyl-coenzyme A carboxylase carboxyl transferase subunit alpha, chloroplastic-like OS=Nicotiana tabacum OX=4097 GN=LOC107785788 PE=3 SV=1	0	29.114	13.8158	9	14	8	1	760	84.8	7.65	0.413	0	30.4	9	516.5	516.2	514.4	638.3	582.2	653.6	624.7	1	515.7	1	1.21136	0.00738644
A0A1S4AJG4	LOC107798300	uncharacterized protein LOC107798300 OS=Nicotiana tabacum OX=4097 GN=LOC107798300 PE=4 SV=1	0	29.109	20.625	7	12	1	1	480	53.2	8.87	0.805	0	22.26	7	52.3	60.9	56.8	47.9	55.1	44.1	49.0333	1	56.6667	1	0.865294	0.134039
A0A1S4A1U3	LOC107792812	diaminopimelate decarboxylase 1, chloroplastic-like OS=Nicotiana tabacum OX=4097 GN=LOC107792812 PE=3 SV=1	0	29.103	16.6667	8	16	3	1	480	52.9	7.3	0.855	5	32.92	8	780.1	846.6	835.2	1101.6	933.8	928.7	988.033	1	820.633	1	1.20399	0.050251
A0A1S4C9B0	LOC107816355	BURP domain protein RD22-like OS=Nicotiana tabacum OX=4097 GN=LOC107816355 PE=4 SV=1	0	29.007	14.433	5	8	2	1	388	41.3	8.94	0.778	2	21.99	5	420.1	411.1	456	346	367.5	307	340.167	1	429.067	1	0.792806	0.0165488
A0A1S4AK52	LOC107798585	28 kDa ribonucleoprotein, chloroplastic-like OS=Nicotiana tabacum OX=4097 GN=LOC107798585 PE=4 SV=1	0	29.006	17.7474	4	7	1	1	293	32.5	7.02	1.738	0	16.66	4	NA	NA	NA	NA	NA	NA	NA	0	NA	0	NA	NA
A0A1S3X9Q3	LOC107762680	prohibitin-1, mitochondrial-like OS=Nicotiana tabacum OX=4097 GN=LOC107762680 PE=4 SV=1	0	29	26.2976	6	11	2	1	289	31.8	9.39	1.031	0	30	6	NA	NA	NA	NA	NA	NA	NA	0	NA	0	NA	NA
A0A1S4CLB7	LOC107820046	aspartate-semialdehyde dehydrogenase-like OS=Nicotiana tabacum OX=4097 GN=LOC107820046 PE=3 SV=1	0	28.974	20.21	7	13	1	1	381	41.6	7.15	1.276	0	24.19	7	55.6	67	55.8	87.1	59.5	43.9	63.5	1	59.4667	1	1.06783	0.774855
A0A1S4BMA9	LOC107809801	dihydropyrimidine dehydrogenase (NADP(+)), chloroplastic-like OS=Nicotiana tabacum OX=4097 GN=LOC107809801 PE=4 SV=1	0	28.918	22.6852	7	12	7	1	432	47.3	7.06	1.212	0	22.29	7	557.8	565.1	611	603.9	596	538.8	579.567	1	577.967	1	1.00277	0.954611
A0A1S4A8M3	LOC107794948	indole-3-glycerol phosphate synthase, chloroplastic-like OS=Nicotiana tabacum OX=4097 GN=LOC107794948 PE=3 SV=1	0	28.914	21.5686	9	14	5	1	408	45	7.65	0.751	4	31.25	9	672.9	745.4	763.3	718.2	675.3	643.2	678.9	1	727.2	1	0.933581	0.241421
A0A1S3Z496	LOC107782636	ATP-dependent Clp protease ATP-binding subunit CLPT2, chloroplastic-like OS=Nicotiana tabacum OX=4097 GN=LOC107782636 PE=4 SV=1	0	28.901	32.766	7	15	2	1	235	25.8	8.34	2.594	0	25.7	7	67	67.5	74.8	70.7	64.5	61.6	65.6	1	69.7667	1	0.940277	0.321044
A0A1S4C1V4	LOC107814256	photosynthetic NDH subunit of subcomplex B 2, chloroplastic-like OS=Nicotiana tabacum OX=4097 GN=LOC107814256 PE=4 SV=1	0	28.893	27.6353	7	11	2	1	351	38.6	6.7	1.089	5	23.54	7	583.2	621.5	647.1	665.2	604.8	529.6	599.867	1	617.267	1	0.971811	0.708938
A0A1S3ZPB2	LOC107788880	Eukaryotic translation initiation factor 5A OS=Nicotiana tabacum OX=4097 GN=LOC107788880 PE=3 SV=1	0	28.891	39.375	6	17	1	1	160	17.5	5.99	4.412	2	37.37	6	226.7	229.8	257.3	298.6	272.9	267	279.5	1	237.933	1	1.1747	0.0389268
A0A1S4CMM8	LOC107820441	Phospholipase D OS=Nicotiana tabacum OX=4097 GN=LOC107820441 PE=3 SV=1	0	28.89	11.772	9	12	2	1	807	92.2	6.33	0.417	0	15.25	9	120.5	106.4	112	80.4	92.3	98.4	90.3667	1	112.967	1	0.799941	0.0278124
A0A077DBL2	LOC107831277	20 kDa chaperonin, chloroplastic-like OS=Nicotiana tabacum OX=4097 GN=LOC107831277 PE=2 SV=1	0	28.885	36.1111	6	11	2	1	252	26.4	8.44	0.859	3	29.55	6	277.1	303.8	307.2	441	369.2	405.4	405.2	1	296.033	1	1.36876	0.00873465
A0A1S3ZI43	LOC107786922	phosphoglucan, water dikinase, chloroplastic-like OS=Nicotiana tabacum OX=4097 GN=LOC107786922 PE=4 SV=1	0	28.875	24.8756	8	9	1	1	402	43.4	6.46	0.84	0	23.86	8	128	103.1	90.6	107.1	148	159.4	138.167	1	107.233	1	1.28847	0.184463
O50038	SCANT	Short chain alcohol dehydrogenase OS=Nicotiana tabacum OX=4097 GN=SCANT PE=2 SV=1	0	28.866	22.1831	6	14	6	1	284	29.8	6.64	1.683	0	22.21	6	887.3	908.8	895.7	733.6	833.7	690	752.433	1	897.267	1	0.838584	0.028081
A0A1S4A2Q1	LOC107793183	plasminogen activator inhibitor 1 RNA-binding protein-like isoform X1 OS=Nicotiana tabacum OX=4097 GN=LOC107793183 PE=4 SV=1	0	28.805	16.5775	6	9	3	1	374	40.3	5.92	0.84	3	19.19	6	394	369.7	407.4	492.4	431.1	535.2	486.233	1	390.367	1	1.24558	0.0407044
A0A1S4D0G2	LOC107824494	Fructose-bisphosphate aldolase OS=Nicotiana tabacum OX=4097 GN=LOC107824494 PE=3 SV=1	0	28.781	17.2152	7	21	5	1	395	42.9	8.6	1.102	0	56.38	7	865.4	781.8	770.4	821.4	811.7	953.8	862.3	1	805.867	1	1.07003	0.360919
A0A1S4C912	LOC107816417	putative cytochrome c oxidase subunit 5b-like OS=Nicotiana tabacum OX=4097 GN=LOC107816417 PE=4 SV=1	0	28.762	27.2189	4	9	4	1	169	18.6	5.54	3.642	0	20.09	4	190.3	203.5	171.8	187	166.4	206.9	186.767	1	188.533	1	0.990629	0.911177
A0A1S4B4M6	LOC107804491	26S proteasome non-ATPase regulatory subunit 1 homolog A-like OS=Nicotiana tabacum OX=4097 GN=LOC107804491 PE=4 SV=1	0	28.746	11.4458	8	9	1	1	996	107.9	5.24	0.405	0	20.36	8	12	14.3	11.4	8.2	10.1	10	9.43333	1	12.5667	1	0.750663	0.0438339
A0A1S4A2U1	LOC107793131	Histone H2A OS=Nicotiana tabacum OX=4097 GN=LOC107793131 PE=3 SV=1	0	28.742	28.2609	4	16	1	1	138	14.6	10.39	3.642	2	38.57	4	776.8	699.6	707.9	721.8	798.8	1057.8	859.467	1	728.1	1	1.18042	0.277237
A0A1S4DG37	LOC107829260	Eukaryotic translation initiation factor 3 subunit G OS=Nicotiana tabacum OX=4097 GN=LOC107829260 PE=3 SV=1	0	28.726	36.3946	9	13	1	1	294	32.3	8.72	1.207	0	18.42	9	25.4	18.6	20.8	24.2	37.5	35.8	32.5	1	21.6	1	1.50463	0.0783414
A0A1S3XRI1	LOC107767965	NADP-dependent D-sorbitol-6-phosphate dehydrogenase-like OS=Nicotiana tabacum OX=4097 GN=LOC107767965 PE=4 SV=1	0	28.718	16.8285	6	12	3	1	309	34.6	6.61	1.424	3	21.84	6	521	511	531.5	537.8	524.5	527.4	529.9	1	521.167	1	1.01676	0.289827
A0A1S4DBZ0	LOC107828173	probable methyltransferase PMT3 OS=Nicotiana tabacum OX=4097 GN=LOC107828173 PE=4 SV=1	0	28.683	15.3722	9	11	2	1	618	70.2	6.14	0.65	5	22.85	9	465.7	451	419.8	400.9	448.6	441.5	430.333	1	445.5	1	0.965956	0.492453
A0A1S4CUX2	LOC107822846	glutaredoxin OS=Nicotiana tabacum OX=4097 GN=LOC107822846 PE=4 SV=1	0	28.675	55.5556	6	10	2	1	108	11.3	7.87	4.337	4	28.91	6	175.8	207	200.6	251.3	236.7	223	237	1	194.467	1	1.21872	0.0274939
A0A1S4BAS1	LOC107806301	Eukaryotic translation initiation factor 3 subunit D OS=Nicotiana tabacum OX=4097 GN=LOC107806301 PE=3 SV=1	0	28.634	17.7083	8	11	8	1	576	65.5	5.76	0.668	0	20.47	8	555.3	534.5	573.7	662.8	614.1	676	650.967	1	554.5	1	1.17397	0.0117683
A0A1S4BHU3	LOC107808435	protein CURVATURE THYLAKOID 1A, chloroplastic-like OS=Nicotiana tabacum OX=4097 GN=LOC107808435 PE=4 SV=1	0	28.629	24.4048	6	18	6	1	168	17.9	9.16	3.394	0	27.7	6	667.1	660.5	646.1	474.6	525.5	459.2	486.433	1	657.9	1	0.739373	0.00121827
A0A1S4CQY1	LOC107821508	Inositol-1-monophosphatase OS=Nicotiana tabacum OX=4097 GN=LOC107821508 PE=3 SV=1	0	28.604	27.8552	8	11	8	1	359	38.3	6.29	1.371	0	26.88	8	641	646.6	679.7	720.3	650.1	616.6	662.333	1	655.767	1	1.01001	0.851328
A0A1S3X6V0	LOC107761872	Xylose isomerase OS=Nicotiana tabacum OX=4097 GN=LOC107761872 PE=3 SV=1	0	28.549	18.9189	8	14	1	1	481	53.4	5.49	1.021	7	30.65	8	601.8	595.9	667.2	760.5	742.7	738.7	747.3	1	621.633	1	1.20216	0.00617814
A0A1S4CNE2	LOC107820915	uncharacterized protein LOC107820915 OS=Nicotiana tabacum OX=4097 GN=LOC107820915 PE=4 SV=1	0	28.513	26.0355	8	10	2	1	338	37.9	7.81	0.978	5	24.76	8	191.1	198.7	185.8	187	181.6	173.2	180.6	1	191.867	1	0.941279	0.109391
A0A1S3ZZI4	LOC107792077	peroxiredoxin-2E-1, chloroplastic-like OS=Nicotiana tabacum OX=4097 GN=LOC107792077 PE=4 SV=1	0	28.502	22.5108	4	13	2	1	231	24.9	8.75	2.162	1	24.72	4	39.7	46.3	43.2	46.1	40.7	43.5	43.4333	1	43.0667	1	1.00851	0.888853
A0A1S4APR8	LOC107800124	light-induced protein, chloroplastic-like OS=Nicotiana tabacum OX=4097 GN=LOC107800124 PE=4 SV=1	0	28.477	29.595	8	20	1	1	321	34.9	5.11	1.873	7	40.95	8	1371.6	1375.1	1479.5	1563.9	1549.1	1373.6	1495.53	1	1408.73	1	1.06162	0.286431
A0A1S3ZQ52	LOC107789245	60S ribosomal protein L7-2-like OS=Nicotiana tabacum OX=4097 GN=LOC107789245 PE=4 SV=1	0	28.456	35.102	9	13	2	1	245	28.4	9.94	1.873	0	21.89	9	159.2	157.8	149.9	143.9	172.7	209.3	175.3	1	155.633	1	1.12637	0.362344
A0A1S4BGG6	LOC107807997	40S ribosomal protein S4 OS=Nicotiana tabacum OX=4097 GN=LOC107807997 PE=3 SV=1	0	28.405	27.6515	7	13	1	1	264	29.9	10.29	1.291	0	31.97	7	59.8	67.3	57	58.7	67.4	70.3	65.4667	1	61.3667	1	1.06681	0.427527
A0A1S3ZJA2	LOC107787492	cinnamoyl-CoA reductase 1-like OS=Nicotiana tabacum OX=4097 GN=LOC107787492 PE=4 SV=1	0	28.37	17.9567	5	9	1	1	323	35.6	6.65	1.089	3	20.53	5	212.3	194.5	195.3	191.2	206.7	212.4	203.433	1	200.7	1	1.01362	0.766294
A0A140G1V7	rps19	ribosomal protein S19 OS=Nicotiana tabacum OX=4097 GN=rps19 PE=3 SV=1	0	28.367	48.913	5	14	5	1	92	10.4	10.4	12.335	0	26.12	5	470.6	511	504.6	511.6	494.8	436	480.8	1	495.4	1	0.970529	0.606054
A0A1S3XTA8	LOC107768309	Proteasome subunit alpha type OS=Nicotiana tabacum OX=4097 GN=LOC107768309 PE=3 SV=1	0	28.363	25.8065	6	10	3	1	248	27.2	5.74	1.512	3	24.46	6	598.7	571.2	585.1	642.8	598.7	640.7	627.4	1	585	1	1.07248	0.0610904
A0A1S3YE60	LOC107775122	L-ascorbate peroxidase 3, peroxisomal-like OS=Nicotiana tabacum OX=4097 GN=LOC107775122 PE=3 SV=1	0	28.282	26.4808	8	15	7	1	287	31.6	7.55	1.154	0	35.62	8	659	679.5	660.4	724.8	756.8	762.1	747.9	1	666.3	1	1.12247	0.00367358
A0A1S4A648	LOC107794176	Xyloglucan endotransglucosylase/hydrolase OS=Nicotiana tabacum OX=4097 GN=LOC107794176 PE=3 SV=1	0	28.252	21.2329	4	14	1	1	292	33.2	7.14	1.512	2	25.73	4	696.4	620.1	713.9	695.7	622.7	550.8	623.067	1	676.8	1	0.920607	0.34968
A0A1S4BI62	LOC107808544	isopentenyl-diphosphate Delta-isomerase I OS=Nicotiana tabacum OX=4097 GN=LOC107808544 PE=4 SV=1	0	28.248	41.2766	9	16	4	1	235	27.1	5.06	1.721	0	20.92	9	148	159.5	146.3	138.3	153	160.7	150.667	1	151.267	1	0.996033	0.942152
A0A1S3X077	LOC107759702	DEAD-box ATP-dependent RNA helicase 56-like OS=Nicotiana tabacum OX=4097 GN=LOC107759702 PE=4 SV=1	0	28.191	17.2897	7	13	7	1	428	48.4	5.82	0.863	0	20.03	7	542	565.1	567.6	641.2	638.4	722.1	667.233	1	558.233	1	1.19526	0.0189845
A0A1S3X6W9	LOC107761890	Pyrophosphate--fructose 6-phosphate 1-phosphotransferase subunit alpha OS=Nicotiana tabacum OX=4097 GN=LOC107761890 PE=3 SV=1	0	28.174	17.5325	7	11	4	1	616	67.4	7.5	0.48	0	21.16	7	119.4	118.3	119	112.2	112.8	123	116	1	118.9	1	0.97561	0.456185
A0A1S3XJ34	LOC107765795	Ribulose bisphosphate carboxylase small chain OS=Nicotiana tabacum OX=4097 GN=LOC107765795 PE=3 SV=1	0	28.172	33.7017	7	39	5	1	181	20.3	7.74	5.105	2	56.57	7	2336	2387.6	2331.7	2929.6	2335.5	1516.9	2260.67	1	2351.77	1	0.961263	0.835013
A0A1S3X0W6	LOC107760060	3-isopropylmalate dehydrogenase OS=Nicotiana tabacum OX=4097 GN=LOC107760060 PE=3 SV=1	0	28.16	21.4815	7	18	2	1	405	43.3	6.15	1.096	5	38.17	7	466.4	497	505.6	568.3	498.5	538.4	535.067	1	489.667	1	1.09272	0.125041
A0A1S4BE66	LOC107807379	fructose-1,6-bisphosphatase, cytosolic OS=Nicotiana tabacum OX=4097 GN=LOC107807379 PE=3 SV=1	0	28.147	20.2941	7	16	2	1	340	37.2	6.54	1.424	5	30.42	7	1313.1	1402.1	1408.7	1425	1358.8	1065.5	1283.1	1	1374.63	1	0.933413	0.4695
A0A1S4CBH2	LOC107817209	mitochondrial outer membrane protein porin 2-like OS=Nicotiana tabacum OX=4097 GN=LOC107817209 PE=4 SV=1	0	28.135	28.6232	6	17	2	1	276	29.4	9.22	1.994	1	21.01	6	154.2	161	165.9	166.6	155.3	133.9	151.933	1	160.367	1	0.947412	0.453628
A0A1S3YPE9	LOC107778264	Chlorophyll a-b binding protein, chloroplastic OS=Nicotiana tabacum OX=4097 GN=LOC107778264 PE=3 SV=1	0	28.109	21.5094	4	18	3	1	265	28.7	5.97	3.217	1	35.21	4	1312.7	1288.7	1156.9	847.6	968.2	676.5	830.767	1	1252.77	1	0.663146	0.0123693
A0A1S4BXU2	LOC107813032	40S ribosomal protein S3-2-like OS=Nicotiana tabacum OX=4097 GN=LOC107813032 PE=3 SV=1	0	28.101	19.7581	5	15	5	1	248	27.7	9.55	1.565	0	30.73	5	809.6	744.5	706.1	595.9	767.8	938.8	767.5	1	753.4	1	1.01872	0.898213
A0A1S4C8W4	LOC107816379	dihydrolipoyl dehydrogenase 2, chloroplastic-like isoform X1 OS=Nicotiana tabacum OX=4097 GN=LOC107816379 PE=3 SV=1	0	28.071	14.841	7	11	1	1	566	59.7	6.9	0.778	0	16.51	7	2.3	4.1	6.7	4.6	8.3	10	7.63333	1	4.36667	1	1.74809	0.185009
J7G1T0	VDE	Violaxanthin de-epoxidase OS=Nicotiana tabacum OX=4097 GN=VDE PE=3 SV=1	0	28.038	14.0167	6	12	2	1	478	54.6	6.55	0.756	4	12.21	6	455.6	462.4	501.6	448.1	428.1	384.8	420.333	1	473.2	1	0.888278	0.0881208
A0A1S4CBR5	LOC107817294	50S ribosomal protein L9, chloroplastic-like OS=Nicotiana tabacum OX=4097 GN=LOC107817294 PE=3 SV=1	0	28.014	32.8125	7	18	1	1	192	21.6	9.7	2.548	0	39.56	7	74.1	79.2	83.9	90.3	77.9	68.6	78.9333	1	79.0667	1	0.998314	0.985494
A0A1S4CIQ1	LOC107819302	Peptidylprolyl isomerase OS=Nicotiana tabacum OX=4097 GN=LOC107819302 PE=4 SV=1	0	28	18.5606	4	11	2	1	264	27.9	8.06	2.455	2	16.31	4	246	312.8	295.8	263.8	245.3	223.5	244.2	1	284.867	1	0.857243	0.154244
A0A1S4AI79	LOC107797995	66 kDa stress protein-like OS=Nicotiana tabacum OX=4097 GN=LOC107797995 PE=4 SV=1	0	27.987	14.7783	9	12	9	1	609	66	6.8	0.802	0	16.16	9	775.9	734.8	731.7	623.9	702.5	720.1	682.167	1	747.467	1	0.912638	0.117539
A0A1S4CNY8	LOC107821086	protease Do-like 8, chloroplastic OS=Nicotiana tabacum OX=4097 GN=LOC107821086 PE=4 SV=1	0	27.878	17.2708	6	11	3	1	469	49.8	6.65	1.031	3	23.43	6	452.5	511.5	478.7	602	395.1	403.7	466.933	1	480.9	1	0.970957	0.850959
A0A1S3ZA96	LOC107784692	probable calcium-binding protein CML13 OS=Nicotiana tabacum OX=4097 GN=LOC107784692 PE=4 SV=1	0	27.838	55.102	7	8	1	1	147	16.6	5.05	2.162	0	16.64	7	20.8	20.2	23	33.9	24.1	28	28.6667	1	21.3333	1	1.34375	0.0691973
A0A1S3Y0V9	LOC107770942	Phosphoinositide phospholipase C OS=Nicotiana tabacum OX=4097 GN=LOC107770942 PE=4 SV=1	0	27.832	14.4558	7	11	7	1	588	66.8	6.89	0.688	0	22.47	7	569.1	527.6	555.1	436.9	509.7	505.4	484	1	550.6	1	0.879041	0.0661429
A0A1S3Z750	LOC107783795	dihydrolipoyl dehydrogenase 2, chloroplastic-like isoform X1 OS=Nicotiana tabacum OX=4097 GN=LOC107783795 PE=3 SV=1	0	27.828	14.2615	7	11	2	1	589	62.9	7.42	0.658	2	16.62	7	45.5	46.8	46.3	47.8	44.3	60.4	50.8333	1	46.2	1	1.10029	0.398213
A0A1S3Z516	LOC107782880	outer envelope protein 80, chloroplastic-like OS=Nicotiana tabacum OX=4097 GN=LOC107782880 PE=4 SV=1	0	27.819	19.3403	10	11	10	1	667	72.2	7.47	0.585	0	18.79	10	632.9	625.8	600.3	578.3	561.5	537.4	559.067	1	619.667	1	0.902205	0.0172313
A0A1S3ZVS7	LOC107790966	anthranilate synthase alpha subunit 2, chloroplastic-like isoform X1 OS=Nicotiana tabacum OX=4097 GN=LOC107790966 PE=4 SV=1	0	27.794	18.0602	9	13	9	1	598	66.7	7.25	0.554	0	20.28	9	247.1	284.3	266.6	252.2	250.5	261.8	254.833	1	266	1	0.95802	0.379155
A0A1S3Y172	LOC107770936	nudix hydrolase 3-like isoform X1 OS=Nicotiana tabacum OX=4097 GN=LOC107770936 PE=4 SV=1	0	27.792	11.4943	9	12	9	1	783	88.7	5.14	0.362	0	17.8	9	856.9	824.1	775.2	659.6	757.6	721.8	713	1	818.733	1	0.870857	0.0467246
A0A1S4CXJ8	LOC107823685	ATP synthase subunit gamma OS=Nicotiana tabacum OX=4097 GN=LOC107823685 PE=3 SV=1	0	27.759	23.4568	8	14	3	1	324	35.4	8.92	1.154	0	24.86	8	81.7	90.9	75.5	79.5	88.4	93.6	87.1667	1	82.7	1	1.05401	0.503269
A0A1S3X8Q5	LOC107762422	50S ribosomal protein L10, chloroplastic-like OS=Nicotiana tabacum OX=4097 GN=LOC107762422 PE=3 SV=1	0	27.75	25.1101	6	19	1	1	227	25.4	9.2	1.721	0	38.07	6	80	90.5	93.2	95.7	89.3	87	90.6667	1	87.9	1	1.03148	0.594805
A0A1S3Z340	LOC107782412	plasminogen activator inhibitor 1 RNA-binding protein-like isoform X1 OS=Nicotiana tabacum OX=4097 GN=LOC107782412 PE=4 SV=1	0	27.728	21.4477	6	12	3	1	373	40.1	5.59	0.84	0	15.97	6	64.7	70.4	62.1	75	68.8	76.6	73.4667	1	65.7333	1	1.11765	0.0862792
A0A1S4A952	LOC107795053	biotin carboxyl carrier protein of acetyl-CoA carboxylase-like isoform X1 OS=Nicotiana tabacum OX=4097 GN=LOC107795053 PE=4 SV=1	0	27.717	19.6552	5	14	1	1	290	30.4	8.95	1.31	0	35.3	5	96.6	113.6	114.1	118.8	117.1	111.3	115.733	1	108.1	1	1.07061	0.284604
A0A1S4CAK0	LOC107816907	acetylglutamate kinase, chloroplastic-like OS=Nicotiana tabacum OX=4097 GN=LOC107816907 PE=3 SV=1	0	27.712	23.9193	5	9	5	1	347	36.3	8.6	0.823	0	16.78	5	104.8	109.8	105.5	109.7	117.3	110.5	112.5	1	106.7	1	1.05436	0.113694
Q9SLN8	DBR	2-alkenal reductase (NADP(+)-dependent) OS=Nicotiana tabacum OX=4097 GN=DBR PE=1 SV=1	0	27.703	22.7405	8	15	4	1	343	38.1	7.01	1.649	2	23.14	8	710.3	707.6	696.6	695.9	756.6	798.7	750.4	1	704.833	1	1.06465	0.204991
A0A1S4A7M3	LOC107794640	fumarate hydratase 1, mitochondrial-like OS=Nicotiana tabacum OX=4097 GN=LOC107794640 PE=4 SV=1	0	27.703	26.8139	6	11	1	1	317	33.9	7.78	1.154	5	24.73	6	333.8	313.4	306.1	321.1	300.3	336.8	319.4	1	317.767	1	1.00514	0.909088
A0A1S4ASP2	LOC107801011	Peptidyl-prolyl cis-trans isomerase OS=Nicotiana tabacum OX=4097 GN=LOC107801011 PE=3 SV=1	0	27.682	27.907	5	17	1	1	172	18	8.56	2.981	0	29.42	5	24.2	29.9	36.1	43.8	40.7	31	38.5	1	30.0667	1	1.28049	0.177812
A0A1S3Y218	LOC107771427	40S ribosomal protein S14-2-like OS=Nicotiana tabacum OX=4097 GN=LOC107771427 PE=3 SV=1	0	27.677	30	4	15	1	1	150	16.3	10.7	4.337	0	43.65	4	49.5	51.7	41.5	46.1	54.9	58	53	1	47.5667	1	1.11423	0.314085
A0A1S4A3R7	LOC107793398	remorin-like OS=Nicotiana tabacum OX=4097 GN=LOC107793398 PE=4 SV=1	0	27.612	39.3258	8	17	7	1	178	20	8.02	2.162	0	39.36	8	812.5	757.3	841.1	701.7	718	700.8	706.833	1	803.633	1	0.879547	0.01849
Q84QE7	LOC107789388	Putative photosystem I subunit III OS=Nicotiana tabacum OX=4097 GN=LOC107789388 PE=2 SV=1	0	27.595	20.7207	4	22	1	1	222	24.5	9.14	2.652	0	49.37	4	13.5	14.5	13.1	9.5	9.3	8.6	9.13333	1	13.7	1	0.666667	0.00078386
A0A1S3YMT8	LOC107777917	50S ribosomal protein L31 OS=Nicotiana tabacum OX=4097 GN=LOC107777917 PE=3 SV=1	0	27.569	49.6124	5	18	5	1	129	14.5	9.85	6.943	0	28.66	5	552	566.3	588.5	637.7	605.3	574.4	605.8	1	568.933	1	1.0648	0.156057
A0A1S3XHC9	LOC107765258	isoleucine--tRNA ligase, cytoplasmic OS=Nicotiana tabacum OX=4097 GN=LOC107765258 PE=3 SV=1	0	27.563	9.98308	11	12	11	1	1182	135	6.89	0.329	0	28.85	11	685.7	648.5	599.9	504.6	631.7	644.4	593.567	1	644.7	1	0.920687	0.373463
A0A1S4CHV4	LOC107819205	Pyrophosphate--fructose 6-phosphate 1-phosphotransferase subunit alpha OS=Nicotiana tabacum OX=4097 GN=LOC107819205 PE=3 SV=1	0	27.526	15.9091	7	7	2	1	616	67.1	7.34	0.442	5	21.12	7	231.2	220.3	227.1	211.9	243.7	263.1	239.567	1	226.2	1	1.05909	0.430483
A0A1S3ZHC8	LOC107786854	protein TIC 55, chloroplastic-like OS=Nicotiana tabacum OX=4097 GN=LOC107786854 PE=4 SV=1	0	27.521	16.221	7	12	7	1	561	63.9	8.48	0.585	0	24.76	7	176.7	179.1	170.8	138.4	154.4	140.1	144.3	1	175.533	1	0.822066	0.00520226
A0A1S4ABJ7	LOC107795843	Cysteine synthase OS=Nicotiana tabacum OX=4097 GN=LOC107795843 PE=3 SV=1	0	27.516	22.252	7	12	1	1	373	40.7	7.93	1.089	0	25.27	7	11.1	14.8	14	10.9	11.7	13.4	12	1	13.3	1	0.902256	0.388227
A0A1S4BUQ1	LOC107812076	ycf54-like protein OS=Nicotiana tabacum OX=4097 GN=LOC107812076 PE=4 SV=1	0	27.516	16.1826	3	11	1	1	241	27.5	8.12	2.162	0	16.17	3	32.3	34.8	44.1	61	45.4	47.9	51.4333	1	37.0667	1	1.38759	0.0755859
A0A1S4BCN7	LOC107806876	probable plastid-lipid-associated protein 4, chloroplastic OS=Nicotiana tabacum OX=4097 GN=LOC107806876 PE=4 SV=1	0	27.468	29.0456	6	18	1	1	241	27.2	9.23	1.818	0	33.98	6	3.5	3.5	3.2	7.8	NA	3.7	5.75	0.666667	3.4	1	1.69118	0.222922
A0A1S4DL03	LOC107830818	50S ribosomal protein L18, chloroplastic-like OS=Nicotiana tabacum OX=4097 GN=LOC107830818 PE=3 SV=1	0	27.437	13.0435	5	18	5	1	207	23.3	10.04	2.728	0	35.09	5	1963.4	2122.9	2155.1	2369.9	2121.9	2043.7	2178.5	1	2080.47	1	1.04712	0.441283
A0A1S4AJE0	LOC107798308	40S ribosomal protein S18-like OS=Nicotiana tabacum OX=4097 GN=LOC107798308 PE=3 SV=1	0	27.432	30.2632	6	14	2	1	152	17.5	10.62	5.105	0	29.55	6	219.2	236.3	200	181.8	231.9	273.1	228.933	1	218.5	1	1.04775	0.731987
A0A1S4ABU0	LOC107795941	LOW QUALITY PROTEIN: isoleucine--tRNA ligase, chloroplastic/mitochondrial OS=Nicotiana tabacum OX=4097 GN=LOC107795941 PE=3 SV=1	0	27.399	9.09091	9	11	9	1	1111	125.7	7.09	0.295	0	16.68	9	607.7	624.5	619.7	501.8	595.9	555	550.9	1	617.3	1	0.892435	0.074561
A0A1S3Z8T0	LOC107784232	3-oxoacyl-[acyl-carrier-protein] synthase I, chloroplastic-like OS=Nicotiana tabacum OX=4097 GN=LOC107784232 PE=3 SV=1	0	27.39	13.6461	5	11	3	1	469	50	7.75	1.089	0	24.03	5	244.8	251.7	247.4	273.3	269.3	249.5	264.033	1	247.967	1	1.06479	0.10292
A0A1S3ZEI2	LOC107785825	Glucose-6-phosphate 1-epimerase OS=Nicotiana tabacum OX=4097 GN=LOC107785825 PE=3 SV=1	0	27.374	26.8212	6	14	1	1	302	33.3	6.43	1.976	0	29.94	6	2.6	3.6	3.6	7.5	2.6	2.6	4.23333	1	3.26667	1	1.29592	0.593088
A0A1S4BQF3	LOC107810731	TOM1-like protein 2 OS=Nicotiana tabacum OX=4097 GN=LOC107810731 PE=4 SV=1	0	27.373	28.2723	9	11	2	1	382	42.5	4.92	1.154	6	11.57	9	873.8	795.9	714.7	728.3	687	596.9	670.733	1	794.8	1	0.843902	0.108014
A0A1S3XRT7	LOC107768003	ATP synthase subunit gamma, mitochondrial-like OS=Nicotiana tabacum OX=4097 GN=LOC107768003 PE=3 SV=1	0	27.372	22.9917	8	15	3	1	361	39.9	8.09	1.043	5	20.33	8	1100.5	1090.9	1064.1	1023.2	1078.8	1046.1	1049.37	1	1085.17	1	0.96701	0.139738
D2CNC7	SBT1.4A	Subtilase OS=Nicotiana tabacum OX=4097 GN=SBT1.4A PE=4 SV=1	0	27.365	11.2676	7	13	4	1	781	84.9	8.09	0.49	0	26.14	7	35.4	40.7	41.3	28.7	28.6	33.2	30.1667	1	39.1333	1	0.770869	0.0205063
A0A1S3X430	LOC107760861	probable 60S ribosomal protein L14 OS=Nicotiana tabacum OX=4097 GN=LOC107760861 PE=4 SV=1	0	27.357	48.1203	7	17	4	1	133	15.3	10.37	2.652	3	33.76	7	741.8	643.1	622.6	500.8	696.8	1006.4	734.667	1	669.167	1	1.09788	0.688174
A0A1S3Y7E9	LOC107773180	succinyl-CoA ligase [ADP-forming] subunit alpha-2, mitochondrial-like OS=Nicotiana tabacum OX=4097 GN=LOC107773180 PE=4 SV=1	0	27.288	57.8947	4	9	1	1	95	9.5	8.79	20.544	0	23.41	4	17	11.5	15.4	14.9	13.9	13.2	14	1	14.6333	1	0.95672	0.729316
A0A1S4DJJ7	LOC107830487	Peroxidase OS=Nicotiana tabacum OX=4097 GN=LOC107830487 PE=3 SV=1	0	27.256	21.6049	4	8	3	1	324	34.7	4.94	1.154	1	19.35	4	91.1	89	109.3	91.4	92.9	96.2	93.5	1	96.4667	1	0.969247	0.676325
A0A1S4CBH8	LOC107817292	Malate dehydrogenase OS=Nicotiana tabacum OX=4097 GN=LOC107817292 PE=3 SV=1	0	27.247	17.5824	6	19	5	1	364	39.5	7.15	0.887	0	30.03	6	245.2	238.2	247.1	274.9	240	238.2	251.033	1	243.5	1	1.03094	0.57176
A0A1S3Y4C0	LOC107772035	asparagine--tRNA ligase, cytoplasmic 1-like OS=Nicotiana tabacum OX=4097 GN=LOC107772035 PE=3 SV=1	0	27.243	14.7766	8	10	5	1	582	64.9	6.62	0.49	0	21.19	8	313.9	300.7	271.8	230.6	306.3	291.9	276.267	1	295.467	1	0.935018	0.506256
A0A1S3XDG5	LOC107763882	glutamyl-tRNA(Gln) amidotransferase subunit A, chloroplastic/mitochondrial-like OS=Nicotiana tabacum OX=4097 GN=LOC107763882 PE=4 SV=1	0	27.186	19.5035	4	10	3	1	282	29.8	8.6	1.448	0	22.14	4	275.3	286.6	279.1	293.5	311	323.4	309.3	1	280.333	1	1.10333	0.0355566
A0A1S3ZMD5	LOC107788365	alpha-1,4-glucan-protein synthase [UDP-forming] 2-like OS=Nicotiana tabacum OX=4097 GN=LOC107788365 PE=4 SV=1	0	27.172	15.3203	5	14	2	1	359	41.1	6.07	1.096	0	25.77	5	228.8	219.3	197.3	230.6	229.3	294.2	251.367	1	215.133	1	1.16842	0.195874
A0A1S3YJL2	LOC107776743	Delta-1-pyrroline-5-carboxylate synthase OS=Nicotiana tabacum OX=4097 GN=LOC107776743 PE=3 SV=1	0	27.152	8.90125	8	12	1	1	719	77.8	6.81	0.405	0	20.62	8	182.2	183.2	200.7	227.7	219.9	218.4	222	1	188.7	1	1.17647	0.00750171
A0A1S3ZHA8	LOC107786830	valine--tRNA ligase, mitochondrial 1-like OS=Nicotiana tabacum OX=4097 GN=LOC107786830 PE=3 SV=1	0	27.149	7.51391	7	9	7	1	1078	122.7	6.51	0.239	0	21.51	7	564.3	561.6	530.6	466.1	543.7	588.7	532.833	1	552.167	1	0.964986	0.632495
A0A1S4BYT9	LOC107813330	Isocitrate dehydrogenase [NAD] subunit, mitochondrial OS=Nicotiana tabacum OX=4097 GN=LOC107813330 PE=3 SV=1	0	27.144	18.6813	6	13	6	1	364	40.1	7.47	0.995	0	28.6	6	791.6	717	717	723.1	723.2	734.8	727.033	1	741.867	1	0.980005	0.587291
A0A1S4C9L8	LOC107816419	26S protease regulatory subunit 8 homolog A-like OS=Nicotiana tabacum OX=4097 GN=LOC107816419 PE=3 SV=1	0	27.129	23.445	9	14	8	1	418	47.3	8.59	0.619	1	30.18	9	776.4	737.8	702.8	723.2	790.7	900.2	804.7	1	739	1	1.0889	0.304158
A0A1S3Z2K5	LOC107782067	aldehyde dehydrogenase family 2 member B7, mitochondrial-like OS=Nicotiana tabacum OX=4097 GN=LOC107782067 PE=3 SV=1	0	27.1	14.3911	9	12	4	1	542	59.3	7.33	0.802	0	24.59	9	186.5	154.9	164.3	169	194	223.1	195.367	1	168.567	1	1.15899	0.215367
A0A1S4D592	LOC107826149	sec-independent protein translocase protein TATB, chloroplastic-like isoform X1 OS=Nicotiana tabacum OX=4097 GN=LOC107826149 PE=4 SV=1	0	27.1	24.6988	7	12	3	1	332	35.6	5.07	1.721	4	24.53	7	870.7	1019.3	901	992.8	901.7	901.4	931.967	1	930.333	1	1.00176	0.977566
A0A1S3X5Z5	LOC107761555	3-oxoacyl-[acyl-carrier-protein] reductase 4-like OS=Nicotiana tabacum OX=4097 GN=LOC107761555 PE=4 SV=1	0	27.094	16.5109	5	13	3	1	321	33.6	9.2	1.154	0	30.47	5	322.8	455.5	393.7	347	361.6	343.1	350.567	1	390.667	1	0.897355	0.359186
A0A1S4DFF3	LOC107829137	DNA-binding protein DDB_G0278111-like isoform X1 OS=Nicotiana tabacum OX=4097 GN=LOC107829137 PE=4 SV=1	0	27.084	43.75	5	12	5	1	144	16.7	9.38	2.728	0	18.45	5	305.2	282.4	310.1	309.7	317.3	373.1	333.367	1	299.233	1	1.11407	0.191378
A0A1S3XUH8	LOC107768941	uncharacterized protein LOC107768941 isoform X1 OS=Nicotiana tabacum OX=4097 GN=LOC107768941 PE=4 SV=1	0	27.073	21.5259	6	11	1	1	367	41.3	7.52	0.978	0	24.76	6	38.1	71.6	36.4	40.5	37	31.1	36.2	1	48.7	1	0.743326	0.348607
A0A1S4A241	LOC107792893	Importin subunit alpha OS=Nicotiana tabacum OX=4097 GN=LOC107792893 PE=3 SV=1	0	27.052	19.434	8	12	5	1	530	58.6	5.14	0.951	0	23.12	8	170.2	156.6	143.9	125.7	135	117.2	125.967	1	156.9	1	0.802847	0.0279554
A0A1S3YX02	LOC107780799	40S ribosomal protein S4 OS=Nicotiana tabacum OX=4097 GN=LOC107780799 PE=3 SV=1	0	27.035	27.6515	7	12	2	1	264	29.8	10.23	1.371	1	28.06	7	384.3	359.1	229.6	242	283.3	298.9	274.733	1	324.333	1	0.847071	0.384497
A0A1S3ZUX0	LOC107790674	Thioredoxin OS=Nicotiana tabacum OX=4097 GN=LOC107790674 PE=3 SV=1	0	27.031	51.2195	6	14	2	1	123	13.7	5.82	3.642	4	29.37	6	689.2	648	677	778	722.8	748.4	749.733	1	671.4	1	1.11667	0.0175581
A0A1S4CHS5	LOC107818980	ribulose-phosphate 3-epimerase, chloroplastic-like OS=Nicotiana tabacum OX=4097 GN=LOC107818980 PE=4 SV=1	0	27.026	11.032	2	13	2	1	281	29.9	7.83	1.154	0	25.09	2	277	318	337.5	379.8	316.6	286.7	327.7	1	310.833	1	1.05426	0.633452
A0A1S3ZUL4	LOC107790582	26S proteasome non-ATPase regulatory subunit 14 homolog OS=Nicotiana tabacum OX=4097 GN=LOC107790582 PE=4 SV=1	0	26.94	21.1538	6	11	6	1	312	34.8	6.67	1.637	0	24.11	6	544.5	515	513.9	560.8	541.3	639.1	580.4	1	524.467	1	1.10665	0.150646
A0A1S3XVT6	LOC107769160	cytochrome b6 OS=Nicotiana tabacum OX=4097 GN=LOC107769160 PE=3 SV=1	0	26.877	13.8514	3	11	3	1	296	32.9	9.25	1.254	0	30.12	3	398	417.2	383.6	333.7	368.5	288.2	330.133	1	399.6	1	0.826159	0.0510495
A0A1S4BKR3	LOC107809374	1-aminocyclopropane-1-carboxylate oxidase-like OS=Nicotiana tabacum OX=4097 GN=LOC107809374 PE=3 SV=1	0	26.873	17.1875	5	16	1	1	320	36.3	5.41	1.291	0	25.43	5	14.5	9.8	14.9	15.1	15.3	12.8	14.4	1	13.0667	1	1.10204	0.505146
Q9MBD6	Ntdin	Ntdin OS=Nicotiana tabacum OX=4097 GN=Ntdin PE=2 SV=1	0	26.87	22.7027	4	12	1	1	185	20.1	6.55	3.642	3	35.54	4	499	570.8	579	587.4	503.2	392.6	494.4	1	549.6	1	0.899563	0.422679
A0A1S4ARK2	LOC107800526	subtilisin-like protease SBT1.2 OS=Nicotiana tabacum OX=4097 GN=LOC107800526 PE=4 SV=1	0	26.837	16.5992	9	12	4	1	741	79.5	7.75	0.585	3	22.47	9	203.5	189.3	198.7	176.4	183.6	168.1	176.033	1	197.167	1	0.892815	0.0259697
A0A1S4A458	LOC107793530	uncharacterized protein LOC107793530 OS=Nicotiana tabacum OX=4097 GN=LOC107793530 PE=4 SV=1	0	26.824	20.1531	6	10	1	1	392	44.1	8.29	0.931	5	21.92	6	278.6	326.5	295.2	367.6	315.8	302	328.467	1	300.1	1	1.09452	0.309838
Q5DKV0	LOC107806529	Adenosine kinase isoform 1T OS=Nicotiana tabacum OX=4097 GN=LOC107806529 PE=2 SV=1	0	26.771	18.5294	5	12	3	1	340	37.4	5.27	1.462	2	24.24	5	603	572.6	623.2	692.1	672.8	708.6	691.167	1	599.6	1	1.15271	0.00701802
A0A1S3ZGZ9	LOC107786652	40S ribosomal protein S4 OS=Nicotiana tabacum OX=4097 GN=LOC107786652 PE=3 SV=1	0	26.768	31.0606	8	13	3	1	264	29.8	10.29	1.291	4	26.41	8	682.1	663.7	570.9	614.5	665	779.3	686.267	1	638.9	1	1.07414	0.47174
A0A1S3XJD3	LOC107765837	photosystem I reaction center subunit III, chloroplastic-like OS=Nicotiana tabacum OX=4097 GN=LOC107765837 PE=4 SV=1	0	26.737	23.2456	5	23	2	1	228	25	9.36	1.976	3	50.22	5	969.9	842.3	887.2	584.4	732.1	701.1	672.533	1	899.8	1	0.747425	0.0177348
A0A1S4ARY0	LOC107800730	UPF0160 protein-like OS=Nicotiana tabacum OX=4097 GN=LOC107800730 PE=4 SV=1	0	26.698	13.941	5	11	1	1	373	42.2	6.8	0.63	0	25.43	5	28.8	28.7	32.2	37.4	30	35	34.1333	1	29.9	1	1.14158	0.160996
A0A1S4AI06	LOC107797927	Pyruvate dehydrogenase E1 component subunit alpha OS=Nicotiana tabacum OX=4097 GN=LOC107797927 PE=4 SV=1	0	26.698	21.4612	8	13	3	1	438	48.7	7.17	0.833	4	26.05	8	638.7	679.8	674.9	843.3	791.4	834.7	823.133	1	664.467	1	1.23879	0.00153941
A0A1S4BRA0	LOC107811059	Ubiquitinyl hydrolase 1 OS=Nicotiana tabacum OX=4097 GN=LOC107811059 PE=3 SV=1	0	26.691	10.3491	7	8	1	1	802	88.9	5.1	0.348	0	17.22	7	14.1	16.6	13.3	15.8	16.4	13.3	15.1667	1	14.6667	1	1.03409	0.734418
A0A1S4CXG8	LOC107823666	short-chain dehydrogenase TIC 32, chloroplastic-like OS=Nicotiana tabacum OX=4097 GN=LOC107823666 PE=4 SV=1	0	26.671	20.9231	6	10	2	1	325	35.1	9.5	0.905	3	20.37	6	334.5	320.6	343.1	334.7	333.1	327.3	331.7	1	332.733	1	0.996894	0.888678
A0A1S4A5X4	LOC107794104	ubiquitin domain-containing protein DSK2b-like isoform X1 OS=Nicotiana tabacum OX=4097 GN=LOC107794104 PE=4 SV=1	0	26.633	16.7883	7	10	4	1	548	58.3	4.88	0.931	1	17.66	7	273.3	257.6	256	242.7	236.5	251.1	243.433	1	262.3	1	0.928072	0.0533724
A0A1S4DMZ3	LOC107831534	Glucose-6-phosphate 1-dehydrogenase OS=Nicotiana tabacum OX=4097 GN=LOC107831534 PE=3 SV=1	0	26.632	13.1115	7	10	7	1	511	58.6	6.49	0.668	0	23.85	7	1350.7	1310.8	1384.2	1210.8	1225.8	1150.8	1195.8	1	1348.57	1	0.886719	0.00808926
A0A1S4CP92	LOC107821173	gamma aminobutyrate transaminase 3, chloroplastic isoform X1 OS=Nicotiana tabacum OX=4097 GN=LOC107821173 PE=3 SV=1	0	26.624	16.1793	6	8	2	1	513	56.4	6.8	0.668	1	17.48	6	16.1	21.5	22	22.4	25.7	34.8	27.6333	1	19.8667	1	1.39094	0.135386
A0A1S4ASL9	LOC107800825	Eukaryotic translation initiation factor 3 subunit A OS=Nicotiana tabacum OX=4097 GN=LOC107800825 PE=3 SV=1	0	26.586	9.10995	7	8	1	1	955	111.2	9.29	0.224	0	13.48	7	34.1	33.7	37.5	32.5	34.5	36.1	34.3667	1	35.1	1	0.979107	0.669188
A0A0F7CYG6	LOC107778375	Translationally controlled tumor protein OS=Nicotiana tabacum OX=4097 GN=LOC107778375 PE=2 SV=1	0	26.564	30.9524	5	18	3	1	168	18.7	4.5	5.579	2	48.2	5	963.4	943.9	944.3	1080.1	1002.7	982.9	1021.9	1	950.533	1	1.07508	0.0783643
A0A076KWF9	LOC107801695	Gluaredoxin OS=Nicotiana tabacum OX=4097 GN=LOC107801695 PE=2 SV=1	0	26.54	61.1111	5	9	1	1	108	11.2	7.24	4.012	0	26.15	5	31.5	32.1	33.9	38.9	38.9	38	38.6	1	32.5	1	1.18769	0.0014503
A0A1S3ZIP8	LOC107787316	NADPH-protochlorophyllide oxidoreductase OS=Nicotiana tabacum OX=4097 GN=LOC107787316 PE=3 SV=1	0	26.529	16.9154	5	29	2	1	402	43.6	9.19	0.911	0	39.77	5	204.4	220.9	247.2	345.5	316.4	374.2	345.367	1	224.167	1	1.54067	0.00434094
A0A1S3YPC4	LOC107778148	V-type proton ATPase subunit E-like OS=Nicotiana tabacum OX=4097 GN=LOC107778148 PE=3 SV=1	0	26.484	30.7054	7	19	2	1	241	27.7	7.03	1.512	0	47.1	7	58.3	58.6	60.7	60.4	51.6	51.2	54.4	1	59.2	1	0.918919	0.19595
A0A1S4B461	LOC107804349	uncharacterized protein LOC107804349 isoform X1 OS=Nicotiana tabacum OX=4097 GN=LOC107804349 PE=4 SV=1	0	26.484	23.8671	7	9	1	1	331	37.1	5.92	0.859	0	21.7	7	3.8	9.1	4.5	4.3	8.2	3.9	5.46667	1	5.8	1	0.942529	0.884571
A0A1S3YXL3	LOC107780536	Eukaryotic translation initiation factor 5A OS=Nicotiana tabacum OX=4097 GN=LOC107780536 PE=3 SV=1	0	26.481	35.625	6	14	1	1	160	17.5	6.2	3.642	0	32.24	6	15.8	18.8	20	16.4	17.4	20.6	18.1333	1	18.2	1	0.996337	0.971901
Q5DKU8	LOC107831395	Adenosine kinase isoform 2S OS=Nicotiana tabacum OX=4097 GN=LOC107831395 PE=2 SV=1	0	26.454	12.6471	4	13	2	1	340	37.5	5.27	1.228	0	30.88	4	111.5	110.2	107.3	113.3	113.4	135.6	120.767	1	109.667	1	1.10122	0.213963
A0A1S3ZJS3	LOC107787405	NADP-dependent D-sorbitol-6-phosphate dehydrogenase-like OS=Nicotiana tabacum OX=4097 GN=LOC107787405 PE=4 SV=1	0	26.44	16.8285	6	12	3	1	309	34.8	6.99	1.424	0	20.19	6	38.1	37.1	36.5	40.8	41.2	42.3	41.4333	1	37.2333	1	1.1128	0.00290768
A0A1S4AUN0	LOC107801550	Eukaryotic translation initiation factor 5A OS=Nicotiana tabacum OX=4097 GN=LOC107801550 PE=3 SV=1	0	26.429	39.375	6	14	1	1	160	17.4	5.99	2.981	0	33.39	6	21	18.9	24.1	17.5	20.1	16.7	18.1	1	21.3333	1	0.848437	0.151321
A0A1S3XR20	LOC107767815	26S protease regulatory subunit S10B homolog B-like OS=Nicotiana tabacum OX=4097 GN=LOC107767815 PE=3 SV=1	0	26.424	18.593	6	12	1	1	398	44.8	7.96	0.725	0	16.61	6	NA	NA	NA	NA	NA	NA	NA	0	NA	0	NA	NA
A0A1S4CY66	LOC107823757	subtilisin-like protease SBT1.6 OS=Nicotiana tabacum OX=4097 GN=LOC107823757 PE=4 SV=1	0	26.408	8.52713	6	11	3	1	774	81.7	8.1	0.52	2	24.02	6	292.4	269.8	269.9	300.1	262.7	304.7	289.167	1	277.367	1	1.04254	0.482978
A0A1S3ZUR0	LOC107790662	poly(U)-specific endoribonuclease-B-like OS=Nicotiana tabacum OX=4097 GN=LOC107790662 PE=4 SV=1	0	26.405	18.8811	6	11	2	1	429	49.5	4.98	0.693	0	18.98	6	72.2	63	65.7	55	54.4	48.7	52.7	1	66.9667	1	0.786959	0.0135877
A0A1S3XB74	LOC107763093	spermidine synthase isoform X1 OS=Nicotiana tabacum OX=4097 GN=LOC107763093 PE=3 SV=1	0	26.369	11.6279	3	7	2	1	344	37.9	5.19	0.931	0	22.66	3	147.2	132.1	125.9	145.3	172	238.1	185.133	1	135.067	1	1.37068	0.15157
A0A1S3X3Y2	LOC107760961	probable calcium-binding protein CML13 OS=Nicotiana tabacum OX=4097 GN=LOC107760961 PE=4 SV=1	0	26.367	50.3401	7	8	1	1	147	16.6	5.05	2.162	0	13.53	7	112	108.9	90.7	98.2	120.1	100.5	106.267	1	103.867	1	1.02311	0.815158
A0A1S4C8L1	LOC107816127	40S ribosomal protein S18-like OS=Nicotiana tabacum OX=4097 GN=LOC107816127 PE=3 SV=1	0	26.345	30.9211	7	16	1	1	152	17.5	10.62	5.105	0	33.11	7	45	48	42.3	40.9	42.3	52.4	45.2	1	45.1	1	1.00222	0.981154
A0A1S4CD47	LOC107817549	beta-glucosidase BoGH3B-like OS=Nicotiana tabacum OX=4097 GN=LOC107817549 PE=3 SV=1	0	26.309	14.7157	8	13	3	1	598	65.7	5.47	0.708	4	22.88	8	358.5	364.3	386	363	368	396.7	375.9	1	369.6	1	1.01705	0.663358
A0A1S4B0C8	LOC107803169	5'-methylthioadenosine/S-adenosylhomocysteine nucleosidase 2-like OS=Nicotiana tabacum OX=4097 GN=LOC107803169 PE=4 SV=1	0	26.291	26.8657	5	8	5	1	268	28.1	4.83	1.581	0	16.67	5	224.9	204.1	212.8	216.3	210.7	243.6	223.533	1	213.933	1	1.04487	0.462171
A0A1S3YYW3	LOC107781223	subtilisin-like protease SBT1.7 OS=Nicotiana tabacum OX=4097 GN=LOC107781223 PE=4 SV=1	0	26.262	11.7723	7	11	4	1	773	81.8	6.76	0.569	3	22.96	7	244	236.2	252.7	253.3	253.2	228.8	245.1	1	244.3	1	1.00327	0.936543
A0A1S3ZQD3	LOC107789198	eukaryotic translation initiation factor 4B1-like OS=Nicotiana tabacum OX=4097 GN=LOC107789198 PE=4 SV=1	0	26.244	18.1962	9	10	2	1	632	69.9	9.31	0.498	0	15.63	9	53.4	54.3	64.5	67.4	59.6	64.4	63.8	1	57.4	1	1.1115	0.204185
A0A1S3ZHV9	LOC107786954	ornithine carbamoyltransferase, chloroplastic-like OS=Nicotiana tabacum OX=4097 GN=LOC107786954 PE=3 SV=1	0	26.228	21.1082	6	14	3	1	379	41.7	6.71	0.743	0	26.06	6	39.8	46.4	42.3	49.2	47.7	50.2	49.0333	1	42.8333	1	1.14475	0.0393586
A0A1S4ATS9	LOC107801297	Profilin OS=Nicotiana tabacum OX=4097 GN=LOC107801297 PE=3 SV=1	0	26.208	41.9847	5	11	3	1	131	14.2	5.02	24.119	2	23.5	5	862.6	743.6	818.5	714.2	734.2	682.1	710.167	1	808.233	1	0.878665	0.0608602
A0A1S4AKW2	LOC107798564	Delta-aminolevulinic acid dehydratase OS=Nicotiana tabacum OX=4097 GN=LOC107798564 PE=3 SV=1	0	26.195	11.8605	5	14	5	1	430	46.7	7.06	0.848	0	17.96	5	761.1	768.1	800	1106.1	1127.1	1185.8	1139.67	1	776.4	1	1.46789	0.000168624
A0A1S3YU75	LOC107779610	mitochondrial phosphate carrier protein 3, mitochondrial-like OS=Nicotiana tabacum OX=4097 GN=LOC107779610 PE=3 SV=1	0	26.173	18.6732	7	18	7	1	407	43.8	9.31	1.154	0	36.79	7	915.7	801.3	748.1	633.2	779.8	808.4	740.467	1	821.7	1	0.90114	0.330568
A0A1S4CTR1	LOC107822374	light-induced protein, chloroplastic OS=Nicotiana tabacum OX=4097 GN=LOC107822374 PE=4 SV=1	0	26.168	29.595	8	20	1	1	321	34.9	5.11	1.873	0	38.28	8	21	32.1	40.7	39.7	22.9	30.5	31.0333	1	31.2667	1	0.992537	0.976641
A0A1S4AJZ1	LOC107798286	Ubiquitinyl hydrolase 1 OS=Nicotiana tabacum OX=4097 GN=LOC107798286 PE=3 SV=1	0	26.156	10.3491	7	9	1	1	802	88.8	5.08	0.348	6	19.06	7	260.4	271.8	262	249.3	243.4	272.7	255.133	1	264.733	1	0.963737	0.375261
A0A1S4DSG4	LOC107832728	Thioredoxin reductase OS=Nicotiana tabacum OX=4097 GN=LOC107832728 PE=3 SV=1	0	26.107	23.7057	6	8	3	1	367	39.2	7.97	0.817	3	25.37	6	376.5	377.8	387.9	438.1	401	452.1	430.4	1	380.733	1	1.13045	0.0338425
P08252	CHN48	Endochitinase A OS=Nicotiana tabacum OX=4097 GN=CHN48 PE=1 SV=2	0	26.092	16.7173	3	10	3	1	329	35.1	8.02	1.069	0	25.87	3	184	194.9	250.6	111.9	100.7	117.5	110.033	1	209.833	1	0.524384	0.00926842
A0A1S4CZL8	LOC107824354	protein usf-like OS=Nicotiana tabacum OX=4097 GN=LOC107824354 PE=4 SV=1	0	26.074	18.1185	3	9	2	1	287	31.1	6.55	1.081	0	12.96	3	96.3	72.9	94.1	97.5	82.8	104.2	94.8333	1	87.7667	1	1.08052	0.509832
A0A1S4B7D3	LOC107805338	ubiquitin receptor RAD23d-like isoform X1 OS=Nicotiana tabacum OX=4097 GN=LOC107805338 PE=4 SV=1	0	26.045	25.0653	7	13	1	1	383	40.6	4.77	2.981	3	29.09	7	149.8	139.1	142.3	154.7	139.9	165.2	153.267	1	143.733	1	1.06633	0.298964
A0A1S4B2G1	LOC107803724	Xylose isomerase OS=Nicotiana tabacum OX=4097 GN=LOC107803724 PE=3 SV=1	0	26.043	18.9189	8	12	1	1	481	53.5	5.49	0.896	0	27.75	8	30.2	31.1	31.3	36.4	37	38.7	37.3667	1	30.8667	1	1.21058	0.00106475
A0A1S4BHP4	LOC107808390	26S proteasome non-ATPase regulatory subunit 1 homolog A-like OS=Nicotiana tabacum OX=4097 GN=LOC107808390 PE=4 SV=1	0	26.043	11.4114	8	9	1	1	999	108.3	5.31	0.397	7	18.58	8	376.6	367.8	339.8	297.4	335.9	363.9	332.4	1	361.4	1	0.919757	0.262249
A0A1S4ACS8	LOC107796186	Branched-chain-amino-acid aminotransferase OS=Nicotiana tabacum OX=4097 GN=LOC107796186 PE=3 SV=1	0	26.027	18.1818	7	10	4	1	418	45.4	7.78	1.096	3	17.44	7	393.6	478.4	445.8	534.6	520.8	592.6	549.333	1	439.267	1	1.25057	0.0291591
A0A1S4ASM7	LOC107800998	Aspartate aminotransferase OS=Nicotiana tabacum OX=4097 GN=LOC107800998 PE=4 SV=1	0	26.011	22.0049	8	12	2	1	409	44.8	7.64	0.778	6	30.48	8	475.2	466.1	477.2	382.5	425.1	401.9	403.167	1	472.833	1	0.852661	0.00550024
A0A1S4BGN0	LOC107808053	probable polyribonucleotide nucleotidyltransferase 1, chloroplastic OS=Nicotiana tabacum OX=4097 GN=LOC107808053 PE=4 SV=1	0	25.992	14.3116	7	7	3	1	552	59.6	5.67	0.455	4	20.36	7	269.1	286.1	262.8	239.7	257.2	258.5	251.8	1	272.667	1	0.923472	0.086573
A0A1S4DK72	LOC107830577	peroxiredoxin-2B-like OS=Nicotiana tabacum OX=4097 GN=LOC107830577 PE=4 SV=1	0	25.908	41.358	5	14	5	1	162	17.4	5.57	4.337	0	27.55	5	698.9	693.8	736.9	795.9	730.6	735.3	753.933	1	709.867	1	1.06208	0.153245
A0A140G1X5	ndhH	NADH-quinone oxidoreductase subunit D OS=Nicotiana tabacum OX=4097 GN=ndhH PE=3 SV=1	0	25.905	22.1374	6	12	6	1	393	45.5	5.35	0.812	0	24.2	6	257.7	270.9	263.4	218.4	218.4	207.3	214.7	1	264	1	0.813258	0.000753971
A0A1S4CW91	LOC107823266	carbamoyl-phosphate synthase large chain, chloroplastic-like OS=Nicotiana tabacum OX=4097 GN=LOC107823266 PE=3 SV=1	0	25.863	6.59432	8	15	1	1	1198	131.4	6.07	0.315	0	18.32	8	11.1	11.2	15.8	14.5	21.3	21.8	19.2	1	12.7	1	1.51181	0.0824121
A0A1S3YF92	LOC107775472	flagellar radial spoke protein 5-like isoform X1 OS=Nicotiana tabacum OX=4097 GN=LOC107775472 PE=4 SV=1	0	25.854	18.1141	6	10	6	1	403	44.8	8.38	0.995	0	26.3	6	359.6	398.2	415.7	431.2	425.7	372.1	409.667	1	391.167	1	1.04729	0.501972
A0A1S4BT89	LOC107811651	Glucose-6-phosphate isomerase OS=Nicotiana tabacum OX=4097 GN=LOC107811651 PE=3 SV=1	0	25.839	14.4097	8	10	8	1	576	63.6	6.89	0.725	0	19.52	8	363.8	359.9	359.2	343.9	391.5	388.8	374.733	1	360.967	1	1.03814	0.424701
A0A1S4D389	LOC107825543	ubiquitin carboxyl-terminal hydrolase 12-like isoform X1 OS=Nicotiana tabacum OX=4097 GN=LOC107825543 PE=3 SV=1	0	25.83	5.7041	8	11	8	1	1122	131.4	5.64	0.325	0	21.68	8	739	721	693.3	690.7	723.3	730.6	714.867	1	717.767	1	0.99596	0.880381
A0A1S4CZS4	LOC107824431	fumarate hydratase 1, mitochondrial-like OS=Nicotiana tabacum OX=4097 GN=LOC107824431 PE=4 SV=1	0	25.821	26.8139	6	11	1	1	317	33.9	7.55	1.228	0	24.73	6	NA	3.2	2.5	1.9	NA	NA	1.9	0.333333	2.85	0.666667	0.666667	NA
A0A1S3YY55	LOC107780718	pyruvate, phosphate dikinase 2-like isoform X1 OS=Nicotiana tabacum OX=4097 GN=LOC107780718 PE=4 SV=1	0	25.798	10.0622	8	9	8	1	964	105.7	6.32	0.35	0	17.83	8	227.4	242.5	250.6	224.9	265.2	237.3	242.467	1	240.167	1	1.00958	0.874999
A0A1S4A3V2	LOC107793495	Cysteine synthase OS=Nicotiana tabacum OX=4097 GN=LOC107793495 PE=3 SV=1	0	25.78	21.1957	7	13	1	1	368	40	7.85	1.154	2	27.25	7	138.6	141.5	133.9	142.3	148.4	134.7	141.8	1	138	1	1.02754	0.449632
A0A1S3XMC7	LOC107766766	uncharacterized protein LOC107766766 isoform X1 OS=Nicotiana tabacum OX=4097 GN=LOC107766766 PE=4 SV=1	0	25.769	9.67742	8	10	8	1	961	104.9	4.84	0.369	0	17.04	8	267.1	254.6	261.9	224.8	257.1	266.1	249.333	1	261.2	1	0.954569	0.414693
A0A1S3YLV9	LOC107777475	nucleoid-associated protein At4g30620, chloroplastic-like OS=Nicotiana tabacum OX=4097 GN=LOC107777475 PE=4 SV=1	0	25.744	22.8261	4	8	4	1	184	20	7.28	1.683	0	20.91	4	273	274.7	270.4	299.3	282	268.7	283.333	1	272.7	1	1.03899	0.300354
A0A1S4DAF5	LOC107827684	uncharacterized protein LOC107827684 OS=Nicotiana tabacum OX=4097 GN=LOC107827684 PE=4 SV=1	0	25.726	25.6198	4	13	1	1	242	26.4	5.12	1.581	0	29.87	4	28.7	25.9	26.9	24.5	22.8	27.4	24.9	1	27.1667	1	0.916564	0.223037
A0A1S4C187	LOC107813997	uncharacterized protein At5g48480-like OS=Nicotiana tabacum OX=4097 GN=LOC107813997 PE=4 SV=1	0	25.725	40.7407	5	12	2	1	162	16.8	4.73	4.012	0	15.52	5	16.6	12.8	13.1	24.1	17.5	34.8	25.4667	1	14.1667	1	1.79765	0.0948606
A0A1S3YM97	LOC107777774	neutral ceramidase-like OS=Nicotiana tabacum OX=4097 GN=LOC107777774 PE=4 SV=1	0	25.724	10.7417	8	11	3	1	782	85.8	8.16	0.509	4	22.09	8	493.9	487.7	488.7	517.5	538.3	504.3	520.033	1	490.1	1	1.06108	0.0411763
A0A1S4BLC9	LOC107809524	Isocitrate dehydrogenase [NADP] OS=Nicotiana tabacum OX=4097 GN=LOC107809524 PE=3 SV=1	0	25.713	14.4033	6	10	2	1	486	55.2	8.31	0.604	0	15.31	6	46.8	44.7	55.6	47.3	45.9	50.4	47.8667	1	49.0333	1	0.976207	0.761728
A0A1S4BHC7	LOC107808286	uncharacterized protein LOC107808286 OS=Nicotiana tabacum OX=4097 GN=LOC107808286 PE=4 SV=1	0	25.704	27.2358	6	14	2	1	246	28.5	6.2	1.081	0	42.42	6	52.8	54.7	61.4	86.1	75.9	71.1	77.7	1	56.3	1	1.38011	0.0140554
A0A1S3WY30	LOC107759156	vacuolar-sorting receptor 1-like OS=Nicotiana tabacum OX=4097 GN=LOC107759156 PE=4 SV=1	0	25.68	10.5939	6	8	2	1	623	69.2	5.6	0.445	0	16.77	6	91.1	99.3	99.5	91.7	93.4	91	92.0333	1	96.6333	1	0.952397	0.182733
Q8H0G7	A34	Histone H2A OS=Nicotiana tabacum OX=4097 GN=A34 PE=2 SV=1	0	25.662	31.7568	4	18	1	1	148	15.5	10.61	3.924	0	25.03	4	551	468	495.7	518.9	630.1	1035.7	728.233	1	504.9	1	1.44233	0.232664
A0A1S4DR77	LOC107832577	uncharacterized oxidoreductase At4g09670-like OS=Nicotiana tabacum OX=4097 GN=LOC107832577 PE=4 SV=1	0	25.645	21.3889	7	12	7	1	360	39.7	6.37	0.978	0	21	7	436	428.8	460.5	471.7	451.3	476.3	466.433	1	441.767	1	1.05584	0.11521
A0A1S4BG47	LOC107807889	Chlorophyll a-b binding protein, chloroplastic OS=Nicotiana tabacum OX=4097 GN=LOC107807889 PE=3 SV=1	0	25.634	22.6415	3	22	1	1	265	28.1	5.26	3.924	0	28.21	3	330.7	320.3	246.6	199.5	234.4	148.3	194.067	1	299.2	1	0.648619	0.0446836
A0A1S4B8N9	LOC107805694	phosphoenolpyruvate carboxykinase [ATP]-like OS=Nicotiana tabacum OX=4097 GN=LOC107805694 PE=3 SV=1	0	25.597	15.861	7	9	1	1	662	73.5	7.23	0.48	0	11.2	7	8.4	7.9	3.1	10.6	8.2	9.9	9.56667	1	6.46667	1	1.47938	0.16617
A0A1S3Z8W5	LOC107784248	uncharacterized protein At2g34460, chloroplastic-like OS=Nicotiana tabacum OX=4097 GN=LOC107784248 PE=4 SV=1	0	25.588	23.0508	7	16	6	1	295	32.2	7.11	1.462	1	39.51	7	376.2	388.7	378.7	370.6	377.3	345.4	364.433	1	381.2	1	0.956016	0.183384
A0A1S4AJX2	LOC107798508	serine/threonine-protein kinase STY46-like OS=Nicotiana tabacum OX=4097 GN=LOC107798508 PE=3 SV=1	0	25.571	17.6201	7	11	6	1	437	49.1	8.34	0.84	1	18.28	7	668.3	638.6	678.6	660.5	691.8	714.2	688.833	1	661.833	1	1.0408	0.241482
A0A1S4C2T9	LOC107814561	Histone H2A OS=Nicotiana tabacum OX=4097 GN=LOC107814561 PE=3 SV=1	0	25.479	31.5436	4	18	1	1	149	15.6	10.61	3.924	2	27.09	4	995.3	900.9	834.7	817.4	1096.1	1747.1	1220.2	1	910.3	1	1.34044	0.329513
A0A1S3YDN4	LOC107774957	divinyl chlorophyllide a 8-vinyl-reductase, chloroplastic-like OS=Nicotiana tabacum OX=4097 GN=LOC107774957 PE=4 SV=1	0	25.461	20.9135	8	13	8	1	416	45.6	6.92	1.102	0	17.69	8	393.2	424.9	414.5	381.8	352.9	330.8	355.167	1	410.867	1	0.864433	0.0332487
A0A1S3ZP89	LOC107788887	30S ribosomal protein S9, chloroplastic-like OS=Nicotiana tabacum OX=4097 GN=LOC107788887 PE=3 SV=1	0	25.453	25.6039	5	12	5	1	207	22.5	10.26	1.581	0	32.83	5	668.5	631.5	661.1	612.5	719.9	726.2	686.2	1	653.7	1	1.04972	0.447066
A0A1S4CF12	LOC107818289	epidermal growth factor receptor substrate 15-like 1 OS=Nicotiana tabacum OX=4097 GN=LOC107818289 PE=4 SV=1	0	25.45	8.00405	7	8	7	1	987	107.7	5.57	0.316	0	12.33	7	355.1	336.1	306.8	346.7	311.9	303.7	320.767	1	332.667	1	0.964228	0.57018
A0A1S4CZL7	LOC107824360	protein TIC 56, chloroplastic-like OS=Nicotiana tabacum OX=4097 GN=LOC107824360 PE=4 SV=1	0	25.418	11.3725	5	6	2	1	510	59.4	7.12	0.438	0	16.4	5	46.6	53.1	47.2	55.9	57	53.8	55.5667	1	48.9667	1	1.13479	0.0441511
A0A1S4DI23	LOC107830076	glycine--tRNA ligase, chloroplastic/mitochondrial 2-like OS=Nicotiana tabacum OX=4097 GN=LOC107830076 PE=3 SV=1	0	25.416	11.7791	9	10	4	1	815	91.7	5.92	0.356	0	16.24	9	51.1	55.8	48.1	50.8	45.4	45.4	47.2	1	51.6667	1	0.913548	0.19514
A0A1S3Z157	LOC107781883	probable acyl-CoA dehydrogenase IBR3 OS=Nicotiana tabacum OX=4097 GN=LOC107781883 PE=4 SV=1	0	25.409	8.53659	8	10	1	1	820	91.1	8.34	0.389	7	14.36	8	621.3	597.6	571.2	440.2	548	552.6	513.6	1	596.7	1	0.860734	0.103035
A0A1S4DNK2	LOC107831717	protein disulfide-isomerase-like isoform X1 OS=Nicotiana tabacum OX=4097 GN=LOC107831717 PE=4 SV=1	0	25.388	14.5315	7	9	7	1	523	58.8	4.91	0.693	0	14.5	7	323.8	346.3	339.4	348.7	330.6	354.5	344.6	1	336.5	1	1.02407	0.45507
A0A1S3YCA3	LOC107774746	2-C-methyl-D-erythritol 2,4-cyclodiphosphate synthase OS=Nicotiana tabacum OX=4097 GN=LOC107774746 PE=3 SV=1	0	25.349	23.3766	5	14	5	1	231	24.7	7.97	2.594	0	32.46	5	909.6	980.2	984.6	1203.1	1091.1	1036.6	1110.27	1	958.133	1	1.15878	0.0497658
A0A1S4BYL5	LOC107813260	calmodulin-7-like isoform X1 OS=Nicotiana tabacum OX=4097 GN=LOC107813260 PE=4 SV=1	0	25.349	39.779	6	10	6	1	181	20.8	4.74	2.652	0	16.54	6	468.1	428.7	483.2	458.7	424.4	447.4	443.5	1	460	1	0.96413	0.436935
A0A1S3Y8R3	LOC107773552	8-hydroxygeraniol dehydrogenase-like OS=Nicotiana tabacum OX=4097 GN=LOC107773552 PE=3 SV=1	0	25.31	19.7772	7	15	7	1	359	38.7	6.52	1.512	0	37.83	7	811.2	835.7	839.4	963.4	863.3	948.8	925.167	1	828.767	1	1.11632	0.0411102
A0A1S4A6L2	LOC107794288	uncharacterized protein LOC107794288 OS=Nicotiana tabacum OX=4097 GN=LOC107794288 PE=4 SV=1	0	25.277	34.2246	4	12	4	1	187	20	4.7	3.642	0	27.41	4	93.5	125	127.2	146.4	115.1	123.9	128.467	1	115.233	1	1.11484	0.408019
A0A1S3Z790	LOC107783830	Arginine biosynthesis bifunctional protein ArgJ, chloroplastic OS=Nicotiana tabacum OX=4097 GN=LOC107783830 PE=3 SV=1	0	25.264	14.2251	6	9	2	1	471	49.1	5.62	1.031	4	19.44	6	626.2	741.8	569.7	580	567.5	562.1	569.867	1	645.9	1	0.882283	0.209714
A0A1S3X5F8	LOC107761510	Eukaryotic translation initiation factor 3 subunit A OS=Nicotiana tabacum OX=4097 GN=LOC107761510 PE=3 SV=1	0	25.177	8.57741	7	8	1	1	956	111.4	9.2	0.227	2	13.42	7	46.8	51.2	43.3	42.5	41.4	50.1	44.6667	1	47.1	1	0.948337	0.532291
A0A1S4A8J0	LOC107794871	uncharacterized protein LOC107794871 OS=Nicotiana tabacum OX=4097 GN=LOC107794871 PE=4 SV=1	0	25.12	14.2857	5	7	1	1	434	47.7	5.07	0.668	0	19.75	5	181.4	155.6	99.4	117.3	110.9	121.7	116.633	1	145.467	1	0.801787	0.302948
A0A1S3Z8X1	LOC107784259	pto-interacting protein 1-like OS=Nicotiana tabacum OX=4097 GN=LOC107784259 PE=3 SV=1	0	25.104	24.1667	8	13	7	1	360	39	7.58	1.102	1	29.41	8	634.4	595.9	623.1	578.8	584.3	638.8	600.633	1	617.8	1	0.972213	0.484335
A0A1S3XKA7	LOC107766184	GrpE protein homolog OS=Nicotiana tabacum OX=4097 GN=LOC107766184 PE=3 SV=1	0	25.048	27.1242	7	10	3	1	306	34.2	7.08	1.031	4	22.28	7	403.5	446.8	464.5	538.6	431	460.9	476.833	1	438.267	1	1.088	0.35415
A0A1S4AFX5	LOC107797242	Peptidylprolyl isomerase OS=Nicotiana tabacum OX=4097 GN=LOC107797242 PE=4 SV=1	0	25.012	23.8095	5	10	5	1	252	27.7	8.1	1.404	0	22.54	5	297.4	303.9	329.7	327	264.9	250	280.633	1	310.333	1	0.904296	0.309835
A0A1S4BDG3	LOC107807153	26S proteasome non-ATPase regulatory subunit 6 homolog OS=Nicotiana tabacum OX=4097 GN=LOC107807153 PE=4 SV=1	0	24.982	22.7979	8	9	8	1	386	44.2	5.49	0.911	0	13.44	8	250.8	254.2	218.7	164.5	194.6	211.9	190.333	1	241.233	1	0.789001	0.0465457
A0A1S3YUT7	LOC107779813	ras-related protein RABH1b-like OS=Nicotiana tabacum OX=4097 GN=LOC107779813 PE=4 SV=1	0	24.964	34.1346	6	11	5	1	208	23.1	7.9	1.637	1	25.11	6	217.5	206.9	203.3	178	193.9	206.6	192.833	1	209.233	1	0.921619	0.152825
A0A1S3X5N4	LOC107761563	probable sucrose-phosphate synthase isoform X1 OS=Nicotiana tabacum OX=4097 GN=LOC107761563 PE=3 SV=1	0	24.963	9.20304	9	10	7	1	1054	118.7	6.47	0.284	2	19.14	9	291.6	270.1	262.5	213.9	264.4	253.9	244.067	1	274.733	1	0.888377	0.157866
A0A1S3ZEZ0	LOC107786080	uncharacterized protein LOC107786080 OS=Nicotiana tabacum OX=4097 GN=LOC107786080 PE=4 SV=1	0	24.916	14.1876	5	7	1	1	437	47.8	5.08	0.638	4	21.43	5	255.9	261.7	231.7	292.9	268.3	292.9	284.7	1	249.767	1	1.13986	0.0470204
A0A1S3YY56	LOC107780908	photosynthetic NDH subunit of subcomplex B 1, chloroplastic-like OS=Nicotiana tabacum OX=4097 GN=LOC107780908 PE=4 SV=1	0	24.85	11.3978	5	10	5	1	465	51.6	6.87	0.951	0	19.46	5	481.4	470.2	477.2	435.6	439.7	378.5	417.933	1	476.267	1	0.87752	0.0435174
A0A1S3XAW1	LOC107763118	60S ribosomal protein L11-1 OS=Nicotiana tabacum OX=4097 GN=LOC107763118 PE=3 SV=1	0	24.827	24.8619	4	18	4	1	181	20.7	9.92	1.738	0	40.09	4	448.9	431.5	434.6	380.5	465.5	545.1	463.7	1	438.333	1	1.05787	0.623914
A0A1S3ZMF4	LOC107788380	alpha-L-arabinofuranosidase 1-like isoform X1 OS=Nicotiana tabacum OX=4097 GN=LOC107788380 PE=4 SV=1	0	24.824	9.82143	6	13	1	1	672	73.8	5.67	0.602	5	16.55	6	612.4	619	660.1	579.7	598.7	549.9	576.1	1	630.5	1	0.913719	0.0575342
A0A1S3XC61	LOC107763440	aspartyl protease family protein At5g10770-like OS=Nicotiana tabacum OX=4097 GN=LOC107763440 PE=3 SV=1	0	24.819	13.5458	4	11	1	1	502	53.6	8.65	0.817	4	20.28	4	172	183.3	187.9	196.7	164.3	130.7	163.9	1	181.067	1	0.905191	0.431215
A0A1S4BD58	LOC107807090	Proteasome subunit alpha type OS=Nicotiana tabacum OX=4097 GN=LOC107807090 PE=3 SV=1	0	24.806	22.49	5	13	1	1	249	27.1	7.43	1.462	4	28.55	5	641.3	649	681.1	733.3	703.9	829.4	755.533	1	657.133	1	1.14974	0.0688069
A0A1S3XEN9	LOC107764289	probable acyl-CoA dehydrogenase IBR3 OS=Nicotiana tabacum OX=4097 GN=LOC107764289 PE=4 SV=1	0	24.774	8.78049	8	10	1	1	820	91.1	8.47	0.397	0	14.36	8	18.4	16.3	13.6	13.8	11.9	15	13.5667	1	16.1	1	0.84265	0.200948
A0A1S3ZMQ6	LOC107788408	probable ribose-5-phosphate isomerase 4, chloroplastic OS=Nicotiana tabacum OX=4097 GN=LOC107788408 PE=4 SV=1	0	24.773	19.4631	4	8	4	1	298	32	4.84	0.995	0	12.2	4	149.2	163.4	159.4	173.2	155.2	139	155.8	1	157.333	1	0.990254	0.893414
A0A1S3YQG6	LOC107778680	Aspartate aminotransferase OS=Nicotiana tabacum OX=4097 GN=LOC107778680 PE=4 SV=1	0	24.743	19.3154	7	11	1	1	409	44.8	7.64	0.655	0	30.94	7	27.8	24.5	25.2	22.9	26.1	25.8	24.9333	1	25.8333	1	0.965161	0.563626
A0A1S4ANT6	LOC107799726	Proteasome subunit alpha type OS=Nicotiana tabacum OX=4097 GN=LOC107799726 PE=3 SV=1	0	24.737	24.9084	7	10	1	1	273	29.6	5.36	1.637	6	28.34	7	1019.1	993.5	1052.2	1121.6	1034	1137.1	1097.57	1	1021.6	1	1.07436	0.10462
A0A1S3XFX2	LOC107764687	ATP sulfurylase 2-like OS=Nicotiana tabacum OX=4097 GN=LOC107764687 PE=4 SV=1	0	24.73	18.2752	8	11	2	1	487	54.6	7.15	0.645	6	27.28	8	410.5	435.9	424.4	538.4	491	444	491.133	1	423.6	1	1.15943	0.0749361
A0A1S3ZBD8	LOC107784862	adenylate kinase, chloroplastic-like isoform X1 OS=Nicotiana tabacum OX=4097 GN=LOC107784862 PE=3 SV=1	0	24.712	22.4832	6	10	3	1	298	32.8	8.38	1.043	2	17.84	6	247.7	245.4	255.5	291.2	258.1	213	254.1	1	249.533	1	1.0183	0.851459
A0A1S4BEX7	LOC107807546	Non-specific lipid-transfer protein OS=Nicotiana tabacum OX=4097 GN=LOC107807546 PE=3 SV=1	0	24.703	27.1186	2	11	2	1	118	12	8.43	3.217	0	34.42	2	360.8	388.2	319.2	348.7	312.1	361.5	340.767	1	356.067	1	0.957031	0.572569
A0A1S4BLU8	LOC107809711	20 kDa chaperonin, chloroplastic-like OS=Nicotiana tabacum OX=4097 GN=LOC107809711 PE=3 SV=1	0	24.651	36.5462	6	10	5	1	249	26.2	7.24	1.154	0	18.64	6	346.4	354.6	379.2	465	367.4	352.7	395.033	1	360.067	1	1.09711	0.393395
A0A1S4DMF4	LOC107831351	glutathione S-transferase-like OS=Nicotiana tabacum OX=4097 GN=LOC107831351 PE=3 SV=1	0	24.639	30.3167	6	13	3	1	221	25.2	8.34	1.683	0	24.68	6	280.2	304.3	320.7	357	321.9	312.4	330.433	1	301.733	1	1.09512	0.185146
A0A1S4DQN8	LOC107832416	enolase 1, chloroplastic-like OS=Nicotiana tabacum OX=4097 GN=LOC107832416 PE=3 SV=1	0	24.581	17.6955	6	10	6	1	486	51.8	6.02	0.668	0	18.43	6	278.5	267.9	260.4	280.4	281.6	301.7	287.9	1	268.933	1	1.07053	0.0941381
A0A1S4AH90	LOC107797595	protein TRIGALACTOSYLDIACYLGLYCEROL 4, chloroplastic-like OS=Nicotiana tabacum OX=4097 GN=LOC107797595 PE=4 SV=1	0	24.57	18.9427	6	9	2	1	454	51	8.73	0.693	0	23.3	6	203.5	201.6	175.6	128.8	152.3	154.5	145.2	1	193.567	1	0.750129	0.016579
A0A1S4CIG3	LOC107819360	dihydrofolate reductase-like isoform X1 OS=Nicotiana tabacum OX=4097 GN=LOC107819360 PE=4 SV=1	0	24.535	23.913	4	7	2	1	230	25.9	6.87	1.254	1	19.79	4	61.4	61.5	64.2	77	60.3	72.4	69.9	1	62.3667	1	1.12079	0.211066
A0A1S4BLV1	LOC107809674	ATP-dependent Clp protease ATP-binding subunit CLPT1, chloroplastic-like OS=Nicotiana tabacum OX=4097 GN=LOC107809674 PE=4 SV=1	0	24.534	34.0426	6	14	5	1	235	26	9.31	1.976	0	24.27	6	340.2	373.6	354.4	419.8	387.5	404.1	403.8	1	356.067	1	1.13406	0.0237621
A0A1S4A7G6	LOC107794592	DEAD-box ATP-dependent RNA helicase 37-like OS=Nicotiana tabacum OX=4097 GN=LOC107794592 PE=4 SV=1	0	24.524	16.2295	8	11	3	1	610	66.2	7.59	0.535	5	13.93	8	306.4	349.2	320.3	310.8	305.8	295.9	304.167	1	325.3	1	0.935034	0.188435
A0A1S3XK44	LOC107766011	uncharacterized protein At4g15545-like OS=Nicotiana tabacum OX=4097 GN=LOC107766011 PE=4 SV=1	0	24.509	20.7951	6	11	6	1	327	36.1	5.35	1.043	0	17.94	6	528.8	536.3	545.3	562.6	529.4	503.6	531.867	1	536.8	1	0.99081	0.794614
A0A1S3XH54	LOC107765191	protein RETICULATA-RELATED 4, chloroplastic-like OS=Nicotiana tabacum OX=4097 GN=LOC107765191 PE=4 SV=1	0	24.509	18.3246	5	8	2	1	382	41.2	8.29	0.638	0	20.29	5	64.9	68.3	64.1	75.4	72.8	65	71.0667	1	65.7667	1	1.08059	0.19191
A0A1S3ZTL5	LOC107790347	Importin subunit alpha OS=Nicotiana tabacum OX=4097 GN=LOC107790347 PE=3 SV=1	0	24.483	13.7996	6	9	2	1	529	58.6	5.26	0.848	1	21.04	6	71.3	72.8	73.2	76.8	76.4	83.3	78.8333	1	72.4333	1	1.08836	0.0502947
A0A140G1V5	rps3	ribosomal protein S3 OS=Nicotiana tabacum OX=4097 GN=rps3 PE=3 SV=1	0	24.447	29.8165	6	12	6	1	218	25.1	9.7	1.371	0	18.77	6	656.4	706.9	621.4	534.7	598.6	568.3	567.2	1	661.567	1	0.857359	0.0379781
A0A075F1U0	CHRD	Constitutive plastid-lipid associated protein OS=Nicotiana tabacum OX=4097 GN=CHRD PE=2 SV=1	0	24.442	33.6898	5	12	1	1	187	19.9	8.57	1.929	0	28.78	5	60	69.1	63.2	75.5	60.7	69	68.4	1	64.1	1	1.06708	0.442013
A0A1S3YUA1	LOC107779823	photosystem I reaction center subunit III, chloroplastic-like OS=Nicotiana tabacum OX=4097 GN=LOC107779823 PE=4 SV=1	0	24.397	20.1754	4	21	1	1	228	25	9.36	1.783	0	46.75	4	42.7	47.6	41.8	29.4	33.2	22.4	28.3333	1	44.0333	1	0.643452	0.0125187
A0A1S4B105	LOC107803419	Proteasome subunit alpha type OS=Nicotiana tabacum OX=4097 GN=LOC107803419 PE=3 SV=1	0	24.396	22.5806	5	11	1	1	248	27	7.43	1.565	0	22	5	22.7	24.5	24	29.8	26.6	25.1	27.1667	1	23.7333	1	1.14466	0.0820241
A0A1S4BK62	LOC107809165	ran-binding protein 1 homolog c-like OS=Nicotiana tabacum OX=4097 GN=LOC107809165 PE=4 SV=1	0	24.35	22.7273	4	7	1	1	220	24.4	4.86	1.581	0	14.43	4	3.3	3.7	4.5	3.1	2.7	7.8	4.53333	1	3.83333	1	1.18261	0.697469
A0A1S3YSU6	LOC107779386	far upstream element-binding protein 1-like isoform X1 OS=Nicotiana tabacum OX=4097 GN=LOC107779386 PE=4 SV=1	0	24.321	11.3376	6	8	5	1	785	84.1	4.87	0.645	0	12.02	6	150.3	161	156.2	175.1	174.5	185.3	178.3	1	155.833	1	1.14417	0.00861143
A0A1S3Z462	LOC107782598	60S ribosomal protein L10 OS=Nicotiana tabacum OX=4097 GN=LOC107782598 PE=4 SV=1	0	24.312	23.7443	5	11	1	1	219	24.8	10.43	1.219	0	31.2	5	41.9	41.6	38.7	34.4	40.4	50.9	41.9	1	40.7333	1	1.02864	0.824507
A0A1S3ZH74	LOC107786727	26S proteasome non-ATPase regulatory subunit 11 homolog OS=Nicotiana tabacum OX=4097 GN=LOC107786727 PE=4 SV=1	0	24.244	14.7392	7	12	2	1	441	49.2	6.57	0.751	0	17.32	7	5.5	6	4.2	6.3	3.8	10.7	6.93333	1	5.23333	1	1.32484	0.461036
A0A1S4AVB8	LOC107801694	Isocitrate dehydrogenase [NADP] OS=Nicotiana tabacum OX=4097 GN=LOC107801694 PE=3 SV=1	0	24.243	11.2033	5	12	2	1	482	53.9	8.07	0.506	0	33.84	5	32	32.1	25.7	27	30.7	31.4	29.7	1	29.9333	1	0.992205	0.930647
A0A1S4AJC1	LOC107798288	universal stress protein MT2085-like OS=Nicotiana tabacum OX=4097 GN=LOC107798288 PE=4 SV=1	0	24.238	24.2188	4	13	1	1	256	28	5.12	1.154	1	32.28	4	90	99.7	88.8	83.3	84.5	90.1	85.9667	1	92.8333	1	0.926032	0.164191
A0A1S3YJI3	LOC107776799	30S ribosomal protein S20, chloroplastic-like OS=Nicotiana tabacum OX=4097 GN=LOC107776799 PE=3 SV=1	0	24.232	42.6357	5	14	5	1	129	14.3	10.37	3.642	0	21.85	5	439.4	465.5	450.8	431.6	431.1	433	431.9	1	451.9	1	0.955742	0.0575821
A0A1S3YTZ1	LOC107779522	histidinol dehydrogenase, chloroplastic-like isoform X1 OS=Nicotiana tabacum OX=4097 GN=LOC107779522 PE=3 SV=1	0	24.212	12.5773	7	11	2	1	485	53	6.29	0.808	5	30.12	7	883.5	871.9	883.1	907.5	859	862.6	876.367	1	879.5	1	0.996437	0.854803
A0A1S4CT18	LOC107822157	Proteasome subunit alpha type OS=Nicotiana tabacum OX=4097 GN=LOC107822157 PE=3 SV=1	0	24.212	26.6423	7	10	1	1	274	29.9	5.08	1.783	0	27.53	7	11.3	4.3	8.3	9.1	7.3	6.5	7.63333	1	7.96667	1	0.958159	0.885275
A0A1S3YY77	LOC107780735	phosphoserine phosphatase, chloroplastic-like isoform X1 OS=Nicotiana tabacum OX=4097 GN=LOC107780735 PE=4 SV=1	0	24.208	16.5775	5	9	5	1	374	41	5.63	1.089	0	18.73	5	188.7	204.6	210.4	217.6	197	188.2	200.933	1	201.233	1	0.998509	0.979288
A0A1S3XYS3	LOC107770112	peroxisomal fatty acid beta-oxidation multifunctional protein AIM1-like OS=Nicotiana tabacum OX=4097 GN=LOC107770112 PE=3 SV=1	0	24.134	14.7632	9	10	3	1	718	77.4	9.45	0.557	4	12.16	9	413.6	428.6	377.4	345.8	362.8	390.3	366.3	1	406.533	1	0.901033	0.114259
A0A1S4D5S3	LOC107826311	mitochondrial outer membrane protein porin 2-like OS=Nicotiana tabacum OX=4097 GN=LOC107826311 PE=4 SV=1	0	24.1	26.4493	6	19	2	1	276	29.3	8.84	1.976	3	27.72	6	833.4	864.9	881.1	870.6	792.7	754.3	805.867	1	859.8	1	0.937272	0.218342
A0A1S3XTF3	LOC107768552	40S ribosomal protein S7 OS=Nicotiana tabacum OX=4097 GN=LOC107768552 PE=3 SV=1	0	24.082	34.555	4	17	1	1	191	22	9.76	2.162	0	15.74	4	2.3	2	2	1.7	2.5	7.3	3.83333	1	2.1	1	1.8254	0.378379
A0A1S4A939	LOC107795042	glycine-rich RNA-binding protein-like OS=Nicotiana tabacum OX=4097 GN=LOC107795042 PE=4 SV=1	0	24.067	23.5669	4	12	2	1	157	15.6	5.34	3.125	0	23.59	4	178.6	179.8	166.6	197.4	212.4	223.2	211	1	175	1	1.20571	0.0137748
A0A1S4AJD1	LOC107798087	probable lactoylglutathione lyase, chloroplastic isoform X1 OS=Nicotiana tabacum OX=4097 GN=LOC107798087 PE=4 SV=1	0	24.063	12.9834	4	14	2	1	362	40.2	7.74	0.931	1	33.98	4	394.9	415.9	457.2	551.2	439.2	429.8	473.4	1	422.667	1	1.12003	0.304169
A0A1S4DRW2	LOC107832514	thioredoxin-like OS=Nicotiana tabacum OX=4097 GN=LOC107832514 PE=4 SV=1	0	24.059	23.4973	5	15	2	1	183	19.9	9.35	3.394	2	27.33	5	595.9	681.4	636.2	806.9	675.3	618.7	700.3	1	637.833	1	1.09794	0.363512
A0A1S4DN09	LOC107831545	photosystem II repair protein PSB27-H1, chloroplastic-like OS=Nicotiana tabacum OX=4097 GN=LOC107831545 PE=3 SV=1	0	24.036	41.5205	6	14	1	1	171	18.7	9.94	5.813	0	28.69	6	79.2	76.6	80	71.9	61.9	67.5	67.1	1	78.6	1	0.85369	0.0200238
A0A1S4CJR0	LOC107819631	Xyloglucan endotransglucosylase/hydrolase OS=Nicotiana tabacum OX=4097 GN=LOC107819631 PE=3 SV=1	0	24.029	21.2329	4	12	2	1	292	33.2	7.78	1.154	0	14.19	4	243.5	174	191.2	174	197.9	249.1	207	1	202.9	1	1.02021	0.899408
A0A1S3Y1S2	LOC107771336	ran-binding protein 1 homolog c-like OS=Nicotiana tabacum OX=4097 GN=LOC107771336 PE=4 SV=1	0	24.011	22.3214	4	8	1	1	224	24.9	4.78	1.581	3	13.83	4	146.7	146.3	156.9	141.9	152	162.4	152.1	1	149.967	1	1.01423	0.771335
A0A1S3X4E7	LOC107760947	NADPH-dependent pterin aldehyde reductase OS=Nicotiana tabacum OX=4097 GN=LOC107760947 PE=3 SV=1	0	24.011	33.5968	7	9	7	1	253	26.8	8.27	1.512	0	15	7	556.9	591.3	610	617.2	631.5	569.6	606.1	1	586.067	1	1.03418	0.456528
A0A1S3X831	LOC107762137	50S ribosomal protein L24, chloroplastic OS=Nicotiana tabacum OX=4097 GN=LOC107762137 PE=3 SV=1	0	23.984	27.8075	5	14	2	1	187	20.7	9.79	1.976	0	24.09	5	177.8	181.7	155.4	159.7	178.1	180.4	172.733	1	171.633	1	1.00641	0.921539
A0A1S4AB08	LOC107795637	pleiotropic drug resistance protein 1-like OS=Nicotiana tabacum OX=4097 GN=LOC107795637 PE=3 SV=1	0	23.933	6.20209	9	12	2	1	1435	161.8	6.92	0.281	6	15.39	9	1320	1230.5	1084.6	649.9	796.8	730.4	725.7	1	1211.7	1	0.598911	0.00382733
A0A1S4DAZ6	LOC107827881	riboflavin biosynthesis protein PYRD, chloroplastic-like isoform X1 OS=Nicotiana tabacum OX=4097 GN=LOC107827881 PE=4 SV=1	0	23.927	14.0244	6	8	6	1	492	54.1	8.92	0.455	0	14.83	6	79.1	78.9	78.7	73.3	79.7	81.9	78.3	1	78.9	1	0.992395	0.827649
O23792	cnd41	CND41, chloroplast nucleoid DNA binding protein OS=Nicotiana tabacum OX=4097 GN=cnd41 PE=2 SV=1	0	23.909	13.5458	4	11	1	1	502	53.4	8.63	0.859	0	20.28	4	4.5	4.3	4.2	4	3.1	8.6	5.23333	1	4.33333	1	1.20769	0.62563
A0A1S4A6G7	LOC107794250	diaminopimelate decarboxylase 1, chloroplastic-like OS=Nicotiana tabacum OX=4097 GN=LOC107794250 PE=3 SV=1	0	23.891	15.304	7	12	2	1	477	52.6	7.28	0.679	0	23.04	7	141.1	143.5	136.4	167.6	150.2	175.2	164.333	1	140.333	1	1.17102	0.0354608
A0A1S3ZCY7	LOC107785502	asparagine--tRNA ligase, cytoplasmic 1-like OS=Nicotiana tabacum OX=4097 GN=LOC107785502 PE=3 SV=1	0	23.882	11.8761	7	10	1	1	581	64.8	6.33	0.435	0	22.17	7	101	106.3	396.3	122.1	175.9	123.5	140.5	1	201.2	1	0.69831	0.573513
A0A1S3ZLM2	LOC107788032	acetylornithine aminotransferase, mitochondrial-like OS=Nicotiana tabacum OX=4097 GN=LOC107788032 PE=3 SV=1	0	23.875	9.89247	5	9	5	1	465	50.1	6.83	0.978	0	20.06	5	639	669.7	676.5	712.8	648.3	636.5	665.867	1	661.733	1	1.00625	0.883037
A0A1S4A9L3	LOC107795245	uncharacterized protein At1g32220, chloroplastic-like isoform X1 OS=Nicotiana tabacum OX=4097 GN=LOC107795245 PE=4 SV=1	0	23.844	18.7702	5	9	5	1	309	33.1	7.05	1.512	0	20.29	5	596.8	618.4	705.9	693.8	659	639.7	664.167	1	640.367	1	1.03717	0.554274
A0A1S4CMV5	LOC107820776	26S proteasome non-ATPase regulatory subunit 2 homolog A-like OS=Nicotiana tabacum OX=4097 GN=LOC107820776 PE=4 SV=1	0	23.83	10.7778	7	9	5	1	900	98.7	5.25	0.346	2	13.99	7	422.5	373.4	349.6	277.5	360.8	387.7	342	1	381.833	1	0.895679	0.370398
A0A1S4BXG8	LOC107812918	40S ribosomal protein S5-like OS=Nicotiana tabacum OX=4097 GN=LOC107812918 PE=3 SV=1	0	23.826	17.619	4	10	1	1	210	23.4	9.73	1.637	0	28.08	4	224.8	211.5	195.9	185.3	209.6	218.3	204.4	1	210.733	1	0.969946	0.649982
A0A1S4B6Z4	LOC107805093	uncharacterized protein At5g48480-like OS=Nicotiana tabacum OX=4097 GN=LOC107805093 PE=4 SV=1	0	23.823	40.7407	5	10	2	1	162	16.8	4.86	2.981	3	18.5	5	135.2	325.3	145.5	226.5	201	385.8	271.1	1	202	1	1.34208	0.459776
A0A1S4AI68	LOC107797986	probable inactive receptor kinase RLK902 OS=Nicotiana tabacum OX=4097 GN=LOC107797986 PE=4 SV=1	0	23.813	13.6223	7	7	7	1	646	69.7	6.98	0.431	0	16.63	7	367.4	351.9	335.1	279.6	292.7	289.8	287.367	1	351.467	1	0.817621	0.003201
A0A1S3X593	LOC107761446	phosphoenolpyruvate carboxykinase [ATP]-like OS=Nicotiana tabacum OX=4097 GN=LOC107761446 PE=3 SV=1	0	23.804	15.861	7	9	1	1	662	73.4	7.24	0.48	2	10.71	7	100.8	95.1	102.7	126.8	100.6	117.3	114.9	1	99.5333	1	1.15439	0.126837
A0A1S4BFB0	LOC107807669	thiosulfate/3-mercaptopyruvate sulfurtransferase 1, mitochondrial-like OS=Nicotiana tabacum OX=4097 GN=LOC107807669 PE=4 SV=1	0	23.772	22.4138	6	10	3	1	348	38.3	7.87	1.031	3	21.11	6	266.8	305.8	280.9	280.1	274.2	259.9	271.4	1	284.5	1	0.953954	0.366706
A0A1S3XA93	LOC107762850	endo-1,31,4-beta-D-glucanase-like OS=Nicotiana tabacum OX=4097 GN=LOC107762850 PE=4 SV=1	0	23.764	28.0335	6	13	6	1	239	25.9	5.47	2.384	0	29.23	6	519.3	481	515.9	532.1	520.4	498.8	517.1	1	505.4	1	1.02315	0.496263
A0A1S4BKH6	LOC107809307	FGGY carbohydrate kinase domain-containing protein-like OS=Nicotiana tabacum OX=4097 GN=LOC107809307 PE=4 SV=1	0	23.756	16.6932	8	9	2	1	629	69.1	6.2	0.551	6	16.06	8	244.8	262.4	272.5	256.6	264.5	253.1	258.067	1	259.9	1	0.992946	0.844585
A0A1S4AFJ7	LOC107797071	Carboxypeptidase OS=Nicotiana tabacum OX=4097 GN=LOC107797071 PE=3 SV=1	0	23.735	13.6273	5	10	5	1	499	56.4	7.99	0.693	0	16.77	5	354.6	347	368.7	270.1	268.8	290.5	276.467	1	356.767	1	0.774923	0.00106281
A0A1S4B1T9	LOC107803555	uncharacterized protein LOC107803555 isoform X1 OS=Nicotiana tabacum OX=4097 GN=LOC107803555 PE=4 SV=1	0	23.686	13.5043	8	9	7	1	585	64.4	5.38	0.701	1	17.05	8	591.3	559.7	537.2	460.3	497.1	457.6	471.667	1	562.733	1	0.838171	0.0107763
A0A1S3ZJS9	LOC107787533	Pyruvate kinase OS=Nicotiana tabacum OX=4097 GN=LOC107787533 PE=3 SV=1	0	23.682	18.7008	7	12	3	1	508	55.6	5.87	0.585	0	18.34	7	64.2	64.2	47.3	71.3	70.3	109.9	83.8333	1	58.5667	1	1.43142	0.149834
A0A1S3XGT7	LOC107765036	TPR repeat-containing thioredoxin TDX-like isoform X1 OS=Nicotiana tabacum OX=4097 GN=LOC107765036 PE=4 SV=1	0	23.666	21.2435	8	9	1	1	386	43	6.01	0.84	7	19.61	8	530.8	479	585.7	536.1	526.9	578.5	547.167	1	531.833	1	1.02883	0.681097
A0A1S3YFI6	LOC107775546	Coatomer subunit alpha OS=Nicotiana tabacum OX=4097 GN=LOC107775546 PE=4 SV=1	0	23.661	7.05496	7	9	1	1	1219	137	6.98	0.222	0	11.94	7	31.8	28.2	30.1	25.8	28.4	36.1	30.1	1	30.0333	1	1.00222	0.984676
A0A1S4AKW7	LOC107798744	60S acidic ribosomal protein P2A-like OS=Nicotiana tabacum OX=4097 GN=LOC107798744 PE=3 SV=1	0	23.657	43.2432	3	8	2	1	111	11.3	4.61	5.813	0	24.47	3	94	98	98.5	113.2	100.5	115.3	109.667	1	96.8333	1	1.13253	0.0568131
A0A1S4BMK1	LOC107809932	soluble inorganic pyrophosphatase-like OS=Nicotiana tabacum OX=4097 GN=LOC107809932 PE=3 SV=1	0	23.621	15.8879	3	6	1	1	214	24.1	5.85	1.154	0	12.52	3	23.5	28.8	21.6	25.6	24.2	27.3	25.7	1	24.6333	1	1.0433	0.671295
A0A1S4B0R8	LOC107803259	probable carboxylesterase SOBER1-like OS=Nicotiana tabacum OX=4097 GN=LOC107803259 PE=4 SV=1	0	23.612	26.07	5	8	5	1	257	27.9	8.28	1.512	0	20.46	5	199.4	200.7	202.2	199.9	193.7	180	191.2	1	200.767	1	0.952349	0.182244
A0A1S3YEB5	LOC107775162	heme-binding-like protein At3g10130, chloroplastic OS=Nicotiana tabacum OX=4097 GN=LOC107775162 PE=4 SV=1	0	23.611	29.1457	6	7	6	1	199	22.1	7.99	1.336	0	18.32	6	192.3	196.8	203.4	195.3	201.7	196	197.667	1	197.5	1	1.00084	0.967184
A0A1S4BAJ0	LOC107806226	reactive Intermediate Deaminase A, chloroplastic-like OS=Nicotiana tabacum OX=4097 GN=LOC107806226 PE=4 SV=1	0	23.607	37.4332	6	11	2	1	187	19.8	8.66	1.738	4	27	6	231.8	244	244.9	307.7	259.4	248.9	272	1	240.233	1	1.13223	0.162701
A0A1S4A080	LOC107792347	TPR repeat-containing thioredoxin TDX-like OS=Nicotiana tabacum OX=4097 GN=LOC107792347 PE=4 SV=1	0	23.603	21.2435	8	9	1	1	386	43	6.38	0.778	0	21.55	8	125.8	109.2	111.9	106.4	117.6	133.9	119.3	1	115.633	1	1.03171	0.719086
A0A1S3ZA26	LOC107784583	1-aminocyclopropane-1-carboxylate oxidase-like OS=Nicotiana tabacum OX=4097 GN=LOC107784583 PE=3 SV=1	0	23.589	14.6875	4	12	2	1	320	36.5	5.49	0.859	0	22.42	4	182.5	139.6	142.9	108.3	112.2	147.2	122.567	1	155	1	0.790753	0.154764
A0A1S3Z9Z2	LOC107784565	histone H1-like OS=Nicotiana tabacum OX=4097 GN=LOC107784565 PE=3 SV=1	0	23.566	17.9054	5	10	2	1	296	30.5	10.8	0.911	2	18.92	5	710.8	680.7	612.2	488.3	698.8	820.4	669.167	1	667.9	1	1.0019	0.990622
A0A1S4D5D4	LOC107826114	vacuolar protein sorting-associated protein 32 homolog 2-like OS=Nicotiana tabacum OX=4097 GN=LOC107826114 PE=3 SV=1	0	23.563	33.7963	7	9	7	1	216	24.1	4.84	1.955	0	14.11	7	398.4	426.6	404.5	428	393.4	393.4	404.933	1	409.833	1	0.988044	0.750214
A0A1S4BCE3	LOC107806812	villin-4-like OS=Nicotiana tabacum OX=4097 GN=LOC107806812 PE=4 SV=1	0	23.533	12.4549	8	13	1	1	554	62.2	6.28	0.532	0	21.26	8	56.8	50.4	57.5	37.4	50.6	40.5	42.8333	1	54.9	1	0.780206	0.0579346
A0A1S3XER8	LOC107764314	S-formylglutathione hydrolase OS=Nicotiana tabacum OX=4097 GN=LOC107764314 PE=3 SV=1	0	23.53	15.1408	4	10	2	1	284	31.9	6.52	1.512	0	19.31	4	49.6	58.8	57.4	58	52.8	55.6	55.4667	1	55.2667	1	1.00362	0.953633
A0A1S4CUD0	LOC107822561	molybdopterin biosynthesis protein CNX1-like OS=Nicotiana tabacum OX=4097 GN=LOC107822561 PE=4 SV=1	0	23.514	15.2924	7	8	2	1	667	70.3	6.44	0.431	0	12.32	7	NA	NA	NA	NA	NA	NA	NA	0	NA	0	NA	NA
A0A1S3Y9I1	LOC107773751	protein tas-like OS=Nicotiana tabacum OX=4097 GN=LOC107773751 PE=4 SV=1	0	23.507	19.0361	7	14	2	1	415	47	7.91	0.719	5	31.73	7	1221.6	1225.4	1221.6	1237.9	1149.1	1113.6	1166.87	1	1222.87	1	0.954206	0.20458
A0A1S3Z4U1	LOC107782966	Proteasome subunit alpha type OS=Nicotiana tabacum OX=4097 GN=LOC107782966 PE=3 SV=1	0	23.493	25.8065	6	10	3	1	248	27.3	6.23	1.239	0	25.09	6	110.9	110.3	107.4	121.4	116.8	120.1	119.433	1	109.533	1	1.09038	0.00475413
A0A1S4D8Y5	LOC107827263	uncharacterized protein LOC107827263 OS=Nicotiana tabacum OX=4097 GN=LOC107827263 PE=4 SV=1	0	23.405	31.2925	5	11	5	1	147	17	8.05	4.337	0	24.99	5	911.2	856.9	923.9	954.4	918.7	973.7	948.933	1	897.333	1	1.0575	0.119307
A0A1S4AA00	LOC107795310	GEM-like protein 1 OS=Nicotiana tabacum OX=4097 GN=LOC107795310 PE=4 SV=1	0	23.396	20.7358	6	10	1	1	299	32.4	6.54	1.512	0	17.8	6	17.1	16.2	16.9	14.1	14.1	13.9	14.0333	1	16.7333	1	0.838645	0.000654679
A0A1S3Z1T5	LOC107782092	50S ribosomal protein L12, chloroplastic-like OS=Nicotiana tabacum OX=4097 GN=LOC107782092 PE=4 SV=1	0	23.348	65.7143	6	10	2	1	105	11	4.94	5.31	1	17.9	6	57.6	54.4	57.1	66.1	73.4	98.2	79.2333	1	56.3667	1	1.40568	0.0792386
A0A1S3Z0C5	LOC107781379	enoyl-[acyl-carrier-protein] reductase [NADH] 2, chloroplastic-like OS=Nicotiana tabacum OX=4097 GN=LOC107781379 PE=4 SV=1	0	23.336	14.7959	6	14	5	1	392	41.3	8.15	1.291	0	29.38	6	502.3	528.3	454.8	517.9	539.4	544.5	533.933	1	495.133	1	1.07836	0.167032
A0A1S3YDU6	LOC107775135	photosystem I reaction center subunit VI-2, chloroplastic-like OS=Nicotiana tabacum OX=4097 GN=LOC107775135 PE=4 SV=1	0	23.325	13.7931	4	33	4	1	145	15.2	9.91	5.579	0	62.35	4	2884.8	2675.4	2843.8	1987.9	2303.4	2277	2189.43	1	2801.33	1	0.781568	0.00691516
A0A1S4CEX5	LOC107818093	cyprosin-like OS=Nicotiana tabacum OX=4097 GN=LOC107818093 PE=3 SV=1	0	23.296	12.0553	5	11	5	1	506	55.2	6.2	0.638	0	24.68	5	173.1	169.6	175.4	176.8	178.5	173.7	176.333	1	172.7	1	1.02104	0.173202
A0A1S4BE22	LOC107807270	histidinol dehydrogenase, chloroplastic-like OS=Nicotiana tabacum OX=4097 GN=LOC107807270 PE=3 SV=1	0	23.234	16.2887	7	11	2	1	485	52.9	6.74	0.668	0	29.99	7	78.9	81.6	73.6	68.4	75.8	72.9	72.3667	1	78.0333	1	0.927381	0.150002
A0A1S4D422	LOC107825767	uncharacterized protein LOC107825767 isoform X1 OS=Nicotiana tabacum OX=4097 GN=LOC107825767 PE=4 SV=1	0	23.207	9.64153	5	12	2	1	809	88.6	4.63	0.359	0	20.48	5	6.6	10.4	4.1	4.9	9.8	7.4	7.36667	1	7.03333	1	1.04739	0.892436
A0A1S4D2X9	LOC107825296	villin-4-like OS=Nicotiana tabacum OX=4097 GN=LOC107825296 PE=4 SV=1	0	23.203	22.8792	8	9	2	1	389	43.8	7.05	0.911	0	13.61	8	42.2	41.6	41.7	31.5	34.5	34.9	33.6333	1	41.8333	1	0.803984	0.00166472
A0A1S4BJ93	LOC107808872	60S acidic ribosomal protein P2-2-like OS=Nicotiana tabacum OX=4097 GN=LOC107808872 PE=3 SV=1	0	23.196	45.5357	3	10	1	1	112	11.3	4.49	9	0	22.67	3	30.2	36.1	39	41.7	29	32.9	34.5333	1	35.1	1	0.983856	0.907136
A0A1S4AME8	LOC107799243	Glutamyl-tRNA(Gln) amidotransferase subunit A, chloroplastic/mitochondrial OS=Nicotiana tabacum OX=4097 GN=LOC107799243 PE=3 SV=1	0	23.182	14.9038	5	7	4	1	416	43.9	5.6	0.957	1	17.63	5	397.7	436.4	457.7	459.2	437.8	415.1	437.367	1	430.6	1	1.01571	0.770663
A0A1S4DMW4	LOC107831485	ubiquitin domain-containing protein DSK2b-like OS=Nicotiana tabacum OX=4097 GN=LOC107831485 PE=4 SV=1	0	23.178	21.0339	8	11	1	1	561	59.4	4.93	0.887	0	12	8	NA	NA	NA	NA	NA	NA	NA	0	NA	0	NA	NA
A0A1S3XES7	LOC107764287	60S ribosomal protein L12-like OS=Nicotiana tabacum OX=4097 GN=LOC107764287 PE=3 SV=1	0	23.133	33.7349	5	17	5	1	166	17.8	8.69	1.738	0	37.86	5	534.8	474.8	524.7	572.4	548.4	696.2	605.667	1	511.433	1	1.18425	0.12915
A0A1S3ZMF2	LOC107788559	phosphoethanolamine N-methyltransferase-like OS=Nicotiana tabacum OX=4097 GN=LOC107788559 PE=4 SV=1	0	23.122	10.8216	4	8	2	1	499	56.7	5.63	0.413	0	7.92	4	32.9	39.6	35.8	43.3	49.3	34.6	42.4	1	36.1	1	1.17452	0.250124
A0A1S3XBU0	LOC107763258	gamma carbonic anhydrase 1, mitochondrial-like OS=Nicotiana tabacum OX=4097 GN=LOC107763258 PE=4 SV=1	0	23.106	23.1343	5	10	4	1	268	29.1	7.53	1.448	1	20.45	5	250.9	258.6	249.8	280.1	261.7	278.6	273.467	1	253.1	1	1.08047	0.0353414
A0A1S4BBW2	LOC107806630	translation initiation factor IF-3-like OS=Nicotiana tabacum OX=4097 GN=LOC107806630 PE=4 SV=1	0	23.101	32.3529	5	9	1	1	136	16	9.74	2.162	0	17.08	5	48.7	48.9	57	59	54	58.6	57.2	1	51.5333	1	1.10996	0.148349
A0A1S3ZMR5	LOC107788489	serine/threonine-protein kinase STN7, chloroplastic OS=Nicotiana tabacum OX=4097 GN=LOC107788489 PE=4 SV=1	0	23.083	10.9185	6	10	3	1	577	64.9	9.19	0.442	3	19.36	6	453.6	483.1	413.3	346.7	375.3	332.5	351.5	1	450	1	0.781111	0.0144443
A0A1S3YWM3	LOC107780507	violaxanthin de-epoxidase, chloroplastic-like OS=Nicotiana tabacum OX=4097 GN=LOC107780507 PE=3 SV=1	0	23.069	14.0167	5	10	1	1	478	54.7	6.55	0.585	0	9.09	5	128.3	136	135.7	137.7	114.8	93.9	115.467	1	133.333	1	0.866	0.238182
A0A1S3ZPU9	LOC107789024	outer envelope pore protein 37, chloroplastic-like OS=Nicotiana tabacum OX=4097 GN=LOC107789024 PE=4 SV=1	0	23.067	25.2308	6	8	1	1	325	36.4	8.4	0.817	0	12.23	6	14	15.3	15.7	16.3	13.9	13.1	14.4333	1	15	1	0.962222	0.630549
A0A1S3ZE57	LOC107785877	delta(24)-sterol reductase isoform X1 OS=Nicotiana tabacum OX=4097 GN=LOC107785877 PE=4 SV=1	0	23.016	10.7584	6	12	6	1	567	65.9	7.15	0.482	0	28.27	6	1252.8	1129.4	1013.4	804.7	984.9	1099.8	963.133	1	1131.87	1	0.850925	0.200619
A0A1S3ZZM0	LOC107792089	ras-related protein RABD2a-like OS=Nicotiana tabacum OX=4097 GN=LOC107792089 PE=4 SV=1	0	22.962	27.0936	4	8	1	1	203	22.6	5.27	1.154	0	18.18	4	3.8	3.3	3	4.2	2.8	4.1	3.7	1	3.36667	1	1.09901	0.547333
A0A1S3ZJX2	LOC107787584	uncharacterized protein LOC107787584 OS=Nicotiana tabacum OX=4097 GN=LOC107787584 PE=4 SV=1	0	22.944	7.78739	5	12	2	1	809	88.5	4.67	0.353	3	23.11	5	102.1	109.9	111.5	135.5	130.9	160.6	142.333	1	107.833	1	1.31994	0.0234645
A0A1S3ZR33	LOC107789641	omega-hydroxypalmitate O-feruloyl transferase-like OS=Nicotiana tabacum OX=4097 GN=LOC107789641 PE=4 SV=1	0	22.92	13.8462	6	11	2	1	455	51	5.99	0.607	0	25.65	6	38.1	39.6	37.7	38.7	34.5	33.1	35.4333	1	38.4667	1	0.921144	0.163417
A0A1S3YMZ4	LOC107777973	ATP sulfurylase 2-like OS=Nicotiana tabacum OX=4097 GN=LOC107777973 PE=4 SV=1	0	22.914	19.0574	8	11	2	1	488	54.7	7.15	0.645	0	26.32	8	99.4	120	122.4	101.5	113	99.6	104.7	1	113.933	1	0.918958	0.334138
A0A1S3Z3K3	LOC107782623	Eukaryotic translation initiation factor 3 subunit A OS=Nicotiana tabacum OX=4097 GN=LOC107782623 PE=3 SV=1	0	22.897	9.1858	8	9	5	1	958	111.5	9.23	0.259	3	12.58	8	590.2	608.6	555.6	578.4	589.7	612.3	593.467	1	584.8	1	1.01482	0.663135
A0A1S4DBD5	LOC107828007	dihydrolipoyllysine-residue succinyltransferase component of 2-oxoglutarate dehydrogenase complex 1, mitochondrial-like OS=Nicotiana tabacum OX=4097 GN=LOC107828007 PE=4 SV=1	0	22.853	17.0576	8	18	2	1	469	51.2	9.01	0.863	0	35	8	105	98.6	97.7	98.6	97.5	112.3	102.8	1	100.433	1	1.02356	0.677544
A0A1S3XBA9	LOC107763119	thylakoid lumenal 19 kDa protein, chloroplastic-like OS=Nicotiana tabacum OX=4097 GN=LOC107763119 PE=4 SV=1	0	22.815	20.3252	3	9	1	1	246	26.9	8.06	1.61	1	24.37	3	230.1	369.8	342.1	349.4	222.8	225.7	265.967	1	314	1	0.847028	0.466199
A0A1S3ZZ60	LOC107792010	60S ribosomal protein L28-1-like OS=Nicotiana tabacum OX=4097 GN=LOC107792010 PE=4 SV=1	0	22.807	24.4755	6	10	2	1	143	15.8	10.59	3.924	0	21.53	6	289.1	280.7	276.8	312.6	359.1	388.2	353.3	1	282.2	1	1.25195	0.033327
A0A1S4DLU6	LOC107831166	subtilisin-like protease SBT1.6 OS=Nicotiana tabacum OX=4097 GN=LOC107831166 PE=4 SV=1	0	22.794	10.2067	6	9	3	1	774	81.7	8.41	0.431	0	20.02	6	21.3	27.4	25	25.6	22.6	18.1	22.1	1	24.5667	1	0.899593	0.429652
A0A1S4AH78	LOC107797654	Zeaxanthin epoxidase, chloroplastic OS=Nicotiana tabacum OX=4097 GN=LOC107797654 PE=4 SV=1	0	22.787	12.3494	6	8	3	1	664	72.6	7.49	0.425	0	13.94	6	26.2	35.2	39.6	31.6	32.2	37.2	33.6667	1	33.6667	1	1	1
A0A1S3Z9Y6	LOC107784539	fructose-1,6-bisphosphatase, chloroplastic-like OS=Nicotiana tabacum OX=4097 GN=LOC107784539 PE=3 SV=1	0	22.724	11.0843	4	17	1	1	415	45.8	6.43	1.089	0	25.34	4	24.1	31.2	18.4	18.5	19.2	17.2	18.3	1	24.5667	1	0.744912	0.169884
A0A1S3XNH9	LOC107767026	probable aldo-keto reductase 2 isoform X1 OS=Nicotiana tabacum OX=4097 GN=LOC107767026 PE=4 SV=1	0	22.724	14.5349	5	8	2	1	344	38.4	6.44	0.859	2	18.18	5	369.6	397.7	368.4	403.1	369	336.1	369.4	1	378.567	1	0.975786	0.692873
A0A1S3X3K4	LOC107760703	ubiquitin domain-containing protein DSK2b-like OS=Nicotiana tabacum OX=4097 GN=LOC107760703 PE=4 SV=1	0	22.714	19.395	8	11	1	1	562	59.6	4.94	0.887	5	14.15	8	362.4	352.5	402.3	410.9	453.3	524.4	462.867	1	372.4	1	1.24293	0.0680333
A0A1S4CYN6	LOC107823915	photosystem I reaction center subunit IV B, chloroplastic-like OS=Nicotiana tabacum OX=4097 GN=LOC107823915 PE=4 SV=1	0	22.706	17.2414	2	30	1	1	145	15.4	9.74	2.981	1	67.11	2	2994.4	2527.2	3103.3	2579.2	2554.5	3005.7	2713.13	1	2874.97	1	0.943709	0.519621
A0A1S4CP65	LOC107820994	Pyruvate dehydrogenase E1 component subunit beta OS=Nicotiana tabacum OX=4097 GN=LOC107820994 PE=4 SV=1	0	22.706	14.6341	5	15	2	1	369	39.9	6.92	1.089	3	33.23	5	489.1	458	494.1	470.7	487.2	513.7	490.533	1	480.4	1	1.02109	0.580299
A0A1S4CQ67	LOC107821286	outer envelope pore protein 37, chloroplastic-like OS=Nicotiana tabacum OX=4097 GN=LOC107821286 PE=4 SV=1	0	22.703	24.3323	6	8	1	1	337	37.7	8.15	0.817	5	11.33	6	312.2	323.3	326.3	342.1	299.4	320.5	320.667	1	320.6	1	1.00021	0.996169
A0A1S4ATK0	LOC107801079	MLP-like protein 423 OS=Nicotiana tabacum OX=4097 GN=LOC107801079 PE=4 SV=1	0	22.684	30.2632	5	16	5	1	152	16.8	5.43	2.384	0	29.24	5	715.7	644.8	669.9	1231.9	1117.5	1820.8	1390.07	1	676.8	1	2.05388	0.0311144
A0A1S3ZHU9	LOC107786895	uncharacterized protein LOC107786895 OS=Nicotiana tabacum OX=4097 GN=LOC107786895 PE=4 SV=1	0	22.678	16.3972	6	9	6	1	433	47.2	8.32	0.63	0	20.09	6	295.7	332.1	314.4	311.8	294.9	285.7	297.467	1	314.067	1	0.947145	0.270544
A0A1S4CLA2	LOC107820179	Glycine cleavage system H protein OS=Nicotiana tabacum OX=4097 GN=LOC107820179 PE=3 SV=1	0	22.666	27.439	3	14	1	1	164	17.6	4.92	3.642	0	20.27	3	191.5	191.9	223.2	264.2	212	218	231.4	1	202.2	1	1.14441	0.209587
A0A1S4DP97	LOC107831957	ubiquitin receptor RAD23d-like OS=Nicotiana tabacum OX=4097 GN=LOC107831957 PE=4 SV=1	0	22.66	16.7959	6	13	1	1	387	40.8	4.81	2.415	0	24.86	6	8.5	7.4	4.1	4.1	8.3	6.8	6.4	1	6.66667	1	0.96	0.889694
A0A1S3Y5G3	LOC107772157	fatty-acid-binding protein 1-like isoform X1 OS=Nicotiana tabacum OX=4097 GN=LOC107772157 PE=4 SV=1	0	22.652	26.1905	8	13	3	1	294	32.2	8.5	1.276	5	22.06	8	956.7	983.5	1035.6	1009.7	942.7	910.5	954.3	1	991.933	1	0.962061	0.36992
A0A1S4A9F9	LOC107795150	40S ribosomal protein S8 OS=Nicotiana tabacum OX=4097 GN=LOC107795150 PE=3 SV=1	0	22.652	29.4118	5	10	2	1	221	25	10.51	1.154	2	17.33	5	195	186.5	187.2	169	217.6	232.9	206.5	1	189.567	1	1.08933	0.433204
A0A1S3XCE7	LOC107763527	chaperone protein ClpB1 OS=Nicotiana tabacum OX=4097 GN=LOC107763527 PE=3 SV=1	0	22.649	6.58617	6	7	4	1	911	101.4	6.21	0.223	0	17.1	6	314.9	274.3	254.7	220.9	228.9	286.6	245.467	1	281.3	1	0.872615	0.258838
A0A1S4A807	LOC107794709	60S ribosomal protein L14-1 OS=Nicotiana tabacum OX=4097 GN=LOC107794709 PE=4 SV=1	0	22.627	41.791	6	17	1	1	134	15.4	10.37	1.581	2	40.23	6	337.4	308	300.5	241.8	344.1	480.3	355.4	1	315.3	1	1.12718	0.597365
A0A1S4C879	LOC107816169	40S ribosomal protein S23 OS=Nicotiana tabacum OX=4097 GN=LOC107816169 PE=3 SV=1	0	22.624	33.8028	5	10	5	1	142	15.7	10.45	3.642	0	26.07	5	853	760.4	752.7	738.3	1007.7	1272.3	1006.1	1	788.7	1	1.27564	0.239579
A0A1S3Z446	LOC107782585	stomatin-like protein 2, mitochondrial OS=Nicotiana tabacum OX=4097 GN=LOC107782585 PE=4 SV=1	0	22.617	20.19	7	9	6	1	421	46	9	0.624	1	12.91	7	285.1	285.6	261.4	297.5	297.8	301.7	299	1	277.367	1	1.078	0.0557304
A0A1S4DDE9	LOC107828626	zinc finger CCCH domain-containing protein 14-like OS=Nicotiana tabacum OX=4097 GN=LOC107828626 PE=4 SV=1	0	22.604	23.8908	5	5	2	1	293	30.7	9.23	0.585	2	10.25	5	176.9	166.9	176.3	155.8	173.4	182.6	170.6	1	173.367	1	0.984042	0.7612
A0A1S3XJ19	LOC107765743	xanthoxin dehydrogenase-like OS=Nicotiana tabacum OX=4097 GN=LOC107765743 PE=4 SV=1	0	22.588	26.4286	5	6	5	1	280	29.4	6.37	0.833	0	20.78	5	288.3	309.9	322.7	331.3	295.5	290	305.6	1	306.967	1	0.995548	0.937526
E3W9N3	NtMALD1a	Putative PR-10 type pathogenesis-related protein OS=Nicotiana tabacum OX=4097 GN=NtMALD1a PE=2 SV=1	0	22.587	28.481	4	7	4	1	158	17.5	5.14	1.683	0	15.06	4	279.6	291.1	334.5	590.2	383.4	400.9	458.167	1	301.733	1	1.51845	0.0837822
A0A1S3X0C4	LOC107759848	serine/threonine-protein phosphatase 2A 65 kDa regulatory subunit A beta isoform-like OS=Nicotiana tabacum OX=4097 GN=LOC107759848 PE=4 SV=1	0	22.577	11.8761	5	9	4	1	581	64.7	5.07	0.496	0	18.83	5	74.4	81.8	67.6	69.5	71.7	81.8	74.3333	1	74.6	1	0.996425	0.964185
A0A1S3X1Q2	LOC107760389	40S ribosomal protein S7 OS=Nicotiana tabacum OX=4097 GN=LOC107760389 PE=3 SV=1	0	22.531	34.555	4	15	1	1	191	22.1	9.79	1.783	3	15.74	4	1102.2	1083.2	1134.8	1071.5	1214.7	1462.7	1249.63	1	1106.73	1	1.12912	0.282817
A0A1S4CDG6	LOC107817646	probable UDP-arabinopyranose mutase 5 OS=Nicotiana tabacum OX=4097 GN=LOC107817646 PE=4 SV=1	0	22.52	14.6552	4	8	2	1	348	38.9	5.66	0.817	2	16.14	4	80.1	76.9	74.3	76.2	80.6	67.3	74.7	1	77.1	1	0.968872	0.602961
A0A1S3ZQP6	LOC107789348	polyphenol oxidase E, chloroplastic-like isoform X1 OS=Nicotiana tabacum OX=4097 GN=LOC107789348 PE=4 SV=1	0	22.518	14.7651	6	9	2	1	596	67.6	6.34	0.468	4	14.85	6	169.3	185.8	156.8	392.5	363.2	356.5	370.733	1	170.633	1	2.17269	0.000134644
A0A1S4BSM8	LOC107811392	betaine aldehyde dehydrogenase, chloroplastic-like isoform X1 OS=Nicotiana tabacum OX=4097 GN=LOC107811392 PE=3 SV=1	0	22.513	17.2619	5	10	4	1	504	55.4	5.31	0.565	0	16.57	5	74.2	78.8	75.5	84	83.9	76.2	81.3667	1	76.1667	1	1.06827	0.14995
A0A1S3X2H3	LOC107760370	Pyruvate kinase OS=Nicotiana tabacum OX=4097 GN=LOC107760370 PE=3 SV=1	0	22.482	21.6327	8	9	1	1	245	26.9	8.16	1.637	0	20.86	8	73	75.3	77.5	85	91.5	86.3	87.6	1	75.2667	1	1.16386	0.00652793
A0A1S4CEA3	LOC107817913	thylakoid lumenal 19 kDa protein, chloroplastic-like OS=Nicotiana tabacum OX=4097 GN=LOC107817913 PE=4 SV=1	0	22.472	20.5761	3	10	1	1	243	26.5	7.2	1.848	0	27.83	3	NA	NA	NA	NA	NA	NA	NA	0	NA	0	NA	NA
A0A1S4BLL1	LOC107809578	alpha-L-arabinofuranosidase 1-like OS=Nicotiana tabacum OX=4097 GN=LOC107809578 PE=4 SV=1	0	22.468	11.756	6	13	1	1	672	73.9	5.6	0.585	0	13.19	6	1.3	NA	NA	NA	NA	NA	NA	0	1.3	0.333333	NA	NA
A0A1S3XU23	LOC107768802	plastoglobulin-1, chloroplastic-like isoform X1 OS=Nicotiana tabacum OX=4097 GN=LOC107768802 PE=4 SV=1	0	22.451	21.7514	6	9	2	1	354	38.5	4.75	1.015	4	20.57	6	363.6	379.6	400.5	446.5	378.3	391.7	405.5	1	381.233	1	1.06365	0.358992
A0A1S3YA39	LOC107774124	uncharacterized protein LOC107774124 OS=Nicotiana tabacum OX=4097 GN=LOC107774124 PE=4 SV=1	0	22.415	30.3371	4	8	4	1	178	20.8	4.94	1.371	0	17.58	4	76	73.7	72.4	76	69.8	75.2	73.6667	1	74.0333	1	0.995047	0.876459
A0A1S3Y1F9	LOC107771151	acyl-CoA-binding domain-containing protein 4 isoform X1 OS=Nicotiana tabacum OX=4097 GN=LOC107771151 PE=4 SV=1	0	22.411	15.587	6	8	6	1	494	54.2	5.99	0.496	0	12.69	6	205.4	197.7	199.2	196.8	215.8	233.1	215.233	1	200.767	1	1.07206	0.249398
A0A1S3YA34	LOC107773943	importin-5-like OS=Nicotiana tabacum OX=4097 GN=LOC107773943 PE=4 SV=1	0	22.389	10.3448	6	8	1	1	667	73.7	4.91	0.528	0	17.94	6	17.5	19.7	15.6	13.4	14.9	11.9	13.4	1	17.6	1	0.761364	0.0458296
A0A1S3XJJ1	LOC107765960	probable solanesyl-diphosphate synthase 3, chloroplastic OS=Nicotiana tabacum OX=4097 GN=LOC107765960 PE=3 SV=1	0	22.384	23.6318	8	11	8	1	402	44.1	6	0.874	0	12.16	8	533.7	587.2	558.9	532	582.9	429.1	514.667	1	559.933	1	0.919157	0.397286
A0A1S4B2W9	LOC107803907	replication protein A 32 kDa subunit A-like OS=Nicotiana tabacum OX=4097 GN=LOC107803907 PE=4 SV=1	0	22.357	17.2794	4	7	4	1	272	29.5	5.62	1.239	0	19.7	4	211	205.7	223.1	256.9	257.4	313.3	275.867	1	213.267	1	1.29353	0.0321364
A0A1S4CRI8	LOC107821788	neutral ceramidase-like OS=Nicotiana tabacum OX=4097 GN=LOC107821788 PE=4 SV=1	0	22.354	12.0205	8	9	3	1	782	85.8	8.06	0.438	0	16.55	8	27.8	44.1	37.3	30.9	31.3	26.9	29.7	1	36.4	1	0.815934	0.245812
A0A1S4AE25	LOC107796602	THO complex subunit 4A-like OS=Nicotiana tabacum OX=4097 GN=LOC107796602 PE=4 SV=1	0	22.35	31.1741	7	10	2	1	247	26.8	10.02	1.228	5	17.53	7	654.4	650.5	595.8	688	701.4	851.9	747.1	1	633.567	1	1.1792	0.111825
A0A1S3Y189	LOC107771052	uncharacterized protein YMR315W-like OS=Nicotiana tabacum OX=4097 GN=LOC107771052 PE=4 SV=1	0	22.341	20.4986	6	10	6	1	361	39.5	6.76	0.957	0	17.45	6	283.3	278.2	251.4	270.3	270.3	251.7	264.1	1	270.967	1	0.974659	0.588055
A0A1S3Z7F9	LOC107783833	Histone H2A OS=Nicotiana tabacum OX=4097 GN=LOC107783833 PE=3 SV=1	0	22.332	26.8966	3	16	1	1	145	15.3	10.56	2.831	0	27.84	3	21	21.2	20.9	10.2	22.2	28.1	20.1667	1	21.0333	1	0.958796	0.877283
A0A1S4DBP8	LOC107828114	thioredoxin-1-like OS=Nicotiana tabacum OX=4097 GN=LOC107828114 PE=4 SV=1	0	22.299	25.2747	5	15	2	1	182	19.7	8.98	2.162	0	25.83	5	109.9	125.6	127.3	155	122.9	129.3	135.733	1	120.933	1	1.12238	0.259178
A0A1S4AT44	LOC107801093	uncharacterized protein LOC107801093 isoform X1 OS=Nicotiana tabacum OX=4097 GN=LOC107801093 PE=4 SV=1	0	22.223	23.1707	6	12	2	1	246	28.6	5.96	1.154	4	35.31	6	524.1	534	515.4	641.4	561.4	552	584.933	1	524.5	1	1.11522	0.104423
A0A1S3XH43	LOC107764954	auxin-induced protein PCNT115-like OS=Nicotiana tabacum OX=4097 GN=LOC107764954 PE=4 SV=1	0	22.174	22.5309	6	7	3	1	324	35.8	6.6	0.738	3	22.66	6	384.3	348.7	390.4	331.2	313.7	276.1	307	1	374.467	1	0.819833	0.0316409
A0A1S3ZL51	LOC107788126	FGGY carbohydrate kinase domain-containing protein-like isoform X2 OS=Nicotiana tabacum OX=4097 GN=LOC107788126 PE=4 SV=1	0	22.173	14.7854	7	8	1	1	629	69	6.35	0.455	0	14.77	7	39.3	41.7	32.2	30.2	33.4	31	31.5333	1	37.7333	1	0.835689	0.10846
A0A1S3XS65	LOC107767923	external alternative NAD(P)H-ubiquinone oxidoreductase B1, mitochondrial-like OS=Nicotiana tabacum OX=4097 GN=LOC107767923 PE=4 SV=1	0	22.161	20.6597	9	10	9	1	576	64.9	6.61	0.54	0	16.3	9	273	271.2	257.8	278.7	250.7	256.1	261.833	1	267.333	1	0.979426	0.605504
A0A1S3ZH40	LOC107786633	UBP1-associated protein 2C-like OS=Nicotiana tabacum OX=4097 GN=LOC107786633 PE=4 SV=1	0	22.141	15.7143	5	5	4	1	420	43.8	7.53	0.532	1	17.91	5	315.5	298.8	324.4	390.3	371.7	450.2	404.067	1	312.9	1	1.29136	0.0213982
A0A1S4D678	LOC107826335	peroxiredoxin-2E-2, chloroplastic-like OS=Nicotiana tabacum OX=4097 GN=LOC107826335 PE=4 SV=1	0	22.117	21.3974	3	10	1	1	229	24.7	8.51	1.371	0	21.74	3	4	3.3	3.9	7.3	4	6.5	5.93333	1	3.73333	1	1.58929	0.0966829
A0A1S3YRU3	LOC107779090	ras-related protein RABD2a-like OS=Nicotiana tabacum OX=4097 GN=LOC107779090 PE=4 SV=1	0	22.107	27.0936	4	8	1	1	203	22.5	5.44	1.154	1	17.14	4	22.3	25.9	23.6	18.2	24.7	24.4	22.4333	1	23.9333	1	0.937326	0.560456
A0A1S4BQX4	LOC107810967	red chlorophyll catabolite reductase, chloroplastic-like OS=Nicotiana tabacum OX=4097 GN=LOC107810967 PE=4 SV=1	0	22.085	15.5063	5	10	1	1	316	35.5	6.79	1.154	4	21.53	5	268.3	270.5	268.7	230.1	236.6	219.9	228.867	1	269.167	1	0.850279	0.00119799
A0A1S4BIC7	LOC107808619	probable inactive receptor kinase At1g48480 OS=Nicotiana tabacum OX=4097 GN=LOC107808619 PE=4 SV=1	0	22.054	14.456	7	7	7	1	671	73	8.07	0.38	0	12.36	7	372.2	368.5	345.4	325.3	329.9	345.9	333.7	1	362.033	1	0.921738	0.053518
A0A1S4BJ77	LOC107808897	Tryptophan synthase OS=Nicotiana tabacum OX=4097 GN=LOC107808897 PE=3 SV=1	0	22.044	14.4374	7	9	7	1	471	51.1	6.77	0.808	0	18.87	7	515.5	510.1	523.8	605.2	591.4	589.5	595.367	1	516.467	1	1.15277	0.000241529
A0A1S4BFY1	LOC107807853	histone H1-like OS=Nicotiana tabacum OX=4097 GN=LOC107807853 PE=3 SV=1	0	22.032	28.8889	8	13	4	1	180	18.9	10.95	2.548	1	30.37	8	789.7	770.1	597.4	619.7	995.7	1456.5	1023.97	1	719.067	1	1.42402	0.288896
A0A1S4BMH5	LOC107809867	ATP-dependent Clp protease proteolytic subunit OS=Nicotiana tabacum OX=4097 GN=LOC107809867 PE=3 SV=1	0	22.028	14.1414	2	6	2	1	297	32.2	8.7	0.896	0	13.2	2	165.6	199.3	174.6	215.4	207.7	193.8	205.633	1	179.833	1	1.14347	0.0958741
A0A1S3WXP6	LOC107759039	probable methyltransferase PMT3 OS=Nicotiana tabacum OX=4097 GN=LOC107759039 PE=4 SV=1	0	22	12.4595	8	9	1	1	618	70.2	6.21	0.468	0	17.97	8	62.6	53.3	49.6	53.6	63.6	60.6	59.2667	1	55.1667	1	1.07432	0.447376
A0A1S3YPY3	LOC107778373	subtilisin-like protease SBT1.8 OS=Nicotiana tabacum OX=4097 GN=LOC107778373 PE=4 SV=1	0	21.995	17.8876	7	8	6	1	587	62.2	7.99	0.506	0	11.85	7	226.6	239.5	215.3	180.4	194.6	210.4	195.133	1	227.133	1	0.859114	0.0452714
A0A1S3Y4L8	LOC107772125	Thioredoxin reductase OS=Nicotiana tabacum OX=4097 GN=LOC107772125 PE=3 SV=1	0	21.981	16.6213	4	7	1	1	367	39	7.36	0.738	0	18.35	4	16.5	21.9	21.3	19.8	17.3	19	18.7	1	19.9	1	0.939698	0.554167
A0A1S4AMP7	LOC107799349	Glutamate dehydrogenase OS=Nicotiana tabacum OX=4097 GN=LOC107799349 PE=3 SV=1	0	21.955	18.2482	6	9	3	1	411	44.5	6.86	0.63	3	18.63	6	176.7	178.7	186.1	179.2	163.4	156.5	166.367	1	180.5	1	0.921699	0.125004
A0A1S4BR13	LOC107811011	homoserine kinase-like OS=Nicotiana tabacum OX=4097 GN=LOC107811011 PE=3 SV=1	0	21.934	26.0417	6	7	6	1	384	40	7.78	0.701	0	14.69	6	207.9	238	230.3	245.7	215.8	206.4	222.633	1	225.4	1	0.987726	0.861691
A0A1S3Z3R3	LOC107782621	probable N-acetyl-gamma-glutamyl-phosphate reductase, chloroplastic OS=Nicotiana tabacum OX=4097 GN=LOC107782621 PE=3 SV=1	0	21.932	15.8025	6	11	6	1	405	44.3	7.9	1.043	0	11.19	6	308	297.4	284.2	296.2	301.5	308.5	302.067	1	296.533	1	1.01866	0.514744
A0A1S3ZFC5	LOC107786253	peptide-N4-(N-acetyl-beta- glucosaminyl)asparagine amidase A-like OS=Nicotiana tabacum OX=4097 GN=LOC107786253 PE=4 SV=1	0	21.927	7.77202	5	7	4	1	579	64.5	6.32	0.905	1	12.04	5	347.5	332.4	307.1	292.3	292.1	307.2	297.2	1	329	1	0.903343	0.0679289
A0A1S4A1K3	LOC107792758	Plastocyanin OS=Nicotiana tabacum OX=4097 GN=LOC107792758 PE=3 SV=1	0	21.905	28.1437	2	13	1	1	167	17	5.2	1.61	0	14.75	2	43.7	56.2	60.8	48.2	37.4	33.3	39.6333	1	53.5667	1	0.739888	0.108731
A0A1S4C294	LOC107814370	ras-related protein RABD2a-like OS=Nicotiana tabacum OX=4097 GN=LOC107814370 PE=4 SV=1	0	21.878	30.5419	5	9	2	1	203	22.5	5.43	1.254	1	19.54	5	169.5	155.3	334.1	139.5	156.5	149.6	148.533	1	219.633	1	0.676279	0.284565
A0A1S4A969	LOC107795121	Glutathione peroxidase OS=Nicotiana tabacum OX=4097 GN=LOC107795121 PE=3 SV=1	0	21.78	20.9402	5	13	1	1	234	25.8	9.31	1.565	4	22.46	5	780.5	809.4	886.3	847.9	793.9	725.9	789.233	1	825.4	1	0.956183	0.487595
A0A1S4CKS4	LOC107820138	thylakoid membrane protein slr0575-like OS=Nicotiana tabacum OX=4097 GN=LOC107820138 PE=4 SV=1	0	21.74	22.9682	5	10	1	1	283	31.1	8.66	0.931	3	25.16	5	201.7	210.6	193.5	164.8	162.3	165	164.033	1	201.933	1	0.812314	0.00164109
A0A1S4D5J3	LOC107826236	Superoxide dismutase [Cu-Zn] OS=Nicotiana tabacum OX=4097 GN=LOC107826236 PE=3 SV=1	0	21.68	27.5641	4	11	3	1	156	15.7	7.33	4.012	1	25.79	4	855	845.9	957.5	942.8	897.4	975.1	938.433	1	886.133	1	1.05902	0.283804
A0A1S4A7G1	LOC107794544	pyrophosphate-energized vacuolar membrane proton pump-like OS=Nicotiana tabacum OX=4097 GN=LOC107794544 PE=3 SV=1	0	21.679	6.76203	5	9	5	1	769	80.7	5.4	0.812	0	16.54	5	394	365.4	363.4	340.1	378	383	367.033	1	374.267	1	0.980673	0.688402
A0A1S3XSQ1	LOC107768301	60S ribosomal protein L23 OS=Nicotiana tabacum OX=4097 GN=LOC107768301 PE=3 SV=1	0	21.644	38.5714	5	19	2	1	140	15	10.48	4.623	3	32.81	5	1426.2	1393.7	1345.7	1326.1	1609.2	1911.4	1615.57	1	1388.53	1	1.16351	0.254052
A0A1S3XHL0	LOC107765328	40S ribosomal protein S20-2 OS=Nicotiana tabacum OX=4097 GN=LOC107765328 PE=3 SV=1	0	21.64	27.8689	3	16	3	1	122	13.6	9.63	2.831	0	30.43	3	586.7	588.7	591	620	590.2	768.5	659.567	1	588.8	1	1.12019	0.268776
A0A1S3Z4Y2	LOC107782972	epimerase family protein SDR39U1 homolog, chloroplastic-like OS=Nicotiana tabacum OX=4097 GN=LOC107782972 PE=4 SV=1	0	21.633	14.8876	4	6	3	1	356	39	9.09	0.638	1	15.35	4	184	179.6	170.3	139.8	141.5	139.2	140.167	1	177.967	1	0.787601	0.00076669
A0A1S4AIS1	LOC107798068	threonine synthase, chloroplastic-like OS=Nicotiana tabacum OX=4097 GN=LOC107798068 PE=4 SV=1	0	21.601	10.099	4	8	1	1	505	55.7	7.87	0.417	0	21.93	4	59	54.1	48.3	47.5	55.1	61.1	54.5667	1	53.8	1	1.01425	0.885668
A0A1S4CZW6	LOC107824461	protein RETICULATA-RELATED 4, chloroplastic-like OS=Nicotiana tabacum OX=4097 GN=LOC107824461 PE=4 SV=1	0	21.592	17.5066	5	7	2	1	377	40.8	8.06	0.509	3	19.37	5	284.8	269.7	267.2	202.7	237.7	200.3	213.567	1	273.9	1	0.779725	0.0104666
A0A1S3XIW7	LOC107765699	CSC1-like protein ERD4 OS=Nicotiana tabacum OX=4097 GN=LOC107765699 PE=4 SV=1	0	21.573	8.29876	6	10	3	1	723	81.7	9.19	0.407	0	18.8	6	60.2	64	60.5	48.2	53.7	50.6	50.8333	1	61.5667	1	0.825663	0.00587846
A0A1S3YYH9	LOC107781116	protein HHL1, chloroplastic-like OS=Nicotiana tabacum OX=4097 GN=LOC107781116 PE=4 SV=1	0	21.557	21.2121	4	10	4	1	231	25.9	9.61	0.743	0	26.37	4	203.2	188.8	203.1	196.6	190.7	207.2	198.167	1	198.367	1	0.998992	0.977931
A0A1S4AVC8	LOC107801684	uncharacterized protein LOC107801684 OS=Nicotiana tabacum OX=4097 GN=LOC107801684 PE=4 SV=1	0	21.536	17.5676	4	9	2	1	222	25.5	8.37	2.162	3	14.17	4	170.6	188.6	204	312.8	232.2	238.7	261.233	1	187.733	1	1.39151	0.0561803
A0A1S3YCE9	LOC107774698	UPF0160 protein-like OS=Nicotiana tabacum OX=4097 GN=LOC107774698 PE=4 SV=1	0	21.527	13.4048	5	9	1	1	373	42.3	6.8	0.52	4	20.36	5	468.5	464	458.2	453.1	485.8	517.3	485.4	1	463.567	1	1.0471	0.309458
A0A1S3Z3Y1	LOC107782725	low-temperature-induced 65 kDa protein-like isoform X1 OS=Nicotiana tabacum OX=4097 GN=LOC107782725 PE=4 SV=1	0	21.519	11.3846	6	7	4	1	650	70.5	5.44	0.42	0	16.97	6	381.6	352.6	382.3	206.6	227.1	181.5	205.067	1	372.167	1	0.551008	0.000525175
A0A1S4D092	LOC107824447	thylakoid membrane protein slr0575-like OS=Nicotiana tabacum OX=4097 GN=LOC107824447 PE=4 SV=1	0	21.49	22.9682	5	10	1	1	283	31	8.82	0.931	0	25.35	5	49.4	52.1	46.5	44.7	39.6	34.1	39.4667	1	49.3333	1	0.8	0.0463783
A0A1S4AS81	LOC107800735	dihydrolipoyllysine-residue succinyltransferase component of 2-oxoglutarate dehydrogenase complex 1, mitochondrial-like OS=Nicotiana tabacum OX=4097 GN=LOC107800735 PE=4 SV=1	0	21.477	16.7728	8	18	2	1	471	51.4	8.91	0.833	5	32.76	8	680.4	660.1	685	674.1	649	717.7	680.267	1	675.167	1	1.00755	0.823977
A0A1S4BIX5	LOC107808755	uncharacterized protein LOC107808755 isoform X1 OS=Nicotiana tabacum OX=4097 GN=LOC107808755 PE=4 SV=1	0	21.469	22.4409	4	9	2	1	254	27.5	6.29	0.833	2	22.6	4	311	431.8	347.5	338.2	309.9	289.9	312.667	1	363.433	1	0.860314	0.25686
A0A1S4A0V0	LOC107792487	Coatomer subunit beta OS=Nicotiana tabacum OX=4097 GN=LOC107792487 PE=4 SV=1	0	21.435	8.06122	7	7	7	1	980	109.4	6.18	0.24	0	14.22	7	324.4	310.7	283.7	249.8	285.7	292.3	275.933	1	306.267	1	0.900958	0.163812
A0A1S4B0B4	LOC107803237	valine--tRNA ligase, chloroplastic/mitochondrial 2-like isoform X1 OS=Nicotiana tabacum OX=4097 GN=LOC107803237 PE=3 SV=1	0	21.428	9.37178	7	7	7	1	971	109.7	6.64	0.24	0	11.19	7	186.9	212	184.8	159.4	172.6	166	166	1	194.567	1	0.853178	0.0400691
A0A1S4CUE0	LOC107822572	ferredoxin-dependent glutamate synthase, chloroplastic-like OS=Nicotiana tabacum OX=4097 GN=LOC107822572 PE=4 SV=1	0	21.409	10.4712	2	8	2	1	191	20.2	4.88	2.162	0	27	2	753.6	825.4	802.6	545.1	718.8	653.8	639.233	1	793.867	1	0.805215	0.0480379
A0A1S3YRR0	LOC107779056	50S ribosomal protein L12, chloroplastic-like OS=Nicotiana tabacum OX=4097 GN=LOC107779056 PE=3 SV=1	0	21.404	21.5054	5	10	1	1	186	19.7	6.7	2.162	0	16.2	5	15	21.2	22.4	25.4	23.5	17	21.9667	1	19.5333	1	1.12457	0.516561
A0A1S3XJ11	LOC107765781	GrpE protein homolog OS=Nicotiana tabacum OX=4097 GN=LOC107765781 PE=3 SV=1	0	21.387	28.125	7	9	3	1	320	35.9	6.21	1.031	0	20.78	7	121.7	141.2	189.1	152.4	176.8	116.7	148.633	1	150.667	1	0.986504	0.942656
A0A1S3YDQ2	LOC107775098	ATP-dependent 6-phosphofructokinase OS=Nicotiana tabacum OX=4097 GN=LOC107775098 PE=3 SV=1	0	21.367	12.1649	6	10	3	1	485	53.5	6.42	0.567	2	20.49	6	503.9	515.3	516.5	439.2	478.7	488.4	468.767	1	511.9	1	0.915739	0.0503407
A0A1S4CDK9	LOC107817856	aminoacylase-1-like OS=Nicotiana tabacum OX=4097 GN=LOC107817856 PE=4 SV=1	0	21.329	16.5929	6	9	6	1	452	50.1	6.35	0.607	0	16.58	6	493.2	450.9	491.2	477.6	479.6	530.1	495.767	1	478.433	1	1.03623	0.475208
A0A1S4AAL1	LOC107795534	triosephosphate isomerase, cytosolic-like OS=Nicotiana tabacum OX=4097 GN=LOC107795534 PE=3 SV=1	0	21.326	29.5276	6	10	2	1	254	27.2	6.21	1.371	2	23.42	6	182.5	166.4	176.6	347	282.1	255.1	294.733	1	175.167	1	1.68259	0.0124411
A0A1S3YTV3	LOC107779484	FAM10 family protein At4g22670-like OS=Nicotiana tabacum OX=4097 GN=LOC107779484 PE=4 SV=1	0	21.283	15.5452	7	8	7	1	431	46.1	5.17	0.748	0	15.87	7	453.9	511.6	503.1	634.2	603.6	461.5	566.433	1	489.533	1	1.15709	0.242769
A0A1S4BPE0	LOC107810461	LOW QUALITY PROTEIN: WD-40 repeat-containing protein MSI4-like OS=Nicotiana tabacum OX=4097 GN=LOC107810461 PE=4 SV=1	0	21.267	15.6823	6	7	5	1	491	54.4	6.32	0.52	1	17	6	535.7	551.2	501.8	510.9	479.2	553.1	514.4	1	529.567	1	0.97136	0.589632
A0A1S4AH17	LOC107797523	Phosphotransferase OS=Nicotiana tabacum OX=4097 GN=LOC107797523 PE=3 SV=1	0	21.262	15.493	6	7	2	1	497	53.7	6.62	0.52	4	10.86	6	344.5	342.8	324.9	289.7	320.9	320.1	310.233	1	337.4	1	0.919482	0.0868792
A0A1S4DHA4	LOC107829795	glutamate--tRNA ligase, cytoplasmic-like OS=Nicotiana tabacum OX=4097 GN=LOC107829795 PE=3 SV=1	0	21.255	9.9865	7	9	1	1	741	84	7.44	0.353	4	20.39	7	392.6	405.8	345	264.2	317.8	318.3	300.1	1	381.133	1	0.787388	0.034623
A0A1S4B6Z5	LOC107805172	Tyrosine--tRNA ligase OS=Nicotiana tabacum OX=4097 GN=LOC107805172 PE=3 SV=1	0	21.248	9.1954	4	5	2	1	522	57.8	6.58	0.334	2	16.5	4	137.9	163.8	153.5	154.6	144.5	136.9	145.333	1	151.733	1	0.957821	0.521012
A0A1S3ZSJ9	LOC107790011	40S ribosomal protein S5 OS=Nicotiana tabacum OX=4097 GN=LOC107790011 PE=3 SV=1	0	21.219	22.9665	5	11	2	1	209	23.3	9.45	1.783	3	21.17	5	749.3	758.8	741.1	879.5	725	892.1	832.2	1	749.733	1	1.10999	0.201205
Q45TE3	didiA9	Senescence-associated protein OS=Nicotiana tabacum OX=4097 GN=didiA9 PE=2 SV=1	0	21.202	23.7838	4	11	1	1	185	20.1	8.47	2.162	0	30.78	4	NA	NA	NA	NA	NA	NA	NA	0	NA	0	NA	NA
A0A1S4B7R4	LOC107805441	prolycopene isomerase, chloroplastic-like OS=Nicotiana tabacum OX=4097 GN=LOC107805441 PE=4 SV=1	0	21.188	13.31	5	8	5	1	571	61.4	7.88	0.546	0	15.63	5	261.5	252.8	273.1	235.4	281.3	196.1	237.6	1	262.467	1	0.905258	0.381523
A0A1S3ZNG5	LOC107788731	trifunctional UDP-glucose 4,6-dehydratase/UDP-4-keto-6-deoxy-D-glucose 3,5-epimerase/UDP-4-keto-L-rhamnose-reductase RHM1-like OS=Nicotiana tabacum OX=4097 GN=LOC107788731 PE=4 SV=1	0	21.176	10.089	7	12	5	1	674	75.8	6.95	0.389	2	29.5	7	813.7	751	751.4	845.6	924.4	948.8	906.267	1	772.033	1	1.17387	0.0231114
A0A1S3YZV1	LOC107781216	Importin subunit alpha OS=Nicotiana tabacum OX=4097 GN=LOC107781216 PE=3 SV=1	0	21.142	10.9848	5	7	1	1	528	58.1	5.15	0.778	0	17.52	5	19.8	14.1	18.5	20.4	20.4	29.4	23.4	1	17.4667	1	1.33969	0.161562
A0A1S4B787	LOC107805179	beta-galactosidase-like OS=Nicotiana tabacum OX=4097 GN=LOC107805179 PE=3 SV=1	0	21.14	5.13051	6	8	6	1	1111	125.7	6.06	0.287	0	13.49	6	350	366.6	324.2	272.8	317.3	285.7	291.933	1	346.933	1	0.841468	0.0383279
A0A1S4CH39	LOC107818926	PTI1-like tyrosine-protein kinase 3 isoform X2 OS=Nicotiana tabacum OX=4097 GN=LOC107818926 PE=3 SV=1	0	21.107	16.9014	5	5	2	1	355	39.8	7.2	0.509	0	13.44	5	39.6	46.1	48.7	37.8	43.1	37.4	39.4333	1	44.8	1	0.880208	0.176181
A0A1S4BXX2	LOC107813012	titin-like OS=Nicotiana tabacum OX=4097 GN=LOC107813012 PE=4 SV=1	0	21.057	9.62861	6	7	3	1	727	81.8	4.59	0.348	1	11.04	6	311	281.3	260.4	233.5	251.9	287	257.467	1	284.233	1	0.905829	0.280893
A0A1S4CIG9	LOC107819218	ribosome-binding factor PSRP1, chloroplastic-like OS=Nicotiana tabacum OX=4097 GN=LOC107819218 PE=3 SV=1	0	21.032	12.7869	4	7	4	1	305	34	6.15	0.823	0	17.3	4	303.9	362.2	363.5	370.4	297.7	268.4	312.167	1	343.2	1	0.909577	0.438836
A0A1S4B8B9	LOC107805570	40S ribosomal protein S8 OS=Nicotiana tabacum OX=4097 GN=LOC107805570 PE=3 SV=1	0	20.997	22.3214	4	8	1	1	224	25.1	10.35	0.931	0	18.63	4	160.4	135.8	137.8	122	155.8	227.8	168.533	1	144.667	1	1.16498	0.499476
A0A1S4B1K7	LOC107803589	5-oxoprolinase-like OS=Nicotiana tabacum OX=4097 GN=LOC107803589 PE=4 SV=1	0	20.994	6.38298	8	8	8	1	1269	137.8	6.16	0.214	0	10.3	8	395.9	390.5	365.4	333.8	393.4	426.3	384.5	1	383.933	1	1.00148	0.98517
A0A1S4APC8	LOC107799701	Arginine biosynthesis bifunctional protein ArgJ, chloroplastic OS=Nicotiana tabacum OX=4097 GN=LOC107799701 PE=3 SV=1	0	20.964	10.828	5	8	1	1	471	49.2	6.07	0.859	0	19.04	5	21.4	21.6	22.9	25.3	21.4	22.4	23.0333	1	21.9667	1	1.04856	0.445086
A0A1S4BHA3	LOC107808266	cinnamoyl-CoA reductase 1-like OS=Nicotiana tabacum OX=4097 GN=LOC107808266 PE=4 SV=1	0	20.954	17.9567	5	7	1	1	323	35.6	6.65	0.738	0	16.18	5	10.4	11.8	10	10.4	7.8	9.6	9.26667	1	10.7333	1	0.863354	0.194775
A0A1S4AJL5	LOC107798338	26S proteasome non-ATPase regulatory subunit 4 homolog isoform X1 OS=Nicotiana tabacum OX=4097 GN=LOC107798338 PE=4 SV=1	0	20.941	16	5	7	1	1	400	42.6	4.64	0.931	4	14.39	5	217.2	213.1	213.5	236.5	202.6	225.7	221.6	1	214.6	1	1.03262	0.525757
A0A075EYQ6	eIF-5A3	Eukaryotic translation initiation factor 5A OS=Nicotiana tabacum OX=4097 GN=eIF-5A3 PE=2 SV=1	0	20.939	30.1887	6	17	2	1	159	17.4	5.99	3.642	4	25.5	6	1750.2	1573.1	1741.6	1927	1894.7	1919	1913.57	1	1688.3	1	1.13343	0.0182563
A0A1S3XGD0	LOC107764923	short-chain dehydrogenase TIC 32, chloroplastic-like OS=Nicotiana tabacum OX=4097 GN=LOC107764923 PE=3 SV=1	0	20.932	17.2524	5	9	1	1	313	34.4	9.61	0.738	0	16.65	5	29.5	30.8	24.2	23.9	25.3	29.4	26.2	1	28.1667	1	0.930178	0.49264
A0A1S3ZAD5	LOC107784723	plant UBX domain-containing protein 4-like OS=Nicotiana tabacum OX=4097 GN=LOC107784723 PE=4 SV=1	0	20.91	36.5132	6	6	6	1	304	32.7	5.55	0.823	0	11.6	6	202.3	193.4	194.2	186.6	200.2	193.1	193.3	1	196.633	1	0.983048	0.529529
A0A1S3Y2L8	LOC107771561	alpha-xylosidase 1-like OS=Nicotiana tabacum OX=4097 GN=LOC107771561 PE=3 SV=1	0	20.882	9.4522	9	10	1	1	931	104.8	6.44	0.45	8	13.27	9	781.5	817.8	793.1	759.7	751.7	775.1	762.167	1	797.467	1	0.955735	0.0500339
A0A1S4ASP4	LOC107800803	alpha-xylosidase 1-like OS=Nicotiana tabacum OX=4097 GN=LOC107800803 PE=3 SV=1	0	20.875	9.4522	9	10	1	1	931	104.8	6.73	0.459	0	13.04	9	312.5	322.8	274.6	243.4	247.9	243.5	244.933	1	303.3	1	0.807561	0.0166426
A0A1S4AK99	LOC107798621	protein LOW PSII ACCUMULATION 3, chloroplastic-like OS=Nicotiana tabacum OX=4097 GN=LOC107798621 PE=4 SV=1	0	20.859	27.5132	7	11	7	1	378	42.4	6.2	0.778	0	22.4	7	444.9	545.7	408.5	386.7	367.6	323.7	359.333	1	466.367	1	0.770495	0.0764373
A0A1S4DCM1	LOC107828191	oxygen-evolving enhancer protein 3-2, chloroplastic-like OS=Nicotiana tabacum OX=4097 GN=LOC107828191 PE=4 SV=1	0	20.856	20.4255	5	13	2	1	235	25.2	9.6	1.448	0	29.69	5	29.7	27.6	34.5	28.9	31.8	28.7	29.8	1	30.6	1	0.973856	0.74279
Q9FEV9	map65-1a	65-kDa microtubule-associated protein 1-like OS=Nicotiana tabacum OX=4097 GN=map65-1a PE=2 SV=1	0	20.839	10.6897	6	9	5	1	580	65.2	5.16	0.52	1	14.04	6	448.4	458	484	536.9	488.1	550.7	525.233	1	463.467	1	1.13327	0.0469623
A0A1S4B7U4	LOC107805467	THO complex subunit 4A-like isoform X1 OS=Nicotiana tabacum OX=4097 GN=LOC107805467 PE=4 SV=1	0	20.824	25.3012	6	9	1	1	249	27	10.02	1.081	0	19.66	6	75.4	71.9	66.7	66.7	81.7	84.2	77.5333	1	71.3333	1	1.08692	0.361305
A0A1S4CRF2	LOC107821749	26S proteasome non-ATPase regulatory subunit 4 homolog isoform X1 OS=Nicotiana tabacum OX=4097 GN=LOC107821749 PE=4 SV=1	0	20.815	16	5	7	1	1	400	42.6	4.63	0.874	0	13.49	5	72.4	68.9	86.2	91.4	97.2	115	101.2	1	75.8333	1	1.33451	0.045621
A0A1S4CDZ9	LOC107817819	fasciclin-like arabinogalactan protein 1 OS=Nicotiana tabacum OX=4097 GN=LOC107817819 PE=4 SV=1	0	20.812	11.7788	3	7	3	1	416	44	6.24	0.688	0	14.25	3	92.8	118.5	102.7	113.1	104.4	117.8	111.767	1	104.667	1	1.06783	0.448104
A0A1S4CP79	LOC107820931	Serine hydroxymethyltransferase OS=Nicotiana tabacum OX=4097 GN=LOC107820931 PE=3 SV=1	0	20.8	11.2527	5	18	1	1	471	52.1	7.31	0.546	0	45.65	5	93.3	78.1	82	84	95.8	87.5	89.1	1	84.4667	1	1.05485	0.465254
A0A1S4BBL2	LOC107806551	farnesyl pyrophosphate synthase 1-like OS=Nicotiana tabacum OX=4097 GN=LOC107806551 PE=3 SV=1	0	20.8	15.2047	4	9	1	1	342	39.5	5.52	0.638	3	9.94	4	181.9	192.5	190.8	170.5	192.6	202.3	188.467	1	188.4	1	1.00035	0.994984
A0A1S4BSU3	LOC107811461	60S ribosomal protein L22-2-like OS=Nicotiana tabacum OX=4097 GN=LOC107811461 PE=4 SV=1	0	20.789	32.2835	4	12	2	1	127	14.2	9.52	2.455	2	28.13	4	808.6	728.8	697.7	609.4	731.1	831.6	724.033	1	745.033	1	0.971813	0.785713
A0A1S3XXI4	LOC107769690	Chorismate synthase OS=Nicotiana tabacum OX=4097 GN=LOC107769690 PE=3 SV=1	0	20.788	14.059	6	10	6	1	441	47.7	7.49	0.778	0	19.23	6	671.7	721.1	690.3	950.8	816.4	844.9	870.7	1	694.367	1	1.25395	0.0152517
A0A1S4CJ13	LOC107819381	Pyrophosphate--fructose 6-phosphate 1-phosphotransferase subunit alpha OS=Nicotiana tabacum OX=4097 GN=LOC107819381 PE=3 SV=1	0	20.783	13.7987	6	6	1	1	616	67.2	7.34	0.369	0	15.44	6	12.3	9.6	8.7	14.5	12.3	9.5	12.1	1	10.2	1	1.18627	0.352244
A0A1S3YG42	LOC107775821	Chalcone-flavonone isomerase family protein OS=Nicotiana tabacum OX=4097 GN=LOC107775821 PE=3 SV=1	0	20.751	19.2982	5	11	1	1	285	31.1	9.16	1.404	0	11.23	5	23.5	25.2	26.5	28.3	24	24.2	25.5	1	25.0667	1	1.01729	0.805646
A0A1S4B7D0	LOC107805221	Glycine cleavage system H protein OS=Nicotiana tabacum OX=4097 GN=LOC107805221 PE=3 SV=1	0	20.749	27.439	3	15	1	1	164	17.5	4.92	3.642	2	16.23	3	872.3	936.5	1146.6	1330.7	1057.4	884.7	1090.93	1	985.133	1	1.1074	0.529856
A0A1S4C5Q2	LOC107815373	Clathrin light chain OS=Nicotiana tabacum OX=4097 GN=LOC107815373 PE=3 SV=1	0	20.747	13.0031	5	9	5	1	323	35.7	5.33	1.955	0	20.29	5	683.9	625.6	712.3	807.3	862.9	806.5	825.567	1	673.933	1	1.225	0.0086754
A0A1S3ZVW5	LOC107790992	basic endochitinase-like OS=Nicotiana tabacum OX=4097 GN=LOC107790992 PE=4 SV=1	0	20.731	37.6623	4	9	4	1	154	16.8	9.07	3.329	0	12.65	4	212.7	202.8	174.2	208.1	210	233.7	217.267	1	196.567	1	1.10531	0.218098
A0A1S4D284	LOC107825217	TOM1-like protein 2 OS=Nicotiana tabacum OX=4097 GN=LOC107825217 PE=4 SV=1	0	20.728	23.622	8	9	1	1	381	42.1	4.92	0.978	0	9.72	8	16.6	22.9	21.5	21.2	19.5	21.2	20.6333	1	20.3333	1	1.01475	0.88759
A0A1S4AMY2	LOC107799422	50S ribosomal protein L29, chloroplastic-like OS=Nicotiana tabacum OX=4097 GN=LOC107799422 PE=3 SV=1	0	20.701	20.9581	5	16	5	1	167	19	10.27	2.415	0	29.96	5	1204.2	1285.4	1328.5	1093.9	1207.8	1257.6	1186.43	1	1272.7	1	0.932218	0.227819
A0A1S4CYC3	LOC107823951	probable glutathione S-transferase OS=Nicotiana tabacum OX=4097 GN=LOC107823951 PE=4 SV=1	0	20.695	11.8721	3	7	3	1	219	25.4	5.39	0.874	0	22.55	3	524.6	532.3	681.3	443.8	439.8	408.2	430.6	1	579.4	1	0.743183	0.0464369
A0A1S3WXF8	LOC107759007	uncharacterized protein LOC107759007 OS=Nicotiana tabacum OX=4097 GN=LOC107759007 PE=4 SV=1	0	20.674	30.9353	4	8	4	1	139	15.3	4.64	2.162	0	13.81	4	463.3	456.9	451.6	493.7	495.5	502.7	497.3	1	457.267	1	1.08755	0.000780643
A0A1S4D128	LOC107824685	monothiol glutaredoxin-S17-like OS=Nicotiana tabacum OX=4097 GN=LOC107824685 PE=4 SV=1	0	20.657	22.2453	6	7	5	1	481	52.5	5.16	0.401	0	15.21	6	105.6	105.5	100	97.8	94.2	105.8	99.2667	1	103.7	1	0.957248	0.318626
A0A1S3ZVH3	LOC107790868	ATP synthase subunit d, mitochondrial-like OS=Nicotiana tabacum OX=4097 GN=LOC107790868 PE=4 SV=1	0	20.641	25.6637	4	14	3	1	113	13.6	4.92	2.455	0	23.64	4	390.1	335.6	361.3	364.6	367.4	373.5	368.5	1	362.333	1	1.01702	0.718871
A0A1S3X756	LOC107761932	nitrogen regulatory protein P-II homolog isoform X1 OS=Nicotiana tabacum OX=4097 GN=LOC107761932 PE=3 SV=1	0	20.623	33.6683	7	10	4	1	199	21.8	9.92	1.637	0	15.93	7	127.6	144.7	133	130.3	129	124.3	127.867	1	135.1	1	0.946459	0.248921
A0A1S4C696	LOC107815549	50S ribosomal protein L11, chloroplastic-like OS=Nicotiana tabacum OX=4097 GN=LOC107815549 PE=3 SV=1	0	20.621	27.0642	5	13	1	1	218	23.1	9.6	1.239	4	31.11	5	452	477.1	523.4	545.2	540.2	555.5	546.967	1	484.167	1	1.12971	0.04257
A0A1S3ZBM0	LOC107784939	activator of 90 kDa heat shock protein ATPase homolog OS=Nicotiana tabacum OX=4097 GN=LOC107784939 PE=4 SV=1	0	20.6	25.7143	9	11	4	1	350	39.4	6.16	0.874	5	17.76	9	445.4	406	391.2	437.4	423.6	504.8	455.267	1	414.2	1	1.09915	0.24087
A0A1S3Y100	LOC107770844	Chlorophyll a-b binding protein, chloroplastic OS=Nicotiana tabacum OX=4097 GN=LOC107770844 PE=3 SV=1	0	20.596	21.7228	3	28	2	1	267	28.3	5.66	2.728	0	33.98	3	1624.8	1165.8	949.2	589.8	961	536.5	695.767	1	1246.6	1	0.558131	0.083187
A0A1S3XVB0	LOC107769197	3-ketoacyl-CoA thiolase 2, peroxisomal-like OS=Nicotiana tabacum OX=4097 GN=LOC107769197 PE=3 SV=1	0	20.585	15.2263	5	10	4	1	486	51.7	8.25	0.645	0	12.89	5	183.6	191.3	149.4	159.3	170.7	164.8	164.933	1	174.767	1	0.943735	0.500452
A0A1S4DQP2	LOC107832413	60S ribosomal protein L17-1-like isoform X1 OS=Nicotiana tabacum OX=4097 GN=LOC107832413 PE=3 SV=1	0	20.568	28.1081	6	13	4	1	185	21.2	10.27	1.336	2	16.06	6	794.2	709.5	789.1	679.2	834.3	1069.3	860.933	1	764.267	1	1.12648	0.453919
A0A1S4CV98	LOC107822963	2-isopropylmalate synthase A isoform X1 OS=Nicotiana tabacum OX=4097 GN=LOC107822963 PE=3 SV=1	0	20.55	8.51064	5	8	1	1	611	66.5	6.49	0.431	0	18.17	5	60.2	56.3	51	39.7	52.5	52.3	48.1667	1	55.8333	1	0.862687	0.200203
Q6Q8A6	Hxk1a	Phosphotransferase OS=Nicotiana tabacum OX=4097 GN=Hxk1a PE=2 SV=1	0	20.538	15.493	6	8	2	1	497	53.8	6.48	0.52	0	11.06	6	27.1	34.8	22.8	26.1	25.6	28.6	26.7667	1	28.2333	1	0.948052	0.706908
A0A1S3XCL4	LOC107763688	aspartate aminotransferase-like isoform X1 OS=Nicotiana tabacum OX=4097 GN=LOC107763688 PE=4 SV=1	0	20.531	11.9289	3	5	1	1	394	43.3	5.88	0.557	2	14.62	3	37.7	40.1	37.3	32.9	39.7	35.2	35.9333	1	38.3667	1	0.936577	0.326851
A0A1S4CKU2	LOC107820122	UDP-glucuronic acid decarboxylase 5-like OS=Nicotiana tabacum OX=4097 GN=LOC107820122 PE=4 SV=1	0	20.531	24.1983	7	15	4	1	343	38.6	6.55	1.154	0	12.17	7	169	173.8	177.9	176.5	177.5	200.6	184.867	1	173.567	1	1.0651	0.244133
A0A1S4DQP7	LOC107832423	fatty-acid-binding protein 1-like OS=Nicotiana tabacum OX=4097 GN=LOC107832423 PE=4 SV=1	0	20.525	23.7288	7	12	2	1	295	32.3	7.88	1.154	0	26.45	7	191.2	176.8	207.1	201.6	200.7	189.4	197.233	1	191.7	1	1.02886	0.594882
A0A1S3XBW7	LOC107763432	chloroplastic lipocalin-like OS=Nicotiana tabacum OX=4097 GN=LOC107763432 PE=3 SV=1	0	20.493	18.209	4	9	4	1	335	37.3	5.8	0.701	0	16.04	4	137.7	154.5	162.2	171.7	134.6	127	144.433	1	151.467	1	0.953565	0.675234
A0A1S4DFP2	LOC107829208	pleiotropic drug resistance protein 1-like OS=Nicotiana tabacum OX=4097 GN=LOC107829208 PE=3 SV=1	0	20.473	6.41115	9	11	2	1	1435	161.6	7.21	0.274	0	10.72	9	20	24.1	19.5	11.6	13.2	19.4	14.7333	1	21.2	1	0.694969	0.0812929
A0A1S3YWC2	LOC107780228	spermidine synthase 1-like OS=Nicotiana tabacum OX=4097 GN=LOC107780228 PE=3 SV=1	0	20.456	14.5631	4	7	3	1	309	34	5.2	1.154	1	15.04	4	430.2	389.2	452.6	421.8	455.7	383.5	420.333	1	424	1	0.991352	0.901856
A0A1S3YNF1	LOC107778137	uncharacterized protein DDB_G0284459-like OS=Nicotiana tabacum OX=4097 GN=LOC107778137 PE=4 SV=1	0	20.451	28.3133	4	9	3	1	166	17.9	9.1	2.831	1	12.35	4	274.9	294.1	290.8	286.3	267.1	265.1	272.833	1	286.6	1	0.951966	0.200401
A0A1S3Y5P8	LOC107772383	serpin-ZX-like OS=Nicotiana tabacum OX=4097 GN=LOC107772383 PE=3 SV=1	0	20.445	21.0256	6	7	3	1	390	42.7	5.9	0.61	3	19.59	6	308.9	294.3	287.4	290.4	293.4	357.3	313.7	1	296.867	1	1.0567	0.499872
A0A1S4CXQ4	LOC107823732	Nitrate reductase OS=Nicotiana tabacum OX=4097 GN=LOC107823732 PE=3 SV=1	0	20.437	9.18142	7	8	7	1	904	101.8	6.93	0.301	0	13.27	7	223.8	260.8	233.1	158.5	203	204.7	188.733	1	239.233	1	0.788909	0.0546165
A0A1S4D3I5	LOC107825579	2-alkenal reductase (NADP(+)-dependent)-like OS=Nicotiana tabacum OX=4097 GN=LOC107825579 PE=4 SV=1	0	20.432	16.9096	6	9	3	1	343	38	7.01	0.978	0	8.25	6	161.7	153.3	160.2	141.8	142	157.1	146.967	1	158.4	1	0.92782	0.114834
A0A1S4CVX4	LOC107823183	probable aldo-keto reductase 2 OS=Nicotiana tabacum OX=4097 GN=LOC107823183 PE=4 SV=1	0	20.427	11.9186	4	6	1	1	344	38.4	6.27	0.701	0	14.36	4	57.8	64.6	66.9	62.4	52.3	44.7	53.1333	1	63.1	1	0.84205	0.161355
A0A1S3Z555	LOC107783032	Proteasome subunit alpha type OS=Nicotiana tabacum OX=4097 GN=LOC107783032 PE=3 SV=1	0	20.418	21.097	5	13	1	1	237	26	4.77	1.783	0	26.44	5	37.8	42	34.4	37.9	32.5	27.7	32.7	1	38.0667	1	0.859019	0.218064
A0A1S3X7V8	LOC107762263	probable 2,3-bisphosphoglycerate-independent phosphoglycerate mutase OS=Nicotiana tabacum OX=4097 GN=LOC107762263 PE=4 SV=1	0	20.407	10.1215	3	5	3	1	494	53.1	5.96	0.354	0	10.53	3	24.1	35.4	36.2	29.6	36.1	34.7	33.4667	1	31.9	1	1.04911	0.738524
A0A1S4C2D8	LOC107814357	tryptophan synthase alpha chain-like OS=Nicotiana tabacum OX=4097 GN=LOC107814357 PE=3 SV=1	0	20.399	19.4268	4	5	4	1	314	33.8	8.63	0.532	0	12.76	4	51	57.9	52.1	52.8	59.7	46.5	53	1	53.6667	1	0.987578	0.886177
A0A1S3XD62	LOC107763885	Glutathione peroxidase OS=Nicotiana tabacum OX=4097 GN=LOC107763885 PE=3 SV=1	0	20.379	21.7949	5	13	1	1	234	25.7	9.32	1.31	0	23.71	5	28.3	27.2	32.2	29.6	26.9	30.3	28.9333	1	29.2333	1	0.989738	0.878211
A0A1S4DRV5	LOC107832794	photosystem II repair protein PSB27-H1, chloroplastic-like OS=Nicotiana tabacum OX=4097 GN=LOC107832794 PE=3 SV=1	0	20.376	40.5714	6	13	1	1	175	18.9	9.94	4.623	6	25.91	6	731.5	749.8	777.2	704	624.7	580.9	636.533	1	752.833	1	0.845517	0.038816
A0A1S4D4H3	LOC107825902	uncharacterized protein LOC107825902 OS=Nicotiana tabacum OX=4097 GN=LOC107825902 PE=4 SV=1	0	20.374	20.9809	6	9	6	1	367	39.8	8.95	0.743	0	9.85	6	144.4	139.6	126.1	118.1	138.1	173.7	143.3	1	136.7	1	1.04828	0.72006
A0A1S3XG19	LOC107764701	adenine phosphoribosyltransferase 1-like OS=Nicotiana tabacum OX=4097 GN=LOC107764701 PE=3 SV=1	0	20.374	20.8029	4	8	2	1	274	30.2	9.17	0.65	0	19.41	4	139.9	135.6	133.9	128.1	118.1	119.4	121.867	1	136.467	1	0.893014	0.0155686
A0A1S3Z4F9	LOC107782684	coiled-coil domain-containing protein 18-like isoform X1 OS=Nicotiana tabacum OX=4097 GN=LOC107782684 PE=4 SV=1	0	20.371	14.1256	5	6	5	1	446	51.1	9.13	0.354	0	12.93	5	197.1	199.9	184.3	165.5	173.9	189.6	176.333	1	193.767	1	0.910029	0.110783
A0A1S3Y7P7	LOC107773093	polyphenol oxidase E, chloroplastic-like OS=Nicotiana tabacum OX=4097 GN=LOC107773093 PE=4 SV=1	0	20.37	15.2685	6	8	2	1	596	67.4	6.3	0.455	0	13.18	6	125.8	112.9	106.3	174.6	190.1	243.1	202.6	1	115	1	1.76174	0.015202
A0A1S3ZA83	LOC107784710	adenine phosphoribosyltransferase 3-like OS=Nicotiana tabacum OX=4097 GN=LOC107784710 PE=3 SV=1	0	20.361	31.8681	5	9	3	1	182	20	6.57	1.512	2	15.76	5	195.6	211.7	217.3	241.2	216.1	196.5	217.933	1	208.2	1	1.04675	0.538274
A0A1S4AVP7	LOC107801799	60S ribosomal protein L44 OS=Nicotiana tabacum OX=4097 GN=LOC107801799 PE=3 SV=1	0	20.311	32.381	7	9	7	1	105	12	10.27	5.579	0	20.69	7	1406.7	1258.5	1105.6	1108.1	1371.6	1710.8	1396.83	1	1256.93	1	1.1113	0.512564
A0A1S3YMF9	LOC107777830	protein transport protein SEC13 homolog B OS=Nicotiana tabacum OX=4097 GN=LOC107777830 PE=3 SV=1	0	20.3	16.8874	4	9	2	1	302	32.5	6.3	1.069	2	17.3	4	332	315.2	325	350	352.9	430	377.633	1	324.067	1	1.1653	0.114758
A0A1S4BL48	LOC107809479	trifunctional UDP-glucose 4,6-dehydratase/UDP-4-keto-6-deoxy-D-glucose 3,5-epimerase/UDP-4-keto-L-rhamnose-reductase RHM1-like OS=Nicotiana tabacum OX=4097 GN=LOC107809479 PE=4 SV=1	0	20.291	8.49478	5	8	3	1	671	75.4	7.36	0.286	0	18.61	5	135.9	138.4	134.9	146.3	151.6	155.9	151.267	1	136.4	1	1.10899	0.00741624
A0A1S4C519	LOC107815238	29 kDa ribonucleoprotein A, chloroplastic-like isoform X1 OS=Nicotiana tabacum OX=4097 GN=LOC107815238 PE=4 SV=1	0	20.275	10.2113	3	23	1	1	284	31.1	4.89	1.783	0	52.19	3	599.7	674.2	628.9	1026.3	813.6	705.3	848.4	1	634.267	1	1.33761	0.0912778
A0A1S4AWG0	LOC107802106	dolichyl-diphosphooligosaccharide--protein glycosyltransferase subunit 2-like OS=Nicotiana tabacum OX=4097 GN=LOC107802106 PE=4 SV=1	0	20.267	11.0465	7	8	1	1	688	74.7	6.55	0.468	0	13.46	7	NA	NA	NA	NA	NA	NA	NA	0	NA	0	NA	NA
Q06BK4	LOC107778528	Water channel protein OS=Nicotiana tabacum OX=4097 GN=LOC107778528 PE=2 SV=1	0	20.26	12.5436	3	6	1	1	287	30.8	8.16	1.154	0	16.46	3	381.6	218.2	188.8	126.7	222.3	96.3	148.433	1	262.867	1	0.564672	0.182192
A0A1S4CB10	LOC107817047	uncharacterized protein LOC107817047 OS=Nicotiana tabacum OX=4097 GN=LOC107817047 PE=4 SV=1	0	20.25	19.8171	5	7	5	1	328	36.1	4.65	0.817	0	12.74	5	257.5	253.2	264.5	286.7	265.2	296.5	282.8	1	258.4	1	1.09443	0.0677302
A0A1S4DPY5	LOC107832181	methyl-CpG-binding domain-containing protein 11-like OS=Nicotiana tabacum OX=4097 GN=LOC107832181 PE=4 SV=1	0	20.242	20.1754	4	7	3	1	342	37.6	4.75	0.487	0	17.8	4	73.2	89.1	84.7	103	103.4	95.8	100.733	1	82.3333	1	1.22348	0.0262294
A0A1S4D817	LOC107826954	acyl-CoA-binding protein-like OS=Nicotiana tabacum OX=4097 GN=LOC107826954 PE=4 SV=1	0	20.237	32.5843	2	7	1	1	89	10	5.54	2.594	0	15.06	2	95	114.6	111.7	122.2	111.3	90.3	107.933	1	107.1	1	1.00778	0.944149
A0A1S4AR36	LOC107800541	phenylalanine--tRNA ligase beta subunit, cytoplasmic-like OS=Nicotiana tabacum OX=4097 GN=LOC107800541 PE=4 SV=1	0	20.182	10.8108	7	11	2	1	592	66.6	5.45	0.506	5	13.31	7	631	668.6	627.5	575.7	626.8	683.6	628.7	1	642.367	1	0.978725	0.706858
A0A1S3X9T6	LOC107762794	protein usf-like OS=Nicotiana tabacum OX=4097 GN=LOC107762794 PE=4 SV=1	0	20.148	22.7273	4	8	3	1	286	31.1	7.02	0.823	1	10.29	4	97.2	104.6	102.9	114.5	95.3	108.9	106.233	1	101.567	1	1.04595	0.48851
A0A1S3ZI15	LOC107787072	rhodanese-like domain-containing protein 11, chloroplastic OS=Nicotiana tabacum OX=4097 GN=LOC107787072 PE=4 SV=1	0	20.13	15.6794	4	8	4	1	287	32	8.78	0.957	0	11.04	4	306.3	300.1	327.9	238	250	246.1	244.7	1	311.433	1	0.785722	0.00186871
A0A1S3YGP6	LOC107776004	asparagine--tRNA ligase, chloroplastic/mitochondrial-like OS=Nicotiana tabacum OX=4097 GN=LOC107776004 PE=3 SV=1	0	20.124	13.1579	6	9	6	1	570	64	6.8	0.42	0	11.09	6	265.9	288.5	248.5	241.3	236.9	229.6	235.933	1	267.633	1	0.881554	0.0584318
A0A1S3Z332	LOC107782225	translationally-controlled tumor protein homolog OS=Nicotiana tabacum OX=4097 GN=LOC107782225 PE=3 SV=1	0	20.064	39.881	5	13	3	1	168	18.9	4.6	3.642	0	31.26	5	794.2	807	617.6	642.5	574.8	658.6	625.3	1	739.6	1	0.845457	0.159735
A0A076L4N7	LOC107789702	40S ribosomal protein S13-like OS=Nicotiana tabacum OX=4097 GN=LOC107789702 PE=2 SV=1	0	20.047	19.2053	4	10	4	1	151	17.1	10.39	2.455	0	23.23	4	471.2	436	401.1	356.8	474.5	607.9	479.733	1	436.1	1	1.10005	0.593364
A0A1S4AD92	LOC107796400	Lon protease homolog, mitochondrial OS=Nicotiana tabacum OX=4097 GN=LOC107796400 PE=3 SV=1	0	20.033	7.04801	6	6	6	1	979	108.1	5.66	0.186	0	12.89	6	249	249.4	222.4	212.1	225.7	230.8	222.867	1	240.267	1	0.92758	0.173921
A0A1S4BWG5	LOC107812601	30S ribosomal protein S13, chloroplastic-like OS=Nicotiana tabacum OX=4097 GN=LOC107812601 PE=3 SV=1	0	20.026	30.9524	5	11	5	1	168	18.8	10.18	1.929	0	22.87	5	493.4	550.8	493	475.9	478.4	443	465.767	1	512.4	1	0.90899	0.105055
A0A1S3ZJA6	LOC107787429	phenylalanine--tRNA ligase alpha subunit, cytoplasmic-like OS=Nicotiana tabacum OX=4097 GN=LOC107787429 PE=4 SV=1	0	20.023	18.8912	8	8	3	1	487	56.3	8.47	0.506	4	15.03	8	605.7	607.2	597.4	552	655.8	723.5	643.767	1	603.433	1	1.06684	0.464797
B2BF99	Cyp2	Peptidyl-prolyl cis-trans isomerase OS=Nicotiana tabacum OX=4097 GN=Cyp2 PE=2 SV=1	0	20.019	23.6715	4	11	3	1	207	22	7.99	1.336	2	21.96	4	214.2	210.3	229.4	266.6	243.6	253.4	254.533	1	217.967	1	1.16776	0.0144816
A0A1S3Y052	LOC107770544	glutamate--tRNA ligase, cytoplasmic-like OS=Nicotiana tabacum OX=4097 GN=LOC107770544 PE=3 SV=1	0	20.018	10.3914	7	9	1	1	741	84.1	8.07	0.34	0	18.1	7	NA	NA	NA	NA	NA	NA	NA	0	NA	0	NA	NA
A0A1S3X7U3	LOC107762252	probable zinc metallopeptidase EGY3, chloroplastic isoform X1 OS=Nicotiana tabacum OX=4097 GN=LOC107762252 PE=4 SV=1	0	20.001	10.6346	6	6	6	1	583	64.2	5.4	0.54	0	13.13	6	127.6	131.2	128	119.5	135.6	102	119.033	1	128.933	1	0.923216	0.36818
A0A1S4BAT4	LOC107806352	mannose-1-phosphate guanyltransferase alpha-B-like OS=Nicotiana tabacum OX=4097 GN=LOC107806352 PE=4 SV=1	0	19.978	12.7711	4	8	4	1	415	45.6	6.68	0.61	0	19.76	4	265.3	271.4	250.3	255.4	296.7	312.3	288.133	1	262.333	1	1.09835	0.227077
A0A1S4B730	LOC107805171	Glycylpeptide N-tetradecanoyltransferase OS=Nicotiana tabacum OX=4097 GN=LOC107805171 PE=3 SV=1	0	19.921	15.7407	5	7	2	1	432	49.6	6.84	0.711	3	9.81	5	170.3	178.4	134.9	112	153.3	140.2	135.167	1	161.2	1	0.838503	0.223302
A0A1S4CV87	LOC107822954	protein ECERIFERUM 26-like OS=Nicotiana tabacum OX=4097 GN=LOC107822954 PE=4 SV=1	0	19.916	16.4733	6	9	5	1	431	47.8	5.64	0.607	1	15.12	6	475.8	511.5	526.8	572.8	522.2	494.4	529.8	1	504.7	1	1.04973	0.412658
A0A1S3XUR0	LOC107769022	Ribosomal protein OS=Nicotiana tabacum OX=4097 GN=LOC107769022 PE=3 SV=1	0	19.89	43.9815	9	13	9	1	216	24.6	9.77	1.683	0	25.27	9	1171.5	1003.4	949.7	838.2	1074.8	1545.6	1152.87	1	1041.53	1	1.10689	0.637016
A0A1S4DC16	LOC107828022	V-type proton ATPase subunit H-like OS=Nicotiana tabacum OX=4097 GN=LOC107828022 PE=4 SV=1	0	19.881	12.4726	5	10	1	1	457	51.8	6.37	0.512	4	25.45	5	321.1	286.5	493	197.3	274.5	232.1	234.633	1	366.867	1	0.63956	0.122267
A0A1S3XS48	LOC107768113	uncharacterized protein LOC107768113 OS=Nicotiana tabacum OX=4097 GN=LOC107768113 PE=4 SV=1	0	19.856	23.8095	3	5	3	1	147	16.1	10.17	1.61	0	16.43	3	112.5	138.5	124.3	193.8	186.7	242.5	207.667	1	125.1	1	1.66001	0.0123744
A0A1S3X3I0	LOC107760854	10 kDa chaperonin-like OS=Nicotiana tabacum OX=4097 GN=LOC107760854 PE=3 SV=1	0	19.851	64.9485	6	10	2	1	97	10.5	9	4.337	4	15.61	6	454.6	436.3	452.5	544.3	485.8	507.4	512.5	1	447.8	1	1.14448	0.0229977
A0A1S3XB37	LOC107763201	Carboxypeptidase OS=Nicotiana tabacum OX=4097 GN=LOC107763201 PE=3 SV=1	0	19.833	15.2778	6	13	2	1	504	56	5.94	0.668	4	17.31	6	508.4	515.5	487.7	480.5	481	520.5	494	1	503.867	1	0.980418	0.562773
A0A1S4AT60	LOC107800937	HD domain-containing protein 2 homolog OS=Nicotiana tabacum OX=4097 GN=LOC107800937 PE=4 SV=1	0	19.806	18.6235	5	10	5	1	247	27	7.83	1.371	0	19.06	5	317.1	319.7	317.8	331.6	298.2	302.3	310.7	1	318.2	1	0.97643	0.516232
A0A077D849	LOC107788104	Eukaryotic translation initiation factor 5A OS=Nicotiana tabacum OX=4097 GN=LOC107788104 PE=2 SV=1	0	19.802	35.625	6	14	1	1	160	17.5	6.2	2.981	2	25.35	6	117.1	103.6	118.5	127	131.4	146.7	135.033	1	113.067	1	1.19428	0.0450501
A0A1S3YF27	LOC107775393	Pectin acetylesterase OS=Nicotiana tabacum OX=4097 GN=LOC107775393 PE=3 SV=1	0	19.775	11.4754	4	8	4	1	427	46.8	6.81	0.532	0	12.62	4	162.6	164.3	163.2	165.6	169.4	191.5	175.5	1	163.367	1	1.07427	0.208059
A0A1S4BHC9	LOC107808257	1-aminocyclopropane-1-carboxylate oxidase 1-like OS=Nicotiana tabacum OX=4097 GN=LOC107808257 PE=3 SV=1	0	19.765	10.0313	3	11	1	1	319	36.1	5.6	0.54	0	20.07	3	NA	NA	NA	NA	NA	NA	NA	0	NA	0	NA	NA
A0A1S4B9Y7	LOC107806133	uncharacterized protein LOC107806133 OS=Nicotiana tabacum OX=4097 GN=LOC107806133 PE=4 SV=1	0	19.761	9.55556	8	8	8	1	900	100.1	8.43	0.236	0	12.89	8	181.1	211	199.7	212.9	209.1	202.7	208.233	1	197.267	1	1.05559	0.299626
A0A1S4DAY8	LOC107827858	uncharacterized protein LOC107827858 OS=Nicotiana tabacum OX=4097 GN=LOC107827858 PE=4 SV=1	0	19.757	16.5644	6	10	3	1	489	53	6.79	0.501	2	23.81	6	299.3	328.9	344.9	268.5	258.2	245.2	257.3	1	324.367	1	0.793238	0.010969
A0A1S4CCB8	LOC107817451	vesicle-fusing ATPase-like OS=Nicotiana tabacum OX=4097 GN=LOC107817451 PE=4 SV=1	0	19.731	11.3667	7	8	2	1	739	80.8	6.27	0.348	5	16.15	7	476.3	457.8	427.3	377.8	417	436.2	410.333	1	453.8	1	0.904216	0.123659
A0A1S4AGI6	LOC107797366	Histone H2A OS=Nicotiana tabacum OX=4097 GN=LOC107797366 PE=3 SV=1	0	19.728	27.8195	4	16	1	1	133	13.9	10.05	4.337	0	26.94	4	294.7	276.8	244.5	345.9	373.9	747.9	489.233	1	272	1	1.79865	0.171103
A0A1S4A8X0	LOC107795041	UBP1-associated protein 2C-like OS=Nicotiana tabacum OX=4097 GN=LOC107795041 PE=4 SV=1	0	19.706	13.2159	4	5	3	1	454	45.5	7.94	0.557	0	11.64	4	7.3	11.7	6.8	7.5	7.3	8.9	7.9	1	8.6	1	0.918605	0.690783
A0A1S3ZXI6	LOC107791538	40S ribosomal protein S24 OS=Nicotiana tabacum OX=4097 GN=LOC107791538 PE=3 SV=1	0	19.7	21.0526	4	11	1	1	133	15.4	10.62	1.683	3	27.54	4	518.8	494.7	410.6	405.6	570.3	624	533.3	1	474.7	1	1.12345	0.469572
A0A1S4BSJ5	LOC107811365	ATP-dependent Clp protease proteolytic subunit OS=Nicotiana tabacum OX=4097 GN=LOC107811365 PE=3 SV=1	0	19.688	17.5824	3	9	1	1	273	29.5	8.41	1.054	0	18.21	3	1.8	2.1	NA	NA	NA	1.7	1.7	0.333333	1.95	0.666667	0.871795	NA
A0A1S4DPH0	LOC107832035	Beta-adaptin-like protein OS=Nicotiana tabacum OX=4097 GN=LOC107832035 PE=3 SV=1	0	19.67	8.67631	7	8	7	1	899	99.8	5.19	0.302	0	20.8	7	206.6	187.3	169	135.2	151.2	163.8	150.067	1	187.633	1	0.799787	0.051263
A0A1S4B6H3	LOC107805007	3-hydroxyacyl-[acyl-carrier-protein] dehydratase FabZ-like OS=Nicotiana tabacum OX=4097 GN=LOC107805007 PE=3 SV=1	0	19.665	29.4643	6	14	3	1	224	24.8	9.26	1.976	1	20.96	6	583.8	594.1	640.8	634.3	572.7	565.1	590.7	1	606.233	1	0.974377	0.609408
A0A1S3Y2N8	LOC107771404	60S ribosomal protein L23a-like OS=Nicotiana tabacum OX=4097 GN=LOC107771404 PE=3 SV=1	0	19.655	22.0779	4	7	4	1	154	17.3	10.2	1.929	0	14.69	4	706.6	649.6	643.5	742	800.7	996.7	846.467	1	666.567	1	1.26989	0.0866288
A0A1S4CKP8	LOC107819849	dihydrolipoyllysine-residue succinyltransferase component of 2-oxoglutarate dehydrogenase complex 1, mitochondrial-like OS=Nicotiana tabacum OX=4097 GN=LOC107819849 PE=4 SV=1	0	19.639	10.4701	6	13	5	1	468	51.1	8.7	0.693	0	22.48	6	372.5	376.2	363.5	360	466.8	414	413.6	1	370.733	1	1.11563	0.239678
A0A1S4AVN2	LOC107801850	Inositol-1-monophosphatase OS=Nicotiana tabacum OX=4097 GN=LOC107801850 PE=3 SV=1	0	19.63	26.6667	7	10	7	1	270	29.1	5.27	1.637	0	18.1	7	538.3	512.1	503.3	534.6	495.5	490.9	507	1	517.9	1	0.978953	0.564964
A0A1S4BL32	LOC107809419	3-hydroxyisobutyryl-CoA hydrolase-like protein 3, mitochondrial OS=Nicotiana tabacum OX=4097 GN=LOC107809419 PE=3 SV=1	0	19.629	12.8947	5	8	4	1	380	41.6	5.62	0.748	0	11	5	304.3	316.7	309	306.3	278.1	329.4	304.6	1	310	1	0.982581	0.741423
A0A1S4AVL7	LOC107801881	ATP-dependent Clp protease proteolytic subunit OS=Nicotiana tabacum OX=4097 GN=LOC107801881 PE=3 SV=1	0	19.627	17.5182	3	9	1	1	274	29.8	8.65	1.054	2	18.11	3	129	145.7	144.2	151.1	143.9	135.6	143.533	1	139.633	1	1.02793	0.605383
A0A1S4C5I3	LOC107815403	3-oxoacyl-[acyl-carrier-protein] synthase 3 A, chloroplastic-like OS=Nicotiana tabacum OX=4097 GN=LOC107815403 PE=3 SV=1	0	19.62	16.0183	6	7	1	1	437	46.5	6.93	0.63	0	13.02	6	181.1	193.4	155.6	134.2	125.2	117	125.467	1	176.7	1	0.710055	0.0136616
A0A1S4B0G2	LOC107803255	60S ribosomal protein L6-like isoform X1 OS=Nicotiana tabacum OX=4097 GN=LOC107803255 PE=4 SV=1	0	19.614	22.6087	5	8	4	1	230	25.5	10.13	0.859	1	19.34	5	283.1	259.1	239	221.6	284	341.8	282.467	1	260.4	1	1.08474	0.582769
A0A1S3YVG4	LOC107779968	farnesyl pyrophosphate synthase 1-like OS=Nicotiana tabacum OX=4097 GN=LOC107779968 PE=3 SV=1	0	19.595	16.0819	4	8	1	1	342	39.5	5.41	0.509	0	7.9	4	1.8	2.5	2.3	1.4	3.3	3.2	2.63333	1	2.2	1	1.19697	0.542351
A0A1S3XC53	LOC107763504	protein tas-like OS=Nicotiana tabacum OX=4097 GN=LOC107763504 PE=4 SV=1	0	19.589	15.9574	6	12	1	1	376	42.9	9.2	0.63	0	26.62	6	142.6	151.2	150.7	149.7	133.4	121	134.7	1	148.167	1	0.909111	0.199258
A0A1S4A5S7	LOC107794012	1,2-dihydroxy-3-keto-5-methylthiopentene dioxygenase OS=Nicotiana tabacum OX=4097 GN=LOC107794012 PE=3 SV=1	0	19.581	15.5	3	7	3	1	200	23.5	5.14	1.254	0	18.14	3	197.8	187.9	201.3	250.7	246	251.2	249.3	1	195.667	1	1.27411	0.00024663
A0A1S3ZB43	LOC107784775	Peptidylprolyl isomerase OS=Nicotiana tabacum OX=4097 GN=LOC107784775 PE=4 SV=1	0	19.52	11.2281	7	10	3	1	570	63.5	5.45	0.492	0	13.76	7	147.1	154.2	142.9	152.5	153.9	204.6	170.333	1	148.067	1	1.15038	0.271062
A0A1S3ZK73	LOC107787568	40S ribosomal protein S25-like OS=Nicotiana tabacum OX=4097 GN=LOC107787568 PE=4 SV=1	0	19.516	43.4783	5	16	5	1	115	12.8	10.59	3.642	0	29.98	5	1156.1	1071.3	1006.3	1058.1	1173.1	1427.5	1219.57	1	1077.9	1	1.13143	0.29417
A0A1S3Z811	LOC107783972	S-formylglutathione hydrolase OS=Nicotiana tabacum OX=4097 GN=LOC107783972 PE=3 SV=1	0	19.501	11.6197	4	7	2	1	284	31.9	7.03	1.239	2	13.86	4	618.2	564.6	460.2	440.2	397	368	401.733	1	547.667	1	0.733536	0.0456344
A0A1S4B8M9	LOC107805659	cis-abienol synthase, chloroplastic-like isoform X1 OS=Nicotiana tabacum OX=4097 GN=LOC107805659 PE=3 SV=1	0	19.499	9.15935	7	10	3	1	797	91.7	5.85	0.353	0	17.38	7	44.6	46.1	50.9	39.2	40.8	34.1	38.0333	1	47.2	1	0.805791	0.0297839
A0A1S4DPI0	LOC107832044	histone H1-like OS=Nicotiana tabacum OX=4097 GN=LOC107832044 PE=3 SV=1	0	19.496	27.6699	6	9	2	1	206	22.4	10.54	1.512	4	20.18	6	626.1	628.6	535.7	523.4	715.1	920.4	719.633	1	596.8	1	1.20582	0.358957
A0A1S3WYI2	LOC107759360	protease Do-like 8, chloroplastic OS=Nicotiana tabacum OX=4097 GN=LOC107759360 PE=4 SV=1	0	19.473	12.58	4	7	1	1	469	50	6.8	0.532	0	15.33	4	2.4	3.9	2	3	NA	1.6	2.3	0.666667	2.76667	1	0.831325	0.643743
A0A1S4AE94	LOC107796714	threonine--tRNA ligase, mitochondrial 1-like OS=Nicotiana tabacum OX=4097 GN=LOC107796714 PE=3 SV=1	0	19.471	9.70874	7	11	2	1	721	83.1	7.61	0.301	5	20.99	7	551.1	548.1	504.1	451.1	526.7	544.3	507.367	1	534.433	1	0.949354	0.450155
A0A1S4ARA7	LOC107800602	protein TIC 22, chloroplastic-like OS=Nicotiana tabacum OX=4097 GN=LOC107800602 PE=4 SV=1	0	19.452	16.0839	3	8	3	1	286	31.5	9.17	0.688	0	17.2	3	121.9	137.1	129.6	149.7	120.7	114.7	128.367	1	129.533	1	0.990993	0.925134
A0A1S3ZI84	LOC107787073	indole-3-glycerol phosphate synthase, chloroplastic-like isoform X1 OS=Nicotiana tabacum OX=4097 GN=LOC107787073 PE=3 SV=1	0	19.434	14.4254	6	8	2	1	409	44.9	5.77	0.468	0	20.66	6	65.5	71.3	64.9	64	62.2	64.7	63.6333	1	67.2333	1	0.946455	0.172814
Q8VWF9	Rab8-4	Ras-related protein RAB8-2 OS=Nicotiana tabacum OX=4097 GN=Rab8-4 PE=2 SV=1	0	19.421	23.1481	5	8	2	1	216	24	7.83	0.931	2	19.88	5	307.1	275.1	264.1	236.2	275.3	263.7	258.4	1	282.1	1	0.915987	0.243528
A0A1S3ZLH1	LOC107788083	1-aminocyclopropane-1-carboxylate oxidase 3-like OS=Nicotiana tabacum OX=4097 GN=LOC107788083 PE=3 SV=1	0	19.403	10.0313	3	11	1	1	319	36.2	5.52	0.61	0	18.31	3	NA	NA	NA	NA	NA	NA	NA	0	NA	0	NA	NA
A0A1S3ZN91	LOC107788662	probable plastid-lipid-associated protein 12, chloroplastic OS=Nicotiana tabacum OX=4097 GN=LOC107788662 PE=4 SV=1	0	19.386	13.7845	6	12	6	1	399	44.7	9.13	0.848	0	26.52	6	626.6	623.4	583.5	443.6	497.9	465	468.833	1	611.167	1	0.767112	0.00247947
A0A1S4CFC4	LOC107818354	ACT domain-containing protein ACR12-like OS=Nicotiana tabacum OX=4097 GN=LOC107818354 PE=4 SV=1	0	19.383	23.0496	7	14	7	1	282	31.1	5.58	1.228	0	23.19	7	337.2	344.3	366.9	355.3	358.1	331.1	348.167	1	349.467	1	0.99628	0.921523
A0A1S4ASB4	LOC107800737	uncharacterized protein LOC107800737 OS=Nicotiana tabacum OX=4097 GN=LOC107800737 PE=4 SV=1	0	19.378	14.059	5	5	5	1	441	48.3	8.22	0.403	0	11.6	5	134	135.1	123.8	118.6	114.3	130.2	121.033	1	130.967	1	0.924154	0.170755
A0A1S3Y0S1	LOC107770985	psbP domain-containing protein 4, chloroplastic-like OS=Nicotiana tabacum OX=4097 GN=LOC107770985 PE=4 SV=1	0	19.363	21.223	5	9	5	1	278	30.2	6.8	0.995	0	20.74	5	176.8	187.5	186.4	196.2	172.5	166.9	178.533	1	183.567	1	0.97258	0.62783
A0A1S3X0M8	LOC107759958	3-oxoacyl-[acyl-carrier-protein] synthase 3 A, chloroplastic-like OS=Nicotiana tabacum OX=4097 GN=LOC107759958 PE=3 SV=1	0	19.355	16.0183	6	7	1	1	437	46.5	7.68	0.607	4	13.09	6	348.5	342.2	317.6	322.2	325.8	335	327.667	1	336.1	1	0.974908	0.453518
A0A1S4BS72	LOC107811326	SEC1 family transport protein SLY1-like OS=Nicotiana tabacum OX=4097 GN=LOC107811326 PE=3 SV=1	0	19.337	12.0968	6	9	6	1	620	68.9	6.3	0.379	0	16	6	219.4	216.9	219.4	209.5	228.4	239.6	225.833	1	218.567	1	1.03325	0.456427
A0A1S3X2I0	LOC107760572	thioredoxin Y1, chloroplastic-like OS=Nicotiana tabacum OX=4097 GN=LOC107760572 PE=4 SV=1	0	19.32	25.8621	5	9	1	1	174	19.1	6.64	2.162	4	10.45	5	162.3	183.7	192.8	234	205	177.8	205.6	1	179.6	1	1.14477	0.234167
A0A1S3X742	LOC107761786	SH3 domain-containing protein 3-like OS=Nicotiana tabacum OX=4097 GN=LOC107761786 PE=4 SV=1	0	19.318	13.3144	5	7	5	1	353	39.6	6.87	0.607	0	18.13	5	550.7	476	521.5	495.8	509.3	573.3	526.133	1	516.067	1	1.01951	0.770915
A0A1S3ZKX5	LOC107787906	uracil phosphoribosyltransferase OS=Nicotiana tabacum OX=4097 GN=LOC107787906 PE=4 SV=1	0	19.277	26.3514	6	11	6	1	296	32.4	8.72	1.228	0	15.59	6	397.8	453.8	455.5	542.4	459.9	449.8	484.033	1	435.7	1	1.11093	0.238555
A0A1S4DDB0	LOC107828595	DEAD-box ATP-dependent RNA helicase 3, chloroplastic-like OS=Nicotiana tabacum OX=4097 GN=LOC107828595 PE=4 SV=1	0	19.271	9.58165	7	9	7	1	741	80.7	6.83	0.425	0	14.22	7	273.4	311.2	289.9	331.9	363.9	351.8	349.2	1	291.5	1	1.19794	0.0159566
A0A1S3ZKU8	LOC107788038	caffeic acid 3-O-methyltransferase OS=Nicotiana tabacum OX=4097 GN=LOC107788038 PE=3 SV=1	0	19.263	22.0386	5	7	5	1	363	39.6	5.8	0.738	0	13.43	5	243.5	208.9	237.4	230.9	258.6	257.5	249	1	229.933	1	1.08292	0.244585
A0A1S3ZPT9	LOC107789285	protein TSS-like OS=Nicotiana tabacum OX=4097 GN=LOC107789285 PE=4 SV=1	0	19.25	3.05585	5	7	1	1	1898	209.1	6.58	0.107	0	14.26	5	NA	NA	NA	NA	NA	NA	NA	0	NA	0	NA	NA
A0A1S4DQ11	LOC107832217	outer envelope pore protein 16, chloroplastic isoform X1 OS=Nicotiana tabacum OX=4097 GN=LOC107832217 PE=4 SV=1	0	19.227	26.0274	3	6	3	1	146	15.6	9	3.217	0	17.7	3	525.5	544.2	546.2	514.3	491.5	432.6	479.467	1	538.633	1	0.890154	0.0788331
A0A1S4A8J3	LOC107794873	probable carboxylesterase 15 OS=Nicotiana tabacum OX=4097 GN=LOC107794873 PE=4 SV=1	0	19.224	22.3214	5	5	5	1	336	37.6	5.15	0.65	0	11.23	5	58.4	46.9	50.1	53.7	46.9	57.9	52.8333	1	51.8	1	1.01995	0.836472
A0A1S4D4R5	LOC107825989	thioredoxin Y1, chloroplastic-like OS=Nicotiana tabacum OX=4097 GN=LOC107825989 PE=4 SV=1	0	19.207	25.8621	5	9	1	1	174	19.1	7.65	2.162	0	10.05	5	23.7	20.2	17	18.5	13.4	18.5	16.8	1	20.3	1	0.827586	0.24574
A0A1S3ZME2	LOC107788377	Pyrroline-5-carboxylate reductase OS=Nicotiana tabacum OX=4097 GN=LOC107788377 PE=3 SV=1	0	19.206	29.2419	5	7	2	1	277	29	8.6	0.931	0	12.81	5	23.3	26	21.7	25.3	26.4	24.9	25.5333	1	23.6667	1	1.07887	0.233858
[truncated: 3,076 more rows]
