# Supplementary material for: Chloroplast proteome analysis of Nicotiana tabacum overexpressing TERF1 under drought stress condition
Source: Bot Stud. 2018 Oct 29;59:26. doi: 10.1186/s40529-018-0239-5 (PMC6206318; doi:10.1186/s40529-018-0239-5)
Supplement: Supplementary file 5 — Additional file 5: Table S3. Proteins up regulated by TERF1 under drought stress condition. [file 40529_2018_239_MOESM5_ESM.xls]

## Sheet: GMO_vs_WT_1.2_0.05.diff.up
Table.S3 Proteins up regulated by TERF1 under drought stress condition
No.	Accession	gene name	Description	Exp. q-value	Sum PEP Score	Coverage	# Peptides	# PSMs	# Unique Peptides	# Protein Groups	# AAs	MW [kDa]	calc. pI	emPAI	# Razor Peptides	Score Sequest HT	# Peptides Sequest HT	WT_1	WT_2	WT_3	TERF1_1	TERF1_2	TERF1_3	Group_TERF1.average	Group_WT.average	Group_TERF1.call.percent	Group_WT.call.percent	Group_TERF1.vs.Group_WT.FC	pvalue
1	A0A1S4AGR1	LOC107797505	1-(5-phosphoribosyl)-5-[(5-phosphoribosylamino)methylideneamino] imidazole-4-carboxamide isomerase, chloroplastic OS=Nicotiana tabacum OX=4097 GN=LOC107797505 PE=3 SV=1	0.004	3.276	4.4164	1	1	1	1	317	34.6	5.72	0.122	0	0	1	7.7	7.3	4.5	11.9	12.5	10.3	11.5667	6.5	1	1	1.77949	0.0135239
2	A0A1S4A5S7	LOC107794012	1,2-dihydroxy-3-keto-5-methylthiopentene dioxygenase OS=Nicotiana tabacum OX=4097 GN=LOC107794012 PE=3 SV=1	0	19.581	15.5	3	7	3	1	200	23.5	5.14	1.254	0	18.14	3	197.8	187.9	201.3	250.7	246	251.2	249.3	195.667	1	1	1.27411	0.00024663
3	A0A1S3YF58	LOC107775642	10 kDa chaperonin-like isoform X1 OS=Nicotiana tabacum OX=4097 GN=LOC107775642 PE=4 SV=1	0	9.742	18.5185	3	7	3	1	135	14.8	8.44	1.031	0	6.96	3	289.9	331.9	340.4	540.1	446	426	470.7	320.733	1	1	1.46757	0.0175901
4	Q549Z2	Nt14-3-3omega3	14-3-3 protein OS=Nicotiana tabacum OX=4097 GN=Nt14-3-3omega3 PE=3 SV=1	0	34.151	27.1318	8	24	1	1	258	29.2	4.83	1.649	0	48.27	8	32.3	29.1	36.2	38	42.1	45	41.7	32.5333	1	1	1.28176	0.0337096
5	A0A1S3XWD3	LOC107769473	2,3-bisphosphoglycerate-independent phosphoglycerate mutase OS=Nicotiana tabacum OX=4097 GN=LOC107769473 PE=4 SV=1	0	73.487	28.4436	15	42	1	1	559	61.1	6.02	3.125	0	93.06	15	257.9	239	259.8	307	300.7	324.3	310.667	252.233	1	1	1.23166	0.00380853
6	A0A077DBL2	LOC107831277	20 kDa chaperonin, chloroplastic-like OS=Nicotiana tabacum OX=4097 GN=LOC107831277 PE=2 SV=1	0	28.885	36.1111	6	11	2	1	252	26.4	8.44	0.859	3	29.55	6	277.1	303.8	307.2	441	369.2	405.4	405.2	296.033	1	1	1.36876	0.00873465
7	A0A1S4CRF2	LOC107821749	26S proteasome non-ATPase regulatory subunit 4 homolog isoform X1 OS=Nicotiana tabacum OX=4097 GN=LOC107821749 PE=4 SV=1	0	20.815	16	5	7	1	1	400	42.6	4.63	0.874	0	13.49	5	72.4	68.9	86.2	91.4	97.2	115	101.2	75.8333	1	1	1.33451	0.045621
8	A0A1S4A1E8	LOC107792669	29 kDa ribonucleoprotein B, chloroplastic OS=Nicotiana tabacum OX=4097 GN=LOC107792669 PE=4 SV=1	0	30.444	27.1478	7	13	2	1	291	31.1	4.98	1.976	5	25.36	7	884.4	910.2	789.9	1411.3	1311.4	1724.9	1482.53	861.5	1	1	1.72087	0.008752
9	A0A1S3Z7L2	LOC107783865	2-alkenal reductase (NADP(+)-dependent)-like OS=Nicotiana tabacum OX=4097 GN=LOC107783865 PE=4 SV=1	0	8.614	8.83191	2	3	1	1	351	39	5.69	0.334	0	0	2	11.5	11.2	8.7	13.1	13.5	14.9	13.8333	10.4667	1	1	1.32166	0.0319369
10	A0A1S3XR72	LOC107767634	33 kDa ribonucleoprotein, chloroplastic OS=Nicotiana tabacum OX=4097 GN=LOC107767634 PE=4 SV=1	0	14.044	10.4938	3	4	3	1	324	35.4	4.77	0.52	0	9.93	3	103.8	115.4	131.1	219.7	182.8	144.1	182.2	116.767	1	1	1.56038	0.0478982
11	A0A1S3XF03	LOC107764303	3-oxoacyl-[acyl-carrier-protein] synthase II, chloroplastic-like OS=Nicotiana tabacum OX=4097 GN=LOC107764303 PE=3 SV=1	0	10.516	7.89474	4	5	2	1	494	53.1	7.11	0.468	2	4.42	4	189.4	198.6	199.1	253.9	259.5	229.3	247.567	195.7	1	1	1.26503	0.00611058
12	A0A1S3ZCA7	LOC107785228	3-oxoacyl-[acyl-carrier-protein] synthase II, chloroplastic-like OS=Nicotiana tabacum OX=4097 GN=LOC107785228 PE=3 SV=1	0	7.646	5.77689	3	4	1	1	502	54	7.2	0.374	0	4.42	3	37.8	35.6	35.2	53	47.1	43.4	47.8333	36.2	1	1	1.32136	0.0161598
13	A0A1S4BDS2	LOC107807187	40S ribosomal protein S12 OS=Nicotiana tabacum OX=4097 GN=LOC107807187 PE=3 SV=1	0	7.907	9.79021	2	5	2	1	143	15.1	6.01	1.31	0	12.22	2	521.2	517.6	594.2	688.9	633	684.9	668.933	544.333	1	1	1.2289	0.0154859
14	A0A1S4B471	LOC107804353	40S ribosomal protein S19-3-like OS=Nicotiana tabacum OX=4097 GN=LOC107804353 PE=4 SV=1	0	38.922	37.7622	5	21	1	1	143	16.1	10.2	4.623	0	32.42	5	35.9	38.7	41.1	42.2	51.2	51.1	48.1667	38.5667	1	1	1.24892	0.0452936
15	A0A1S3ZLD8	LOC107788194	4-diphosphocytidyl-2-C-methyl-D-erythritol kinase, chloroplastic/chromoplastic-like OS=Nicotiana tabacum OX=4097 GN=LOC107788194 PE=3 SV=1	0	10.914	16.6259	4	5	4	1	409	45.3	7.37	0.374	0	6.04	4	151.8	158.2	174.9	220.2	185.6	194.5	200.1	161.633	1	1	1.23799	0.0365907
16	A0A1S4ADE2	LOC107796388	4-hydroxy-3-methylbut-2-en-1-yl diphosphate synthase (Ferredoxin), chloroplastic OS=Nicotiana tabacum OX=4097 GN=LOC107796388 PE=3 SV=1	0	55.912	25.8108	16	34	16	1	740	82.1	6.3	1.183	0	51.07	16	1298.6	1266.7	1292.4	1611.3	1549.8	1732.8	1631.3	1285.9	1	1	1.26861	0.00320531
17	A0A1S3X1H5	LOC107760258	4-hydroxy-3-methylbut-2-enyl diphosphate reductase, chloroplastic-like OS=Nicotiana tabacum OX=4097 GN=LOC107760258 PE=3 SV=1	0	44.982	19.0889	9	21	1	1	461	51.7	5.82	1.233	8	43.43	9	975.7	1037.3	1039	1375.8	1296.4	1380.8	1351	1017.33	1	1	1.32798	0.00062988
18	A0A1S3ZEB9	LOC107785919	60S acidic ribosomal protein P0 OS=Nicotiana tabacum OX=4097 GN=LOC107785919 PE=3 SV=1	0	45.118	31.4642	7	18	3	1	321	34.2	5.16	3.467	3	36.17	7	634.1	679.3	685.5	868	757.3	817.3	814.2	666.3	1	1	1.22197	0.0145621
19	A0A1S4CUG0	LOC107822702	60S acidic ribosomal protein P1-like OS=Nicotiana tabacum OX=4097 GN=LOC107822702 PE=3 SV=1	0	13.683	51.3274	2	6	1	1	113	11.5	4.32	4.179	0	5.92	2	4.6	3.2	4.5	9.1	8.9	11.9	9.96667	4.1	1	1	2.43089	0.00535632
20	A0A1S3ZZ60	LOC107792010	60S ribosomal protein L28-1-like OS=Nicotiana tabacum OX=4097 GN=LOC107792010 PE=4 SV=1	0	22.807	24.4755	6	10	2	1	143	15.8	10.59	3.924	0	21.53	6	289.1	280.7	276.8	312.6	359.1	388.2	353.3	282.2	1	1	1.25195	0.033327
21	A0A1S4CQX6	LOC107821741	acetolactate synthase small subunit 2, chloroplastic-like OS=Nicotiana tabacum OX=4097 GN=LOC107821741 PE=4 SV=1	0	15.432	21.6867	4	5	2	1	249	27.2	5.24	0.624	0	10.07	4	35.2	36.1	34.2	61.9	65.4	80.2	69.1667	35.1667	1	1	1.96682	0.00380408
22	A0A1S3ZDU3	LOC107785788	acetyl-coenzyme A carboxylase carboxyl transferase subunit alpha, chloroplastic-like OS=Nicotiana tabacum OX=4097 GN=LOC107785788 PE=3 SV=1	0	29.114	13.8158	9	14	8	1	760	84.8	7.65	0.413	0	30.4	9	516.5	516.2	514.4	638.3	582.2	653.6	624.7	515.7	1	1	1.21136	0.00738644
23	A0A140G1S4	accD	Acetyl-coenzyme A carboxylase carboxyl transferase subunit beta OS=Nicotiana tabacum OX=4097 GN=accD PE=3 SV=1	0	9.727	8.59375	4	4	4	1	512	58.4	5.77	0.334	0	2.46	4	66	66.3	70	79.5	78.2	85.9	81.2	67.4333	1	1	1.20415	0.00703598
24	A0A1S3ZKV5	LOC107787913	acid phosphatase 1-like OS=Nicotiana tabacum OX=4097 GN=LOC107787913 PE=4 SV=1	0	33.789	27.3408	6	14	5	1	267	29.5	9.03	1.994	1	30.79	6	248.9	234.4	217.4	445.4	397.2	546.6	463.067	233.567	1	1	1.98259	0.00695762
25	A0A1S4CK31	LOC107819886	Adenylosuccinate synthetase, chloroplastic OS=Nicotiana tabacum OX=4097 GN=LOC107819886 PE=3 SV=1	0	29.22	22.9703	8	11	3	1	505	55.2	7.65	0.658	0	19.74	8	29.5	36.4	34.5	42.1	40.9	48	43.6667	33.4667	1	1	1.30478	0.0275096
26	A0A1S4AWK3	LOC107801990	aspartyl protease AED3-like OS=Nicotiana tabacum OX=4097 GN=LOC107801990 PE=3 SV=1	0	9.926	8.80361	2	3	1	1	443	46.6	8.34	0.389	1	3.76	2	55.5	51.8	46.4	64.6	57	65.5	62.3667	51.2333	1	1	1.21731	0.0419941
27	A0A1S4DE48	LOC107828826	aspartyl protease AED3-like OS=Nicotiana tabacum OX=4097 GN=LOC107828826 PE=3 SV=1	0	18.875	16.2896	5	19	1	1	442	47.3	9.13	1.154	4	18.94	5	711.1	657.1	728.8	840.7	974.7	1050.4	955.267	699	1	1	1.36662	0.0169162
28	A0A1S3X7K7	LOC107761950	ATP synthase subunit d, mitochondrial OS=Nicotiana tabacum OX=4097 GN=LOC107761950 PE=3 SV=1	0	30.67	32.1429	6	17	5	1	168	19.8	5.4	3.281	1	29.77	6	886.5	898.9	958.4	1103.9	1117.1	1074.9	1098.63	914.6	1	1	1.20122	0.00194068
29	A0A1S4BAA8	LOC107806192	ATP synthase subunit delta', mitochondrial OS=Nicotiana tabacum OX=4097 GN=LOC107806192 PE=3 SV=1	0	11.323	18.408	3	4	2	1	201	21.6	6.7	1.031	0	8.22	3	155	156	157.2	195.4	187.8	206	196.4	156.067	1	1	1.25844	0.00161838
30	A0A1S3X8M2	LOC107762397	ATP synthase subunit epsilon, mitochondrial OS=Nicotiana tabacum OX=4097 GN=LOC107762397 PE=4 SV=1	0.006	2.333	17.1429	1	1	1	1	70	7.9	8.88	0.334	0	0	1	161	144	159.6	209.2	226.2	221.3	218.9	154.867	1	1	1.41347	0.000996588
31	A0A1S4AA32	LOC107795386	ATP-citrate synthase beta chain protein 2-like OS=Nicotiana tabacum OX=4097 GN=LOC107795386 PE=4 SV=1	0	29.289	16.8033	6	8	2	1	488	52.7	7.64	0.565	0	23.38	6	16.3	15.8	16.7	19.3	17.9	21.6	19.6	16.2667	1	1	1.20492	0.0397766
32	A0A1S3ZU04	LOC107790385	ATP-dependent Clp protease proteolytic subunit OS=Nicotiana tabacum OX=4097 GN=LOC107790385 PE=3 SV=1	0	9.695	10.2649	3	4	3	1	302	33.2	9.25	0.35	0	9.61	3	281	297.2	323.1	382.9	360.6	378.1	373.867	300.433	1	1	1.24442	0.00633124
33	A0A1S3ZRV5	LOC107789772	bifunctional riboflavin biosynthesis protein RIBA 1, chloroplastic-like OS=Nicotiana tabacum OX=4097 GN=LOC107789772 PE=3 SV=1	0	10.38	6.03291	3	4	3	1	547	59.3	6.28	0.174	0	8.07	3	213.2	229.8	229.6	280.5	272.7	267	273.4	224.2	1	1	1.21945	0.00188321
34	A0A1S3Y3J6	LOC107771769	binding partner of ACD11 1-like OS=Nicotiana tabacum OX=4097 GN=LOC107771769 PE=4 SV=1	0	37.052	34.5324	8	15	1	1	278	29.4	5.8	1.721	0	43.52	8	74.1	75	80.6	104.5	97.3	92.5	98.1	76.5667	1	1	1.28124	0.00594734
35	A0A1S3X699	LOC107761704	biotin synthase-like OS=Nicotiana tabacum OX=4097 GN=LOC107761704 PE=3 SV=1	0.001	4.112	6.38298	2	2	2	1	376	41.9	6.38	0.145	0	4.5	2	19	12.1	15	26.3	22	30.6	26.3	15.3667	1	1	1.7115	0.0265517
36	A0A1S4ACS8	LOC107796186	Branched-chain-amino-acid aminotransferase OS=Nicotiana tabacum OX=4097 GN=LOC107796186 PE=3 SV=1	0	26.027	18.1818	7	10	4	1	418	45.4	7.78	1.096	3	17.44	7	393.6	478.4	445.8	534.6	520.8	592.6	549.333	439.267	1	1	1.25057	0.0291591
37	A0A1S3YP68	LOC107778194	carbamoyl-phosphate synthase small chain, chloroplastic-like isoform X2 OS=Nicotiana tabacum OX=4097 GN=LOC107778194 PE=3 SV=1	0	31.484	13.785	5	11	5	1	428	46.9	6.39	1.424	0	22.58	5	543.7	551.5	568	700.6	659.9	709.5	690	554.4	1	1	1.24459	0.00129869
38	A0A1S4C4R0	LOC107815153	Carboxypeptidase OS=Nicotiana tabacum OX=4097 GN=LOC107815153 PE=3 SV=1	0	39.916	15.5508	7	16	1	1	463	52.2	6.24	1.683	0	36.98	7	16.4	15.1	14.8	22.2	18.3	21.3	20.6	15.4333	1	1	1.33477	0.0155337
39	A0A1S4DLM9	LOC107831113	Carboxypeptidase OS=Nicotiana tabacum OX=4097 GN=LOC107831113 PE=3 SV=1	0	39.569	15.3191	7	16	1	1	470	53	6.35	1.593	6	34.83	7	838.5	839.1	918.4	1173.5	1071.2	1161.3	1135.33	865.333	1	1	1.31202	0.00295018
40	F8UWS2	CCD4	Carotenoid cleavage dioxygenase 4 OS=Nicotiana tabacum OX=4097 GN=CCD4 PE=2 SV=1	0	15.242	11.98	7	7	1	1	601	65.9	7.03	0.431	0	5.96	7	61.1	67.6	67.7	89.3	86.9	84.2	86.8	65.4667	1	1	1.32587	0.00126317
41	A0A1S4BCZ6	LOC107807000	cell division cycle and apoptosis regulator protein 1-like OS=Nicotiana tabacum OX=4097 GN=LOC107807000 PE=4 SV=1	0.005	2.52	0.648882	1	1	1	1	1387	155.6	8.28	0.019	0	1.87	1	67.2	63.3	60.1	71.8	75.9	81.7	76.4667	63.5333	1	1	1.20357	0.0215112
42	A0A1S4B8U9	LOC107805784	cell division cycle protein 48 homolog OS=Nicotiana tabacum OX=4097 GN=LOC107805784 PE=4 SV=1	0	76.651	26.1787	18	35	1	1	806	89.5	5.31	1.586	0	57.23	18	9.2	7.3	7.7	11.3	11	13.3	11.8667	8.06667	1	1	1.47107	0.0147529
43	A0A1S4BNP6	LOC107810219	chaperonin 60 subunit beta 2, chloroplastic OS=Nicotiana tabacum OX=4097 GN=LOC107810219 PE=3 SV=1	0	145.383	42.7379	24	98	3	1	599	63.1	5.66	5.813	0	210.36	24	210.2	227.2	235.9	355.4	325.2	434.1	371.567	224.433	1	1	1.65558	0.0115548
44	A0A1S4AHG8	LOC107797700	chaperonin 60 subunit beta 2, chloroplastic-like OS=Nicotiana tabacum OX=4097 GN=LOC107797700 PE=3 SV=1	0	138.636	42.7379	24	94	3	1	599	63.2	5.66	5.256	22	201.73	24	4490.5	4772.2	4746	7497	6558	7484.3	7179.77	4669.57	1	1	1.53757	0.00148884
45	A0A1S3XXI4	LOC107769690	Chorismate synthase OS=Nicotiana tabacum OX=4097 GN=LOC107769690 PE=3 SV=1	0	20.788	14.059	6	10	6	1	441	47.7	7.49	0.778	0	19.23	6	671.7	721.1	690.3	950.8	816.4	844.9	870.7	694.367	1	1	1.25395	0.0152517
46	A0A1S4C5Q2	LOC107815373	Clathrin light chain OS=Nicotiana tabacum OX=4097 GN=LOC107815373 PE=3 SV=1	0	20.747	13.0031	5	9	5	1	323	35.7	5.33	1.955	0	20.29	5	683.9	625.6	712.3	807.3	862.9	806.5	825.567	673.933	1	1	1.225	0.0086754
47	A0A1S4BCT3	LOC107806979	cleavage and polyadenylation specificity factor subunit 1 OS=Nicotiana tabacum OX=4097 GN=LOC107806979 PE=4 SV=1	0.007	2.213	0.865052	1	1	1	1	1156	126.7	6.19	0.035	0	0	1	36.3	34.6	36.4	42.8	40.2	50.4	44.4667	35.7667	1	1	1.24324	0.0491812
48	A0A1S3ZU88	LOC107790558	COP9 signalosome complex subunit 4-like OS=Nicotiana tabacum OX=4097 GN=LOC107790558 PE=4 SV=1	0	8.805	6.80101	2	3	2	1	397	45	5.1	0.25	0	2.37	2	27.9	22.9	27.4	29.2	34.4	33.6	32.4	26.0667	1	1	1.24297	0.0491507
49	A0A1S4C0N4	LOC107813910	Cyclin-dependent kinases regulatory subunit OS=Nicotiana tabacum OX=4097 GN=LOC107813910 PE=3 SV=1	0.005	2.846	9.09091	1	2	1	1	88	10.6	9.09	0.334	0	4.03	1	123.6	118.4	133.4	160.8	166.6	212.3	179.9	125.133	1	1	1.43767	0.0314802
50	A0A1S4C1W4	LOC107814266	cystathionine gamma-synthase 1, chloroplastic-like OS=Nicotiana tabacum OX=4097 GN=LOC107814266 PE=3 SV=1	0	9.043	5.43478	3	4	2	1	552	59.1	6.68	0.205	0	4.16	3	46.1	46.9	47.1	51.7	57.1	64.4	57.7333	46.7	1	1	1.23626	0.0404159
51	A0A1S4C9C5	LOC107816366	cysteine protease inhibitor 8-like OS=Nicotiana tabacum OX=4097 GN=LOC107816366 PE=4 SV=1	0	10.476	13.9344	3	4	3	1	244	26.8	8.65	0.638	0	9.52	3	233.4	218.8	199.6	301.5	322.3	422.1	348.633	217.267	1	1	1.60463	0.0269443
52	A0A1S4AKW2	LOC107798564	Delta-aminolevulinic acid dehydratase OS=Nicotiana tabacum OX=4097 GN=LOC107798564 PE=3 SV=1	0	26.195	11.8605	5	14	5	1	430	46.7	7.06	0.848	0	17.96	5	761.1	768.1	800	1106.1	1127.1	1185.8	1139.67	776.4	1	1	1.46789	0.000168624
53	A0A1S3WYK0	LOC107759334	desumoylating isopeptidase 1-like OS=Nicotiana tabacum OX=4097 GN=LOC107759334 PE=4 SV=1	0.01	2.042	2.62172	1	1	1	1	267	28.9	6.65	0.145	0	2.01	1	94.1	88.2	116.7	129	121.1	143.6	131.233	99.6667	1	1	1.31672	0.0443261
54	A0A1S3YAP0	LOC107774341	dicarboxylate transporter 1, chloroplastic-like OS=Nicotiana tabacum OX=4097 GN=LOC107774341 PE=4 SV=1	0.005	2.425	1.78253	1	1	1	1	561	59.6	9.64	0.096	0	2.08	1	25.3	26.8	26.9	35.5	34.3	30.9	33.5667	26.3333	1	1	1.27468	0.0079559
55	A0A1S3Z1R6	LOC107782074	dihydroxy-acid dehydratase, chloroplastic-like OS=Nicotiana tabacum OX=4097 GN=LOC107782074 PE=3 SV=1	0	44.206	17.2358	8	16	8	1	615	66.3	6.84	1.195	0	29.13	8	976.2	1005.6	1036.8	1247.4	1223.9	1340.5	1270.6	1006.2	1	1	1.26277	0.00263269
56	A0A1S3Z024	LOC107781579	dnaJ homolog subfamily B member 4-like OS=Nicotiana tabacum OX=4097 GN=LOC107781579 PE=4 SV=1	0.016	1.612	5.8309	1	1	1	1	343	37.6	9.19	0.075	0	0	1	3.3	5	3.8	7.8	7.4	7.9	7.7	4.03333	1	1	1.90909	0.00224331
57	A0A1S4A3V9	LOC107793424	dnaJ protein homolog isoform X1 OS=Nicotiana tabacum OX=4097 GN=LOC107793424 PE=3 SV=1	0	14.169	8.05687	4	5	2	1	422	46.9	6.74	0.403	0	14.04	4	177.6	175.7	179.4	197.2	227.7	227.5	217.467	177.567	1	1	1.2247	0.0173098
58	A0A1S3ZB23	LOC107784870	E3 ubiquitin-protein ligase ORTHRUS 2-like OS=Nicotiana tabacum OX=4097 GN=LOC107784870 PE=4 SV=1	0.025	1.41	1.6035	1	1	1	1	686	75.8	7.39	0.044	0	0	1	100.6	108.5	122.2	143.4	159.7	131.5	144.867	110.433	1	1	1.3118	0.0289788
59	A0A1S4BU79	LOC107811954	elongation factor 1-beta-like OS=Nicotiana tabacum OX=4097 GN=LOC107811954 PE=3 SV=1	0	41.608	34.0708	7	24	1	1	226	24.4	4.7	4.012	0	35.67	7	272.7	278.5	319	421	355.9	400	392.3	290.067	1	1	1.35245	0.0132136
60	A0A1S4B235	LOC107803735	Elongation factor Tu OS=Nicotiana tabacum OX=4097 GN=LOC107803735 PE=3 SV=1	0	44.253	37.6682	12	19	3	1	446	49	6.92	1.482	0	37.97	12	15.3	14.6	17.7	20.8	22.4	20.2	21.1333	15.8667	1	1	1.33193	0.010049
61	A0A1S3ZCH7	LOC107785345	embryonic polyadenylate-binding protein-like OS=Nicotiana tabacum OX=4097 GN=LOC107785345 PE=4 SV=1	0	9.347	8.53659	3	5	1	1	246	26	6.25	0.551	0	10.62	3	32.8	29.9	29.3	41.2	37.9	49.5	42.8667	30.6667	1	1	1.39783	0.0279432
62	A0A1S4C1L3	LOC107814204	far upstream element-binding protein 1-like isoform X1 OS=Nicotiana tabacum OX=4097 GN=LOC107814204 PE=4 SV=1	0	36.978	12.481	7	17	4	1	657	67.8	5.66	1.754	3	39.49	7	729	724.9	711.3	904.8	820.3	1022.9	916	721.733	1	1	1.26917	0.0301341
63	Q9XG68	FtsZ	FtsZ-like protein OS=Nicotiana tabacum OX=4097 GN=FtsZ PE=2 SV=1	0	39.585	30.0716	9	13	6	1	419	43.9	5.83	1.512	3	32.48	9	425.8	451.1	444.3	567.6	501.1	559.7	542.8	440.4	1	1	1.23252	0.0100843
64	A0A1S4BTP1	LOC107811714	GDSL esterase/lipase At5g45920-like OS=Nicotiana tabacum OX=4097 GN=LOC107811714 PE=4 SV=1	0.001	5.143	6.38298	1	1	1	1	235	26.2	5.01	0.136	0	2.79	1	4.8	3.7	3.6	9.2	7.6	7	7.93333	4.03333	1	1	1.96694	0.00685816
65	A0A1S3X709	LOC107761874	geranylgeranyl pyrophosphate synthase, chloroplastic-like OS=Nicotiana tabacum OX=4097 GN=LOC107761874 PE=3 SV=1	0	7.761	7.9235	2	3	2	1	366	39.5	5.91	0.186	0	7.08	2	49.4	48.9	51.4	72.2	65.3	62.6	66.7	49.9	1	1	1.33667	0.00474687
66	A0A1S3X9E2	LOC107762694	Glucose-1-phosphate adenylyltransferase OS=Nicotiana tabacum OX=4097 GN=LOC107762694 PE=3 SV=1	0	11.033	6.02837	3	3	2	1	564	62.6	7.75	0.166	0	8.7	3	43	39.9	48.3	56.8	49.5	59.1	55.1333	43.7333	1	1	1.26067	0.0397329
67	A0A1S3ZPN7	LOC107789070	Glutamine synthetase OS=Nicotiana tabacum OX=4097 GN=LOC107789070 PE=3 SV=1	0	6.57	5.89888	2	2	2	1	356	39.2	6.2	0.202	0	4.92	2	176.6	162.6	172.6	185.8	211.1	224.3	207.067	170.6	1	1	1.21376	0.0388104
68	A0A1S4CUX2	LOC107822846	glutaredoxin OS=Nicotiana tabacum OX=4097 GN=LOC107822846 PE=4 SV=1	0	28.675	55.5556	6	10	2	1	108	11.3	7.87	4.337	4	28.91	6	175.8	207	200.6	251.3	236.7	223	237	194.467	1	1	1.21872	0.0274939
69	A0A1S4CJW2	LOC107819842	glutathione S-transferase DHAR2-like OS=Nicotiana tabacum OX=4097 GN=LOC107819842 PE=4 SV=1	0	36.158	34.9057	7	23	1	1	212	23.6	7.49	3.833	0	41.34	7	41	34.5	39.6	68.8	53.8	80.6	67.7333	38.3667	1	1	1.76542	0.0213964
70	A0A1S3ZAU1	LOC107784861	glycine-rich RNA-binding protein-like OS=Nicotiana tabacum OX=4097 GN=LOC107784861 PE=4 SV=1	0	14.936	20	3	6	2	1	165	16.7	5.72	0.931	0	14.76	3	243.1	233.5	241.7	468.2	407.9	421	432.367	239.433	1	1	1.80579	0.000483072
71	A0A1S4A939	LOC107795042	glycine-rich RNA-binding protein-like OS=Nicotiana tabacum OX=4097 GN=LOC107795042 PE=4 SV=1	0	24.067	23.5669	4	12	2	1	157	15.6	5.34	3.125	0	23.59	4	178.6	179.8	166.6	197.4	212.4	223.2	211	175	1	1	1.20571	0.0137748
72	A0A1S3YNF7	LOC107777878	glycine--tRNA ligase, mitochondrial 1-like OS=Nicotiana tabacum OX=4097 GN=LOC107777878 PE=4 SV=1	0	49.234	22.6648	14	26	2	1	728	81.2	7.49	0.911	0	43.72	14	68.8	61.1	64.7	80.4	81	103.4	88.2667	64.8667	1	1	1.36074	0.0412974
73	Q9ZSP4	GrpE1	GrpE protein homolog OS=Nicotiana tabacum OX=4097 GN=GrpE1 PE=2 SV=1	0	11.498	16.388	5	5	5	1	299	33.6	5.52	0.487	0	9.79	5	146.8	145.4	161.8	195.6	183.3	195.5	191.467	151.333	1	1	1.2652	0.00380088
74	A0A1S4AGB5	LOC107797331	GTPase Era-like OS=Nicotiana tabacum OX=4097 GN=LOC107797331 PE=3 SV=1	0.001	4.435	3.84615	2	2	2	1	442	50.3	5.31	0.133	0	2.33	2	40.1	46.4	46.6	64	61	53.6	59.5333	44.3667	1	1	1.34185	0.0156264
75	A0A1S4B8J4	LOC107805650	GTP-binding protein TypA/BipA homolog OS=Nicotiana tabacum OX=4097 GN=LOC107805650 PE=4 SV=1	0.001	4.614	2.65096	1	1	1	1	679	74.8	6.57	0.046	0	2.51	1	8.8	9.7	9.2	11.7	16.1	13.1	13.6333	9.23333	1	1	1.47653	0.0292696
76	A0A1S3ZRM5	LOC107789624	heparanase-like protein 3 OS=Nicotiana tabacum OX=4097 GN=LOC107789624 PE=4 SV=1	0.014	1.716	1.4652	1	1	1	1	546	60.6	6.54	0.059	0	1.94	1	62.7	55	65.8	85.7	90.7	105.6	94	61.1667	1	1	1.53678	0.00840389
77	A0A1S4D0S3	LOC107824717	heterogeneous nuclear ribonucleoprotein 1-like OS=Nicotiana tabacum OX=4097 GN=LOC107824717 PE=4 SV=1	0	13.996	16.0105	5	6	5	1	381	39.6	6.98	0.45	0	9.96	5	333.6	308.5	321.9	386.2	369.3	438.9	398.133	321.333	1	1	1.239	0.0257497
78	A0A1S3XQ32	LOC107767517	histone-lysine N-methyltransferase setd3-like OS=Nicotiana tabacum OX=4097 GN=LOC107767517 PE=4 SV=1	0	14.212	7.60234	3	5	3	1	513	57.3	6.04	0.218	0	9.76	3	161.7	184.2	199.1	228.8	226.8	233.2	229.6	181.667	1	1	1.26385	0.0122117
79	A0A1S4ARZ0	LOC107800647	Importin subunit alpha OS=Nicotiana tabacum OX=4097 GN=LOC107800647 PE=3 SV=1	0	15.634	10.1695	5	8	5	1	531	58.7	5.45	0.54	0	11.48	5	290.2	275.3	280.6	347.8	364.2	368.5	360.167	282.033	1	1	1.27704	0.000522417
80	A0A1S3XLH4	LOC107766502	inositol-3-phosphate synthase OS=Nicotiana tabacum OX=4097 GN=LOC107766502 PE=4 SV=1	0	48.104	20.7843	10	31	6	1	510	56.4	5.67	2.924	4	44.25	10	759.2	771.8	799.7	1473.4	1306.3	1051.3	1277	776.9	1	1	1.64371	0.0154037
81	A0A1S3YDV6	LOC107775146	Ketol-acid reductoisomerase OS=Nicotiana tabacum OX=4097 GN=LOC107775146 PE=3 SV=1	0	44.404	17.9181	10	25	1	1	586	63.3	6.99	1.783	0	43.77	10	44.3	49.1	48.5	64.4	55.1	66	61.8333	47.3	1	1	1.30726	0.0174187
82	A0A1S4C9I1	LOC107816579	Lactoylglutathione lyase OS=Nicotiana tabacum OX=4097 GN=LOC107816579 PE=3 SV=1	0	12.632	13.5021	3	4	1	1	237	26.5	8.47	0.52	0	9.66	3	40.8	42.5	43.5	53.7	45.6	54.9	51.4	42.2667	1	1	1.21609	0.0391939
83	A0A1S3WYG6	LOC107759348	L-ascorbate peroxidase 1, cytosolic OS=Nicotiana tabacum OX=4097 GN=LOC107759348 PE=3 SV=1	0	53.865	30.8	8	32	3	1	250	27.5	5.85	4.179	1	75.73	8	443.7	445.2	452.4	537.5	496.5	584	539.333	447.1	1	1	1.20629	0.022186
84	A0A1S4CDA0	LOC107817773	long chain acyl-CoA synthetase 1-like OS=Nicotiana tabacum OX=4097 GN=LOC107817773 PE=4 SV=1	0	7.91	4.0724	2	4	2	1	663	74.9	6.84	0.105	0	3.69	2	74.3	68	69.2	84.4	88.1	88.1	86.8667	70.5	1	1	1.23215	0.00203275
85	A0A1S4B4D7	LOC107804419	Malic enzyme OS=Nicotiana tabacum OX=4097 GN=LOC107804419 PE=3 SV=1	0.004	3.502	2.06044	1	2	1	1	728	80.6	6.15	0.046	0	2.38	1	52.4	44.6	47.6	67.3	69.6	88.2	75.0333	48.2	1	1	1.55671	0.0185285
86	A0A1S3XXZ8	LOC107770019	mannose-1-phosphate guanylyltransferase 1-like OS=Nicotiana tabacum OX=4097 GN=LOC107770019 PE=4 SV=1	0	16.056	11.0803	4	8	1	1	361	39.6	6.93	0.701	3	10.92	4	394.5	371.5	375.4	470.8	490.4	484	481.733	380.467	1	1	1.26616	0.000379722
87	A0A1S4DGN3	LOC107829590	metal-independent phosphoserine phosphatase-like OS=Nicotiana tabacum OX=4097 GN=LOC107829590 PE=4 SV=1	0	10.255	17.4672	4	5	4	1	229	25.5	5.21	0.624	0	7.07	4	198.9	223.9	228.6	274.2	264.8	243.9	260.967	217.133	1	1	1.20187	0.0270021
88	A0A1S4DPY5	LOC107832181	methyl-CpG-binding domain-containing protein 11-like OS=Nicotiana tabacum OX=4097 GN=LOC107832181 PE=4 SV=1	0	20.242	20.1754	4	7	3	1	342	37.6	4.75	0.487	0	17.8	4	73.2	89.1	84.7	103	103.4	95.8	100.733	82.3333	1	1	1.22348	0.0262294
89	A0A1S4ATK0	LOC107801079	MLP-like protein 423 OS=Nicotiana tabacum OX=4097 GN=LOC107801079 PE=4 SV=1	0	22.684	30.2632	5	16	5	1	152	16.8	5.43	2.384	0	29.24	5	715.7	644.8	669.9	1231.9	1117.5	1820.8	1390.07	676.8	1	1	2.05388	0.0311144
90	A0A1S3ZE23	LOC107785690	NADP-dependent glyceraldehyde-3-phosphate dehydrogenase OS=Nicotiana tabacum OX=4097 GN=LOC107785690 PE=3 SV=1	0	68.058	30.8468	11	41	11	1	496	53.1	7.37	2.257	0	84.55	11	1225	1259.5	1252	1479.1	1520.8	1563.7	1521.2	1245.5	1	1	1.22136	0.000487362
91	A0A1S3ZIP8	LOC107787316	NADPH-protochlorophyllide oxidoreductase OS=Nicotiana tabacum OX=4097 GN=LOC107787316 PE=3 SV=1	0	26.529	16.9154	5	29	2	1	402	43.6	9.19	0.911	0	39.77	5	204.4	220.9	247.2	345.5	316.4	374.2	345.367	224.167	1	1	1.54067	0.00434094
92	A0A1S4A5R2	LOC107793976	NADPH-protochlorophyllide oxidoreductase OS=Nicotiana tabacum OX=4097 GN=LOC107793976 PE=3 SV=1	0	50.407	20.9068	8	35	5	1	397	42.8	9.25	2.415	1	53.58	8	1059.1	1156.1	1249.9	1801.1	1686.3	2301.9	1929.77	1155.03	1	1	1.67075	0.0170241
93	A0A1S4CQG3	LOC107821552	NHP2-like protein 1 isoform X1 OS=Nicotiana tabacum OX=4097 GN=LOC107821552 PE=4 SV=1	0.002	4.017	4.43038	1	2	1	1	158	17.3	8.15	0.468	0	5.46	1	90.1	90.4	97.7	131.2	122.3	150.5	134.667	92.7333	1	1	1.45219	0.00847593
94	F2ZAM1	NtLTP4	Non-specific lipid-transfer protein OS=Nicotiana tabacum OX=4097 GN=NtLTP4 PE=3 SV=1	0	17.973	39.3162	2	4	2	1	117	11.8	7.84	2.162	0	12.87	2	32.7	22.4	25.9	69.6	62.9	91.2	74.5667	27	1	1	2.76173	0.00629196
95	A0A1S4AZF8	LOC107802840	Non-specific serine/threonine protein kinase OS=Nicotiana tabacum OX=4097 GN=LOC107802840 PE=4 SV=1	0	12.684	7.14286	4	5	1	1	504	57.8	7.96	0.334	0	8.9	4	2.2	NA	2.1	3.6	3.4	3.4	3.46667	2.15	1	0.666667	1.6124	0.000782738
96	A0A1S4CVM4	LOC107823075	pathogenesis-related protein STH-2-like OS=Nicotiana tabacum OX=4097 GN=LOC107823075 PE=3 SV=1	0	11.069	23.125	3	5	3	1	160	17.6	5.58	0.585	0	8.8	3	130.5	123.8	119.8	145	156.7	158.1	153.267	124.7	1	1	1.22908	0.00533316
97	A0A1S3YCH0	LOC107774776	peptide-N4-(N-acetyl-beta- glucosaminyl)asparagine amidase A-like OS=Nicotiana tabacum OX=4097 GN=LOC107774776 PE=4 SV=1	0	7.734	3.87722	3	3	3	1	619	69.6	7.27	0.212	0	4.55	3	82.3	81.5	73.4	107.4	101.9	93.1	100.8	79.0667	1	1	1.27487	0.0125437
98	A0A1S3YIP6	LOC107776437	peptidyl-prolyl cis-trans isomerase E-like OS=Nicotiana tabacum OX=4097 GN=LOC107776437 PE=4 SV=1	0.001	5.318	17.9191	2	2	1	1	173	19.5	4.69	0.359	1	0	2	2.9	3.2	1.9	4.6	5.6	3.7	4.63333	2.66667	1	1	1.7375	0.0435123
99	A0A1S4AWT3	LOC107802154	Peptidyl-prolyl cis-trans isomerase OS=Nicotiana tabacum OX=4097 GN=LOC107802154 PE=3 SV=1	0	64.025	44.7581	9	41	1	1	248	26.5	9.29	6.406	0	95.06	9	172.9	183	179	223.7	217.2	229.5	223.467	178.3	1	1	1.25332	0.000607862
100	A0A1S4D0N8	LOC107824713	Peptidyl-prolyl cis-trans isomerase OS=Nicotiana tabacum OX=4097 GN=LOC107824713 PE=3 SV=1	0	7.103	8.125	1	2	1	1	160	17.5	7.93	0.425	0	5.02	1	37	38.8	42.4	46.2	50.9	56	51.0333	39.4	1	1	1.29526	0.0230566
101	A0A075F2H1	CIP3	Peptidylprolyl isomerase OS=Nicotiana tabacum OX=4097 GN=CIP3 PE=2 SV=1	0	6.886	23.2143	2	2	2	1	112	12	7.97	0.668	0	5.04	2	100.8	90.7	107.2	119.2	128.8	148.3	132.1	99.5667	1	1	1.32675	0.0295368
102	A0A1S4DRU8	LOC107832790	Peptidylprolyl isomerase OS=Nicotiana tabacum OX=4097 GN=LOC107832790 PE=4 SV=1	0	30.774	21.466	11	15	7	1	573	63.7	5.25	0.974	2	21.47	11	688.8	691.5	700	794.4	793.7	919.7	835.933	693.433	1	1	1.2055	0.0274975
103	A0A1S4AI83	LOC107797958	Phospho-2-dehydro-3-deoxyheptonate aldolase OS=Nicotiana tabacum OX=4097 GN=LOC107797958 PE=3 SV=1	0	33.813	18.3752	8	11	6	1	517	57.5	7.44	0.638	2	29.68	8	217.7	213.4	220.4	298.2	302.9	317.4	306.167	217.167	1	1	1.40982	0.000130627
104	A0A1S4A5C7	LOC107793843	phosphoprotein ECPP44-like OS=Nicotiana tabacum OX=4097 GN=LOC107793843 PE=3 SV=1	0	18.543	17.0507	3	7	2	1	217	24.6	5.33	1.069	0	13.83	3	113.1	108.2	105.8	288.7	391.8	511.8	397.433	109.033	1	1	3.64506	0.0110639
105	A0A1S4AAG1	LOC107795467	phytanoyl-CoA dioxygenase-like OS=Nicotiana tabacum OX=4097 GN=LOC107795467 PE=4 SV=1	0.016	1.586	2.8169	1	1	1	1	284	32.1	5.76	0.136	0	0	1	20.4	19.5	19.9	25.1	21.9	27.9	24.9667	19.9333	1	1	1.25251	0.0453937
106	A0A1S3XDP2	LOC107764057	pinin-like OS=Nicotiana tabacum OX=4097 GN=LOC107764057 PE=4 SV=1	0.014	1.687	1.90024	1	1	1	1	421	48.4	5.76	0.056	0	0	1	146.9	143.8	159.3	203.4	173.9	185.5	187.6	150	1	1	1.25067	0.0185132
107	A0A1S4A2Q1	LOC107793183	plasminogen activator inhibitor 1 RNA-binding protein-like isoform X1 OS=Nicotiana tabacum OX=4097 GN=LOC107793183 PE=4 SV=1	0	28.805	16.5775	6	9	3	1	374	40.3	5.92	0.84	3	19.19	6	394	369.7	407.4	492.4	431.1	535.2	486.233	390.367	1	1	1.24558	0.0407044
108	A0A1S4CVZ2	LOC107823283	plasminogen activator inhibitor 1 RNA-binding protein-like OS=Nicotiana tabacum OX=4097 GN=LOC107823283 PE=4 SV=1	0	39.529	22.4932	8	23	1	1	369	39.6	8.06	1.738	7	36.19	8	1147.5	1069.9	1153	1371.8	1295.1	1579.9	1415.6	1123.47	1	1	1.26003	0.0306559
109	A0A1S4C2F8	LOC107814429	Polyadenylate-binding protein OS=Nicotiana tabacum OX=4097 GN=LOC107814429 PE=3 SV=1	0	16.714	8.45921	5	5	1	1	662	72	8.03	0.324	2	14.13	5	90.8	89.2	96.7	118.1	108	116.7	114.267	92.2333	1	1	1.23889	0.00481921
110	A0A1S4D7D5	LOC107826742	polyadenylate-binding protein RBP45-like isoform X1 OS=Nicotiana tabacum OX=4097 GN=LOC107826742 PE=4 SV=1	0.002	3.743	2.6506	1	3	1	1	415	46.1	5.91	0.116	0	5.75	1	61.7	71.7	70.1	82.7	78.5	84.3	81.8333	67.8333	1	1	1.20639	0.0169219
111	A0A1S3ZHE5	LOC107786744	polyadenylate-binding protein RBP47-like OS=Nicotiana tabacum OX=4097 GN=LOC107786744 PE=4 SV=1	0.002	4.021	2.55814	1	1	1	1	430	47.4	6.8	0.101	0	2.53	1	70.6	62.5	58.9	84.3	87.5	110.4	94.0667	64	1	1	1.46979	0.0279988
112	A0A1S3ZQP6	LOC107789348	polyphenol oxidase E, chloroplastic-like isoform X1 OS=Nicotiana tabacum OX=4097 GN=LOC107789348 PE=4 SV=1	0	22.518	14.7651	6	9	2	1	596	67.6	6.34	0.468	4	14.85	6	169.3	185.8	156.8	392.5	363.2	356.5	370.733	170.633	1	1	2.17269	0.000134644
113	A0A1S3Y7P7	LOC107773093	polyphenol oxidase E, chloroplastic-like OS=Nicotiana tabacum OX=4097 GN=LOC107773093 PE=4 SV=1	0	20.37	15.2685	6	8	2	1	596	67.4	6.3	0.455	0	13.18	6	125.8	112.9	106.3	174.6	190.1	243.1	202.6	115	1	1	1.76174	0.015202
114	A0A1S4D1N7	LOC107824883	polyphenol oxidase E, chloroplastic-like OS=Nicotiana tabacum OX=4097 GN=LOC107824883 PE=4 SV=1	0	17.971	12.1008	5	10	2	1	595	67.2	6.71	0.401	0	15.46	5	192.6	206.3	183.6	276.4	239.2	250.9	255.5	194.167	1	1	1.31588	0.00873114
115	A0A1S3ZTW9	LOC107790348	probable 1-deoxy-D-xylulose-5-phosphate synthase, chloroplastic OS=Nicotiana tabacum OX=4097 GN=LOC107790348 PE=3 SV=1	0.004	3.199	2.23152	2	2	1	1	717	77.3	7.01	0.103	1	1.63	2	62.9	71	66.6	80.7	79.8	88.4	82.9667	66.8333	1	1	1.2414	0.010932
116	A0A1S3X1C8	LOC107760217	probable leucine-rich repeat receptor-like protein kinase At1g35710 OS=Nicotiana tabacum OX=4097 GN=LOC107760217 PE=4 SV=1	0.011	1.935	1.98347	1	1	1	1	605	66.2	8.57	0.07	0	0	1	8.6	7.1	6.7	9.6	11.2	9.3	10.0333	7.46667	1	1	1.34375	0.03596
117	A0A1S3XCF5	LOC107763647	probable N-succinyldiaminopimelate aminotransferase DapC OS=Nicotiana tabacum OX=4097 GN=LOC107763647 PE=4 SV=1	0	35.072	16.4474	6	15	6	1	456	50.6	8.02	1.326	0	26.53	6	435	438.6	426.3	572.6	504.6	579.6	552.267	433.3	1	1	1.27456	0.00794752
118	A0A1S3YP30	LOC107778290	Proliferating cell nuclear antigen OS=Nicotiana tabacum OX=4097 GN=LOC107778290 PE=3 SV=1	0	13.393	18.9394	4	9	1	1	264	29.2	4.79	0.73	3	19.86	4	302.6	305.4	330.6	442.2	412.9	506.9	454	312.867	1	1	1.4511	0.00840219
119	A0A1S3Y1X0	LOC107771299	Proteasome subunit beta type OS=Nicotiana tabacum OX=4097 GN=LOC107771299 PE=3 SV=1	0	8.004	14.7982	3	8	1	1	223	24.7	7.24	0.668	0	17.95	3	161.5	159.9	178.7	200.4	229.1	203.4	210.967	166.7	1	1	1.26555	0.0154113
120	A0A1S4BPR1	LOC107810577	protein CDI-like OS=Nicotiana tabacum OX=4097 GN=LOC107810577 PE=4 SV=1	0.011	1.91	4.30108	1	1	1	1	279	32	5.97	0.105	0	0	1	45.2	37.9	45.2	73.9	86.4	101.1	87.1333	42.7667	1	1	2.03741	0.00572338
121	A0A1S4D027	LOC107824386	protein DCL, chloroplastic-like OS=Nicotiana tabacum OX=4097 GN=LOC107824386 PE=4 SV=1	0.005	3.153	3.4188	1	1	1	1	234	26.6	6.52	0.136	0	1.75	1	84.7	95.1	91.9	129.9	107.5	131.3	122.9	90.5667	1	1	1.35701	0.0176161
122	A0A1S3X1F1	LOC107760299	protein EXORDIUM-like 3 OS=Nicotiana tabacum OX=4097 GN=LOC107760299 PE=4 SV=1	0.005	2.388	2.28571	1	1	1	1	350	39.2	8.7	0.179	0	2.49	1	57.6	55.4	53	65.9	70.6	87.4	74.6333	55.3333	1	1	1.3488	0.0442062
123	A0A1S4D921	LOC107827298	protein MODIFIER OF SNC1 1-like isoform X1 OS=Nicotiana tabacum OX=4097 GN=LOC107827298 PE=4 SV=1	0.004	3.429	1.72946	2	2	2	1	1619	174.4	8.82	0.036	0	2.02	2	46.6	48.5	49.4	63.5	55.6	56.5	58.5333	48.1667	1	1	1.21522	0.0169302
124	A0A1S4C246	LOC107814338	protein PLASTID TRANSCRIPTIONALLY ACTIVE 14-like isoform X1 OS=Nicotiana tabacum OX=4097 GN=LOC107814338 PE=4 SV=1	0.001	6.083	3.54331	1	1	1	1	508	58.2	6.02	0.075	0	3.35	1	11.4	10.6	8.9	12.7	12.6	14	13.1	10.3	1	1	1.27184	0.0316629
125	A0A1S3ZQZ7	LOC107789496	protein PTST, chloroplastic-like OS=Nicotiana tabacum OX=4097 GN=LOC107789496 PE=4 SV=1	0.007	2.153	2.61438	1	1	1	1	306	34.5	6.65	0.096	0	2.51	1	73.6	72.6	75.5	112.6	91.9	90.3	98.2667	73.9	1	1	1.32972	0.0280589
126	A0A1S3WYG7	LOC107759305	protein translation factor SUI1 homolog 2-like OS=Nicotiana tabacum OX=4097 GN=LOC107759305 PE=4 SV=1	0.011	1.868	7.9646	1	1	1	1	113	12.6	9.09	0.292	0	3.4	1	88.7	82.5	88	132.1	121.1	145.5	132.9	86.4	1	1	1.53819	0.00315029
127	A0A1S3XX52	LOC107769723	protein XAP5 CIRCADIAN TIMEKEEPER OS=Nicotiana tabacum OX=4097 GN=LOC107769723 PE=4 SV=1	0.009	2.095	2.38095	1	1	1	1	336	39.6	6.49	0.077	0	0	1	74.9	69.9	74.3	87.4	99.6	85.6	90.8667	73.0333	1	1	1.24418	0.018818
128	A0A1S3ZDF1	LOC107785604	putative F-box protein PP2-B12 OS=Nicotiana tabacum OX=4097 GN=LOC107785604 PE=4 SV=1	0	36.771	44.8485	6	15	2	1	165	19	5.71	3.084	4	27.47	6	491.5	537	532.8	715.7	607.7	693.2	672.2	520.433	1	1	1.29162	0.0134709
129	A0A1S4BBB5	LOC107806565	putative UDP-rhamnose:rhamnosyltransferase 1 OS=Nicotiana tabacum OX=4097 GN=LOC107806565 PE=4 SV=1	0	45.517	20.1681	9	20	9	1	476	52.7	6.73	1.929	0	51.79	9	945.5	1036.6	1036.4	1471	1375.6	1444.7	1430.43	1006.17	1	1	1.42167	0.000520096
130	A0A1S3X1S5	LOC107760338	Pyruvate dehydrogenase E1 component subunit alpha OS=Nicotiana tabacum OX=4097 GN=LOC107760338 PE=4 SV=1	0	31.992	23.7327	8	17	3	1	434	47.9	7.69	1.021	0	32.23	8	88.6	94.4	90.7	124.2	105.9	106.8	112.3	91.2333	1	1	1.23091	0.0272251
131	A0A1S4AI06	LOC107797927	Pyruvate dehydrogenase E1 component subunit alpha OS=Nicotiana tabacum OX=4097 GN=LOC107797927 PE=4 SV=1	0	26.698	21.4612	8	13	3	1	438	48.7	7.17	0.833	4	26.05	8	638.7	679.8	674.9	843.3	791.4	834.7	823.133	664.467	1	1	1.23879	0.00153941
132	A0A1S3XBZ5	LOC107763479	pyruvate dehydrogenase E1 component subunit beta-3, chloroplastic-like OS=Nicotiana tabacum OX=4097 GN=LOC107763479 PE=4 SV=1	0	17.007	13.9024	4	5	4	1	410	44.6	6.84	0.557	0	7.46	4	341.2	375.6	374.5	486	443.1	452.3	460.467	363.767	1	1	1.26583	0.00497024
133	A0A1S4B2W9	LOC107803907	replication protein A 32 kDa subunit A-like OS=Nicotiana tabacum OX=4097 GN=LOC107803907 PE=4 SV=1	0	22.357	17.2794	4	7	4	1	272	29.5	5.62	1.239	0	19.7	4	211	205.7	223.1	256.9	257.4	313.3	275.867	213.267	1	1	1.29353	0.0321364
134	A0A1S4CZY8	LOC107824444	Ribosomal protein OS=Nicotiana tabacum OX=4097 GN=LOC107824444 PE=3 SV=1	0	39.312	44.9612	7	22	2	1	129	14.1	9.39	6.356	0	49.23	7	140.2	149.5	153.5	191.9	166	205.7	187.867	147.733	1	1	1.27166	0.0308829
135	A0A1S4A3L9	LOC107793435	ribulose bisphosphate carboxylase/oxygenase activase 1, chloroplastic-like OS=Nicotiana tabacum OX=4097 GN=LOC107793435 PE=4 SV=1	0	81.483	32.1185	11	73	4	1	439	48.5	7.39	4.817	0	101.35	11	55.8	56.1	60.3	97.1	76.8	86.7	86.8667	57.4	1	1	1.51336	0.00815955
136	A0A1S4CMZ6	LOC107820791	RING-type E3 ubiquitin transferase OS=Nicotiana tabacum OX=4097 GN=LOC107820791 PE=4 SV=1	0.014	1.734	0.672948	1	1	1	1	1486	165.9	6.33	0.02	0	0	1	3.9	4.4	7.2	9.1	7.4	8.7	8.4	5.16667	1	1	1.62581	0.0479923
137	D6PZY5	RGP-1a	RNA-binding glycine-rich protein OS=Nicotiana tabacum OX=4097 GN=RGP-1a PE=1 SV=1	0	13.431	21.1538	4	8	1	1	156	15.6	5.66	1.61	3	17.96	4	649.7	631.5	660.9	880.1	749.1	755.7	794.967	647.367	1	1	1.228	0.0273762
138	A0A1S3XII1	LOC107765513	RNA-binding protein 2-like OS=Nicotiana tabacum OX=4097 GN=LOC107765513 PE=4 SV=1	0	7.503	5.60345	1	2	1	1	232	25.4	8.43	0.292	0	6.39	1	30.9	37.3	35	51.7	50.9	56.3	52.9667	34.4	1	1	1.53973	0.00179977
139	A0A1S4A2P2	LOC107793126	RNA-binding protein 8A-like OS=Nicotiana tabacum OX=4097 GN=LOC107793126 PE=4 SV=1	0	6.593	6.15385	1	2	1	1	195	21.9	5.43	0.425	0	5.56	1	137.2	126.4	147.8	165.3	182.8	155.3	167.8	137.133	1	1	1.22363	0.0389567
140	A0A1S4D7A4	LOC107826800	ruBisCO large subunit-binding protein subunit alpha OS=Nicotiana tabacum OX=4097 GN=LOC107826800 PE=3 SV=1	0	159.986	46.6893	24	77	2	1	589	62.1	5.41	6.586	23	185.7	24	2027.1	2175.2	2252.4	3168.1	2829.5	3137	3044.87	2151.57	1	1	1.41519	0.00213209
141	A0A1S4A1Q4	LOC107792808	ruBisCO large subunit-binding protein subunit beta, chloroplastic-like OS=Nicotiana tabacum OX=4097 GN=LOC107792808 PE=3 SV=1	0	123.437	34.876	20	70	15	1	605	64.4	5.77	3.778	0	154.34	20	1957.9	2028.2	2019.9	2929.7	2640.4	2880.7	2816.93	2002	1	1	1.40706	0.000900862
142	A0A1S3XC54	LOC107763541	S-adenosylmethionine synthase OS=Nicotiana tabacum OX=4097 GN=LOC107763541 PE=3 SV=1	0	53.457	40.7125	10	26	2	1	393	43	5.8	2.535	8	43.74	10	830.3	734.3	747.4	1029.6	1087.1	987.2	1034.63	770.667	1	1	1.34252	0.00319608
143	A0A1S3ZDB8	LOC107785513	S-adenosylmethionine synthase OS=Nicotiana tabacum OX=4097 GN=LOC107785513 PE=3 SV=1	0	36.232	25.641	7	16	2	1	390	42.6	6.05	1.326	0	27.74	7	219.3	175.9	178.7	351	330.6	344	341.867	191.3	1	1	1.78707	0.000590001
144	A0A1S4AW51	LOC107801863	S-adenosylmethionine synthase OS=Nicotiana tabacum OX=4097 GN=LOC107801863 PE=3 SV=1	0	35.602	23.5897	7	18	1	1	390	42.6	6.54	1.264	2	33.86	7	175.3	142.2	133.3	203.8	194.6	206.5	201.633	150.267	1	1	1.34184	0.018005
145	A0A1S3Z942	LOC107784306	sec-independent protein translocase protein TATA, chloroplastic-like OS=Nicotiana tabacum OX=4097 GN=LOC107784306 PE=3 SV=1	0.001	5.743	5.6962	1	2	1	1	158	16.5	8.7	0.468	0	4.04	1	170.3	142.8	144.4	217.1	238.9	304.4	253.467	152.5	1	1	1.66208	0.0218809
146	A0A1S3XCT6	LOC107763666	Serine hydroxymethyltransferase OS=Nicotiana tabacum OX=4097 GN=LOC107763666 PE=3 SV=1	0	57.417	26.7686	11	44	2	1	523	57.9	8.06	2.639	0	74.7	11	37.6	37.5	32.9	43.9	45.8	49.2	46.3	36	1	1	1.28611	0.00932206
147	A0A1S3Y2X0	LOC107771579	Serine hydroxymethyltransferase OS=Nicotiana tabacum OX=4097 GN=LOC107771579 PE=3 SV=1	0	57.58	24.3762	10	44	1	1	521	57.8	7.83	2.758	0	75.59	10	44.8	43.2	39.8	63.5	65.2	60.1	62.9333	42.6	1	1	1.47731	0.000639789
148	A0A1S4APM0	LOC107799799	Serine hydroxymethyltransferase OS=Nicotiana tabacum OX=4097 GN=LOC107799799 PE=3 SV=1	0	15.113	11.828	5	6	1	1	465	50.8	6.76	0.433	0	12.43	5	30.9	35.5	41.3	48.5	47	52.8	49.4333	35.9	1	1	1.37697	0.0176207
149	A0A1S4B0F5	LOC107803263	Serine hydroxymethyltransferase OS=Nicotiana tabacum OX=4097 GN=LOC107803263 PE=3 SV=1	0	121.418	47.2973	17	78	1	1	518	57.1	8.54	10.288	0	119.23	17	148	130.7	146.1	212.3	197	244	217.767	141.6	1	1	1.5379	0.00690016
150	A0A1S4C878	LOC107816142	serine/arginine-rich SC35-like splicing factor SCL33 OS=Nicotiana tabacum OX=4097 GN=LOC107816142 PE=4 SV=1	0	8.117	10.566	2	3	1	1	265	30.8	11.25	0.28	0	3.21	2	18.3	13.7	16.5	21.7	20.4	23.4	21.8333	16.1667	1	1	1.35052	0.0237623
151	A0A1S3XCF6	LOC107763625	serine/arginine-rich splicing factor SC35-like OS=Nicotiana tabacum OX=4097 GN=LOC107763625 PE=4 SV=1	0.005	2.799	3.16206	1	3	1	1	253	30	10.84	0.172	0	1.86	1	32.5	33.8	44.6	49.3	55.8	51.2	52.1	36.9667	1	1	1.40938	0.0243401
152	A0A1S4D2Y6	LOC107825404	skin secretory protein xP2-like OS=Nicotiana tabacum OX=4097 GN=LOC107825404 PE=4 SV=1	0	34.745	28.3262	6	30	2	1	233	23.6	4.58	3.642	0	74.23	6	42.2	40	47.4	199.1	231	288.9	239.667	43.2	1	1	5.54784	0.00173482
153	A0A1S3XHI6	LOC107765278	splicing factor 3A subunit 3-like OS=Nicotiana tabacum OX=4097 GN=LOC107765278 PE=4 SV=1	0	10.35	6.27451	3	3	3	1	510	59.7	5.3	0.162	0	5.38	3	121.7	123.5	131.1	160.5	143	149.3	150.933	125.433	1	1	1.2033	0.0122306
154	A0A1S3X832	LOC107762347	staphylococcal nuclease domain-containing protein 1-like OS=Nicotiana tabacum OX=4097 GN=LOC107762347 PE=4 SV=1	0	39.149	18.8579	13	19	5	1	753	82.5	8.68	0.715	1	30.28	13	165	145.1	163.1	189.6	182	200.4	190.667	157.733	1	1	1.20879	0.0164919
155	A0A1S3XVH1	LOC107769187	staphylococcal nuclease domain-containing protein 1-like OS=Nicotiana tabacum OX=4097 GN=LOC107769187 PE=4 SV=1	0	95.151	29.0816	24	43	6	1	980	107.7	7.74	1.441	18	88.25	24	1163.2	1129.4	1147.8	1254.2	1378.8	1523.5	1385.5	1146.8	1	1	1.20814	0.0382619
156	A0A1S4C5Z3	LOC107815454	staphylococcal nuclease domain-containing protein 1-like OS=Nicotiana tabacum OX=4097 GN=LOC107815454 PE=4 SV=1	0	74.367	21.6327	19	36	1	1	980	107.6	7.74	1.054	0	75.2	19	22.2	22.5	27.1	29.3	31	28.7	29.6667	23.9333	1	1	1.23955	0.0294806
157	A0A1S3YP91	LOC107778346	Starch synthase, chloroplastic/amyloplastic OS=Nicotiana tabacum OX=4097 GN=LOC107778346 PE=3 SV=1	0.002	3.687	2.01511	2	2	2	1	794	88.4	6.21	0.075	0	4.34	2	123.9	125.3	118.8	142.5	157	162.3	153.933	122.667	1	1	1.25489	0.00742888
158	A0A1S4AKS8	LOC107798781	Thiamine thiazole synthase, chloroplastic OS=Nicotiana tabacum OX=4097 GN=LOC107798781 PE=3 SV=1	0	55.807	27.8552	8	26	8	1	359	38.1	6.16	5.449	0	56.91	8	734.9	724.1	780.9	1160.2	1204	947.9	1104.03	746.633	1	1	1.47868	0.011569
159	A0A1S4BXD1	LOC107812783	thioredoxin-like protein CDSP32, chloroplastic OS=Nicotiana tabacum OX=4097 GN=LOC107812783 PE=4 SV=1	0	47.084	29.4915	9	29	1	1	295	33.5	6.79	3.047	0	46.2	9	10.5	11.2	9.5	21.1	19.6	17.8	19.5	10.4	1	1	1.875	0.00106319
160	A0A1S3YX74	LOC107780836	thylakoid lumenal 15.0 kDa protein 2, chloroplastic-like OS=Nicotiana tabacum OX=4097 GN=LOC107780836 PE=4 SV=1	0	10.846	15.9292	3	4	1	1	226	24.9	6.21	0.668	2	2.64	3	70.5	77.9	78.6	102.6	90.5	89.2	94.1	75.6667	1	1	1.24361	0.0209682
161	A0A1S4DRP6	LOC107832738	transaldolase-like OS=Nicotiana tabacum OX=4097 GN=LOC107832738 PE=4 SV=1	0	34.415	19.3955	8	19	1	1	397	43.6	7.01	1.438	0	25.94	8	94.5	117.4	109.3	136.1	125.2	153.2	138.167	107.067	1	1	1.29047	0.0420842
162	A0A1S3ZJ22	LOC107787309	translation initiation factor IF-2-like OS=Nicotiana tabacum OX=4097 GN=LOC107787309 PE=4 SV=1	0	16.771	9.12409	4	5	2	1	548	57.6	10.2	0.585	2	12	4	239	242.8	232.6	287.3	291.7	364.7	314.567	238.133	1	1	1.32097	0.0390055
163	A0A1S3ZEY6	LOC107785995	trans-resveratrol di-O-methyltransferase-like OS=Nicotiana tabacum OX=4097 GN=LOC107785995 PE=3 SV=1	0	9.624	6.92521	2	3	1	1	361	40.7	6.38	0.318	0	6.04	2	10.3	8.9	11.1	14	18.8	15.7	16.1667	10.1	1	1	1.60066	0.0171603
164	A0A1S3X5W6	LOC107761526	trigger factor-like protein TIG, Chloroplastic OS=Nicotiana tabacum OX=4097 GN=LOC107761526 PE=3 SV=1	0	80.531	32.7869	14	40	2	1	549	61.4	5.15	2.089	0	86.96	14	25.4	22.5	26.7	38.9	33.7	31.6	34.7333	24.8667	1	1	1.39678	0.0168601
165	A0A1S4CS07	LOC107821936	trigger factor-like protein TIG, Chloroplastic OS=Nicotiana tabacum OX=4097 GN=LOC107821936 PE=3 SV=1	0	78.412	32.2222	14	40	2	1	540	60.4	5.19	2.014	12	91.27	14	977.7	1131.8	1183.6	1483.2	1316.3	1463.3	1420.93	1097.7	1	1	1.29446	0.0163923
166	A0A1S4AAL1	LOC107795534	triosephosphate isomerase, cytosolic-like OS=Nicotiana tabacum OX=4097 GN=LOC107795534 PE=3 SV=1	0	21.326	29.5276	6	10	2	1	254	27.2	6.21	1.371	2	23.42	6	182.5	166.4	176.6	347	282.1	255.1	294.733	175.167	1	1	1.68259	0.0124411
167	A0A1S3ZG07	LOC107786277	ubiquitin fusion degradation protein 1 homolog OS=Nicotiana tabacum OX=4097 GN=LOC107786277 PE=4 SV=1	0	9.867	9.46372	3	4	1	1	317	35.3	6.7	0.374	0	6.3	3	18.5	17	18.9	21.9	23.9	21.5	22.4333	18.1333	1	1	1.23713	0.0102653
168	A0A1S3ZH40	LOC107786633	UBP1-associated protein 2C-like OS=Nicotiana tabacum OX=4097 GN=LOC107786633 PE=4 SV=1	0	22.141	15.7143	5	5	4	1	420	43.8	7.53	0.532	1	17.91	5	315.5	298.8	324.4	390.3	371.7	450.2	404.067	312.9	1	1	1.29136	0.0213982
169	A0A1S3YDT5	LOC107775212	uncharacterized protein At2g39795, mitochondrial-like OS=Nicotiana tabacum OX=4097 GN=LOC107775212 PE=4 SV=1	0	13.602	13.6187	3	5	1	1	257	29.1	4.89	0.688	2	10.63	3	216.6	207.6	213.1	247.6	251.9	295.3	264.933	212.433	1	1	1.24714	0.027368
170	A0A1S3X147	LOC107760033	uncharacterized protein LOC107760033 OS=Nicotiana tabacum OX=4097 GN=LOC107760033 PE=4 SV=1	0.001	5.624	7.55287	3	4	3	1	331	38.1	5.01	0.334	0	1.9	3	169.6	172.9	189.3	250.9	219.2	220.6	230.233	177.267	1	1	1.2988	0.0115724
171	A0A1S3XFW8	LOC107764684	uncharacterized protein LOC107764684 isoform X1 OS=Nicotiana tabacum OX=4097 GN=LOC107764684 PE=4 SV=1	0.004	3.36	1.99715	1	1	1	1	701	76.4	8.19	0.048	0	2.07	1	43.9	45	47.9	54.3	56.4	56.8	55.8333	45.6	1	1	1.22442	0.00198015
172	A0A1S3XM68	LOC107766695	uncharacterized protein LOC107766695 OS=Nicotiana tabacum OX=4097 GN=LOC107766695 PE=4 SV=1	0	10.978	11.5385	3	4	3	1	286	30.5	6.07	0.551	0	8.36	3	129.8	127.6	120.2	174.9	156.1	205.8	178.933	125.867	1	1	1.42161	0.0229344
173	A0A1S3XS48	LOC107768113	uncharacterized protein LOC107768113 OS=Nicotiana tabacum OX=4097 GN=LOC107768113 PE=4 SV=1	0	19.856	23.8095	3	5	3	1	147	16.1	10.17	1.61	0	16.43	3	112.5	138.5	124.3	193.8	186.7	242.5	207.667	125.1	1	1	1.66001	0.0123744
174	A0A1S3ZGT2	LOC107786661	uncharacterized protein LOC107786661 OS=Nicotiana tabacum OX=4097 GN=LOC107786661 PE=4 SV=1	0.002	3.794	14.1509	2	2	2	1	106	11.2	10.01	0.389	0	4.11	2	322	314.1	312.6	384.8	385.4	466.9	412.367	316.233	1	1	1.30399	0.0247699
175	A0A1S3ZJX2	LOC107787584	uncharacterized protein LOC107787584 OS=Nicotiana tabacum OX=4097 GN=LOC107787584 PE=4 SV=1	0	22.944	7.78739	5	12	2	1	809	88.5	4.67	0.353	3	23.11	5	102.1	109.9	111.5	135.5	130.9	160.6	142.333	107.833	1	1	1.31994	0.0234645
176	A0A1S3ZV98	LOC107790870	uncharacterized protein LOC107790870 OS=Nicotiana tabacum OX=4097 GN=LOC107790870 PE=4 SV=1	0.004	3.571	1.11492	1	1	1	1	1166	130.2	8.6	0.024	0	2.59	1	10.4	11.8	12.2	14.5	14.7	15.1	14.7667	11.4667	1	1	1.28779	0.00452322
177	A0A1S4A5C5	LOC107793923	uncharacterized protein LOC107793923 OS=Nicotiana tabacum OX=4097 GN=LOC107793923 PE=4 SV=1	0.03	1.345	2.52809	1	1	1	1	356	40.4	8.1	0.08	0	0	1	40	41.9	40.7	48.2	46.4	53.1	49.2333	40.8667	1	1	1.20473	0.0157663
178	A0A1S4BHC7	LOC107808286	uncharacterized protein LOC107808286 OS=Nicotiana tabacum OX=4097 GN=LOC107808286 PE=4 SV=1	0	25.704	27.2358	6	14	2	1	246	28.5	6.2	1.081	0	42.42	6	52.8	54.7	61.4	86.1	75.9	71.1	77.7	56.3	1	1	1.38011	0.0140554
179	A0A1S4CLI1	LOC107820239	uncharacterized protein LOC107820239 OS=Nicotiana tabacum OX=4097 GN=LOC107820239 PE=4 SV=1	0.005	2.651	2.20884	1	1	1	1	498	55.4	6.86	0.068	0	0	1	31.3	34	30.3	42.8	36.2	45.6	41.5333	31.8667	1	1	1.30335	0.0321334
180	A0A1S4DMT1	LOC107831483	uncharacterized protein LOC107831483 OS=Nicotiana tabacum OX=4097 GN=LOC107831483 PE=4 SV=1	0.004	3.526	11.811	1	2	1	1	127	14.5	9.16	0.179	0	3.03	1	20.2	24.9	22	26.3	27	27.9	27.0667	22.3667	1	1	1.21013	0.0313188
181	A0A1S4DS07	LOC107832828	uncharacterized protein LOC107832828 OS=Nicotiana tabacum OX=4097 GN=LOC107832828 PE=4 SV=1	0	8.964	13.4884	3	3	3	1	215	23.7	7.12	0.501	0	7.66	3	231.9	230.2	229.6	336.8	307.7	316.6	320.367	230.567	1	1	1.38948	0.000483145
182	A0A1S3ZK20	LOC107787640	uncharacterized protein OsI_027940-like isoform X1 OS=Nicotiana tabacum OX=4097 GN=LOC107787640 PE=4 SV=1	0	8.713	24.4541	3	5	1	1	229	24.4	4.54	0.668	2	8.87	3	599.6	552.2	639.5	840.7	776.6	964	860.433	597.1	1	1	1.44102	0.012134
183	A0A1S4B7I9	LOC107805274	V-type proton ATPase subunit G OS=Nicotiana tabacum OX=4097 GN=LOC107805274 PE=3 SV=1	0	30.863	39.0909	5	17	5	1	110	12.3	6.32	6.943	0	43.73	5	1221.4	1159.6	1251.5	1460.1	1447.6	1452.4	1453.37	1210.83	1	1	1.2003	0.000886207
184	A0A1S4BCY2	LOC107806918	wound-induced basic protein-like OS=Nicotiana tabacum OX=4097 GN=LOC107806918 PE=4 SV=1	0.001	4.058	38.2979	2	2	2	1	47	5.4	9.6	1.154	0	2.01	2	153.8	164.7	169.5	238.1	223.9	245.2	235.733	162.667	1	1	1.44918	0.000722042
185	A0A1S3ZNU7	LOC107788750	WW domain-binding protein 4-like OS=Nicotiana tabacum OX=4097 GN=LOC107788750 PE=4 SV=1	0.014	1.745	3.05344	1	1	1	1	262	29.3	9.28	0.11	0	0	1	115.7	117.6	114.8	133.7	133.1	151.9	139.567	116.033	1	1	1.20282	0.0194186
186	A0A1S3X2A2	LOC107760487	xanthoxin dehydrogenase-like OS=Nicotiana tabacum OX=4097 GN=LOC107760487 PE=4 SV=1	0	12.171	10.6762	3	3	3	1	281	29.7	6.37	0.389	0	7.87	3	146.8	136.8	137.6	179.6	184.7	157.7	174	140.4	1	1	1.23932	0.019384
187	A0A1S4CBM6	LOC107817239	Xyloglucan endotransglucosylase/hydrolase OS=Nicotiana tabacum OX=4097 GN=LOC107817239 PE=3 SV=1	0.005	3.004	3.38983	1	1	1	1	295	33.7	8.56	0.129	0	2.37	1	45.1	47.2	51.9	57.9	67.6	55.9	60.4667	48.0667	1	1	1.25798	0.0399804
188	A0A1S3X6V0	LOC107761872	Xylose isomerase OS=Nicotiana tabacum OX=4097 GN=LOC107761872 PE=3 SV=1	0	28.549	18.9189	8	14	1	1	481	53.4	5.49	1.021	7	30.65	8	601.8	595.9	667.2	760.5	742.7	738.7	747.3	621.633	1	1	1.20216	0.00617814
189	A0A1S4B2G1	LOC107803724	Xylose isomerase OS=Nicotiana tabacum OX=4097 GN=LOC107803724 PE=3 SV=1	0	26.043	18.9189	8	12	1	1	481	53.5	5.49	0.896	0	27.75	8	30.2	31.1	31.3	36.4	37	38.7	37.3667	30.8667	1	1	1.21058	0.00106475
