# Supplementary material for: Chloroplast proteome analysis of Nicotiana tabacum overexpressing TERF1 under drought stress condition
Source: Bot Stud. 2018 Oct 29;59:26. doi: 10.1186/s40529-018-0239-5 (PMC6206318; doi:10.1186/s40529-018-0239-5)
Supplement: Supplementary file 6 — Additional file 6: Table S4. Proteins downregulated by TERF1 under drought stress condition. [file 40529_2018_239_MOESM6_ESM.xls]

## Sheet: GMO_vs_WT_1.2_0.05.diff.down
Table.S4 Proteins downregulated by TERF1 under drought stress condition
NO.	Accession	gene name	Description	Exp. q-value	Sum PEP Score	Coverage	# Peptides	# PSMs	# Unique Peptides	# Protein Groups	# AAs	MW [kDa]	calc. pI	emPAI	# Razor Peptides	Score Sequest HT	# Peptides Sequest HT	WT_1	WT_2	WT_3	TERF1_1	TERF1_2	TERF1_3	Group_TERF1.average	Group_WT.average	Group_TERF1.call.percent	Group_WT.call.percent	Group_TERF1.vs.Group_WT.FC	pvalue
1	A0A1S3ZP50	LOC107788934	14 kDa proline-rich protein DC2.15-like OS=Nicotiana tabacum OX=4097 GN=LOC107788934 PE=4 SV=1	0	10.111	23.8806	2	6	1	1	134	14.2	8.54	1.371	1	13.37	2	75.8	68.7	79.4	46.3	54.8	44.7	48.6	74.6333	1	1	0.651184	0.00422031
2	Q947K7	LOC107802962	14-3-3 g-1 protein OS=Nicotiana tabacum OX=4097 GN=LOC107802962 PE=2 SV=1	0	35.85	39.2857	9	23	4	1	252	28.6	4.77	2.162	2	45.73	9	475.8	477	471.2	371.8	392.9	394.5	386.4	474.667	1	1	0.814045	0.000302181
3	A0A1S4CN65	LOC107820598	14-3-3 protein 9-like isoform X2 OS=Nicotiana tabacum OX=4097 GN=LOC107820598 PE=3 SV=1	0	34.973	33.0739	9	24	1	1	257	29.3	4.75	2.02	0	50.46	9	13.4	13.6	13.2	9.2	9.2	11.3	9.9	13.4	1	1	0.738806	0.00785412
4	A0A1S3XV34	LOC107769141	18.2 kDa class I heat shock protein-like OS=Nicotiana tabacum OX=4097 GN=LOC107769141 PE=3 SV=1	0.001	6.246	16.3522	3	3	1	1	159	18	6.07	0.468	0	6.8	3	94.6	92.6	103.5	79.9	76.3	77.2	77.8	96.9	1	1	0.80289	0.00559657
5	O24124	LOC107832242	22 kDa polypeptide OS=Nicotiana tabacum OX=4097 GN=LOC107832242 PE=2 SV=1	0	62.949	56.8528	12	34	4	1	197	21.3	4.98	11.589	8	66.91	12	2637.3	2340.3	2527.9	1845.4	1887	1758.2	1830.2	2501.83	1	1	0.731544	0.00208395
6	A0A1S4B4M6	LOC107804491	26S proteasome non-ATPase regulatory subunit 1 homolog A-like OS=Nicotiana tabacum OX=4097 GN=LOC107804491 PE=4 SV=1	0	28.746	11.4458	8	9	1	1	996	107.9	5.24	0.405	0	20.36	8	12	14.3	11.4	8.2	10.1	10	9.43333	12.5667	1	1	0.750663	0.0438339
7	A0A1S4BDG3	LOC107807153	26S proteasome non-ATPase regulatory subunit 6 homolog OS=Nicotiana tabacum OX=4097 GN=LOC107807153 PE=4 SV=1	0	24.982	22.7979	8	9	8	1	386	44.2	5.49	0.911	0	13.44	8	250.8	254.2	218.7	164.5	194.6	211.9	190.333	241.233	1	1	0.789001	0.0465457
8	A0A1S3YZE7	LOC107781389	3-methyl-2-oxobutanoate hydroxymethyltransferase OS=Nicotiana tabacum OX=4097 GN=LOC107781389 PE=3 SV=1	0.005	2.829	2.23464	1	1	1	1	358	37.9	8.41	0.122	0	1.9	1	118.2	130.5	139.9	97.4	107.6	114.4	106.467	129.533	1	1	0.821925	0.0447394
9	A0A1S4C5I3	LOC107815403	3-oxoacyl-[acyl-carrier-protein] synthase 3 A, chloroplastic-like OS=Nicotiana tabacum OX=4097 GN=LOC107815403 PE=3 SV=1	0	19.62	16.0183	6	7	1	1	437	46.5	6.93	0.63	0	13.02	6	181.1	193.4	155.6	134.2	125.2	117	125.467	176.7	1	1	0.710055	0.0136616
10	A0A1S4BSJ7	LOC107811457	7-hydroxymethyl chlorophyll a reductase, chloroplastic-like OS=Nicotiana tabacum OX=4097 GN=LOC107811457 PE=4 SV=1	0	12.37	11.2583	4	5	1	1	453	50.4	7.4	0.487	3	7.79	4	442.7	470.7	471.7	357.3	385.7	381.1	374.7	461.7	1	1	0.811566	0.0025585
11	A0A1S4C4A8	LOC107815010	7-hydroxymethyl chlorophyll a reductase, chloroplastic-like OS=Nicotiana tabacum OX=4097 GN=LOC107815010 PE=4 SV=1	0	13.981	11.2583	4	6	1	1	453	50.5	7.43	0.487	0	14.35	4	43.6	49.2	39.7	35.7	33.7	32.4	33.9333	44.1667	1	1	0.768302	0.0247742
12	A0A1S3Y7G1	LOC107772996	8-hydroxygeraniol dehydrogenase-like OS=Nicotiana tabacum OX=4097 GN=LOC107772996 PE=4 SV=1	0	7.799	4.19847	1	2	1	1	262	28.4	6.15	0.359	0	5.16	1	58.9	61.3	59.2	40.1	43	40.5	41.2	59.8	1	1	0.688963	9.48e-05
13	A0A1S4BT70	LOC107811628	ABC transporter B family member 26, chloroplastic OS=Nicotiana tabacum OX=4097 GN=LOC107811628 PE=4 SV=1	0.003	3.652	2.28245	1	1	1	1	701	78.3	9.06	0.048	0	2.64	1	14.2	13.3	10.2	3.8	9.3	7.1	6.73333	12.5667	1	1	0.535809	0.0437395
14	A0A1S3ZXK8	LOC107791508	ABC transporter B family member 28-like OS=Nicotiana tabacum OX=4097 GN=LOC107791508 PE=4 SV=1	0.001	6.297	2.37099	2	2	2	1	717	79	8.7	0.094	0	4.4	2	210.6	210.7	209.4	135.7	152.4	116.8	134.967	210.233	1	1	0.641985	0.00185965
15	A0A1S3XBK7	LOC107763249	abscisic acid and environmental stress-inducible protein TAS14-like OS=Nicotiana tabacum OX=4097 GN=LOC107763249 PE=3 SV=1	0.004	3.284	4.44444	1	2	1	1	180	18.7	6.28	0.389	0	2.12	1	493.8	283.3	370.9	175.8	219.2	102.3	165.767	382.667	1	1	0.433188	0.0361724
16	A0A1S3X946	LOC107762606	abscisic acid receptor PYR1-like OS=Nicotiana tabacum OX=4097 GN=LOC107762606 PE=4 SV=1	0	14.751	13.5135	3	7	1	1	222	24.6	6.01	1.154	2	16.35	3	283.9	285.4	282.3	242.6	244	213.2	233.267	283.867	1	1	0.821747	0.00738951
17	A0A1S3Z764	LOC107783729	acid phosphatase 1-like OS=Nicotiana tabacum OX=4097 GN=LOC107783729 PE=4 SV=1	0	16.06	16.7315	4	8	3	1	257	29.4	8.19	0.778	1	19.18	4	587.8	553.3	556.2	319.3	365.4	314	332.9	565.767	1	1	0.588405	0.00029375
18	A0A1S3YQU6	LOC107778794	adenylate kinase 5, chloroplastic-like OS=Nicotiana tabacum OX=4097 GN=LOC107778794 PE=3 SV=1	0	65.779	26.5139	14	34	4	1	611	68.1	7.44	1.918	0	76.17	14	119.6	127.2	130.8	108.2	91.1	101.8	100.367	125.867	1	1	0.797405	0.0130213
19	A0A1S3WX61	LOC107758943	ADP,ATP carrier protein 1, mitochondrial-like OS=Nicotiana tabacum OX=4097 GN=LOC107758943 PE=3 SV=1	0	38.451	19.6891	8	24	3	1	386	42.1	9.61	2.039	0	44.97	8	84.4	69.5	66	47	53.7	58.3	53	73.3	1	1	0.723056	0.0358473
20	A0A1S4BYR7	LOC107813253	Alanine--tRNA ligase OS=Nicotiana tabacum OX=4097 GN=LOC107813253 PE=3 SV=1	0	98.037	29.2113	27	45	2	1	1027	112.8	6.68	1.671	0	95.36	27	195.9	185.5	167	149.9	147.8	151.5	149.733	182.8	1	1	0.81911	0.0178174
21	A0A1S4CH21	LOC107818733	alkaline/neutral invertase CINV2 OS=Nicotiana tabacum OX=4097 GN=LOC107818733 PE=4 SV=1	0.001	5.386	3.07971	2	2	2	1	552	62.7	6.32	0.113	0	4.96	2	123.4	121	124.7	83.6	112	103	99.5333	123.033	1	1	0.808995	0.0497541
22	A0A1S4ASP4	LOC107800803	alpha-xylosidase 1-like OS=Nicotiana tabacum OX=4097 GN=LOC107800803 PE=3 SV=1	0	20.875	9.4522	9	10	1	1	931	104.8	6.73	0.459	0	13.04	9	312.5	322.8	274.6	243.4	247.9	243.5	244.933	303.3	1	1	0.807561	0.0166426
23	A0A1S3ZQZ9	LOC107789616	Annexin OS=Nicotiana tabacum OX=4097 GN=LOC107789616 PE=3 SV=1	0	16.864	14.557	5	10	3	1	316	35.6	8.81	0.655	2	19.11	5	537.9	525.9	524.3	334.5	391.7	442.7	389.633	529.367	1	1	0.736037	0.0114251
24	A0A0A8WHB3	LOC107779998	Aquaporin PIP1 2b OS=Nicotiana tabacum OX=4097 GN=LOC107779998 PE=2 SV=1	0	14.316	11.8467	3	5	1	1	287	30.8	8.63	0.778	2	12.66	3	239.8	225.1	205.9	150.3	175.4	164.2	163.3	223.6	1	1	0.730322	0.00782004
25	A0A0A8WH07	LOC107789972	Aquaporin PIP2 7a OS=Nicotiana tabacum OX=4097 GN=LOC107789972 PE=2 SV=1	0	15.437	4.92958	1	3	1	1	284	30.5	8.92	0.501	0	10.67	1	205.3	188.3	172.4	114.1	145.1	151.4	136.867	188.667	1	1	0.725442	0.0256341
26	A0A0A8WK76	LOC107763243	Aquaporin PIP2 9b OS=Nicotiana tabacum OX=4097 GN=LOC107763243 PE=2 SV=1	0.001	4.176	5.22648	1	1	1	1	287	30.7	7.49	0.166	0	2.92	1	13.7	13.4	13.6	8.6	10.7	12	10.4333	13.5667	1	1	0.769042	0.0344846
27	A0A1S3YER0	LOC107775280	aquaporin TIP1-1-like OS=Nicotiana tabacum OX=4097 GN=LOC107775280 PE=3 SV=1	0	11.173	6.45161	1	4	1	1	248	25.2	6.35	5.31	0	5.92	1	216.1	224.7	221.1	169	175.8	163.6	169.467	220.633	1	1	0.768092	0.000291322
28	A0A1S3Z7A0	LOC107783840	argininosuccinate lyase, chloroplastic OS=Nicotiana tabacum OX=4097 GN=LOC107783840 PE=3 SV=1	0	13.134	8.88469	5	7	5	1	529	58.3	5.69	0.401	0	8.7	5	490	549.5	447.5	368.9	405.5	381.7	385.367	495.667	1	1	0.777471	0.0247718
29	A0A1S4DPS3	LOC107832135	aspartic proteinase-like protein 2 OS=Nicotiana tabacum OX=4097 GN=LOC107832135 PE=3 SV=1	0.001	4.1	3.09917	1	2	1	1	484	52.3	6.73	0.172	0	0	1	17.9	25.7	15.9	9.1	7.4	13.1	9.86667	19.8333	1	1	0.497479	0.0440135
30	A0A1S4A0E0	LOC107792409	ATP synthase gamma chain, chloroplastic-like OS=Nicotiana tabacum OX=4097 GN=LOC107792409 PE=3 SV=1	0	59.481	21.2202	9	36	2	1	377	41.4	7.71	2.981	0	88.63	9	234.8	237.8	241.3	209.5	209	173.5	197.333	237.967	1	1	0.829248	0.0280965
31	A0A1S3YIS7	LOC107776755	ATP-dependent zinc metalloprotease FTSH 4, mitochondrial-like isoform X1 OS=Nicotiana tabacum OX=4097 GN=LOC107776755 PE=3 SV=1	0	9.272	2.63889	2	5	1	1	720	77.4	8.75	0.124	0	11.73	2	110.9	119.6	127.8	98.8	91.8	83.5	91.3667	119.433	1	1	0.765001	0.0130306
32	A0A1S4C8D8	LOC107816214	ATP-dependent zinc metalloprotease FTSH, chloroplastic-like OS=Nicotiana tabacum OX=4097 GN=LOC107816214 PE=3 SV=1	0	180.683	33.6634	18	75	3	1	707	76.1	6.43	9	2	164.4	18	537.6	581.2	552.3	510.4	471.4	408.6	463.467	557.033	1	1	0.832027	0.0442636
33	A0A1S3Z922	LOC107784278	auxin-binding protein ABP19a-like OS=Nicotiana tabacum OX=4097 GN=LOC107784278 PE=3 SV=1	0	11.747	7.21154	2	7	2	1	208	21.5	6.29	1.683	0	15.34	2	55.9	61	70.5	51.9	48.6	45.9	48.8	62.4667	1	1	0.781217	0.0415354
34	A0A1S3XH43	LOC107764954	auxin-induced protein PCNT115-like OS=Nicotiana tabacum OX=4097 GN=LOC107764954 PE=4 SV=1	0	22.174	22.5309	6	7	3	1	324	35.8	6.6	0.738	3	22.66	6	384.3	348.7	390.4	331.2	313.7	276.1	307	374.467	1	1	0.819833	0.0316409
35	A0A1S4AL11	LOC107798618	basic form of pathogenesis-related protein 1-like OS=Nicotiana tabacum OX=4097 GN=LOC107798618 PE=3 SV=1	0.005	3.137	6.14525	1	1	1	1	179	20	8.18	0.194	0	2.64	1	41.9	41.8	51.5	32.6	32.1	31.3	32	45.0667	1	1	0.710059	0.0156794
36	A0A1S4AZI5	LOC107802870	Beta-amylase OS=Nicotiana tabacum OX=4097 GN=LOC107802870 PE=3 SV=1	0	6.569	4.67128	2	2	2	1	578	65.4	8.47	0.103	0	2.13	2	29.7	29.6	31.4	23.3	25.3	22.7	23.7667	30.2333	1	1	0.786108	0.00272477
37	A0A1S3YKN2	LOC107777130	Beta-galactosidase OS=Nicotiana tabacum OX=4097 GN=LOC107777130 PE=3 SV=1	0.034	1.285	1.08254	1	1	1	1	739	82.5	8.06	0.044	0	1.94	1	114.4	115.7	97.3	68.6	83.5	84.3	78.8	109.133	1	1	0.722053	0.0178855
38	A0A1S4DCI9	LOC107828285	Beta-galactosidase OS=Nicotiana tabacum OX=4097 GN=LOC107828285 PE=3 SV=1	0	10.798	3.58127	2	3	2	1	726	81.2	8.44	0.151	0	7.67	2	66.1	65.6	63.4	44.4	46.8	52.9	48.0333	65.0333	1	1	0.738596	0.00308768
39	A0A1S3YC07	LOC107774577	beta-glucosidase BoGH3B-like OS=Nicotiana tabacum OX=4097 GN=LOC107774577 PE=4 SV=1	0	7.062	4.93631	3	3	3	1	628	69	8.44	0.179	0	5.79	3	136.9	151.5	155	101.3	115.3	103.8	106.8	147.8	1	1	0.722598	0.00428884
40	A0A1S4B008	LOC107803148	Beta-hexosaminidase OS=Nicotiana tabacum OX=4097 GN=LOC107803148 PE=3 SV=1	0	6.931	3.27022	2	3	2	1	581	64.6	5.47	0.179	0	7.88	2	260.9	288.9	318.2	237.7	213.6	225.4	225.567	289.333	1	1	0.779608	0.0237296
41	A0A1S3Z520	LOC107783053	BRASSINOSTEROID INSENSITIVE 1-associated receptor kinase 1-like isoform X1 OS=Nicotiana tabacum OX=4097 GN=LOC107783053 PE=3 SV=1	0.001	5.069	3.57143	2	2	2	1	616	68.1	5.53	0.136	0	2.56	2	79.9	83.2	74.5	68.6	69.8	59	65.8	79.2	1	1	0.830808	0.0345537
42	A0A1S4AA67	LOC107795415	BTB/POZ domain-containing protein At5g67385-like OS=Nicotiana tabacum OX=4097 GN=LOC107795415 PE=3 SV=1	0	6.685	3.3871	2	2	2	1	620	69	6.68	0.105	0	5.67	2	62.1	61.4	49.7	39.4	42.9	46	42.7667	57.7333	1	1	0.740762	0.0282327
43	A0A1S4AET1	LOC107796869	BURP domain protein RD22-like isoform X1 OS=Nicotiana tabacum OX=4097 GN=LOC107796869 PE=4 SV=1	0	32.528	14.578	5	9	2	1	391	41.7	9.03	0.778	0	24.23	5	416.7	404.7	434.8	329.2	362.9	280.8	324.3	418.733	1	1	0.774479	0.0204655
44	A0A1S4C9B0	LOC107816355	BURP domain protein RD22-like OS=Nicotiana tabacum OX=4097 GN=LOC107816355 PE=4 SV=1	0	29.007	14.433	5	8	2	1	388	41.3	8.94	0.778	2	21.99	5	420.1	411.1	456	346	367.5	307	340.167	429.067	1	1	0.792806	0.0165488
45	A0A077DCK9	LOC107821152	Carbonic anhydrase OS=Nicotiana tabacum OX=4097 GN=LOC107821152 PE=2 SV=1	0	52.495	43.0108	9	32	7	1	279	30.6	7.02	3.962	0	63.21	9	1038.4	1016.8	1053.6	854.9	876	770.5	833.8	1036.27	1	1	0.804619	0.00397122
46	A0A1S3Z5W0	LOC107783408	Carboxypeptidase OS=Nicotiana tabacum OX=4097 GN=LOC107783408 PE=3 SV=1	0.005	2.701	2.15983	1	1	1	1	463	51.3	8.09	0.08	0	2.23	1	12.4	12.4	13.4	9.8	8	11.2	9.66667	12.7333	1	1	0.759162	0.0356811
47	A0A1S4AFJ7	LOC107797071	Carboxypeptidase OS=Nicotiana tabacum OX=4097 GN=LOC107797071 PE=3 SV=1	0	23.735	13.6273	5	10	5	1	499	56.4	7.99	0.693	0	16.77	5	354.6	347	368.7	270.1	268.8	290.5	276.467	356.767	1	1	0.774923	0.00106281
48	A0A1S4AEC0	LOC107796746	CCG-binding protein 1-like OS=Nicotiana tabacum OX=4097 GN=LOC107796746 PE=4 SV=1	0.001	5.574	4.85437	1	4	1	1	206	23.1	6.9	0.274	0	8.25	1	154	143.5	141.2	88.7	92.2	90.2	90.3667	146.233	1	1	0.617962	0.000162885
49	A0A1S4BUP5	LOC107812074	chitotriosidase-1-like OS=Nicotiana tabacum OX=4097 GN=LOC107812074 PE=4 SV=1	0.001	4.352	4.2328	2	2	1	1	378	42	8.59	0.245	0	2.09	2	110.7	105.4	118.1	89.4	87.4	95.1	90.6333	111.4	1	1	0.813585	0.00878354
50	Q0PWS5	Lhcb5	Chlorophyll a-b binding protein, chloroplastic OS=Nicotiana tabacum OX=4097 GN=Lhcb5 PE=2 SV=1	0	75.76	41.0526	11	44	1	1	285	30.4	6.01	10.22	0	112.16	11	203.6	233.3	213.4	159.6	179.5	196.1	178.4	216.767	1	1	0.823005	0.0487779
51	A0A1S3Y820	LOC107773232	Chlorophyll a-b binding protein, chloroplastic OS=Nicotiana tabacum OX=4097 GN=LOC107773232 PE=3 SV=1	0	18.537	20.9738	3	19	1	1	267	28.3	5.66	2.162	1	26.92	3	280.9	308.9	281.6	180	154.6	125.8	153.467	290.467	1	1	0.528345	0.00165696
52	A0A1S3Y8Q2	LOC107773487	Chlorophyll a-b binding protein, chloroplastic OS=Nicotiana tabacum OX=4097 GN=LOC107773487 PE=3 SV=1	0	12.552	21.8045	3	14	2	1	266	28.2	5.66	1.276	0	20.07	3	292	343.8	357.8	225.5	200.8	173.2	199.833	331.2	1	1	0.603362	0.00634322
53	A0A1S3YAU9	LOC107774251	Chlorophyll a-b binding protein, chloroplastic OS=Nicotiana tabacum OX=4097 GN=LOC107774251 PE=3 SV=1	0	45.838	24.6479	8	30	1	1	284	31	6.14	6.743	0	58.56	8	527.2	528.3	460.9	391.7	408.2	352.2	384.033	505.467	1	1	0.75976	0.0119815
54	A0A1S3YDM5	LOC107774945	Chlorophyll a-b binding protein, chloroplastic OS=Nicotiana tabacum OX=4097 GN=LOC107774945 PE=3 SV=1	0.005	2.715	3.39623	1	1	1	1	265	28.9	6.87	0.155	0	2.72	1	86.4	97.7	86.8	71.3	80.5	65.8	72.5333	90.3	1	1	0.803248	0.0349732
55	A0A1S3YPE9	LOC107778264	Chlorophyll a-b binding protein, chloroplastic OS=Nicotiana tabacum OX=4097 GN=LOC107778264 PE=3 SV=1	0	28.109	21.5094	4	18	3	1	265	28.7	5.97	3.217	1	35.21	4	1312.7	1288.7	1156.9	847.6	968.2	676.5	830.767	1252.77	1	1	0.663146	0.0123693
56	A0A1S4AKK6	LOC107798677	Chlorophyll a-b binding protein, chloroplastic OS=Nicotiana tabacum OX=4097 GN=LOC107798677 PE=3 SV=1	0	55.697	29.1228	9	42	2	1	285	31.1	6.14	10.365	6	84.66	9	3178	3176.6	2723.8	2198.9	2425.6	1938	2187.5	3026.13	1	1	0.72287	0.0153666
57	A0A1S4BG47	LOC107807889	Chlorophyll a-b binding protein, chloroplastic OS=Nicotiana tabacum OX=4097 GN=LOC107807889 PE=3 SV=1	0	25.634	22.6415	3	22	1	1	265	28.1	5.26	3.924	0	28.21	3	330.7	320.3	246.6	199.5	234.4	148.3	194.067	299.2	1	1	0.648619	0.0446836
58	A0A1S3XMC8	LOC107766542	chloroplast envelope membrane protein-like OS=Nicotiana tabacum OX=4097 GN=LOC107766542 PE=4 SV=1	0.014	1.717	2.30947	1	1	1	1	433	50.3	5.47	0.068	0	0	1	38.4	38.9	39.2	27.5	35.4	28	30.3	38.8333	1	1	0.780258	0.0291817
59	A0A1S4B8M9	LOC107805659	cis-abienol synthase, chloroplastic-like isoform X1 OS=Nicotiana tabacum OX=4097 GN=LOC107805659 PE=3 SV=1	0	19.499	9.15935	7	10	3	1	797	91.7	5.85	0.353	0	17.38	7	44.6	46.1	50.9	39.2	40.8	34.1	38.0333	47.2	1	1	0.805791	0.0297839
60	A0A1S4CZT8	LOC107824406	cis-abienol synthase, chloroplastic-like OS=Nicotiana tabacum OX=4097 GN=LOC107824406 PE=3 SV=1	0	31.273	12.1706	10	14	6	1	797	91.8	6.1	0.52	4	26.77	10	1017.5	1006.4	888.1	630.4	753.2	638.8	674.133	970.667	1	1	0.694505	0.00662884
61	A0A1S3XH44	LOC107765182	Clathrin light chain OS=Nicotiana tabacum OX=4097 GN=LOC107765182 PE=3 SV=1	0.008	2.135	2.8	1	1	1	1	250	27.8	7.53	0.136	0	3.01	1	136.7	142.2	143	97.9	113.3	106.1	105.767	140.633	1	1	0.752074	0.00201368
62	A0A1S3XIW7	LOC107765699	CSC1-like protein ERD4 OS=Nicotiana tabacum OX=4097 GN=LOC107765699 PE=4 SV=1	0	21.573	8.29876	6	10	3	1	723	81.7	9.19	0.407	0	18.8	6	60.2	64	60.5	48.2	53.7	50.6	50.8333	61.5667	1	1	0.825663	0.00587846
63	A0A1S3YLI3	LOC107777558	cullin-associated NEDD8-dissociated protein 1-like OS=Nicotiana tabacum OX=4097 GN=LOC107777558 PE=4 SV=1	0.001	4.737	3.20197	3	3	3	1	1218	134.5	5.97	0.078	0	2.45	3	219.5	209.4	200.2	128.2	163	172.7	154.633	209.7	1	1	0.737403	0.0196394
64	A0A1S3YCR5	LOC107774685	delta(1)-pyrroline-2-carboxylate reductase-like OS=Nicotiana tabacum OX=4097 GN=LOC107774685 PE=4 SV=1	0	6.827	6.76923	2	2	2	1	325	35.2	6.46	0.274	0	5.22	2	43.3	47.8	51.1	39	39.2	37.1	38.4333	47.4	1	1	0.81083	0.0190467
65	A0A1S3X0J3	LOC107759925	Diacylglycerol kinase OS=Nicotiana tabacum OX=4097 GN=LOC107759925 PE=3 SV=1	0.001	4.95	2.85132	1	1	1	1	491	54.8	6.52	0.07	0	3.69	1	42.7	42.1	42	33.6	31.3	35.2	33.3667	42.2667	1	1	0.789432	0.00151527
66	A0A1S4BDY1	LOC107807215	Diacylglycerol kinase OS=Nicotiana tabacum OX=4097 GN=LOC107807215 PE=3 SV=1	0.001	5.708	3.07377	2	2	2	1	488	54.1	7.28	0.125	0	5.24	2	441.8	422.9	363.1	283.3	306.5	254	281.267	409.267	1	1	0.687245	0.0104615
67	A0A1S4AGC7	LOC107797365	dihydrodipicolinate reductase-like protein CRR1, chloroplastic OS=Nicotiana tabacum OX=4097 GN=LOC107797365 PE=4 SV=1	0	6.603	9.12052	3	4	3	1	307	33.3	5.97	0.54	0	1.96	3	382.1	396.1	516.1	274.6	282.6	274.4	277.2	431.433	1	1	0.642509	0.0223666
68	A0A1S4B5I7	LOC107804694	DNA-binding protein SMUBP-2-like OS=Nicotiana tabacum OX=4097 GN=LOC107804694 PE=4 SV=1	0	42.922	16.8024	14	17	5	1	982	107.9	7.75	0.693	9	31.4	14	761.7	774.4	715.4	639.3	614	613	622.1	750.5	1	1	0.828914	0.00296284
69	A0A1S3YU74	LOC107779713	dynamin-like protein ARC5 isoform X1 OS=Nicotiana tabacum OX=4097 GN=LOC107779713 PE=3 SV=1	0	7.537	3.62225	3	3	3	1	773	86.8	6.55	0.114	0	2.42	3	12.7	13.4	13.7	11.1	11.4	10.4	10.9667	13.2667	1	1	0.826633	0.00536554
70	Q9FXT1	EIG-J7	Elicitor inducible protein OS=Nicotiana tabacum OX=4097 GN=EIG-J7 PE=2 SV=1	0.024	1.431	5.64972	1	1	1	1	177	19.6	5.76	0.259	0	1.85	1	83.7	72.6	78.3	32	35.4	29.3	32.2333	78.2	1	1	0.412191	0.000230918
71	P08252	CHN48	Endochitinase A OS=Nicotiana tabacum OX=4097 GN=CHN48 PE=1 SV=2	0	26.092	16.7173	3	10	3	1	329	35.1	8.02	1.069	0	25.87	3	184	194.9	250.6	111.9	100.7	117.5	110.033	209.833	1	1	0.524384	0.00926842
72	A0A1S3Z4Y2	LOC107782972	epimerase family protein SDR39U1 homolog, chloroplastic-like OS=Nicotiana tabacum OX=4097 GN=LOC107782972 PE=4 SV=1	0	21.633	14.8876	4	6	3	1	356	39	9.09	0.638	1	15.35	4	184	179.6	170.3	139.8	141.5	139.2	140.167	177.967	1	1	0.787601	0.00076669
73	A0A1S3XJ94	LOC107765748	ethylene-responsive transcription factor 1B-like OS=Nicotiana tabacum OX=4097 GN=LOC107765748 PE=4 SV=1	0.005	2.796	8.57143	1	1	1	1	280	32.4	6.7	0.122	0	2.33	1	92.2	84.2	91.6	53.7	50.6	44.1	49.4667	89.3333	1	1	0.553731	0.000477934
74	A0A1S4AM43	LOC107799143	Eukaryotic translation initiation factor 3 subunit M OS=Nicotiana tabacum OX=4097 GN=LOC107799143 PE=3 SV=1	0	17.905	16.3415	5	7	1	1	410	46.6	5.08	0.453	0	10.52	5	30.7	39.1	33.8	27	28.8	25.7	27.1667	34.5333	1	1	0.78668	0.0478095
75	A0A1S3ZSW6	LOC107790111	Eukaryotic translation initiation factor 6 OS=Nicotiana tabacum OX=4097 GN=LOC107790111 PE=3 SV=1	0.001	4.569	7.34694	2	2	2	1	245	26.4	4.86	0.334	0	4.94	2	359.1	339.4	328.4	254	270.7	268.1	264.267	342.3	1	1	0.772032	0.00167043
76	A0A1S4B661	LOC107804862	eukaryotic translation initiation factor-like isoform X1 OS=Nicotiana tabacum OX=4097 GN=LOC107804862 PE=4 SV=1	0	55.132	25.9021	18	24	0	1	776	86	8.19	1.154	1	29.77	18	97.1	96.2	90.5	79.3	80.4	76.1	78.6	94.6	1	1	0.830867	0.00277956
77	A0A1S3YS27	LOC107779121	expansin-A4-like OS=Nicotiana tabacum OX=4097 GN=LOC107779121 PE=4 SV=1	0	8.228	16.996	3	6	3	1	253	27.1	8.07	1.683	0	8.65	3	312.6	285.1	269.4	227.8	224.5	254.4	235.567	289.033	1	1	0.815016	0.0275675
78	A0A1S3YHC5	LOC107776301	FAD-dependent urate hydroxylase-like OS=Nicotiana tabacum OX=4097 GN=LOC107776301 PE=4 SV=1	0.001	5.811	4.18502	2	4	1	1	454	50.4	9.13	0.11	0	6.59	2	58.1	54.1	63	42.4	49	39	43.4667	58.4	1	1	0.744292	0.0186956
79	A0A1S3Z1F3	LOC107781744	ferredoxin-dependent glutamate synthase, chloroplastic-like OS=Nicotiana tabacum OX=4097 GN=LOC107781744 PE=4 SV=1	0	206.062	28.8411	36	116	11	1	1536	167.7	6.58	2.4	27	274.42	36	6490.6	6935.8	6412.2	4971.9	5766.3	4993.2	5243.8	6612.87	1	1	0.792969	0.0112919
80	A0A1S4CUE0	LOC107822572	ferredoxin-dependent glutamate synthase, chloroplastic-like OS=Nicotiana tabacum OX=4097 GN=LOC107822572 PE=4 SV=1	0	21.409	10.4712	2	8	2	1	191	20.2	4.88	2.162	0	27	2	753.6	825.4	802.6	545.1	718.8	653.8	639.233	793.867	1	1	0.805215	0.0480379
81	A0A1S3ZS78	LOC107789800	Ferritin OS=Nicotiana tabacum OX=4097 GN=LOC107789800 PE=3 SV=1	0	8.427	12.3506	2	2	2	1	251	28.2	6.02	0.259	0	6.34	2	65.8	78.5	68.4	58	58.7	51.7	56.1333	70.9	1	1	0.791725	0.0297819
82	A0A1S4DR45	LOC107832545	Ferritin OS=Nicotiana tabacum OX=4097 GN=LOC107832545 PE=3 SV=1	0	13.628	19.6911	4	5	4	1	259	29.2	6.54	0.585	0	9.85	4	132.8	148.1	130.4	123.4	111.3	103.1	112.6	137.1	1	1	0.821298	0.0388802
83	A0A1S4DB33	LOC107827939	fructose-1,6-bisphosphatase class 1-like OS=Nicotiana tabacum OX=4097 GN=LOC107827939 PE=3 SV=1	0	16.293	10.4878	3	5	2	1	410	45	6.61	0.468	1	11.27	3	139.1	144.9	150.6	112.7	115.6	112.9	113.733	144.867	1	1	0.78509	0.000834249
84	A0A1S4BD66	LOC107807065	Fructose-bisphosphate aldolase OS=Nicotiana tabacum OX=4097 GN=LOC107807065 PE=3 SV=1	0	84.039	32.8283	11	47	1	1	396	42.7	7.18	6.743	1	123.41	11	207.6	210.8	216.4	177.4	160.5	100.9	146.267	211.6	1	1	0.691241	0.048876
85	A0A1S4CWP4	LOC107823429	GDSL esterase/lipase At2g38180-like OS=Nicotiana tabacum OX=4097 GN=LOC107823429 PE=4 SV=1	0	18.495	28.692	5	11	5	1	237	27.1	5.35	1.955	0	24.84	5	607	674.5	602	466.1	503.9	433.9	467.967	627.833	1	1	0.745368	0.00664656
86	A0A1S4BWI5	LOC107812621	GDSL esterase/lipase LTL1-like OS=Nicotiana tabacum OX=4097 GN=LOC107812621 PE=3 SV=1	0	9.361	7.43802	2	4	2	1	363	39.7	5.2	0.413	0	5.15	2	101	110.1	112.3	92.9	87.2	84	88.0333	107.8	1	1	0.816636	0.0102888
87	A0A1S4DRA5	LOC107832608	GEM-like protein 1 OS=Nicotiana tabacum OX=4097 GN=LOC107832608 PE=4 SV=1	0	18.08	19.4539	6	9	1	1	293	31.8	6.06	1.239	4	17.44	6	351.4	313.8	335.4	276.2	256.2	252.1	261.5	333.533	1	1	0.78403	0.00547334
88	P15797	#N/A	Glucan endo-1,3-beta-glucosidase, basic vacuolar isoform OS=Nicotiana tabacum OX=4097 PE=1 SV=2	0	60.615	21.0243	7	27	1	1	371	40.5	7.64	4.78	7	71.03	7	2363.8	2264.5	3155.7	874.2	891.4	958.5	908.033	2594.67	1	1	0.349961	0.00398686
89	A0A1S4CWZ4	LOC107823411	glucan endo-1,3-beta-glucosidase, basic vacuolar OS=Nicotiana tabacum OX=4097 GN=LOC107823411 PE=3 SV=1	0	58.891	21.0811	7	26	1	1	370	40.4	7.64	4.179	0	71.15	7	32.6	29	37.3	4.5	12	15.4	10.6333	32.9667	1	1	0.322548	0.00512772
90	A0A1S4AIS8	LOC107798147	Glutamate decarboxylase OS=Nicotiana tabacum OX=4097 GN=LOC107798147 PE=3 SV=1	0	50.665	19.5565	10	21	2	1	496	55.9	6.06	1.801	7	51.49	10	1096.9	1014.3	1036.1	785.6	941.1	874.7	867.133	1049.1	1	1	0.82655	0.0239827
91	A0A1S4DHA4	LOC107829795	glutamate--tRNA ligase, cytoplasmic-like OS=Nicotiana tabacum OX=4097 GN=LOC107829795 PE=3 SV=1	0	21.255	9.9865	7	9	1	1	741	84	7.44	0.353	4	20.39	7	392.6	405.8	345	264.2	317.8	318.3	300.1	381.133	1	1	0.787388	0.034623
92	A0A1S4CZK0	LOC107824318	glutaminyl-peptide cyclotransferase-like OS=Nicotiana tabacum OX=4097 GN=LOC107824318 PE=4 SV=1	0	12.554	8.96552	2	5	2	1	290	32.8	5.71	0.369	0	10.83	2	272.5	243.5	263.1	222.8	212.9	209	214.9	259.7	1	1	0.827493	0.00912798
93	A0A1S4D7X9	LOC107826889	glycerophosphodiester phosphodiesterase GDPD6-like isoform X1 OS=Nicotiana tabacum OX=4097 GN=LOC107826889 PE=4 SV=1	0.001	5.413	6.56934	2	2	2	1	411	48	6.6	0.166	0	1.66	2	46.8	43	45.3	36.5	29.7	30.4	32.2	45.0333	1	1	0.715026	0.00612692
94	A0A1S4BIZ8	LOC107808809	glycine-rich cell wall structural protein-like OS=Nicotiana tabacum OX=4097 GN=LOC107808809 PE=4 SV=1	0.005	2.669	2.21402	1	2	1	1	271	21	9.8	2.162	0	3.09	1	363.3	395.2	397.7	276.1	294.7	272.5	281.1	385.4	1	1	0.729372	0.00132341
95	Q589Y3	NtGT4	Glycosyltransferase OS=Nicotiana tabacum OX=4097 GN=NtGT4 PE=2 SV=1	0	9.467	8.26613	4	4	4	1	496	54.9	5.69	0.311	0	5.98	4	323.4	329.7	305.9	245.4	267.5	244	252.3	319.667	1	1	0.78926	0.00294999
96	A0A1S4AS24	LOC107800613	high-light-induced protein, chloroplastic OS=Nicotiana tabacum OX=4097 GN=LOC107800613 PE=4 SV=1	0.008	2.096	10.2564	1	1	1	1	117	12.6	9.99	0.259	0	2.01	1	8.2	9.9	8	3.3	4.6	3.4	3.76667	8.7	1	1	0.43295	0.00254321
97	A0A1S3X2J0	LOC107760493	histidine biosynthesis bifunctional protein hisIE, chloroplastic-like OS=Nicotiana tabacum OX=4097 GN=LOC107760493 PE=3 SV=1	0	12.025	15	3	4	3	1	280	31.5	7.28	0.35	0	8.33	3	38.6	42.4	33.9	25.4	28.4	27.9	27.2333	38.3	1	1	0.711053	0.0135682
98	A0A1S3YJR8	LOC107776865	hypersensitive-induced response protein 1-like OS=Nicotiana tabacum OX=4097 GN=LOC107776865 PE=4 SV=1	0.001	4.207	5.84192	2	4	1	1	291	32	6.25	0.172	1	6.1	2	372.5	346.7	326.6	252.1	265.2	288.8	268.7	348.6	1	1	0.770797	0.00946453
99	A0A1S4D6A5	LOC107826412	hypersensitive-induced response protein 2-like OS=Nicotiana tabacum OX=4097 GN=LOC107826412 PE=4 SV=1	0.001	4.888	5.92334	2	3	1	1	287	31.4	5.31	0.194	0	6.4	2	50.5	60.9	42.3	36.7	31.1	37.2	35	51.2333	1	1	0.683149	0.0471061
100	A0A1S4A241	LOC107792893	Importin subunit alpha OS=Nicotiana tabacum OX=4097 GN=LOC107792893 PE=3 SV=1	0	27.052	19.434	8	12	5	1	530	58.6	5.14	0.951	0	23.12	8	170.2	156.6	143.9	125.7	135	117.2	125.967	156.9	1	1	0.802847	0.0279554
101	A0A1S3Y9F0	LOC107773903	importin-5-like OS=Nicotiana tabacum OX=4097 GN=LOC107773903 PE=4 SV=1	0	38.267	10.6211	12	17	5	1	1111	122.9	4.87	0.607	6	35.38	12	934.8	868	859.3	701.8	735.8	724.5	720.7	887.367	1	1	0.812178	0.00298253
102	A0A1S3YA34	LOC107773943	importin-5-like OS=Nicotiana tabacum OX=4097 GN=LOC107773943 PE=4 SV=1	0	22.389	10.3448	6	8	1	1	667	73.7	4.91	0.528	0	17.94	6	17.5	19.7	15.6	13.4	14.9	11.9	13.4	17.6	1	1	0.761364	0.0458296
103	A0A1S4D777	LOC107826781	inactive LRR receptor-like serine/threonine-protein kinase BIR2 OS=Nicotiana tabacum OX=4097 GN=LOC107826781 PE=4 SV=1	0.001	4.763	2.65781	2	2	2	1	602	66.2	7.71	0.11	0	1.81	2	124.4	129.7	118.6	94.7	105.3	96.4	98.8	124.233	1	1	0.795278	0.00519133
104	A0A1S3ZL03	LOC107787953	internal alternative NAD(P)H-ubiquinone oxidoreductase A1, mitochondrial isoform X1 OS=Nicotiana tabacum OX=4097 GN=LOC107787953 PE=4 SV=1	0	8.975	7.04225	3	4	3	1	497	55.4	9	0.252	0	2.08	3	23.6	21.6	23.7	15.3	11.7	16	14.3333	22.9667	1	1	0.624093	0.00449112
105	A0A1S4BAZ9	LOC107806428	kirola-like OS=Nicotiana tabacum OX=4097 GN=LOC107806428 PE=4 SV=1	0	18.681	34.6939	4	9	4	1	147	16.8	5.9	1.424	0	24.85	4	307.7	338.9	343.6	240.5	235.2	222.8	232.833	330.067	1	1	0.705413	0.00144014
106	A0A1S4DFX8	LOC107829293	kynurenine formamidase-like OS=Nicotiana tabacum OX=4097 GN=LOC107829293 PE=4 SV=1	0	13.157	9.30233	3	5	1	1	301	33.4	9.28	0.73	0	12.71	3	93.5	92.4	100.8	76.3	79	81.6	78.9667	95.5667	1	1	0.826299	0.00551885
107	A0A1S4CRG0	LOC107821907	LIM domain-containing protein WLIM1-like OS=Nicotiana tabacum OX=4097 GN=LOC107821907 PE=4 SV=1	0	6.732	14.8148	3	3	2	1	189	21.2	8.75	0.389	1	3.92	3	290.3	287.9	275.4	251.3	231.3	221.4	234.667	284.533	1	1	0.824742	0.00738436
108	A0A1S4AV32	LOC107801729	linolenate hydroperoxide lyase, chloroplastic-like OS=Nicotiana tabacum OX=4097 GN=LOC107801729 PE=3 SV=1	0	11.412	4.82897	2	4	2	1	497	55.6	8.06	0.334	0	10.67	2	100.4	111.2	99	80.7	88.6	83.1	84.1333	103.533	1	1	0.812621	0.0126147
109	A0A1S4DF20	LOC107829039	Lipoxygenase OS=Nicotiana tabacum OX=4097 GN=LOC107829039 PE=3 SV=1	0.001	5.949	1.76406	2	2	2	1	907	103.2	8.03	0.066	0	5.2	2	120.8	122.8	113.6	83.7	97.4	79.5	86.8667	119.067	1	1	0.729563	0.006117
110	A0A1S4AN21	LOC107799429	long chain acyl-CoA synthetase 9, chloroplastic-like OS=Nicotiana tabacum OX=4097 GN=LOC107799429 PE=4 SV=1	0	16.741	5.46763	2	6	2	1	695	75.8	7.97	0.233	0	13.76	2	74.4	72	73.8	48.2	58.5	54.7	53.8	73.4	1	1	0.73297	0.00317322
111	A0A1S3Z3Y1	LOC107782725	low-temperature-induced 65 kDa protein-like isoform X1 OS=Nicotiana tabacum OX=4097 GN=LOC107782725 PE=4 SV=1	0	21.519	11.3846	6	7	4	1	650	70.5	5.44	0.42	0	16.97	6	381.6	352.6	382.3	206.6	227.1	181.5	205.067	372.167	1	1	0.551008	0.000525175
112	A0A1S3Z0H5	LOC107781733	lysosomal Pro-X carboxypeptidase-like isoform X1 OS=Nicotiana tabacum OX=4097 GN=LOC107781733 PE=4 SV=1	0.001	4.265	1.60966	1	2	1	1	497	56.9	8.97	0.145	0	2.04	1	378.6	322.7	284	206.1	240.3	214.7	220.367	328.433	1	1	0.670963	0.0210896
113	A0A1S3Y976	LOC107773688	lysosomal Pro-X carboxypeptidase-like OS=Nicotiana tabacum OX=4097 GN=LOC107773688 PE=4 SV=1	0.002	3.946	3.34646	2	2	2	1	508	57.8	7.44	0.145	0	2.99	2	44	53.1	47.3	39.8	39.5	38.7	39.3333	48.1333	1	1	0.817175	0.030397
114	A0A1S3YR16	LOC107778847	Malic enzyme OS=Nicotiana tabacum OX=4097 GN=LOC107778847 PE=3 SV=1	0	94.313	34.0102	19	49	1	1	591	65.4	6.24	4.957	18	102.24	19	3116	2564.5	2506.9	1623.4	2125.5	1930.3	1893.07	2729.13	1	1	0.693651	0.0262787
115	A0A1S4CM79	LOC107820287	Malic enzyme OS=Nicotiana tabacum OX=4097 GN=LOC107820287 PE=3 SV=1	0	98.77	34.0102	19	50	1	1	591	65.3	6.24	5.31	0	107.51	19	230.1	203.6	191.8	118.3	30.3	128.2	92.2667	208.5	1	1	0.442526	0.0246641
116	Q589Y0	mat1	Malonyltransferase OS=Nicotiana tabacum OX=4097 GN=mat1 PE=1 SV=1	0	7.445	7.50552	4	4	3	1	453	50.7	6.9	0.359	1	4.06	4	362.2	334.3	333.5	258.4	272.2	300.8	277.133	343.333	1	1	0.807184	0.0133712
117	A0A0R4WFW8	MBL1	Mannose-binding lectin OS=Nicotiana tabacum OX=4097 GN=MBL1 PE=2 SV=1	0	14.795	17.1141	6	8	3	1	298	34	9.64	0.638	3	12.54	6	1035.6	884.3	848.8	535	660.9	655.8	617.233	922.9	1	1	0.668798	0.0123065
118	A0A0R4X9V9	MBL3	Mannose-binding lectin OS=Nicotiana tabacum OX=4097 GN=MBL3 PE=2 SV=1	0	14.048	14.7651	5	8	3	1	298	33.7	9.6	0.738	0	11.41	5	388.7	365.2	347.6	260.9	296.1	300	285.667	367.167	1	1	0.77803	0.00907524
119	A0A076FNG8	MIP	MIP protein OS=Nicotiana tabacum OX=4097 GN=MIP PE=2 SV=1	0.005	3.004	4.43548	1	1	1	1	248	24.9	5.69	0.585	0	2.17	1	17.5	15.1	16.7	10.3	8.9	10.4	9.86667	16.4333	1	1	0.600406	0.00155034
120	A0A1S4B7K9	LOC107805343	monocopper oxidase-like protein SKU5 OS=Nicotiana tabacum OX=4097 GN=LOC107805343 PE=4 SV=1	0	31.692	13.0068	6	10	1	1	592	66.5	8.65	0.805	5	21.5	6	466	473.4	463.4	347	399.4	369.6	372	467.6	1	1	0.795552	0.00348108
121	A0A1S4BGH4	LOC107807992	monocopper oxidase-like protein SKU5 OS=Nicotiana tabacum OX=4097 GN=LOC107807992 PE=4 SV=1	0	31.089	13.0068	6	10	1	1	592	66.4	8.76	0.805	0	19.59	6	20.3	22	20.4	15.1	13.4	16.7	15.0667	20.9	1	1	0.720893	0.00608472
122	A0A1S4A9C2	LOC107795171	multiple organellar RNA editing factor 8, chloroplastic/mitochondrial-like OS=Nicotiana tabacum OX=4097 GN=LOC107795171 PE=4 SV=1	0.003	3.641	3.41207	1	1	1	1	381	42.3	9.42	0.093	0	2.27	1	12.9	11.7	10.9	8.1	7.5	8.6	8.06667	11.8333	1	1	0.68169	0.00472481
123	A0A0M4JB57	nad9	NADH dehydrogenase subunit 9 OS=Nicotiana tabacum OX=4097 GN=nad9 PE=3 SV=1	0	6.582	6.84211	1	4	1	1	190	22.6	6.93	0.334	0	9.05	1	90.4	95.3	89.3	67.2	74.5	83.9	75.2	91.6667	1	1	0.820364	0.0334415
124	A0A140G1X5	ndhH	NADH-quinone oxidoreductase subunit D OS=Nicotiana tabacum OX=4097 GN=ndhH PE=3 SV=1	0	25.905	22.1374	6	12	6	1	393	45.5	5.35	0.812	0	24.2	6	257.7	270.9	263.4	218.4	218.4	207.3	214.7	264	1	1	0.813258	0.000753971
125	A0A1S3Z6N3	LOC107783575	nicotinamidase 2-like OS=Nicotiana tabacum OX=4097 GN=LOC107783575 PE=4 SV=1	0.001	5.741	7.65306	1	1	1	1	196	22.3	6.21	0.166	0	3.71	1	23.8	23.1	24.2	17.8	17.5	18.6	17.9667	23.7	1	1	0.758087	0.000237233
126	V5V1W1	LOC107775583	Non-specific lipid-transfer protein OS=Nicotiana tabacum OX=4097 GN=LOC107775583 PE=2 SV=1	0.01	2.013	5.42636	1	1	1	1	129	13.7	8.25	0.259	0	2.06	1	119	123.2	113.4	72.2	71.8	65.6	69.8667	118.533	1	1	0.589426	0.000164521
127	A0A1S4BTZ5	LOC107811809	Non-specific lipid-transfer protein OS=Nicotiana tabacum OX=4097 GN=LOC107811809 PE=3 SV=1	0.001	6.211	15.625	2	4	2	1	128	13.2	8.24	0.931	0	6.74	2	366.3	344.7	341.9	225.4	220.3	186.2	210.633	350.967	1	1	0.600152	0.000641294
128	A0A1S4AME4	LOC107799263	novel plant SNARE 13-like OS=Nicotiana tabacum OX=4097 GN=LOC107799263 PE=4 SV=1	0	7.283	7.80669	2	2	2	1	269	30.4	6.81	0.212	0	4.61	2	258.1	223.1	216.6	147.3	157.4	166.2	156.967	232.6	1	1	0.674835	0.00567786
129	A0A1S3ZKM7	LOC107787819	osmotin OS=Nicotiana tabacum OX=4097 GN=LOC107787819 PE=4 SV=1	0	10.952	8	2	6	2	1	250	27.1	7.8	0.995	0	15.08	2	464.5	503.4	581.8	176.7	162.5	149.4	162.867	516.567	1	1	0.315287	0.000562919
130	A0A1S3ZK34	LOC107787802	osmotin-like protein OS=Nicotiana tabacum OX=4097 GN=LOC107787802 PE=4 SV=1	0	14.464	8.61423	2	8	2	1	267	29.3	7.46	1.31	0	16.53	2	140.3	129.3	178.4	31.2	32.9	35.4	33.1667	149.333	1	1	0.222098	0.00146982
131	A0A1S3XRM3	LOC107767928	oxygen-evolving enhancer protein 3-2, chloroplastic-like OS=Nicotiana tabacum OX=4097 GN=LOC107767928 PE=4 SV=1	0	73.243	36.4035	10	71	1	1	228	24.2	9.72	10.288	0	165.07	10	267	294.9	293.4	245.4	219	191.8	218.733	285.1	1	1	0.767216	0.0208131
132	A0A1S4AXA8	LOC107802301	Patatin OS=Nicotiana tabacum OX=4097 GN=LOC107802301 PE=3 SV=1	0.005	3.099	2.42131	1	1	1	1	413	45.5	7.14	0.077	0	0	1	8.9	7.2	7.8	2.7	2.9	3.4	3	7.96667	1	1	0.376569	0.000773732
133	A0A1S3YLV1	LOC107777688	patellin-3-like OS=Nicotiana tabacum OX=4097 GN=LOC107777688 PE=4 SV=1	0	75.142	28.2092	18	38	9	1	631	69.7	4.72	2.086	7	77.66	18	1787.3	1648.4	1642.5	1010.5	1184.1	1227.8	1140.8	1692.73	1	1	0.67394	0.00248088
134	A0A1S4AXQ5	LOC107802320	pathogenesis-related protein PR-4A OS=Nicotiana tabacum OX=4097 GN=LOC107802320 PE=4 SV=1	0	7.145	8.84354	1	2	1	1	147	16.2	7.12	0.778	0	5.81	1	121.6	135.6	146.9	100.2	81.8	95.1	92.3667	134.7	1	1	0.685721	0.00981232
135	A0A1S3XGN5	LOC107764788	Pectate lyase OS=Nicotiana tabacum OX=4097 GN=LOC107764788 PE=3 SV=1	0.005	2.688	1.9656	1	1	1	1	407	44.5	7.55	0.093	0	0	1	156.3	150.2	162.3	107.7	124.4	68	100.033	156.267	1	1	0.640145	0.0301887
136	A0A1S3XQU9	LOC107767541	Pectin acetylesterase OS=Nicotiana tabacum OX=4097 GN=LOC107767541 PE=3 SV=1	0	12.793	13.9303	5	6	5	1	402	44.5	8.73	0.468	0	7.15	5	247.2	233.2	203.7	171.8	191.2	182.3	181.767	228.033	1	1	0.797106	0.0297521
137	A0A1S3Z2T8	LOC107782372	Pectinesterase OS=Nicotiana tabacum OX=4097 GN=LOC107782372 PE=3 SV=1	0	37.955	17.9396	9	15	8	1	563	62.6	8.41	1.154	0	31.54	9	1454.4	1220.7	1114.2	692.4	892.6	959.4	848.133	1263.1	1	1	0.67147	0.0320467
138	A0A1S3ZFI1	LOC107786106	pentatricopeptide repeat-containing protein At1g74900, mitochondrial OS=Nicotiana tabacum OX=4097 GN=LOC107786106 PE=4 SV=1	0.015	1.63	3.23887	1	1	1	1	494	56.3	9.33	0.061	0	0	1	37.8	46	42	27.5	28.4	35.5	30.4667	41.9333	1	1	0.72655	0.0296718
139	A0A1S4AGQ9	LOC107797256	pentatricopeptide repeat-containing protein At3g02650, mitochondrial-like OS=Nicotiana tabacum OX=4097 GN=LOC107797256 PE=4 SV=1	0	10.524	5.27778	3	3	3	1	720	81.8	5.63	0.114	0	5.98	3	50.8	61.2	53.6	48.1	44.5	45.1	45.9	55.2	1	1	0.831522	0.0479376
140	A0A1S4A5H1	LOC107793968	Peptidylprolyl isomerase OS=Nicotiana tabacum OX=4097 GN=LOC107793968 PE=4 SV=1	0	15.872	10.7527	3	5	1	1	279	29.9	9.04	0.848	0	10.52	3	10.4	8.6	7.3	3.6	3.9	3.6	3.7	8.76667	1	1	0.422053	0.00498313
141	Q9XIV8	poxN1	Peroxidase N1 OS=Nicotiana tabacum OX=4097 GN=poxN1 PE=1 SV=1	0	55.175	32.7273	10	28	3	1	330	35.7	7.66	4.248	7	60	10	2134	1876.8	2331.1	957	1114.8	1060.5	1044.1	2113.97	1	1	0.493906	0.00155116
142	A0A1S3WZE1	LOC107759554	Peroxidase OS=Nicotiana tabacum OX=4097 GN=LOC107759554 PE=3 SV=1	0.001	4.122	4.51807	2	2	1	1	332	36.3	9.17	0.202	0	4.08	2	218	203.7	210.1	98.8	140.2	135.8	124.933	210.6	1	1	0.593226	0.00339341
143	A0A1S4BIW4	LOC107808758	Peroxidase OS=Nicotiana tabacum OX=4097 GN=LOC107808758 PE=3 SV=1	0	29.354	17.8161	6	14	2	1	348	38.2	7.64	1.848	0	24.96	6	97.2	98.3	95.1	86	75.8	77.4	79.7333	96.8667	1	1	0.823125	0.00657626
144	A0A1S3WY24	LOC107759044	Phosphoinositide phospholipase C OS=Nicotiana tabacum OX=4097 GN=LOC107759044 PE=4 SV=1	0.005	3.161	3.18792	2	2	2	1	596	68.1	6.98	0.099	0	0	2	72.3	69.2	60.7	53.1	59.8	55.5	56.1333	67.4	1	1	0.832839	0.0474087
145	A0A1S4CIU7	LOC107819498	Phosphoinositide phospholipase C OS=Nicotiana tabacum OX=4097 GN=LOC107819498 PE=4 SV=1	0	36.205	20.7131	10	15	1	1	589	67	6.51	0.866	8	21.65	10	588.2	590.4	555	401.6	466.9	496.8	455.1	577.867	1	1	0.787552	0.0155412
146	A0A1S3YU94	LOC107779725	Phospholipase D OS=Nicotiana tabacum OX=4097 GN=LOC107779725 PE=3 SV=1	0	43.927	20.0495	12	17	1	1	808	92	5.64	0.701	0	30.21	12	25	22.9	20.9	15.9	18.1	18	17.3333	22.9333	1	1	0.755814	0.0155251
147	A0A1S3YUZ2	LOC107779964	Phospholipase D OS=Nicotiana tabacum OX=4097 GN=LOC107779964 PE=3 SV=1	0	40.948	15.2416	10	14	3	1	807	92.2	6.37	0.53	4	25.28	10	753.1	712.6	653.6	430.5	567.5	539.3	512.433	706.433	1	1	0.725381	0.0187773
148	A0A1S4CMM8	LOC107820441	Phospholipase D OS=Nicotiana tabacum OX=4097 GN=LOC107820441 PE=3 SV=1	0	28.89	11.772	9	12	2	1	807	92.2	6.33	0.417	0	15.25	9	120.5	106.4	112	80.4	92.3	98.4	90.3667	112.967	1	1	0.799941	0.0278124
149	A0A1S4DLF7	LOC107831039	photosynthetic NDH subunit of lumenal location 2, chloroplastic-like isoform X1 OS=Nicotiana tabacum OX=4097 GN=LOC107831039 PE=4 SV=1	0.001	6.06	8.29016	1	2	1	1	193	22.2	9.22	0.116	0	4.08	1	44	40.8	41.6	30.7	35.4	34	33.3667	42.1333	1	1	0.79193	0.00661173
150	A0A1S3YVN6	LOC107780377	photosynthetic NDH subunit of lumenal location 3, chloroplastic-like OS=Nicotiana tabacum OX=4097 GN=LOC107780377 PE=4 SV=1	0.016	1.577	4.05405	1	1	1	1	222	24.9	9.04	0.155	0	1.73	1	88.3	98.3	95.3	73	69.4	71	71.1333	93.9667	1	1	0.757006	0.00190085
151	A0A140G1R3	psaA	Photosystem I P700 chlorophyll a apoprotein A1 OS=Nicotiana tabacum OX=4097 GN=psaA PE=3 SV=1	0	48.791	11.6	9	36	9	1	750	83	7.18	1.955	0	86.16	9	4007.1	3738	3210.3	2698	3155.6	2369.6	2741.07	3651.8	1	1	0.750607	0.0494154
152	A0A1S3XJD3	LOC107765837	photosystem I reaction center subunit III, chloroplastic-like OS=Nicotiana tabacum OX=4097 GN=LOC107765837 PE=4 SV=1	0	26.737	23.2456	5	23	2	1	228	25	9.36	1.976	3	50.22	5	969.9	842.3	887.2	584.4	732.1	701.1	672.533	899.8	1	1	0.747425	0.0177348
153	A0A1S3YUA1	LOC107779823	photosystem I reaction center subunit III, chloroplastic-like OS=Nicotiana tabacum OX=4097 GN=LOC107779823 PE=4 SV=1	0	24.397	20.1754	4	21	1	1	228	25	9.36	1.783	0	46.75	4	42.7	47.6	41.8	29.4	33.2	22.4	28.3333	44.0333	1	1	0.643452	0.0125187
154	A0A1S3YDU6	LOC107775135	photosystem I reaction center subunit VI-2, chloroplastic-like OS=Nicotiana tabacum OX=4097 GN=LOC107775135 PE=4 SV=1	0	23.325	13.7931	4	33	4	1	145	15.2	9.91	5.579	0	62.35	4	2884.8	2675.4	2843.8	1987.9	2303.4	2277	2189.43	2801.33	1	1	0.781568	0.00691516
155	A0A1S4BNL9	LOC107810205	photosystem II 10 kDa polypeptide, chloroplastic-like OS=Nicotiana tabacum OX=4097 GN=LOC107810205 PE=4 SV=1	0.001	5.884	11.5108	2	2	2	1	139	14.4	9.63	0.778	0	4.14	2	300	297.8	273.8	179.5	230.2	157.1	188.933	290.533	1	1	0.650298	0.0118704
156	A0A1S3YQ87	LOC107778533	photosystem II 22 kDa protein, chloroplastic OS=Nicotiana tabacum OX=4097 GN=LOC107778533 PE=4 SV=1	0	56.168	22.9927	6	25	2	1	274	29	8.22	5.813	0	54.3	6	177.1	185.3	170.7	147.4	154.7	122.5	141.533	177.7	1	1	0.796473	0.0271679
157	A0A1S4B6I9	LOC107805098	photosystem II 22 kDa protein, chloroplastic-like OS=Nicotiana tabacum OX=4097 GN=LOC107805098 PE=4 SV=1	0	58.347	27.3723	7	23	3	1	274	29	8.7	5.952	4	52.67	7	1319.8	1314	1160.9	978	1120.9	979.7	1026.2	1264.9	1	1	0.811289	0.0274525
158	A0A140G1U3	psbB	Photosystem II CP47 reaction center protein OS=Nicotiana tabacum OX=4097 GN=psbB PE=3 SV=1	0	109.279	26.1811	13	63	13	1	508	56	6.77	9	0	141.19	13	1599.6	1620.1	1359.8	1154.2	1352.4	1160.5	1222.37	1526.5	1	1	0.800764	0.0453698
159	A0A140G1Q7	psbD	Photosystem II D2 protein OS=Nicotiana tabacum OX=4097 GN=psbD PE=3 SV=1	0	40.984	25.2125	6	32	6	1	353	39.5	5.55	7.254	0	81.46	6	645.7	629.2	534.1	453.9	507.2	370.9	444	603	1	1	0.736318	0.0393775
160	A0A140G1P2	psbA	Photosystem II OS=Nicotiana tabacum OX=4097 GN=psbA PE=3 SV=1	0	30.046	10.7649	5	33	5	1	353	38.9	5.25	4.623	0	105.79	5	1355.8	1401.4	1254.3	1121	1162.6	987.1	1090.23	1337.17	1	1	0.815331	0.0226682
161	A0A1S4AG39	LOC107797310	phototropin-1-like OS=Nicotiana tabacum OX=4097 GN=LOC107797310 PE=4 SV=1	0	31.654	11.7073	11	14	10	1	1025	115.1	7.33	0.413	0	27.15	11	867.5	872.7	948.6	765.1	742.9	692.4	733.467	896.267	1	1	0.818358	0.00863888
162	A0A1S3YUP2	LOC107779764	plant UBX domain-containing protein 4-like OS=Nicotiana tabacum OX=4097 GN=LOC107779764 PE=4 SV=1	0	11.577	11.6162	4	5	1	1	396	42.6	5.25	0.585	0	7.78	4	93.3	86.2	84.3	68.6	65.8	69.6	68	87.9333	1	1	0.773313	0.00255115
163	A0A1S3XJZ1	LOC107765797	Plasma membrane ATPase OS=Nicotiana tabacum OX=4097 GN=LOC107765797 PE=3 SV=1	0	151.079	37.4477	31	59	4	1	956	105	6.76	4.048	26	148.59	31	3668	3444.6	3082	2452.3	2973.3	2813.1	2746.23	3398.2	1	1	0.808144	0.0471133
164	A0A1S3XFX9	LOC107764656	plasma membrane-associated cation-binding protein 1-like OS=Nicotiana tabacum OX=4097 GN=LOC107764656 PE=4 SV=1	0	35.462	40.1786	9	18	4	1	224	23.7	4.88	3.16	4	33.63	9	597.5	609.2	690.9	479.9	450.6	455.9	462.133	632.533	1	1	0.730607	0.00517334
165	A0A1S4BZU8	LOC107813557	PLASMODESMATA CALLOSE-BINDING PROTEIN 3-like OS=Nicotiana tabacum OX=4097 GN=LOC107813557 PE=4 SV=1	0.005	2.705	4.97512	1	1	1	1	201	20.1	5.77	0.778	0	2.35	1	102.8	94.8	84	71.8	77.7	71.3	73.6	93.8667	1	1	0.784091	0.0253264
166	A0A1S4AB08	LOC107795637	pleiotropic drug resistance protein 1-like OS=Nicotiana tabacum OX=4097 GN=LOC107795637 PE=3 SV=1	0	23.933	6.20209	9	12	2	1	1435	161.8	6.92	0.281	6	15.39	9	1320	1230.5	1084.6	649.9	796.8	730.4	725.7	1211.7	1	1	0.598911	0.00382733
167	A0A1S3ZUR0	LOC107790662	poly(U)-specific endoribonuclease-B-like OS=Nicotiana tabacum OX=4097 GN=LOC107790662 PE=4 SV=1	0	26.405	18.8811	6	11	2	1	429	49.5	4.98	0.693	0	18.98	6	72.2	63	65.7	55	54.4	48.7	52.7	66.9667	1	1	0.786959	0.0135877
168	A0A1S3YDH7	LOC107774899	prefoldin subunit 6-like OS=Nicotiana tabacum OX=4097 GN=LOC107774899 PE=4 SV=1	0	7.106	20.7692	3	3	3	1	130	14.8	9.35	0.501	0	5.63	3	174.1	173.3	143.5	129	125.5	128.1	127.533	163.633	1	1	0.779385	0.023463
169	A0A1S3YCB3	LOC107774575	preprotein translocase subunit SECY, chloroplastic-like OS=Nicotiana tabacum OX=4097 GN=LOC107774575 PE=3 SV=1	0	16.158	8.88889	3	6	3	1	585	62.7	8.92	0.374	0	6.49	3	90.5	93.9	82.1	77.1	74	66.4	72.5	88.8333	1	1	0.816135	0.0260316
170	A0A1S4DAE0	LOC107827669	probable calcium-binding protein CML50 OS=Nicotiana tabacum OX=4097 GN=LOC107827669 PE=4 SV=1	0.019	1.503	2.1148	1	1	1	1	331	35.5	6.95	0.194	0	1.76	1	229	206.3	199.6	163.6	171.7	161.6	165.633	211.633	1	1	0.782643	0.00813184
171	A0A1S4CP24	LOC107820884	probable carbohydrate esterase At4g34215 OS=Nicotiana tabacum OX=4097 GN=LOC107820884 PE=4 SV=1	0	18.756	14.2857	4	6	4	1	273	29.9	9.35	1.069	0	15.89	4	687.9	605.8	628	527.4	524.5	533.3	528.4	640.567	1	1	0.824895	0.0104224
172	A0A1S4AQE0	LOC107800156	probable carboxylesterase 8 OS=Nicotiana tabacum OX=4097 GN=LOC107800156 PE=4 SV=1	0.001	6.471	7.05882	2	2	2	1	340	38.1	6.01	0.202	0	4.07	2	44.9	51.8	35.9	32.2	27.7	30	29.9667	44.2	1	1	0.677979	0.0409097
173	A0A1S4AH51	LOC107797626	probable esterase KAI2 OS=Nicotiana tabacum OX=4097 GN=LOC107797626 PE=4 SV=1	0	12.046	11.7216	3	6	3	1	273	30.3	4.93	1.054	0	13.28	3	516.5	479.8	485.9	380.6	439.9	358.5	393	494.067	1	1	0.795439	0.0196419
174	A0A1S3YIH6	LOC107776458	probable glutamate carboxypeptidase 2 isoform X1 OS=Nicotiana tabacum OX=4097 GN=LOC107776458 PE=4 SV=1	0.005	2.367	1.43266	1	1	1	1	698	76.9	5.49	0.053	0	0	1	112.2	115.3	98.9	82	93.4	78	84.4667	108.8	1	1	0.776348	0.0234796
175	A0A1S4CYC3	LOC107823951	probable glutathione S-transferase OS=Nicotiana tabacum OX=4097 GN=LOC107823951 PE=4 SV=1	0	20.695	11.8721	3	7	3	1	219	25.4	5.39	0.874	0	22.55	3	524.6	532.3	681.3	443.8	439.8	408.2	430.6	579.4	1	1	0.743183	0.0464369
176	A0A1S4CYD1	LOC107823949	probable glutathione S-transferase parC OS=Nicotiana tabacum OX=4097 GN=LOC107823949 PE=4 SV=1	0	9.497	11.3122	3	5	3	1	221	25.7	5.8	0.438	0	15.13	3	286.3	289.5	308.2	252.2	231	232.9	238.7	294.667	1	1	0.810068	0.00434259
177	A0A1S4AKK1	LOC107798455	probable inactive ATP-dependent zinc metalloprotease FTSHI 2, chloroplastic OS=Nicotiana tabacum OX=4097 GN=LOC107798455 PE=4 SV=1	0.034	1.286	1.25224	1	1	1	1	559	63.7	9.45	0.054	0	1.85	1	110.9	101	78.1	60.5	65.4	66.4	64.1	96.6667	1	1	0.663103	0.0300666
178	A0A1S4AI68	LOC107797986	probable inactive receptor kinase RLK902 OS=Nicotiana tabacum OX=4097 GN=LOC107797986 PE=4 SV=1	0	23.813	13.6223	7	7	7	1	646	69.7	6.98	0.431	0	16.63	7	367.4	351.9	335.1	279.6	292.7	289.8	287.367	351.467	1	1	0.817621	0.003201
179	A0A1S3YUZ0	LOC107779868	probable inactive serine/threonine-protein kinase scy1 isoform X1 OS=Nicotiana tabacum OX=4097 GN=LOC107779868 PE=4 SV=1	0	12.457	5.12821	4	4	3	1	819	88.7	7.83	0.175	1	3.08	4	261.8	266.1	234.9	208.6	217.6	204	210.067	254.267	1	1	0.826167	0.0138021
180	A0A1S3ZZ74	LOC107791967	probable mannitol dehydrogenase OS=Nicotiana tabacum OX=4097 GN=LOC107791967 PE=3 SV=1	0.024	1.415	1.92308	1	1	1	1	364	39.6	7.27	0.089	0	1.62	1	175.9	166.7	174.4	117.8	138.1	128.1	128	172.333	1	1	0.742747	0.00243882
181	A0A1S4CCQ3	LOC107817434	probable NAD(P)H dehydrogenase (Quinone) FQR1-like 2 OS=Nicotiana tabacum OX=4097 GN=LOC107817434 PE=4 SV=1	0	7.497	9.68992	2	2	1	1	258	27.6	7.53	0.334	1	5.4	2	32.9	29.1	28.2	22.5	24.8	26.2	24.5	30.0667	1	1	0.814856	0.0364448
182	A0A1S3ZN91	LOC107788662	probable plastid-lipid-associated protein 12, chloroplastic OS=Nicotiana tabacum OX=4097 GN=LOC107788662 PE=4 SV=1	0	19.386	13.7845	6	12	6	1	399	44.7	9.13	0.848	0	26.52	6	626.6	623.4	583.5	443.6	497.9	465	468.833	611.167	1	1	0.767112	0.00247947
183	A0A1S3XRI5	LOC107767968	probable transcription factor PosF21 OS=Nicotiana tabacum OX=4097 GN=LOC107767968 PE=4 SV=1	0.001	4.656	4.0678	2	2	1	1	590	64.7	7.34	0.129	1	4.34	2	123.2	136.4	95.2	79.6	74.8	87.3	80.5667	118.267	1	1	0.681229	0.0410183
184	A0A1S4BWE3	LOC107812569	probable uridine nucleosidase 2 OS=Nicotiana tabacum OX=4097 GN=LOC107812569 PE=4 SV=1	0.004	3.498	3.42679	1	1	1	1	321	34.4	6.23	0.136	0	3.6	1	35.9	41.4	38.3	28.6	30.3	26.7	28.5333	38.5333	1	1	0.740484	0.00625827
185	A0A1S4DEQ0	LOC107829030	proline--tRNA ligase, cytoplasmic-like OS=Nicotiana tabacum OX=4097 GN=LOC107829030 PE=3 SV=1	0	47.684	21.4712	9	16	1	1	503	57	6.58	1.39	0	30.18	9	42.6	46.7	42.4	32.4	34.1	32.9	33.1333	43.9	1	1	0.754746	0.0019418
186	A0A1S4CAS5	LOC107816989	protease Do-like 2, chloroplastic isoform X1 OS=Nicotiana tabacum OX=4097 GN=LOC107816989 PE=4 SV=1	0	19.115	10.0946	5	7	4	1	634	69.1	6.15	0.35	1	12.45	5	223.6	239.7	239.6	196	199	186.4	193.8	234.3	1	1	0.827145	0.00350037
187	A0A1S3YN99	LOC107777836	protein CREG1-like OS=Nicotiana tabacum OX=4097 GN=LOC107777836 PE=4 SV=1	0.001	5.123	9.52381	2	2	2	1	210	23	8.72	0.359	0	2.32	2	45.9	47	50.1	44.1	34.5	34.3	37.6333	47.6667	1	1	0.78951	0.0444873
188	A0A1S4BHU3	LOC107808435	protein CURVATURE THYLAKOID 1A, chloroplastic-like OS=Nicotiana tabacum OX=4097 GN=LOC107808435 PE=4 SV=1	0	28.629	24.4048	6	18	6	1	168	17.9	9.16	3.394	0	27.7	6	667.1	660.5	646.1	474.6	525.5	459.2	486.433	657.9	1	1	0.739373	0.00121827
189	A0A1S3Z5N9	LOC107783336	protein DJ-1 homolog D-like OS=Nicotiana tabacum OX=4097 GN=LOC107783336 PE=4 SV=1	0	13.392	13.1443	3	4	2	1	388	41.7	5.9	0.413	0	13.71	3	30.1	33.8	29.5	24.5	22.9	20.7	22.7	31.1333	1	1	0.729122	0.00832768
190	A0A1S3ZYW5	LOC107791870	protein ELC-like OS=Nicotiana tabacum OX=4097 GN=LOC107791870 PE=4 SV=1	0.005	3.093	2.72277	1	1	1	1	404	45.2	6.55	0.08	0	0	1	63.9	55	55.6	40	47	47.3	44.7667	58.1667	1	1	0.769628	0.0229706
191	A0A1S4CV80	LOC107822785	protein EXORDIUM-like 2 OS=Nicotiana tabacum OX=4097 GN=LOC107822785 PE=4 SV=1	0	6.879	11.5894	3	4	3	1	302	32.1	9.14	0.468	0	4.86	3	22.5	22.2	21.7	13.8	16.7	18.8	16.4333	22.1333	1	1	0.74247	0.0178057
192	A0A1S4C4Z2	LOC107815203	protein LOW PSII ACCUMULATION 1, chloroplastic-like OS=Nicotiana tabacum OX=4097 GN=LOC107815203 PE=4 SV=1	0	7.334	9.36639	3	3	3	1	363	40.6	9	0.233	0	6.55	3	38.3	45.4	37	30.9	33	30.4	31.4333	40.2333	1	1	0.781276	0.0321486
193	A0A1S3XYA7	LOC107770124	protein PROTON GRADIENT REGULATION 5, chloroplastic-like OS=Nicotiana tabacum OX=4097 GN=LOC107770124 PE=4 SV=1	0	8.086	15.1261	2	4	2	1	119	12.9	11.27	0.778	0	9.99	2	259.1	247.1	262.2	171.4	215.2	185.9	190.833	256.133	1	1	0.745055	0.0088192
194	A0A1S4CZW6	LOC107824461	protein RETICULATA-RELATED 4, chloroplastic-like OS=Nicotiana tabacum OX=4097 GN=LOC107824461 PE=4 SV=1	0	21.592	17.5066	5	7	2	1	377	40.8	8.06	0.509	3	19.37	5	284.8	269.7	267.2	202.7	237.7	200.3	213.567	273.9	1	1	0.779725	0.0104666
195	A0A1S4BQ78	LOC107810746	Protein ROOT HAIR DEFECTIVE 3 homolog OS=Nicotiana tabacum OX=4097 GN=LOC107810746 PE=3 SV=1	0	7.138	4.2735	3	3	3	1	819	91	5.68	0.11	0	2.63	3	114	112.1	137.6	76	93.8	82.9	84.2333	121.233	1	1	0.694803	0.0188766
196	A0A1S3ZHC8	LOC107786854	protein TIC 55, chloroplastic-like OS=Nicotiana tabacum OX=4097 GN=LOC107786854 PE=4 SV=1	0	27.521	16.221	7	12	7	1	561	63.9	8.48	0.585	0	24.76	7	176.7	179.1	170.8	138.4	154.4	140.1	144.3	175.533	1	1	0.822066	0.00520226
197	A0A1S4AH90	LOC107797595	protein TRIGALACTOSYLDIACYLGLYCEROL 4, chloroplastic-like OS=Nicotiana tabacum OX=4097 GN=LOC107797595 PE=4 SV=1	0	24.57	18.9427	6	9	2	1	454	51	8.73	0.693	0	23.3	6	203.5	201.6	175.6	128.8	152.3	154.5	145.2	193.567	1	1	0.750129	0.016579
198	A0A1S4CTX7	LOC107822527	protein WEAK CHLOROPLAST MOVEMENT UNDER BLUE LIGHT 1-like isoform X1 OS=Nicotiana tabacum OX=4097 GN=LOC107822527 PE=4 SV=1	0	8.013	3.3543	4	4	1	1	954	105.5	5.34	0.119	0	4.99	4	87.9	83.4	76.4	59.1	69.8	62.1	63.6667	82.5667	1	1	0.771094	0.0149693
199	A0A1S4A764	LOC107794480	proteinase inhibitor I-B OS=Nicotiana tabacum OX=4097 GN=LOC107794480 PE=4 SV=1	0.005	2.613	6.34921	1	1	1	1	126	14.2	8.48	0.292	0	2.76	1	49.2	60.3	71	20.2	24.8	16.8	20.6	60.1667	1	1	0.342382	0.00413018
200	A0A1S4C6L8	LOC107815753	Protoporphyrinogen oxidase OS=Nicotiana tabacum OX=4097 GN=LOC107815753 PE=3 SV=1	0.008	2.11	1.38889	1	1	1	1	504	55.4	8.27	0.066	0	2.32	1	189	185.4	265.6	122.2	111	112.8	115.333	213.333	1	1	0.540625	0.020574
201	A0A1S4CHH8	LOC107818905	putative F-box protein At1g65770 OS=Nicotiana tabacum OX=4097 GN=LOC107818905 PE=4 SV=1	0.005	2.887	2.1978	1	1	1	1	364	40.9	5.19	0.101	0	1.9	1	375.6	322.7	299.4	227.1	265.4	266	252.833	332.567	1	1	0.760249	0.0372314
202	A0A1S4AS42	LOC107800701	putative hydrolase C777.06c OS=Nicotiana tabacum OX=4097 GN=LOC107800701 PE=4 SV=1	0	7.101	7.38636	2	2	1	1	352	39.5	8.43	0.179	0	5.56	2	11.1	11.5	12.1	9.3	10.2	8.3	9.26667	11.5667	1	1	0.801153	0.0207606
203	A0A1S4BRZ1	LOC107811263	putative lipid-binding protein At4g00165 OS=Nicotiana tabacum OX=4097 GN=LOC107811263 PE=4 SV=1	0	7.51	15.0376	2	2	2	1	133	13.9	8.75	0.778	0	6.64	2	40	41.7	39.8	30.3	34.4	31.2	31.9667	40.5	1	1	0.7893	0.00349816
204	Q84QE7	LOC107789388	Putative photosystem I subunit III OS=Nicotiana tabacum OX=4097 GN=LOC107789388 PE=2 SV=1	0	27.595	20.7207	4	22	1	1	222	24.5	9.14	2.652	0	49.37	4	13.5	14.5	13.1	9.5	9.3	8.6	9.13333	13.7	1	1	0.666667	0.00078386
205	A0A1S3X9U5	LOC107762673	ras-related protein Rab7-like OS=Nicotiana tabacum OX=4097 GN=LOC107762673 PE=4 SV=1	0	13.128	26.4706	5	5	5	1	204	22.9	5.99	0.73	0	7.76	5	185.6	172.3	160.9	108.8	140.5	135.3	128.2	172.933	1	1	0.741326	0.021093
206	A0A1S3Y3M5	LOC107771805	ras-related protein RABB1b OS=Nicotiana tabacum OX=4097 GN=LOC107771805 PE=4 SV=1	0	11.796	17.5355	3	6	2	1	211	23.3	7.9	0.52	0	7.62	3	166	151.5	134.7	112.7	124.2	117.1	118	150.733	1	1	0.782839	0.0274264
207	A0A1S3Z083	LOC107781332	ras-related protein RABB1c-like OS=Nicotiana tabacum OX=4097 GN=LOC107781332 PE=4 SV=1	0	13.168	17.0616	3	6	1	1	211	23.1	7.42	0.624	2	12.16	3	209.3	218.2	187.1	153.8	156.9	170.3	160.333	204.867	1	1	0.782623	0.0134335
208	A0A1S4AMN0	LOC107799096	regulator of nonsense transcripts 1 homolog isoform X1 OS=Nicotiana tabacum OX=4097 GN=LOC107799096 PE=4 SV=1	0.01	2.053	1.39186	1	1	1	1	934	102.1	8.75	0.041	0	0	1	67.9	78	66.1	48.5	55.3	44.5	49.4333	70.6667	1	1	0.699528	0.0120057
209	A0A1S4AQ81	LOC107800107	remorin-like OS=Nicotiana tabacum OX=4097 GN=LOC107800107 PE=4 SV=1	0	70.71	45.8537	12	53	3	1	205	22.6	6.37	7.377	0	128.38	12	978.3	989.2	1106.5	840.8	818.8	894.5	851.367	1024.67	1	1	0.830872	0.02077
210	A0A1S4D0S8	LOC107824746	remorin-like OS=Nicotiana tabacum OX=4097 GN=LOC107824746 PE=4 SV=1	0	78.102	47.8261	14	61	5	1	207	22.9	5.54	8.183	9	128.98	14	4906.4	4998.5	5596.7	4041.2	3836.4	3683.1	3853.57	5167.2	1	1	0.745775	0.00541922
211	A0A1S3WZ04	LOC107759445	Reticulon-like protein OS=Nicotiana tabacum OX=4097 GN=LOC107759445 PE=4 SV=1	0.001	5.06	2.8169	1	2	1	1	284	31.4	8.53	0.311	0	4.74	1	79.4	82	77.7	57	71.8	61.8	63.5333	79.7	1	1	0.797156	0.0234863
212	A0A1S3ZI15	LOC107787072	rhodanese-like domain-containing protein 11, chloroplastic OS=Nicotiana tabacum OX=4097 GN=LOC107787072 PE=4 SV=1	0	20.13	15.6794	4	8	4	1	287	32	8.78	0.957	0	11.04	4	306.3	300.1	327.9	238	250	246.1	244.7	311.433	1	1	0.785722	0.00186871
213	A0A1S3XIB9	LOC107765512	rhodanese-like domain-containing protein 14, chloroplastic OS=Nicotiana tabacum OX=4097 GN=LOC107765512 PE=4 SV=1	0.001	6.144	12.0172	2	2	2	1	233	26.2	8.91	0.311	0	1.72	2	69.3	87.2	75.1	52.8	54.6	56.3	54.5667	77.2	1	1	0.706822	0.0135243
214	A0A1S3YPZ5	LOC107778332	rhodanese-like domain-containing protein 14, chloroplastic OS=Nicotiana tabacum OX=4097 GN=LOC107778332 PE=4 SV=1	0.002	3.838	7.04846	1	4	1	1	227	25.5	8.69	0.166	0	3.85	1	37.1	38.2	35.1	27	30.1	27.6	28.2333	36.8	1	1	0.76721	0.00285139
215	A0A1S4A0G1	LOC107792361	rhodanese-like domain-containing protein 9, chloroplastic OS=Nicotiana tabacum OX=4097 GN=LOC107792361 PE=4 SV=1	0	12.695	10.2128	3	8	3	1	235	25.4	8.06	1.254	0	16.58	3	620.3	612.6	591.9	503.7	499.1	474	492.267	608.267	1	1	0.809294	0.000757781
216	Q6RYA0	SABP2	Salicylic acid-binding protein 2 OS=Nicotiana tabacum OX=4097 GN=SABP2 PE=1 SV=1	0	13.753	15.3846	3	3	3	1	260	29.3	5.6	0.468	0	9.06	3	133.6	140.1	116.7	95.9	92.6	95.2	94.5667	130.133	1	1	0.726691	0.00724135
217	A0A1S3ZMR5	LOC107788489	serine/threonine-protein kinase STN7, chloroplastic OS=Nicotiana tabacum OX=4097 GN=LOC107788489 PE=4 SV=1	0	23.083	10.9185	6	10	3	1	577	64.9	9.19	0.442	3	19.36	6	453.6	483.1	413.3	346.7	375.3	332.5	351.5	450	1	1	0.781111	0.0144443
218	A0A1S4CQM6	LOC107821355	serine/threonine-protein kinase STN7, chloroplastic-like OS=Nicotiana tabacum OX=4097 GN=LOC107821355 PE=4 SV=1	0	13.248	9.04059	4	7	1	1	542	61.2	9.25	0.354	0	13.85	4	34.3	37.6	28.2	24.9	25.3	26	25.4	33.3667	1	1	0.761239	0.0452907
219	A0A1S3Z415	LOC107782763	serine/threonine-protein kinase STN8, chloroplastic-like OS=Nicotiana tabacum OX=4097 GN=LOC107782763 PE=4 SV=1	0	15.849	15.7143	7	7	7	1	490	54.7	8.87	0.565	0	8.49	7	271	295.1	258.7	199	227	211.7	212.567	274.933	1	1	0.773157	0.00965357
220	A0A1S4ASP8	LOC107800858	Serine/threonine-protein phosphatase OS=Nicotiana tabacum OX=4097 GN=LOC107800858 PE=3 SV=1	0.001	6.012	2.84414	2	2	2	1	879	95.8	6.6	0.083	0	5.11	2	208.9	195.5	235.7	142.2	167.5	127	145.567	213.367	1	1	0.682237	0.0153768
221	A0A1S3Z811	LOC107783972	S-formylglutathione hydrolase OS=Nicotiana tabacum OX=4097 GN=LOC107783972 PE=3 SV=1	0	19.501	11.6197	4	7	2	1	284	31.9	7.03	1.239	2	13.86	4	618.2	564.6	460.2	440.2	397	368	401.733	547.667	1	1	0.733536	0.0456344
222	A0A1S4DPY4	LOC107832189	short-chain dehydrogenase reductase 3c-like isoform X1 OS=Nicotiana tabacum OX=4097 GN=LOC107832189 PE=4 SV=1	0.001	4.623	4.40678	1	1	1	1	295	31.5	8.44	0.096	0	2.94	1	32.9	31.8	28.1	23.1	24.1	22	23.0667	30.9333	1	1	0.74569	0.00749138
223	A0A1S3X5W8	LOC107761590	SNF1-related protein kinase regulatory subunit gamma-1-like OS=Nicotiana tabacum OX=4097 GN=LOC107761590 PE=4 SV=1	0	12.605	14.0845	5	6	5	1	426	47.5	5.74	0.585	0	1.9	5	401.8	386.9	396.3	178.5	228.2	281.2	229.3	395	1	1	0.580506	0.00522803
224	A0A1S4BFR1	LOC107807810	soluble starch synthase 3, chloroplastic/amyloplastic isoform X1 OS=Nicotiana tabacum OX=4097 GN=LOC107807810 PE=3 SV=1	0	14.569	4.26388	5	5	5	1	1243	140.8	5.58	0.121	0	7.64	5	347.5	373	381	327	321.5	263.7	304.067	367.167	1	1	0.828143	0.0493684
225	D2CNC7	SBT1.4A	Subtilase OS=Nicotiana tabacum OX=4097 GN=SBT1.4A PE=4 SV=1	0	27.365	11.2676	7	13	4	1	781	84.9	8.09	0.49	0	26.14	7	35.4	40.7	41.3	28.7	28.6	33.2	30.1667	39.1333	1	1	0.770869	0.0205063
226	A0A1S3YDS7	LOC107775123	synaptotagmin-1-like OS=Nicotiana tabacum OX=4097 GN=LOC107775123 PE=4 SV=1	0	14.77	7.60668	4	5	4	1	539	61.4	7.05	0.292	0	12.58	4	136.6	129.9	128.7	102.8	111.7	104.9	106.467	131.733	1	1	0.808198	0.00226417
227	A0A1S4BGF2	LOC107807990	syntaxin-51-like isoform X2 OS=Nicotiana tabacum OX=4097 GN=LOC107807990 PE=3 SV=1	0	8.666	14.7059	3	3	1	1	238	26.4	8.54	0.413	0	7.53	3	24.7	21.9	23.9	19	18.6	20.8	19.4667	23.5	1	1	0.828369	0.0197871
228	A0A1S4BLT1	LOC107809696	TBCC domain-containing protein 1-like OS=Nicotiana tabacum OX=4097 GN=LOC107809696 PE=4 SV=1	0.005	2.632	2.45614	1	1	1	1	570	62.5	5.8	0.068	0	2.28	1	14.8	17.6	16	11.3	11.6	12.9	11.9333	16.1333	1	1	0.739669	0.0114227
229	A0A1S3YMS2	LOC107777710	tetraspanin-3-like OS=Nicotiana tabacum OX=4097 GN=LOC107777710 PE=3 SV=1	0.005	2.784	2.80702	1	2	1	1	285	32.3	8.5	0.179	0	1.65	1	140.6	142.8	118.6	82.8	100.6	91.8	91.7333	134	1	1	0.684577	0.010377
230	A0A1S3XJE6	LOC107765647	thioredoxin F-type, chloroplastic-like OS=Nicotiana tabacum OX=4097 GN=LOC107765647 PE=4 SV=1	0.002	4.016	7.42857	1	3	1	1	175	19	8.78	0.166	0	7.98	1	36.4	31.4	33	28.6	25.5	25.4	26.5	33.6	1	1	0.78869	0.0172141
231	Q8H6X3	LOC107782539	Thioredoxin h-like protein OS=Nicotiana tabacum OX=4097 GN=LOC107782539 PE=2 SV=1	0.004	3.494	7.23684	1	1	1	1	152	17	4.91	0.233	0	3.81	1	100.9	90.4	88	71.1	74.3	83.5	76.3	93.1	1	1	0.819549	0.0364695
232	A0A1S4AA06	LOC107795323	Thioredoxin OS=Nicotiana tabacum OX=4097 GN=LOC107795323 PE=3 SV=1	0	17.483	38.9831	4	9	2	1	118	13	6.3	3.329	1	7.08	4	88.8	93.3	86.4	72.7	61.8	68.5	67.6667	89.5	1	1	0.756052	0.00439126
233	A0A1S3X5X6	LOC107761531	thioredoxin-like protein HCF164, chloroplastic OS=Nicotiana tabacum OX=4097 GN=LOC107761531 PE=4 SV=1	0	8.535	10.566	3	4	3	1	265	29.7	6.64	0.585	0	8.33	3	457.3	469.6	486.5	384.3	383.5	372.2	380	471.133	1	1	0.806566	0.00061351
234	A0A1S4CKS4	LOC107820138	thylakoid membrane protein slr0575-like OS=Nicotiana tabacum OX=4097 GN=LOC107820138 PE=4 SV=1	0	21.74	22.9682	5	10	1	1	283	31.1	8.66	0.931	3	25.16	5	201.7	210.6	193.5	164.8	162.3	165	164.033	201.933	1	1	0.812314	0.00164109
235	A0A1S4D092	LOC107824447	thylakoid membrane protein slr0575-like OS=Nicotiana tabacum OX=4097 GN=LOC107824447 PE=4 SV=1	0	21.49	22.9682	5	10	1	1	283	31	8.82	0.931	0	25.35	5	49.4	52.1	46.5	44.7	39.6	34.1	39.4667	49.3333	1	1	0.8	0.0463783
236	A0A1S4AQ89	LOC107800097	transportin-1-like OS=Nicotiana tabacum OX=4097 GN=LOC107800097 PE=4 SV=1	0	10.872	11.9122	3	5	1	1	319	35.4	6.23	0.492	0	7.12	3	23.5	21.4	18.1	14.9	14.3	13	14.0667	21	1	1	0.669841	0.0142024
237	A0A1S4B556	LOC107804574	transportin-1-like OS=Nicotiana tabacum OX=4097 GN=LOC107804574 PE=4 SV=1	0.004	3.37	1.46843	1	1	1	1	681	75.7	5.34	0.054	0	2.63	1	20.9	18.3	19.9	13	15	13.6	13.8667	19.7	1	1	0.703892	0.00372747
238	A0A1S3ZAR8	LOC107784804	tripeptidyl-peptidase 2-like isoform X1 OS=Nicotiana tabacum OX=4097 GN=LOC107784804 PE=4 SV=1	0	103.816	20.1923	24	42	5	1	1352	149.2	6.73	1.081	0	72.35	24	202.4	208.4	200.3	147.6	169.1	182.5	166.4	203.7	1	1	0.816888	0.0233925
239	A0A1S4AL63	LOC107798947	tripeptidyl-peptidase 2-like OS=Nicotiana tabacum OX=4097 GN=LOC107798947 PE=4 SV=1	0	104.239	19.6455	24	42	5	1	1354	149.4	6.67	1.067	15	76.86	24	2003.8	1966.4	1974.8	1421.2	1669.1	1578.2	1556.17	1981.67	1	1	0.785282	0.0043782
240	Q75VR1	TPC1A	Two pore calcium channel protein 1A OS=Nicotiana tabacum OX=4097 GN=TPC1A PE=2 SV=1	0.001	6.246	2.72109	2	2	1	1	735	84.9	5.27	0.141	0	2.78	2	44.7	45.5	36	29	30.8	30.7	30.1667	42.0667	1	1	0.717116	0.0184344
241	A0A1S4CIN7	LOC107819477	two pore calcium channel protein 1B OS=Nicotiana tabacum OX=4097 GN=LOC107819477 PE=4 SV=1	0.001	4.761	2.72109	2	2	1	1	735	85.1	5.24	0.141	1	0	2	239.1	228.5	190.4	126.9	179.1	142.6	149.533	219.333	1	1	0.681763	0.0310081
242	A0A1S3XS72	LOC107768213	uncharacterized methyltransferase At2g41040, chloroplastic-like OS=Nicotiana tabacum OX=4097 GN=LOC107768213 PE=4 SV=1	0.017	1.534	2.89855	1	1	1	1	345	38	8.82	0.086	0	2.32	1	40.1	45	43.5	34.3	38.9	33.5	35.5667	42.8667	1	1	0.829705	0.0303004
243	A0A1S4CWB9	LOC107823302	uncharacterized protein At2g37660, chloroplastic-like OS=Nicotiana tabacum OX=4097 GN=LOC107823302 PE=4 SV=1	0	30.639	30.0613	10	16	1	1	326	35.5	8.53	1.555	0	38.17	10	96.7	101.8	123.4	79.6	82.2	74.9	78.9	107.3	1	1	0.735322	0.0283608
244	A0A1S3XGD9	LOC107764905	uncharacterized protein LOC107764905 OS=Nicotiana tabacum OX=4097 GN=LOC107764905 PE=4 SV=1	0.013	1.761	1.41287	1	1	1	1	637	68.9	5.22	0.054	0	2.48	1	43.5	42.8	47.3	36.6	36.5	34.2	35.7667	44.5333	1	1	0.803144	0.00543543
245	A0A1S3Y8U8	LOC107773848	uncharacterized protein LOC107773848 OS=Nicotiana tabacum OX=4097 GN=LOC107773848 PE=3 SV=1	0.005	3.024	1.39373	1	2	1	1	574	62.1	5.39	0.212	0	0	1	58	46.5	39.2	30.9	34	26.6	30.5	47.9	1	1	0.636743	0.0415391
246	A0A1S3Y9G3	LOC107773970	uncharacterized protein LOC107773970 isoform X1 OS=Nicotiana tabacum OX=4097 GN=LOC107773970 PE=4 SV=1	0.005	3.085	2.7027	1	1	1	1	333	37.2	9.41	0.086	0	2	1	106.1	110.7	96.3	75.9	92	68.1	78.6667	104.367	1	1	0.753753	0.0352856
247	A0A1S3YDM3	LOC107775045	uncharacterized protein LOC107775045 OS=Nicotiana tabacum OX=4097 GN=LOC107775045 PE=4 SV=1	0.005	2.813	5.06329	1	1	1	1	158	17.3	9.54	0.194	0	2.06	1	137.2	155.7	139.9	90.4	101.4	80.7	90.8333	144.267	1	1	0.629621	0.00300726
248	A0A1S3YI24	LOC107776320	uncharacterized protein LOC107776320 OS=Nicotiana tabacum OX=4097 GN=LOC107776320 PE=4 SV=1	0	42.119	31.7507	10	19	1	1	337	36.2	8.35	2.899	7	41.24	10	565.9	578.3	667.2	463.3	487.2	450.6	467.033	603.8	1	1	0.77349	0.0153046
249	A0A1S3ZDZ0	LOC107785797	uncharacterized protein LOC107777085 OS=Nicotiana tabacum OX=4097 GN=LOC107785797 PE=4 SV=1	0	47.095	22.6027	5	19	5	1	292	31.3	6.14	2.728	0	50.5	5	449.9	468.2	466.7	403.6	359.1	332.6	365.1	461.6	1	1	0.790945	0.0109701
250	A0A1S3ZPF2	LOC107789151	uncharacterized protein LOC107789151 OS=Nicotiana tabacum OX=4097 GN=LOC107789151 PE=4 SV=1	0	8.784	4.53488	3	3	3	1	860	96.5	5.35	0.136	0	5.52	3	50.2	49.2	44.5	35.4	43.8	38.7	39.3	47.9667	1	1	0.819319	0.0450285
251	A0A1S3ZUY9	LOC107790693	uncharacterized protein LOC107790693 OS=Nicotiana tabacum OX=4097 GN=LOC107790693 PE=4 SV=1	0	14.019	7.68137	5	7	4	1	703	77.5	5.08	0.307	0	14.51	5	244.9	235.7	209.6	166.9	197.1	189.8	184.6	230.067	1	1	0.802376	0.0310866
252	A0A1S4A4D8	LOC107793656	uncharacterized protein LOC107793656 OS=Nicotiana tabacum OX=4097 GN=LOC107793656 PE=4 SV=1	0.001	5.973	19.4915	2	2	2	1	118	13.1	9.86	0.585	0	2.28	2	181.3	181.4	159	124.8	126.2	128	126.333	173.9	1	1	0.726471	0.00317696
253	A0A1S4AM24	LOC107799108	uncharacterized protein LOC107799108 OS=Nicotiana tabacum OX=4097 GN=LOC107799108 PE=4 SV=1	0.001	4.18	15.7895	2	3	2	1	95	10.2	9.57	0.585	0	4.25	2	765.3	674.4	634.4	254	309.1	204.5	255.867	691.367	1	1	0.370088	0.000893665
254	A0A1S4AU18	LOC107801289	uncharacterized protein LOC107801289 OS=Nicotiana tabacum OX=4097 GN=LOC107801289 PE=4 SV=1	0	15.87	24.4604	5	7	5	1	278	29.1	9.51	0.73	0	11.65	5	947.2	981.8	1025.4	805.2	851.8	803.7	820.233	984.8	1	1	0.832893	0.00396681
255	A0A1S4B9C8	LOC107805865	uncharacterized protein LOC107805865 OS=Nicotiana tabacum OX=4097 GN=LOC107805865 PE=4 SV=1	0	11.767	8.38446	3	3	1	1	489	50.4	5.43	0.292	0	8.33	3	8.2	8.7	8.7	4.2	3.3	3.9	3.8	8.53333	1	1	0.445312	0.000111028
256	A0A1S4BK78	LOC107809137	uncharacterized protein LOC107809137 OS=Nicotiana tabacum OX=4097 GN=LOC107809137 PE=4 SV=1	0.001	5.84	10.9195	2	6	1	1	174	19.3	9.58	0.585	1	11.03	2	858.1	752.1	807.3	585.6	670.1	626.6	627.433	805.833	1	1	0.778614	0.010356
257	A0A1S4C6K3	LOC107815747	uncharacterized protein LOC107815747 OS=Nicotiana tabacum OX=4097 GN=LOC107815747 PE=4 SV=1	0.001	5.66	6.55738	1	3	1	1	183	20.4	5.97	0.585	0	6.02	1	84.4	84.9	80	44.4	46.4	47.6	46.1333	83.1	1	1	0.555154	3.43e-05
258	A0A1S4CJD9	LOC107819685	uncharacterized protein LOC107819685 isoform X1 OS=Nicotiana tabacum OX=4097 GN=LOC107819685 PE=4 SV=1	0.001	4.134	5.14469	2	2	2	1	311	34.3	7.15	0.259	0	3.92	2	71.6	73.4	67.3	53.7	60.9	59.7	58.1	70.7667	1	1	0.821008	0.0115635
259	A0A1S4DAY8	LOC107827858	uncharacterized protein LOC107827858 OS=Nicotiana tabacum OX=4097 GN=LOC107827858 PE=4 SV=1	0	19.757	16.5644	6	10	3	1	489	53	6.79	0.501	2	23.81	6	299.3	328.9	344.9	268.5	258.2	245.2	257.3	324.367	1	1	0.793238	0.010969
260	A0A1S4D6S4	LOC107826653	uncharacterized protein ycf39-like isoform X1 OS=Nicotiana tabacum OX=4097 GN=LOC107826653 PE=4 SV=1	0	37.642	21.6285	8	23	8	1	393	43.3	8.21	1.371	0	48.57	8	1155.1	1195.1	1165.2	963.5	966.5	845.5	925.167	1171.8	1	1	0.789526	0.00406104
261	A0A1S3ZRI4	LOC107789543	uncharacterized TPR repeat-containing protein At1g05150-like OS=Nicotiana tabacum OX=4097 GN=LOC107789543 PE=4 SV=1	0	15.007	5.71429	4	4	4	1	805	89.8	6.52	0.169	0	9.31	4	68.9	75.4	69.5	44.2	58.3	44.8	49.1	71.2667	1	1	0.688962	0.0117788
262	A0A1S3Y9V3	LOC107773845	UPF0061 protein azo1574-like OS=Nicotiana tabacum OX=4097 GN=LOC107773845 PE=3 SV=1	0	16.436	8.14696	5	9	3	1	626	69.9	6.29	0.389	1	11.99	5	341.3	318.7	275	258	229	231.3	239.433	311.667	1	1	0.768235	0.028604
263	A0A1S4BMA5	LOC107809847	vacuolar-processing enzyme-like OS=Nicotiana tabacum OX=4097 GN=LOC107809847 PE=4 SV=1	0.002	3.816	1.83673	1	1	1	1	490	54.1	6.13	0.077	0	1.99	1	144.7	138.3	146	104.2	92.2	90.6	95.6667	143	1	1	0.668998	0.00064616
264	A0A1S4CFX6	LOC107818556	vesicle transport v-SNARE 13-like OS=Nicotiana tabacum OX=4097 GN=LOC107818556 PE=4 SV=1	0	10.688	13.1222	3	5	1	1	221	25	9.28	0.668	0	9.15	3	90.9	79.3	70.7	62.7	58.5	62.1	61.1	80.3	1	1	0.760897	0.0328636
265	A0A1S3XP72	LOC107767297	vesicle-associated membrane protein 711-like isoform X1 OS=Nicotiana tabacum OX=4097 GN=LOC107767297 PE=3 SV=1	0	7.811	13.1818	3	3	2	1	220	25.1	9.58	0.501	0	6.43	3	134.4	142.1	124.7	103.6	109.5	89.9	101	133.733	1	1	0.755234	0.0130545
266	A0A1S3XH01	LOC107765085	vesicle-associated membrane protein 714 isoform X1 OS=Nicotiana tabacum OX=4097 GN=LOC107765085 PE=3 SV=1	0	7.991	9.67742	2	2	1	1	279	32.3	8.59	0.222	0	6.19	2	12.3	11.2	11.7	8.2	9.5	9.1	8.93333	11.7333	1	1	0.761364	0.00495204
267	A0A1S3XZA3	LOC107770440	vestitone reductase-like OS=Nicotiana tabacum OX=4097 GN=LOC107770440 PE=4 SV=1	0.001	4.949	4.86322	2	2	2	1	329	36.7	7.43	0.259	0	1.93	2	51.7	58.5	54.2	49	36.5	38.7	41.4	54.8	1	1	0.755474	0.0365184
268	A0A1S3ZAC5	LOC107784667	villin-3-like OS=Nicotiana tabacum OX=4097 GN=LOC107784667 PE=4 SV=1	0	114.801	26.6316	21	56	7	1	950	104.1	5.94	1.971	13	114.79	21	2490.3	2341.2	2149.8	1692.4	1942.5	1843.2	1826.03	2327.1	1	1	0.784682	0.0149564
269	A0A1S3Y2J0	LOC107771362	villin-4-like OS=Nicotiana tabacum OX=4097 GN=LOC107771362 PE=4 SV=1	0	43.614	13.8746	14	20	1	1	973	108.9	6.42	0.585	9	35.38	14	1304.1	1250	1264.8	1024.2	1091.5	1056.4	1057.37	1272.97	1	1	0.830632	0.00103465
270	A0A1S4D2X9	LOC107825296	villin-4-like OS=Nicotiana tabacum OX=4097 GN=LOC107825296 PE=4 SV=1	0	23.203	22.8792	8	9	2	1	389	43.8	7.05	0.911	0	13.61	8	42.2	41.6	41.7	31.5	34.5	34.9	33.6333	41.8333	1	1	0.803984	0.00166472
271	A0A1S3Z6E6	LOC107783503	V-type proton ATPase subunit H-like OS=Nicotiana tabacum OX=4097 GN=LOC107783503 PE=4 SV=1	0	18.466	12.5551	5	9	1	1	454	51.6	7.05	0.425	0	24.21	5	30.1	29.1	27.7	21.7	22.3	18.8	20.9333	28.9667	1	1	0.72267	0.00334187
272	A0A1S3Y4L5	LOC107772133	wound-induced protein WIN1-like OS=Nicotiana tabacum OX=4097 GN=LOC107772133 PE=4 SV=1	0	13.037	14.6919	2	6	2	1	211	22.1	8.02	0.995	0	16.39	2	399.8	419.9	478.7	154.6	162.4	134.6	150.533	432.8	1	1	0.347813	0.000354954
273	A0A1S3XDC8	LOC107763949	Zeaxanthin epoxidase, chloroplastic OS=Nicotiana tabacum OX=4097 GN=LOC107763949 PE=4 SV=1	0	33.385	12.5	7	11	4	1	664	72.6	7.71	0.643	3	22.71	7	314.4	349.2	303	268.4	272.5	247.5	262.8	322.2	1	1	0.815642	0.0202189
