# Supplementary material for: Chloroplast proteome analysis of Nicotiana tabacum overexpressing TERF1 under drought stress condition
Source: Bot Stud. 2018 Oct 29;59:26. doi: 10.1186/s40529-018-0239-5 (PMC6206318; doi:10.1186/s40529-018-0239-5)
Supplement: Supplementary file 7 — Additional file 7: Table S5. Gene ontology enrichment analysis for the upregulated proteins by TERF1. [file 40529_2018_239_MOESM7_ESM.xls]

## Sheet: GMO_vs_WT_1.2_0.05.diff.up.addg
Table. S5 Gene ontology enrichment analysis for the upregulated proteins by TERF1
GO-ID	description	ontology	Input number	Input all	Background number	Background all	P-Value	Protein info
GO:0009317	acetyl-CoA carboxylase complex	C	2	172	6	4115	0.023318	A0A140G1S4, A0A1S3ZDU3
GO:0005753	mitochondrial proton-transporting ATP synthase complex	C	2	172	7	4115	0.0317579	A0A1S3X8M2, A0A1S3X7K7
GO:1990904	ribonucleoprotein complex	C	5	172	42	4115	0.0292857
GO:0016442	RISC complex	C	3	172	4	4115	0.000278383	A0A1S3X832, A0A1S3XVH1, A0A1S4C5Z3
GO:0031332	RNAi effector complex	C	3	172	4	4115	0.000278383	A0A1S3XVH1, A0A1S3X832, A0A1S4C5Z3
GO:0003989	acetyl-CoA carboxylase activity	F	2	172	7	4115	0.0317579	A0A140G1S4, A0A1S3ZDU3
GO:0004097	catechol oxidase activity	F	3	172	5	4115	0.000674547	A0A1S4D1N7, A0A1S3ZQP6, A0A1S3Y7P7
GO:0016859	cis-trans isomerase activity	F	5	172	46	4115	0.0413288	A0A075F2H1, A0A1S4AWT3, A0A1S4DRU8, A0A1S4D0N8, A0A1S3YIP6
GO:0016421	CoA carboxylase activity	F	2	172	7	4115	0.0317579	A0A140G1S4, A0A1S3ZDU3
GO:0051213	dioxygenase activity	F	3	172	17	4115	0.0316833	F8UWS2, A0A1S4AAG1, A0A1S4A5S7
GO:0004372	glycine hydroxymethyltransferase activity	F	4	172	9	4115	0.000315055	A0A1S3XCT6, A0A1S4B0F5, A0A1S3Y2X0, A0A1S4APM0
GO:0016742	hydroxymethyl-, formyl- and related transferase activity	F	4	172	14	4115	0.00212281	A0A1S4B0F5, A0A1S3Y2X0, A0A1S4APM0, A0A1S3XCT6
GO:0016860	intramolecular oxidoreductase activity	F	4	172	29	4115	0.0309399	A0A1S4B2G1, A0A1S4AAL1, A0A1S4AGR1, A0A1S3X6V0
GO:0016861	intramolecular oxidoreductase activity, interconverting aldoses and ketoses	F	4	172	18	4115	0.00569262	A0A1S4AAL1, A0A1S4B2G1, A0A1S4AGR1, A0A1S3X6V0
GO:0016853	isomerase activity	F	12	172	152	4115	0.0240104	A0A1S4AAL1, A0A1S4B2G1, A0A1S3YIP6, A0A1S3YDV6, A0A1S4AWT3, A0A1S3XLH4, A0A1S3XWD3, A0A075F2H1, A0A1S3X6V0, A0A1S4D0N8, A0A1S4DRU8, A0A1S4AGR1
GO:0016885	ligase activity, forming carbon-carbon bonds	F	2	172	7	4115	0.0317579	A0A140G1S4, A0A1S3ZDU3
GO:0004478	methionine adenosyltransferase activity	F	3	172	4	4115	0.000278383	A0A1S4AW51, A0A1S3XC54, A0A1S3ZDB8
GO:0008168	methyltransferase activity	F	8	172	66	4115	0.00572045	A0A1S4C246, A0A1S4B0F5, A0A1S3Y2X0, A0A1S3XM68, A0A1S3XQ32, A0A1S3ZEY6, A0A1S4APM0, A0A1S3XCT6
GO:0003676	nucleic acid binding	F	33	172	523	4115	0.00875766	A0A1S4DPY5, A0A1S3XCF6, A0A1S3YP30, A0A1S4C1L3, D6PZY5, A0A1S4C878, A0A1S3ZNU7, A0A1S3XHI6, A0A1S4C2F8, A0A1S3ZJ22, A0A1S4A1E8, A0A1S4AGB5, A0A1S3WYG7, A0A1S3ZAU1, A0A1S4D0S3, A0A1S4B235, A0A1S3XFW8, A0A1S4A939, A0A1S3ZHE5, A0A1S3Y3J6, A0A1S4BCT3, A0A1S4CQG3, A0A1S3ZJX2, A0A1S4A2P2, A0A1S4D7D5, A0A1S3XII1, A0A1S3ZH40, A0A1S4BU79, A0A1S3XR72, A0A1S4B2W9, A0A1S3YIP6, A0A1S4CLI1, A0A1S3ZCH7
GO:0016725	oxidoreductase activity, acting on CH or CH2 groups	F	2	172	3	4115	0.00506847	A0A1S4ADE2, A0A1S3X1H5
GO:0016679	oxidoreductase activity, acting on diphenols and related substances as donors	F	3	172	9	4115	0.00500355	A0A1S3Y7P7, A0A1S3ZQP6, A0A1S4D1N7
GO:0016682	oxidoreductase activity, acting on diphenols and related substances as donors, oxygen as acceptor	F	3	172	6	4115	0.00130767	A0A1S3ZQP6, A0A1S4D1N7, A0A1S3Y7P7
GO:0003755	peptidyl-prolyl cis-trans isomerase activity	F	5	172	45	4115	0.0380762	A0A1S4DRU8, A0A1S4D0N8, A0A1S3YIP6, A0A1S4AWT3, A0A075F2H1
GO:0016630	protochlorophyllide reductase activity	F	2	172	4	4115	0.00985855	A0A1S3ZIP8, A0A1S4A5R2
GO:0030170	pyridoxal phosphate binding	F	6	172	60	4115	0.037813	A0A1S3XCF5, A0A1S3XCT6, A0A1S4APM0, A0A1S3Y2X0, A0A1S4B0F5, A0A1S4C1W4
GO:0004739	pyruvate dehydrogenase (acetyl-transferring) activity	F	2	172	6	4115	0.023318	A0A1S4AI06, A0A1S3X1S5
GO:0004738	pyruvate dehydrogenase activity	F	2	172	6	4115	0.023318	A0A1S3X1S5, A0A1S4AI06
GO:0003723	RNA binding	F	26	172	339	4115	0.00153937	A0A1S3ZJ22, A0A1S4D7D5, A0A1S4C2F8, A0A1S4A2P2, A0A1S4AGB5, A0A1S3WYG7, A0A1S3XII1, A0A1S4A1E8, A0A1S3XR72, A0A1S3ZH40, A0A1S4BU79, A0A1S3ZAU1, A0A1S3ZCH7, A0A1S4D0S3, A0A1S3YIP6, A0A1S3ZHE5, A0A1S4A939, A0A1S4B235, A0A1S3XFW8, A0A1S4C1L3, A0A1S3Y3J6, A0A1S3XCF6, A0A1S4C878, D6PZY5, A0A1S3XHI6, A0A1S4CQG3
GO:0016740	transferase activity	F	35	172	592	4115	0.0182723	A0A1S3ZEY6, A0A1S4AZF8, A0A1S3ZTW9, A0A1S4AA32, A0A1S3ZCA7, A0A1S4CJW2, A0A1S4C246, A0A1S4CBM6, A0A1S3ZDU3, A0A1S4CMZ6, A0A1S4APM0, A0A1S3XCT6, A0A1S4AI83, A0A1S4DRP6, A0A1S4CQX6, A0A1S3Y2X0, A0A1S4BBB5, A0A1S3XXZ8, A0A1S4C0N4, A0A1S3XF03, A0A1S4D2Y6, A0A1S3XQ32, A0A1S3X9E2, A0A1S4B0F5, A0A1S4AW51, A0A1S3XM68, A0A1S3ZLD8, A0A1S3YP91, A0A1S3XC54, A0A1S3X699, A0A1S3X709, A0A1S3XCF5, A0A1S4ACS8, A0A…
GO:0016744	transferase activity, transferring aldehyde or ketonic groups	F	3	172	13	4115	0.015059	A0A1S4DRP6, A0A1S4CQX6, A0A1S3ZTW9
GO:0016765	transferase activity, transferring alkyl or aryl (other than methyl) groups	F	4	172	30	4115	0.0345721	A0A1S4AW51, A0A1S4AI83, A0A1S3ZDB8, A0A1S3XC54
GO:0016741	transferase activity, transferring one-carbon groups	F	8	172	73	4115	0.0104531	A0A1S3XM68, A0A1S4C246, A0A1S4B0F5, A0A1S3Y2X0, A0A1S3XCT6, A0A1S3XQ32, A0A1S3ZEY6, A0A1S4APM0
GO:0070279	vitamin B6 binding	F	6	172	60	4115	0.037813	A0A1S4APM0, A0A1S3Y2X0, A0A1S4B0F5, A0A1S4C1W4, A0A1S3XCF5, A0A1S3XCT6
GO:0009045	xylose isomerase activity	F	2	172	2	4115	0.00173736	A0A1S3X6V0, A0A1S4B2G1
GO:0006086	acetyl-CoA biosynthetic process from pyruvate	P	2	172	6	4115	0.023318	A0A1S4AI06, A0A1S3X1S5
GO:0071616	acyl-CoA biosynthetic process	P	3	172	10	4115	0.00693021	A0A1S3X1S5, A0A140G1S4, A0A1S4AI06
GO:0046165	alcohol biosynthetic process	P	2	172	8	4115	0.0411969	A0A1S4DS07, A0A1S3XLH4
GO:1901607	alpha-amino acid biosynthetic process	P	8	172	83	4115	0.0215727	A0A1S4B0F5, A0A1S4AGR1, A0A1S3Y2X0, A0A1S3ZPN7, A0A1S3YDV6, A0A1S4APM0, A0A1S4A5S7, A0A1S3XCT6
GO:1901605	alpha-amino acid metabolic process	P	9	172	112	4115	0.0432105	A0A1S3XCT6, A0A1S4APM0, A0A1S4A5S7, A0A1S3YDV6, A0A1S3ZPN7, A0A1S3YP68, A0A1S4AGR1, A0A1S3Y2X0, A0A1S4B0F5
GO:0009058	biosynthetic process	P	51	172	786	4115	0.000434053	A0A1S4AGR1, A0A140G1S4, A0A1S3Z1R6, A0A1S3X709, A0A1S3XCF5, A0A1S3ZDB8, A0A1S4ACS8, A0A1S3ZPN7, A0A1S3XLH4, A0A1S4B2W9, A0A1S3YP91, A0A1S3XC54, A0A1S3X699, A0A1S3XXI4, A0A1S4AKS8, A0A1S4B0F5, A0A1S3YNF7, A0A1S4AW51, A0A1S3ZQZ7, A0A1S3ZLD8, A0A1S4AAL1, A0A1S3X9E2, A0A1S3X1H5, A0A1S4CK31, A0A1S4CQX6, A0A1S3Y2X0, A0A1S3XXZ8, A0A1S4AKW2, A0A1S4B471, A0A1S3XF03, A0A1S3ZDU3, A0A1S4APM0, A0A1S4AI06, A0A…
GO:0009082	branched-chain amino acid biosynthetic process	P	4	172	18	4115	0.00569262	A0A1S4ACS8, A0A1S4CQX6, A0A1S3Z1R6, A0A1S3YDV6
GO:0046394	carboxylic acid biosynthetic process	P	19	172	184	4115	0.000193229	A0A1S4APM0, A0A1S3ZDU3, A0A1S3X699, A0A1S4AI83, A0A1S3XCT6, A0A1S3Z1R6, A0A140G1S4, A0A1S4AGR1, A0A1S3Y2X0, A0A1S4CQX6, A0A1S3ZPN7, A0A1S4ACS8, A0A1S3XF03, A0A1S3YDV6, A0A1S3ZCA7, A0A1S4A5S7, A0A1S4AAL1, A0A1S4B0F5, A0A1S3XXI4
GO:0019752	carboxylic acid metabolic process	P	24	172	378	4115	0.023471	A0A1S3ZCA7, A0A1S3YDV6, A0A1S4A5S7, A0A1S3X1H5, A0A1S3X1S5, A0A1S4AAL1, A0A1S4B0F5, A0A1S3XXI4, A0A1S3YP68, A0A1S3YNF7, A0A1S4AI06, A0A1S3ZDU3, A0A1S4APM0, A0A1S4AI83, A0A1S3X699, A0A1S3XCT6, A0A140G1S4, A0A1S3Z1R6, A0A1S3Y2X0, A0A1S4CQX6, A0A1S4AGR1, A0A1S3XF03, A0A1S4ACS8, A0A1S3ZPN7
GO:0051301	cell division	P	4	172	17	4115	0.00457467	A0A1S4BCZ6, Q9XG68, A0A1S4B8U9, A0A1S4C0N4
GO:0006081	cellular aldehyde metabolic process	P	4	172	32	4115	0.0425502	A0A1S4B2G1, A0A1S4DRP6, A0A1S3X1H5, A0A1S3X6V0
GO:0008652	cellular amino acid biosynthetic process	P	13	172	105	4115	0.000364452	A0A1S4AGR1, A0A1S3Y2X0, A0A1S3XXI4, A0A1S4CQX6, A0A1S3Z1R6, A0A1S4B0F5, A0A1S3ZPN7, A0A1S4ACS8, A0A1S4A5S7, A0A1S4APM0, A0A1S3YDV6, A0A1S3XCT6, A0A1S4AI83
GO:0006520	cellular amino acid metabolic process	P	15	172	221	4115	0.0413945	A0A1S4AGR1, A0A1S3YP68, A0A1S3XXI4, A0A1S3Y2X0, A0A1S4CQX6, A0A1S4B0F5, A0A1S3Z1R6, A0A1S3YNF7, A0A1S3ZPN7, A0A1S4ACS8, A0A1S4APM0, A0A1S4A5S7, A0A1S3YDV6, A0A1S3XCT6, A0A1S4AI83
GO:0044249	cellular biosynthetic process	P	49	172	749	4115	0.000484863	A0A1S3XXI4, A0A1S4AKS8, A0A1S4B0F5, A0A1S3YNF7, A0A1S4AW51, A0A1S3ZQZ7, A0A1S3ZLD8, A0A1S4AAL1, A0A1S3X9E2, A0A1S3X1H5, A0A1S4CK31, A0A1S4AGR1, A0A140G1S4, A0A1S3Z1R6, A0A1S3X709, A0A1S3ZDB8, A0A1S4ACS8, A0A1S3XLH4, A0A1S3ZPN7, A0A1S4B2W9, A0A1S3YP91, A0A1S3X699, A0A1S3XC54, A0A1S3YP30, A0A1S3YP68, A0A1S3ZZ60, A0A1S4BAA8, A0A1S4ADE2, A0A1S4A5S7, A0A1S3X7K7, A0A1S3ZTW9, A0A1S3ZCA7, A0A1S3YDV6, A0A…
GO:0034637	cellular carbohydrate biosynthetic process	P	4	172	26	4115	0.0214502	A0A1S3XLH4, A0A1S3X9E2, A0A1S3ZQZ7, A0A1S3YP91
GO:0044255	cellular lipid metabolic process	P	10	172	96	4115	0.00626763	A0A1S3X1H5, A0A1S3ZTW9, A0A1S3ZDU3, A0A1S3ZCA7, A0A1S4ADE2, A0A1S3XLH4, A0A1S3ZLD8, A0A1S3XF03, A0A1S3X709, A0A140G1S4
GO:0006575	cellular modified amino acid metabolic process	P	4	172	27	4115	0.0243815	A0A1S3Y2X0, A0A1S4APM0, A0A1S4B0F5, A0A1S3XCT6
GO:0033692	cellular polysaccharide biosynthetic process	P	3	172	19	4115	0.0424882	A0A1S3ZQZ7, A0A1S3YP91, A0A1S3X9E2
GO:0009987	cellular process	P	81	172	1661	4115	0.0400547	A0A1S3YDV6, A0A1S3ZCA7, A0A1S4A5S7, A0A1S3ZTW9, A0A1S4CUX2, A0A1S4ADE2, A0A1S4BAA8, A0A1S3ZZ60, A0A1S4AHG8, A0A1S3X8M2, A0A1S4DRP6, A0A1S4AI83, A0A1S4DS07, A0A1S3ZRV5, A0A1S4AI06, A0A1S4CUG0, A0A1S4APM0, A0A1S3ZDU3, A0A1S4AWT3, A0A1S3X5W6, A0A1S3ZG07, A0A1S4B471, A0A1S3ZJ22, A0A1S4AKW2, A0A1S3X6V0, A0A1S3Y2X0, A0A1S4CQX6, A0A1S4CK31, A0A1S3X9E2, A0A1S3XVH1, A0A1S3ZQZ7, A0A077DBL2, A0A1S3XC54, A0A…
GO:0009423	chorismate biosynthetic process	P	2	172	8	4115	0.0411969	A0A1S4AI83, A0A1S3XXI4
GO:0009108	coenzyme biosynthetic process	P	9	172	73	4115	0.00305143	A0A1S4AI06, A0A1S4AAL1, A0A1S3X1S5, A0A1S4DS07, A0A1S3X699, A0A1S3XC54, A0A140G1S4, A0A1S4AW51, A0A1S3ZDB8
GO:0006732	coenzyme metabolic process	P	16	172	115	4115	1.74e-05	A0A1S4AI06, A0A1S4APM0, A0A1S3XC54, A0A1S3X699, A0A1S4DRP6, A0A1S4B2G1, A0A1S4DS07, A0A1S3XCT6, A0A1S3X6V0, A0A140G1S4, A0A1S3Y2X0, A0A1S3ZDB8, A0A1S4AAL1, A0A1S3X1S5, A0A1S4B0F5, A0A1S4AW51
GO:0051188	cofactor biosynthetic process	P	10	172	97	4115	0.00674137	A0A140G1S4, A0A1S3ZDB8, A0A1S4AW51, A0A1S4AKW2, A0A1S4AI06, A0A1S3X699, A0A1S3XC54, A0A1S4AAL1, A0A1S4DS07, A0A1S3X1S5
GO:0051186	cofactor metabolic process	P	17	172	176	4115	0.000925018	A0A1S4B0F5, A0A1S4AW51, A0A1S4AAL1, A0A1S3X1S5, A0A1S3Y2X0, A0A1S3X6V0, A0A140G1S4, A0A1S4AKW2, A0A1S3ZDB8, A0A1S4APM0, A0A1S4AI06, A0A1S4DS07, A0A1S4B2G1, A0A1S3XCT6, A0A1S3XC54, A0A1S3X699, A0A1S4DRP6
GO:0017144	drug metabolic process	P	17	172	233	4115	0.016422	A0A1S3ZDB8, A0A1S3Y2X0, A0A1S3X8M2, A0A1S3XC54, A0A1S3X699, A0A1S4DS07, A0A1S3XCT6, A0A1S3ZRV5, A0A1S4APM0, A0A1S4BAA8, A0A1S4AW51, A0A1S4B0F5, A0A1S4AKS8, A0A1S4CK31, A0A1S4AAL1, A0A1S3X7K7, A0A1S4A5S7
GO:0042732	D-xylose metabolic process	P	2	172	3	4115	0.00506847	A0A1S3X6V0, A0A1S4B2G1
GO:0006760	folic acid-containing compound metabolic process	P	4	172	13	4115	0.00156694	A0A1S4APM0, A0A1S3Y2X0, A0A1S4B0F5, A0A1S3XCT6
GO:0016458	gene silencing	P	3	172	11	4115	0.00923938	A0A1S4C5Z3, A0A1S3XVH1, A0A1S3X832
GO:0009250	glucan biosynthetic process	P	3	172	19	4115	0.0424882	A0A1S3X9E2, A0A1S3ZQZ7, A0A1S3YP91
GO:0006541	glutamine metabolic process	P	2	172	7	4115	0.0317579	A0A1S3YP68, A0A1S3ZPN7
GO:0019682	glyceraldehyde-3-phosphate metabolic process	P	4	172	23	4115	0.0139998	A0A1S4B2G1, A0A1S3X1H5, A0A1S4DRP6, A0A1S3X6V0
GO:0006545	glycine biosynthetic process	P	4	172	10	4115	0.00050803	A0A1S3XCT6, A0A1S3Y2X0, A0A1S4APM0, A0A1S4B0F5
GO:0008299	isoprenoid biosynthetic process	P	5	172	33	4115	0.0110367	A0A1S3X1H5, A0A1S3ZLD8, A0A1S4ADE2, A0A1S3ZTW9, A0A1S3X709
GO:0008610	lipid biosynthetic process	P	10	172	79	4115	0.00147712	A0A140G1S4, A0A1S3X709, A0A1S3XF03, A0A1S3ZLD8, A0A1S4ADE2, A0A1S3XLH4, A0A1S3ZDU3, A0A1S3ZTW9, A0A1S3ZCA7, A0A1S3X1H5
GO:0006629	lipid metabolic process	P	10	172	119	4115	0.0259486	A0A1S3ZTW9, A0A1S3ZDU3, A0A1S3ZCA7, A0A1S3X1H5, A0A1S3X709, A0A140G1S4, A0A1S3XLH4, A0A1S4ADE2, A0A1S3ZLD8, A0A1S3XF03
GO:0032787	monocarboxylic acid metabolic process	P	9	172	110	4115	0.0391808	A0A1S4AAL1, A0A1S3X1S5, A0A1S3X699, A0A1S3X1H5, A0A1S3ZDU3, A0A1S3ZCA7, A0A1S4AI06, A0A1S3XF03, A0A140G1S4
GO:0015672	monovalent inorganic cation transport	P	5	172	46	4115	0.0413288	A0A1S4B7I9, A0A1S3X7K7, A0A1S3X8M2, A0A1S3YAP0, A0A1S4BAA8
GO:0042136	neurotransmitter biosynthetic process	P	4	172	11	4115	0.000772427	A0A1S3XCT6, A0A1S4B0F5, A0A1S4APM0, A0A1S3Y2X0
GO:0042133	neurotransmitter metabolic process	P	4	172	20	4115	0.00844424	A0A1S3XCT6, A0A1S4B0F5, A0A1S4APM0, A0A1S3Y2X0
GO:0006730	one-carbon metabolic process	P	7	172	20	4115	9.65e-06	A0A1S4B0F5, A0A1S4APM0, A0A1S3Y2X0, A0A1S3XC54, A0A1S3ZDB8, A0A1S3XCT6, A0A1S4AW51
GO:0016053	organic acid biosynthetic process	P	19	172	184	4115	0.000193229	A0A1S4AAL1, A0A1S4A5S7, A0A1S3ZCA7, A0A1S3YDV6, A0A1S3XXI4, A0A1S4B0F5, A0A1S3XCT6, A0A1S4AI83, A0A1S3X699, A0A1S3ZDU3, A0A1S4APM0, A0A1S4ACS8, A0A1S3XF03, A0A1S3ZPN7, A0A1S3Y2X0, A0A1S4CQX6, A0A1S4AGR1, A0A140G1S4, A0A1S3Z1R6
GO:0006082	organic acid metabolic process	P	24	172	385	4115	0.0285537	A0A140G1S4, A0A1S3Z1R6, A0A1S3Y2X0, A0A1S4CQX6, A0A1S4AGR1, A0A1S4ACS8, A0A1S3XF03, A0A1S3ZPN7, A0A1S4AI06, A0A1S3ZDU3, A0A1S4APM0, A0A1S4AI83, A0A1S3X699, A0A1S3XCT6, A0A1S4B0F5, A0A1S3XXI4, A0A1S3YP68, A0A1S3YNF7, A0A1S3ZCA7, A0A1S3YDV6, A0A1S4A5S7, A0A1S3X1H5, A0A1S3X1S5, A0A1S4AAL1
GO:1901576	organic substance biosynthetic process	P	49	172	754	4115	0.000568694	A0A1S3ZQZ7, A0A1S3YNF7, A0A1S4AW51, A0A1S3ZLD8, A0A1S3XXI4, A0A1S4B0F5, A0A1S4AKS8, A0A1S4AAL1, A0A1S4CK31, A0A1S3X1H5, A0A1S3X9E2, A0A1S3XLH4, A0A1S3ZPN7, A0A1S4ACS8, A0A1S3ZDB8, A0A1S4AGR1, A0A1S3Z1R6, A0A1S3X709, A0A140G1S4, A0A1S3YP91, A0A1S3XC54, A0A1S3X699, A0A1S4B2W9, A0A1S4BAA8, A0A1S3ZZ60, A0A1S4ADE2, A0A1S3YP68, A0A1S3YP30, A0A1S3X1S5, A0A1S3X7K7, A0A1S3ZTW9, A0A1S4A5S7, A0A1S3YDV6, A0A…
GO:0043436	oxoacid metabolic process	P	24	172	381	4115	0.0255549	A0A1S3XF03, A0A1S4ACS8, A0A1S3ZPN7, A0A1S4CQX6, A0A1S3Y2X0, A0A1S4AGR1, A0A140G1S4, A0A1S3Z1R6, A0A1S3XCT6, A0A1S4AI83, A0A1S3X699, A0A1S3ZDU3, A0A1S4APM0, A0A1S4AI06, A0A1S3YNF7, A0A1S3XXI4, A0A1S3YP68, A0A1S4B0F5, A0A1S3X1S5, A0A1S4AAL1, A0A1S3X1H5, A0A1S4A5S7, A0A1S3ZCA7, A0A1S3YDV6
GO:0046173	polyol biosynthetic process	P	2	172	6	4115	0.023318	A0A1S3XLH4, A0A1S4DS07
GO:0000271	polysaccharide biosynthetic process	P	3	172	20	4115	0.0484959	A0A1S3ZQZ7, A0A1S3YP91, A0A1S3X9E2
GO:0006457	protein folding	P	13	172	82	4115	2.7e-05	A0A1S3Z024, A0A1S3X5W6, A0A1S3YF58, A0A1S4CS07, Q9ZSP4, A0A1S4AHG8, A0A1S4D0N8, A0A1S4BNP6, A0A077DBL2, A0A1S4A1Q4, A0A1S4D7A4, A0A1S4A3V9, A0A1S4AWT3
GO:0042026	protein refolding	P	4	172	10	4115	0.00050803	A0A1S4BNP6, A0A1S4A1Q4, A0A1S4D7A4, A0A1S4AHG8
GO:0042558	pteridine-containing compound metabolic process	P	5	172	15	4115	0.000256974	A0A1S4B0F5, A0A1S4APM0, A0A1S3Y2X0, A0A1S3XCT6, A0A1S4DS07
GO:0001505	regulation of neurotransmitter levels	P	4	172	20	4115	0.00844424	A0A1S3XCT6, A0A1S4B0F5, A0A1S4APM0, A0A1S3Y2X0
GO:0006556	S-adenosylmethionine biosynthetic process	P	3	172	4	4115	0.000278383	A0A1S3XC54, A0A1S3ZDB8, A0A1S4AW51
GO:0046500	S-adenosylmethionine metabolic process	P	3	172	7	4115	0.00221829	A0A1S4AW51, A0A1S3XC54, A0A1S3ZDB8
GO:0009070	serine family amino acid biosynthetic process	P	4	172	24	4115	0.0162643	A0A1S3XCT6, A0A1S4B0F5, A0A1S3Y2X0, A0A1S4APM0
GO:0044283	small molecule biosynthetic process	P	23	172	231	4115	6.95e-05	A0A1S3XXI4, A0A1S4AKS8, A0A1S4B0F5, A0A1S4A5S7, A0A1S3ZCA7, A0A1S3YDV6, A0A1S4AAL1, A0A1S4CQX6, A0A1S3Y2X0, A0A1S4AGR1, A0A140G1S4, A0A1S3Z1R6, A0A1S4ACS8, A0A1S3XF03, A0A1S3ZPN7, A0A1S3XLH4, A0A1S3ZDU3, A0A1S4APM0, A0A1S3ZRV5, A0A1S3XCT6, A0A1S4DS07, A0A1S4AI83, A0A1S3X699
GO:0044281	small molecule metabolic process	P	40	172	599	4115	0.00126248	A0A1S3ZCA7, A0A1S3YDV6, A0A1S4A5S7, A0A1S3X7K7, A0A1S3X1S5, A0A1S3YP68, A0A1S3XWD3, A0A1S4BAA8, A0A1S4AI06, A0A1S3ZRV5, A0A1S3ZDU3, A0A1S4APM0, A0A1S4AI83, A0A1S4DRP6, A0A1S3X8M2, A0A1S3XCT6, A0A1S4DS07, A0A1S3X6V0, A0A1S4CQX6, A0A1S3Y2X0, A0A1S3XF03, A0A1S3X1H5, A0A1S4CK31, A0A1S4AAL1, A0A1S4AKS8, A0A1S4B0F5, A0A1S3XXI4, A0A1S4AW51, A0A1S3YNF7, A0A1S3X699, A0A1S3XC54, A0A1S4B2G1, A0A140G1S4, A0A…
GO:0019252	starch biosynthetic process	P	3	172	9	4115	0.00500355	A0A1S3ZQZ7, A0A1S3YP91, A0A1S3X9E2
GO:0005982	starch metabolic process	P	3	172	13	4115	0.015059	A0A1S3YP91, A0A1S3ZQZ7, A0A1S3X9E2
GO:0044272	sulfur compound biosynthetic process	P	9	172	44	4115	6.33e-05	A0A1S4AI06, A0A1S4A5S7, A0A1S3X699, A0A1S3XC54, A0A1S3X1S5, A0A140G1S4, A0A1S4AKS8, A0A1S3ZDB8, A0A1S4AW51
GO:0006790	sulfur compound metabolic process	P	9	172	72	4115	0.00277279	A0A1S4AI06, A0A1S4A5S7, A0A1S3XC54, A0A1S3X699, A0A1S3X1S5, A0A1S4AKS8, A0A140G1S4, A0A1S3ZDB8, A0A1S4AW51
GO:0016114	terpenoid biosynthetic process	P	3	172	14	4115	0.0185871	A0A1S4ADE2, A0A1S3ZLD8, A0A1S3ZTW9
GO:0006721	terpenoid metabolic process	P	3	172	14	4115	0.0185871	A0A1S4ADE2, A0A1S3ZLD8, A0A1S3ZTW9
GO:0035999	tetrahydrofolate interconversion	P	4	172	11	4115	0.000772427	A0A1S3XCT6, A0A1S4APM0, A0A1S3Y2X0, A0A1S4B0F5
GO:0046653	tetrahydrofolate metabolic process	P	4	172	13	4115	0.00156694	A0A1S3XCT6, A0A1S4B0F5, A0A1S4APM0, A0A1S3Y2X0
GO:0035384	thioester biosynthetic process	P	3	172	10	4115	0.00693021	A0A140G1S4, A0A1S4AI06, A0A1S3X1S5
GO:0035383	thioester metabolic process	P	3	172	15	4115	0.0225335	A0A1S3X1S5, A0A140G1S4, A0A1S4AI06
