# Supplementary material for: Chloroplast proteome analysis of Nicotiana tabacum overexpressing TERF1 under drought stress condition
Source: Bot Stud. 2018 Oct 29;59:26. doi: 10.1186/s40529-018-0239-5 (PMC6206318; doi:10.1186/s40529-018-0239-5)
Supplement: Supplementary file 8 — Additional file 8: Table S6. Gene ontology analysis for the downregulated proteins by TERF1. [file 40529_2018_239_MOESM8_ESM.xls]

## Sheet: GMO_vs_WT_1.2_0.05.diff.down.ad
Table. S6 Gene ontology analysis for the downregulated proteins by TERF1
GO-ID	description	ontology	Input number	Input all	Background number	Background all	P-Value	Protein info
GO:0016020	membrane	C	87	235	753	4115	2.02523e-12	A0A1S3YIS7, A0A1S3YER0, A0A1S3YS27, A0A1S3YDM5, A0A1S4AS24, A0A1S3XDC8, A0A1S3YAU9, Q75VR1, A0A1S4AI68, A0A1S4D0S8, A0A1S3WX61, A0A1S4A0E0, A0A1S3YDS7, A0A076FNG8, A0A1S3YLI3, A0A1S3YI24, A0A140G1X5, A0A1S3WZ04, A0A1S4AKK6, A0A1S3YCB3, A0A0A8WHB3, A0A1S3Z6E6, A0A1S4C4Z2, A0A1S4D777, A0A1S4CFX6, A0A1S4AQ81, A0A140G1Q7, A0A140G1P2, A0A1S3XRM3, A0A1S3Y8U8, A0A1S4CKS4, A0A1S3Z520, Q0PWS5, A0A1S4A0G1,…
GO:0031224	intrinsic component of membrane	C	64	235	520	4115	4.00905e-10	A0A1S4BG47, A0A1S4AB08, A0A1S4A0G1, A0A1S4CJD9, A0A1S3XJZ1, A0A1S3XMC8, A0A1S4CQM6, A0A1S3XFX9, A0A1S4BGF2, A0A1S3YLV1, A0A1S4C4Z2, A0A1S4D777, A0A1S3YCB3, A0A0A8WHB3, A0A140G1P2, A0A140G1Q7, A0A1S3Y8U8, A0A1S4CFX6, A0A1S4CKS4, Q0PWS5, A0A1S3Z520, A0A1S3YI24, A0A1S3YDS7, A0A076FNG8, A0A1S3WZ04, A0A1S4AKK6, A0A1S3YER0, A0A1S3YDM5, A0A1S3YAU9, A0A1S3XDC8, A0A1S3WX61, Q75VR1, A0A1S4AI68, A0A1S3ZHC8,…
GO:0009521	photosystem	C	21	235	77	4115	7.34239e-10	A0A1S3YQ87, A0A1S4AKK6, A0A140G1R3, A0A1S3Y8Q2, A0A140G1U3, A0A1S4BG47, A0A1S3YPE9, A0A1S3XJD3, A0A1S3YUA1, Q84QE7, Q0PWS5, A0A1S4BNL9, A0A1S3YVN6, A0A1S4DLF7, A0A1S3YAU9, A0A1S3YDU6, A0A1S3XRM3, A0A1S3YDM5, A0A140G1Q7, A0A140G1P2, A0A1S3Y820
GO:0016021	integral component of membrane	C	62	235	515	4115	2.09642e-09	A0A1S3WZ04, A0A1S4CIN7, A0A0A8WH07, A0A1S4AKK6, A0A1S4AU18, A0A1S4BHU3, A0A1S3YQ87, A0A1S3YI24, A0A076FNG8, A0A1S3YDS7, A0A140G1U3, A0A1S3Y8Q2, A0A1S3XH01, A0A1S3YAU9, A0A1S3XDC8, A0A1S3XIW7, A0A1S3XJD3, Q84QE7, A0A1S3WX61, Q75VR1, A0A1S3XP72, A0A1S4AI68, A0A1S4B556, A0A1S3YER0, A0A1S3Y820, A0A1S3ZXK8, A0A1S3YDM5, A0A1S4AQE0, A0A1S4BGF2, A0A1S4BT70, A0A1S4BQ78, A0A140G1R3, A0A1S3YLV1, A0A1S4AB08,…
GO:0044425	membrane part	C	71	235	638	4115	3.29996e-09	A0A1S3ZXK8, A0A1S3Y820, A0A1S3XH44, A0A1S4AQE0, A0A1S3YDU6, A0A1S3XIW7, A0A1S4DLF7, A0A1S4B556, A0A1S3XP72, Q84QE7, A0A1S3XJD3, A0A1S3Y8Q2, A0A140G1U3, A0A1S3XH01, O24124, A0A1S4CIN7, A0A1S3YQ87, A0A1S4AU18, A0A1S4BHU3, A0A0A8WH07, A0A0A8WK76, A0A1S4AME4, A0A1S4D092, A0A1S4B4M6, A0A1S4A4D8, A0A1S3YVN6, A0A1S4BNL9, A0A1S4BZU8, A0A1S3YPE9, A0A1S3YUA1, A0A1S3YMS2, A0A1S3ZHC8, A0A1S4BT70, A0A140G1R3,…
GO:0034357	photosynthetic membrane	C	25	235	117	4115	4.47559e-09	A0A140G1R3, A0A1S3XYA7, A0A1S3YQ87, A0A1S4AKK6, A0A1S4BG47, A0A1S3ZN91, A0A1S3Y8Q2, A0A140G1U3, A0A1S3YAU9, A0A1S3YDM3, A0A1S4AS24, A0A1S4BNL9, A0A1S3YVN6, A0A1S4DLF7, Q84QE7, A0A1S3YUA1, A0A1S3XJD3, Q0PWS5, A0A1S3YPE9, A0A1S3Y820, A0A140G1Q7, A0A1S3YDM5, A0A140G1P2, A0A1S3XRM3, A0A1S3YDU6
GO:0044436	thylakoid part	C	25	235	119	4115	6.48781e-09	A0A1S4AS24, A0A1S3YVN6, A0A1S3YDM3, A0A1S4BNL9, A0A1S4DLF7, A0A1S3YAU9, A0A1S3YPE9, Q0PWS5, A0A1S3YUA1, Q84QE7, A0A1S3XJD3, A0A1S3Y820, A0A1S3YDU6, A0A1S3XRM3, A0A1S3YDM5, A0A140G1Q7, A0A140G1P2, A0A1S4AKK6, A0A1S3YQ87, A0A1S3XYA7, A0A140G1R3, A0A140G1U3, A0A1S3Y8Q2, A0A1S3ZN91, A0A1S4BG47
GO:0009579	thylakoid	C	26	235	128	4115	6.74196e-09	A0A1S3Y820, A0A1S3YDU6, A0A1S3XRM3, A0A1S3YDM5, A0A140G1P2, A0A140G1Q7, A0A1S3YDM3, A0A1S4AS24, A0A1S4DLF7, A0A1S4BNL9, A0A1S3YVN6, A0A1S3YAU9, A0A1S3YPE9, A0A1S3XJD3, A0A1S3YUA1, Q84QE7, Q0PWS5, A0A1S3Y8Q2, A0A140G1U3, A0A1S4BG47, A0A1S3ZN91, A0A1S3YQ87, A0A1S4AKK6, A0A1S4BHU3, A0A140G1R3, A0A1S3XYA7
GO:0009522	photosystem I	C	13	235	34	4115	1.57077e-08	A0A1S3YAU9, Q84QE7, A0A1S3YUA1, A0A140G1R3, A0A1S3XJD3, Q0PWS5, A0A1S3YPE9, A0A1S4AKK6, A0A1S4BG47, A0A1S3Y820, A0A1S3Y8Q2, A0A1S3YDM5, A0A1S3YDU6
GO:0009523	photosystem II	C	16	235	59	4115	9.31534e-08	A0A1S4BG47, A0A1S3Y8Q2, A0A140G1U3, A0A1S3YQ87, A0A1S4AKK6, A0A1S3YDM5, A0A140G1Q7, A0A1S3XRM3, A0A140G1P2, A0A1S3Y820, Q0PWS5, A0A1S3YPE9, A0A1S3YAU9, A0A1S3YVN6, A0A1S4BNL9, A0A1S4DLF7
GO:0042651	thylakoid membrane	C	21	235	102	4115	1.6434e-07	A0A1S3Y820, A0A1S3XRM3, A0A1S3YDM5, A0A140G1P2, A0A140G1Q7, A0A1S3YAU9, A0A1S3YDM3, A0A1S4AS24, A0A1S4DLF7, A0A1S3YVN6, A0A1S4BNL9, Q0PWS5, A0A1S3YPE9, A0A1S4BG47, A0A1S3ZN91, A0A1S3Y8Q2, A0A140G1U3, A0A140G1R3, A0A1S3XYA7, A0A1S3YQ87, A0A1S4AKK6
GO:0009535	chloroplast thylakoid membrane	C	13	235	58	4115	1.55472e-05	A0A1S3YDM5, A0A1S3Y8Q2, A0A1S3Y820, A0A1S3ZN91, A0A1S4BG47, A0A1S4AKK6, A0A1S3YQ87, A0A1S3YPE9, A0A1S3XYA7, Q0PWS5, A0A1S4AS24, A0A1S3YDM3, A0A1S3YAU9
GO:0055035	plastid thylakoid membrane	C	13	235	58	4115	1.55472e-05	A0A1S3YAU9, A0A1S4AS24, A0A1S3YDM3, A0A1S3XYA7, Q0PWS5, A0A1S4AKK6, A0A1S3YPE9, A0A1S3YQ87, A0A1S3ZN91, A0A1S3Y820, A0A1S4BG47, A0A1S3Y8Q2, A0A1S3YDM5
GO:0098796	membrane protein complex	C	24	235	167	4115	1.89048e-05	A0A1S3YQ87, A0A1S4AKK6, A0A140G1R3, A0A1S3Y8Q2, A0A140G1U3, A0A1S4BG47, A0A1S4BNL9, A0A1S4DLF7, A0A1S3YVN6, A0A1S3YAU9, A0A1S3YPE9, A0A1S3YUA1, A0A1S3XJD3, Q84QE7, A0A1S4A0E0, Q0PWS5, A0A1S3Z6E6, A0A1S3XH44, A0A1S3Y820, A0A1S3YDU6, A0A1S3YDM5, A0A1S3XRM3, A0A140G1P2, A0A140G1Q7
GO:0009534	chloroplast thylakoid	C	13	235	61	4115	2.77337e-05	A0A1S3YDM5, A0A1S3Y8Q2, A0A1S3ZN91, A0A1S3Y820, A0A1S4BG47, A0A1S4AKK6, A0A1S3YPE9, A0A1S3YQ87, A0A1S3XYA7, Q0PWS5, A0A1S3YDM3, A0A1S4AS24, A0A1S3YAU9
GO:0031976	plastid thylakoid	C	13	235	61	4115	2.77337e-05	A0A1S3XYA7, Q0PWS5, A0A1S4AKK6, A0A1S3YQ87, A0A1S3YPE9, A0A1S3YAU9, A0A1S3YDM3, A0A1S4AS24, A0A1S3YDM5, A0A1S3Y820, A0A1S3ZN91, A0A1S4BG47, A0A1S3Y8Q2
GO:0031984	organelle subcompartment	C	17	235	106	4115	8.23832e-05	Q0PWS5, A0A1S3YPE9, A0A1S3YAU9, A0A1S3YDM3, A0A1S4AS24, A0A1S4C9B0, A0A1S3YDM5, A0A1S3Y820, A0A1S4BQ78, A0A1S3XYA7, A0A1S3YQ87, A0A1S4AKK6, A0A1S3WZ04, A0A1S4BG47, A0A1S3ZN91, A0A1S3Y8Q2, A0A1S4AET1
GO:0005886	plasma membrane	C	9	235	46	4115	0.000950392	A0A1S3XH44, A0A1S3YLI3, A0A1S4AQ81, O24124, A0A140G1X5, A0A1S3XGD9, A0A1S4BZU8, A0A1S3XFX9, A0A1S4D0S8
GO:0009538	photosystem I reaction center	C	4	235	10	4115	0.00165653	A0A1S3XJD3, A0A1S3YUA1, Q84QE7, A0A1S3YDU6
GO:0044434	chloroplast part	C	13	235	95	4115	0.00258956	A0A1S4AS24, A0A1S3YDM3, A0A1S3YAU9, A0A1S3YPE9, A0A1S3YQ87, A0A1S4AKK6, Q0PWS5, A0A1S3XYA7, A0A1S3Y8Q2, A0A1S4BG47, A0A1S3ZN91, A0A1S3Y820, A0A1S3YDM5
GO:0044435	plastid part	C	13	235	96	4115	0.00284641	A0A1S3YAU9, A0A1S3YDM3, A0A1S4AS24, A0A1S3XYA7, Q0PWS5, A0A1S4AKK6, A0A1S3YQ87, A0A1S3YPE9, A0A1S3Y820, A0A1S3ZN91, A0A1S4BG47, A0A1S3Y8Q2, A0A1S3YDM5
GO:0009536	plastid	C	23	235	235	4115	0.00700891	A0A1S4AEC0, A0A1S3YQ87, A0A1S4AKK6, A0A140G1R3, A0A1S3XYA7, A0A1S3Y8Q2, A0A140G1U3, A0A1S4BG47, A0A1S3ZN91, A0A1S3ZI15, A0A1S4CJD9, A0A140G1X5, A0A1S4AS24, A0A1S3YDM3, A0A1S3XDC8, A0A1S3YAU9, A0A1S3YPE9, Q0PWS5, A0A1S3Y820, A0A140G1P2, A0A1S3YDM5, A0A1S3XGD9, A0A140G1Q7
GO:0009507	chloroplast	C	18	235	191	4115	0.0232171	A0A1S4AEC0, A0A1S3XYA7, A0A1S3YQ87, A0A1S4AKK6, A0A1S4BG47, A0A1S3ZN91, A0A1S3Y8Q2, A0A1S4CJD9, A0A1S3ZI15, A0A1S3YAU9, A0A1S3XDC8, A0A1S3YDM3, A0A1S4AS24, Q0PWS5, A0A1S3YPE9, A0A1S3Y820, A0A1S3YDM5, A0A1S3XGD9
GO:0016168	chlorophyll binding	F	12	235	23	4115	7.05612e-10	A0A1S4BG47, A0A1S3Y820, A0A1S3Y8Q2, A0A140G1U3, A0A140G1Q7, A0A1S3YDM5, A0A140G1P2, A0A1S3YAU9, A0A140G1R3, Q0PWS5, A0A1S3YPE9, A0A1S4AKK6
GO:0046906	tetrapyrrole binding	F	16	235	85	4115	1.74549e-05	A0A1S4BIW4, A0A1S3Y820, A0A1S4AV32, A0A1S3YDM5, A0A140G1P2, A0A140G1Q7, A0A1S3YAU9, A0A1S3YPE9, Q0PWS5, A0A140G1U3, Q9XIV8, A0A1S3Y8Q2, A0A1S3WZE1, A0A1S4BG47, A0A1S4AKK6, A0A140G1R3
GO:0008081	phosphoric diester hydrolase activity	F	6	235	13	4115	3.98046e-05	A0A1S3YUZ2, A0A1S4D7X9, A0A1S3YU94, A0A1S4CIU7, A0A1S4CMM8, A0A1S3WY24
GO:0016298	lipase activity	F	6	235	13	4115	3.98046e-05	A0A1S3YU94, A0A1S3YUZ2, Q6RYA0, A0A1S4CIU7, A0A1S4CMM8, A0A1S3WY24
GO:0004620	phospholipase activity	F	5	235	11	4115	0.00020255	A0A1S3YUZ2, A0A1S3YU94, A0A1S3WY24, A0A1S4CMM8, A0A1S4CIU7
GO:0004630	phospholipase D activity	F	3	235	5	4115	0.00168789	A0A1S4CMM8, A0A1S3YUZ2, A0A1S3YU94
GO:0045156	electron transporter, transferring electrons within the cyclic electron transport pathway of photosynthesis activity	F	3	235	5	4115	0.00168789	A0A140G1Q7, A0A140G1P2, A0A140G1U3
GO:0070290	N-acylphosphatidylethanolamine-specific phospholipase D activity	F	3	235	5	4115	0.00168789	A0A1S4CMM8, A0A1S3YU94, A0A1S3YUZ2
GO:0005215	transporter activity	F	16	235	128	4115	0.00226157	A0A1S4A0E0, A0A1S3WX61, Q75VR1, A0A1S4AS24, A0A1S4A241, A0A1S3YER0, A0A1S3ZXK8, A0A0A8WK76, A0A1S3Z6E6, A0A0A8WHB3, A0A0A8WH07, A0A1S4CIN7, A0A1S4BT70, A0A1S3XJZ1, A0A076FNG8, A0A1S4AQ89
GO:0005509	calcium ion binding	F	12	235	85	4115	0.00288368	A0A1S3ZQZ9, Q75VR1, A0A1S3YU94, A0A1S3YUZ2, A0A1S4DAE0, A0A1S4DLF7, A0A1S3YVN6, A0A1S4CMM8, A0A1S4CIN7, A0A1S3Y8U8, A0A1S3XRM3, A0A1S3ZRI4
GO:0051015	actin filament binding	F	3	235	6	4115	0.00323373	A0A1S3Y2J0, A0A1S3ZAC5, A0A1S4D2X9
GO:0005245	voltage-gated calcium channel activity	F	2	235	2	4115	0.00324825	Q75VR1, A0A1S4CIN7
GO:0005262	calcium channel activity	F	2	235	2	4115	0.00324825	A0A1S4CIN7, Q75VR1
GO:0008240	tripeptidyl-peptidase activity	F	2	235	2	4115	0.00324825	A0A1S3ZAR8, A0A1S4AL63
GO:0010333	terpene synthase activity	F	2	235	2	4115	0.00324825	A0A1S4CZT8, A0A1S4B8M9
GO:0033293	monocarboxylic acid binding	F	2	235	2	4115	0.00324825	A0A1S4D0S8, A0A1S4AQ81
GO:0048032	galacturonate binding	F	2	235	2	4115	0.00324825	A0A1S4AQ81, A0A1S4D0S8
GO:0016787	hydrolase activity	F	61	235	783	4115	0.00442611	A0A1S4CH21, A0A1S3YUZ2, A0A1S4AL63, A0A1S3Y976, D2CNC7, A0A1S3XQU9, A0A1S4AKK1, A0A1S4BZU8, A0A1S3ZPF2, A0A1S3Z083, A0A1S3YKN2, A0A1S3X9U5, A0A1S3Z764, A0A1S4AFJ7, A0A1S3Z6E6, A0A1S3Z811, A0A1S4BQ78, A0A1S4BT70, A0A1S3WY24, A0A1S4AMN0, P15797, A0A1S4BMA5, A0A1S4BWE3, A0A1S4AS42, A0A1S4ASP8, A0A1S3XJZ1, P08252, A0A1S3ZFI1, A0A1S4AB08, A0A1S3YIH6, A0A1S3YC07, A0A1S4DB33, A0A1S3ZUR0, A0A1S4A0E0, A0A…
GO:0004180	carboxypeptidase activity	F	5	235	20	4115	0.00444721	A0A1S3Y976, A0A1S3YIH6, A0A1S3Z5W0, A0A1S3Z0H5, A0A1S4AFJ7
GO:0030246	carbohydrate binding	F	8	235	48	4115	0.00518518	A0A1S4BFR1, A0A1S4BZU8, A0A0R4X9V9, A0A1S4D0S8, A0A1S3YKN2, A0A1S4ASP4, A0A1S4AQ81, A0A0R4WFW8
GO:0008061	chitin binding	F	3	235	7	4115	0.00542157	A0A1S4BUP5, P08252, A0A1S3Y4L5
GO:0016798	hydrolase activity, acting on glycosyl bonds	F	13	235	108	4115	0.0078904	A0A1S3YC07, A0A1S4CH21, A0A1S4CWZ4, A0A1S4B008, A0A1S4DCI9, A0A1S3ZPF2, A0A1S4BZU8, A0A1S4BWE3, P15797, A0A1S4ASP4, A0A1S3YKN2, A0A1S4AZI5, P08252
GO:0003951	NAD+ kinase activity	F	2	235	3	4115	0.00937673	A0A1S3X0J3, A0A1S4BDY1
GO:0004143	diacylglycerol kinase activity	F	2	235	3	4115	0.00937673	A0A1S4BDY1, A0A1S3X0J3
GO:0005506	iron ion binding	F	6	235	33	4115	0.00980246	A0A1S3ZS78, A0A140G1Q7, A0A1S4DR45, A0A1S4AV32, A0A140G1P2, A0A1S4AU18
GO:0044877	protein-containing complex binding	F	5	235	24	4115	0.0101147	A0A1S4D2X9, A0A1S4AEC0, A0A1S3ZSW6, A0A1S3Y2J0, A0A1S3ZAC5
GO:0004553	hydrolase activity, hydrolyzing O-glycosyl compounds	F	12	235	103	4115	0.0134892	A0A1S4DCI9, A0A1S4BZU8, A0A1S3ZPF2, A0A1S4B008, A0A1S4CWZ4, A0A1S4CH21, A0A1S3YC07, P08252, A0A1S4AZI5, A0A1S3YKN2, A0A1S4ASP4, P15797
GO:0008238	exopeptidase activity	F	7	235	48	4115	0.0179233	A0A1S3YIH6, A0A1S3ZAR8, A0A1S3Y976, A0A1S3Z0H5, A0A1S3Z5W0, A0A1S4AL63, A0A1S4AFJ7
GO:0004322	ferroxidase activity	F	2	235	4	4115	0.0180486	A0A1S4DR45, A0A1S3ZS78
GO:0004435	phosphatidylinositol phospholipase C activity	F	2	235	4	4115	0.0180486	A0A1S3WY24, A0A1S4CIU7
GO:0004629	phospholipase C activity	F	2	235	4	4115	0.0180486	A0A1S4CIU7, A0A1S3WY24
GO:0008199	ferric iron binding	F	2	235	4	4115	0.0180486	A0A1S3ZS78, A0A1S4DR45
GO:0015085	calcium ion transmembrane transporter activity	F	2	235	4	4115	0.0180486	A0A1S4CIN7, Q75VR1
GO:0016724	oxidoreductase activity, oxidizing metal ions, oxygen as acceptor	F	2	235	4	4115	0.0180486	A0A1S3ZS78, A0A1S4DR45
GO:0046873	metal ion transmembrane transporter activity	F	2	235	4	4115	0.0180486	Q75VR1, A0A1S4CIN7
GO:0008536	Ran GTPase binding	F	3	235	11	4115	0.0215588	A0A1S4AQ89, A0A1S3Y9F0, A0A1S3YA34
GO:0017016	Ras GTPase binding	F	3	235	11	4115	0.0215588	A0A1S3Y9F0, A0A1S3YA34, A0A1S4AQ89
GO:0031267	small GTPase binding	F	3	235	11	4115	0.0215588	A0A1S4AQ89, A0A1S3YA34, A0A1S3Y9F0
GO:0005261	cation channel activity	F	2	235	5	4115	0.0289557	A0A1S4CIN7, Q75VR1
GO:0016722	oxidoreductase activity, oxidizing metal ions	F	2	235	5	4115	0.0289557	A0A1S3ZS78, A0A1S4DR45
GO:0022843	voltage-gated cation channel activity	F	2	235	5	4115	0.0289557	A0A1S4CIN7, Q75VR1
GO:0004871	signal transducer activity	F	3	235	13	4115	0.0343469	A0A1S3WY24, A0A1S4CIU7, A0A1S4AG39
GO:0051020	GTPase binding	F	3	235	13	4115	0.0343469	A0A1S4AQ89, A0A1S3Y9F0, A0A1S3YA34
GO:0016788	hydrolase activity, acting on ester bonds	F	15	235	158	4115	0.0345585	A0A1S3YU94, A0A1S4D7X9, A0A1S3YUZ2, A0A1S3Z811, A0A1S4DB33, A0A1S3ZUR0, A0A1S4CMM8, A0A1S3WY24, A0A1S3Z764, A0A1S4ASP8, A0A1S3Z2T8, A0A1S4BWI5, A0A1S4CIU7, Q6RYA0, A0A1S3ZFI1
GO:0042578	phosphoric ester hydrolase activity	F	9	235	80	4115	0.0371297	A0A1S3Z764, A0A1S4ASP8, A0A1S4CIU7, A0A1S4DB33, A0A1S4D7X9, A0A1S3YUZ2, A0A1S3YU94, A0A1S4CMM8, A0A1S3WY24
GO:0071949	FAD binding	F	2	235	6	4115	0.0418166	A0A1S3YHC5, A0A1S3XDC8
GO:0004672	protein kinase activity	F	8	235	70	4115	0.0443365	A0A1S3Z415, A0A1S3Z520, A0A1S3ZMR5, A0A1S3YUZ0, A0A1S4AI68, A0A1S4AG39, A0A1S4CQM6, A0A1S4D777
GO:0018298	protein-chromophore linkage	P	12	235	22	4115	3.55273e-10	A0A140G1U3, A0A1S3Y8Q2, A0A1S3Y820, A0A1S4BG47, A0A1S3YDM5, A0A140G1P2, A0A140G1Q7, A0A1S3YAU9, A0A1S4AKK6, A0A1S3YPE9, Q0PWS5, A0A140G1R3
GO:0015979	photosynthesis	P	22	235	106	4115	7.03268e-08	A0A1S3XYA7, A0A140G1R3, A0A1S4AKK6, A0A1S3YQ87, A0A1S4BG47, A0A140G1U3, A0A1S3Y8Q2, Q0PWS5, A0A1S3YUA1, Q84QE7, A0A1S3XJD3, A0A1S3YPE9, A0A1S3YAU9, A0A1S4BNL9, A0A1S3YVN6, A0A1S4DLF7, A0A1S3YDM5, A0A140G1P2, A0A1S3XRM3, A0A140G1Q7, A0A1S3YDU6, A0A1S3Y820
GO:0019684	photosynthesis, light reaction	P	12	235	37	4115	4.7096e-07	A0A140G1Q7, A0A140G1P2, A0A1S3YDM5, A0A1S4BG47, A0A1S3Y820, A0A1S3Y8Q2, A0A140G1U3, A0A1S3XYA7, Q0PWS5, A0A1S3YPE9, A0A1S4AKK6, A0A1S3YAU9
GO:0009765	photosynthesis, light harvesting	P	8	235	18	4115	2.67271e-06	A0A1S3YAU9, A0A1S4AKK6, A0A1S3YPE9, Q0PWS5, A0A1S3Y8Q2, A0A1S3Y820, A0A1S4BG47, A0A1S3YDM5
GO:0050896	response to stimulus	P	29	235	206	4115	3.65818e-06	A0A1S3Y4L5, A0A140G1P2, A0A1S4C9B0, Q6RYA0, A0A1S4BIW4, A0A1S3X0J3, Q75VR1, A0A1S3ZKM7, A0A1S3Z520, A0A1S4BDY1, A0A1S4AS24, A0A1S3XBK7, P15797, O24124, A0A1S4ASP8, A0A1S4BAZ9, Q9XIV8, A0A1S4A764, A0A1S3WZE1, A0A1S4AET1, P08252, A0A1S3YLI3, A0A1S4CIU7, A0A1S3Z811, A0A1S3XYA7, A0A1S4AXQ5, A0A1S3WY24, A0A1S3XFX9, A0A1S4AEC0
GO:0006464	cellular protein modification process	P	15	235	69	4115	5.08839e-06	Q0PWS5, A0A140G1R3, A0A1S4AKK6, A0A1S3YPE9, A0A1S3YAU9, A0A1S3ZYW5, A0A1S4CZK0, A0A140G1Q7, A0A140G1P2, A0A1S3YDM5, A0A1S3Y820, A0A1S3YLI3, A0A1S4BG47, A0A140G1U3, A0A1S3Y8Q2
GO:0036211	protein modification process	P	15	235	69	4115	5.08839e-06	A0A140G1Q7, A0A1S3YDM5, A0A140G1P2, A0A140G1U3, A0A1S3Y8Q2, A0A1S3Y820, A0A1S3YLI3, A0A1S4BG47, A0A1S4AKK6, A0A1S3YPE9, Q0PWS5, A0A140G1R3, A0A1S4CZK0, A0A1S3ZYW5, A0A1S3YAU9
GO:0006952	defense response	P	9	235	27	4115	1.05098e-05	A0A1S4BAZ9, P15797, A0A1S3Y4L5, Q6RYA0, P08252, A0A1S3ZKM7, A0A1S4AXQ5, Q75VR1, A0A1S4AEC0
GO:0043412	macromolecule modification	P	16	235	84	4115	1.49195e-05	A0A1S3YPE9, Q0PWS5, A0A1S3ZYW5, A0A1S4CZK0, A0A1S3YAU9, A0A1S3YDM5, A0A140G1Q7, A0A140G1P2, A0A1S3Y820, A0A1S4AKK6, A0A140G1R3, A0A1S3ZFI1, A0A140G1U3, A0A1S3Y8Q2, A0A1S3YLI3, A0A1S4BG47
GO:0023052	signaling	P	9	235	35	4115	0.000105789	A0A1S3WY24, A0A1S4BDY1, A0A1S3Z520, A0A1S4D0S8, A0A1S4CIU7, Q6RYA0, A0A1S3X0J3, A0A1S4ASP8, A0A1S4AQ81
GO:0007154	cell communication	P	9	235	37	4115	0.000168553	A0A1S4AQ81, A0A1S4ASP8, A0A1S3X0J3, Q6RYA0, A0A1S4CIU7, A0A1S4D0S8, A0A1S3Z520, A0A1S4BDY1, A0A1S3WY24
GO:0043207	response to external biotic stimulus	P	4	235	7	4115	0.000316616	A0A1S3Y4L5, A0A1S4AXQ5, Q6RYA0, A0A1S4AEC0
GO:0051707	response to other organism	P	4	235	7	4115	0.000316616	A0A1S4AXQ5, A0A1S3Y4L5, A0A1S4AEC0, Q6RYA0
GO:0098542	defense response to other organism	P	4	235	7	4115	0.000316616	Q6RYA0, A0A1S4AEC0, A0A1S3Y4L5, A0A1S4AXQ5
GO:0016042	lipid catabolic process	P	6	235	18	4115	0.0003378	A0A1S4AXA8, A0A1S4CIU7, A0A1S4CMM8, A0A1S3WY24, A0A1S3YUZ2, A0A1S3YU94
GO:0009607	response to biotic stimulus	P	6	235	20	4115	0.000640242	A0A1S3Y4L5, A0A1S3ZKM7, A0A1S4AXQ5, A0A1S4BAZ9, Q6RYA0, A0A1S4AEC0
GO:0009772	photosynthetic electron transport in photosystem II	P	3	235	4	4115	0.000704903	A0A140G1Q7, A0A140G1P2, A0A140G1U3
GO:0009605	response to external stimulus	P	4	235	9	4115	0.00104026	Q6RYA0, A0A1S4AEC0, A0A1S3Y4L5, A0A1S4AXQ5
GO:0051704	multi-organism process	P	4	235	9	4115	0.00104026	A0A1S4AEC0, Q6RYA0, A0A1S4AXQ5, A0A1S3Y4L5
GO:0042221	response to chemical	P	8	235	39	4115	0.00131869	A0A1S3Z811, A0A1S3XYA7, A0A1S3XBK7, A0A1S4AEC0, A0A1S4ASP8, A0A140G1P2, Q6RYA0, A0A1S3YLI3
GO:0009620	response to fungus	P	3	235	5	4115	0.00168789	A0A1S3Y4L5, A0A1S4AXQ5, A0A1S4AEC0
GO:0050832	defense response to fungus	P	3	235	5	4115	0.00168789	A0A1S4AEC0, A0A1S3Y4L5, A0A1S4AXQ5
GO:0051017	actin filament bundle assembly	P	3	235	5	4115	0.00168789	A0A1S3ZAC5, A0A1S3Y2J0, A0A1S4D2X9
GO:0061572	actin filament bundle organization	P	3	235	5	4115	0.00168789	A0A1S3ZAC5, A0A1S3Y2J0, A0A1S4D2X9
GO:0051716	cellular response to stimulus	P	11	235	70	4115	0.00179658	A0A1S4ASP8, O24124, A0A1S4CIU7, Q6RYA0, A0A1S3X0J3, A0A1S3XYA7, A0A1S3Z520, A0A1S3Z811, A0A1S3XFX9, A0A1S3WY24, A0A1S4BDY1
GO:0007165	signal transduction	P	7	235	33	4115	0.00215382	A0A1S3WY24, A0A1S4CIU7, Q6RYA0, A0A1S3X0J3, A0A1S4BDY1, A0A1S4ASP8, A0A1S3Z520
GO:0006950	response to stress	P	18	235	155	4115	0.00281625	P15797, A0A1S4BAZ9, A0A1S4A764, A0A1S4AET1, Q9XIV8, A0A1S3WZE1, P08252, A0A1S4AXQ5, A0A1S3XYA7, A0A1S4AEC0, A0A1S3Y4L5, A0A1S4C9B0, A0A140G1P2, Q6RYA0, A0A1S4BIW4, Q75VR1, A0A1S3ZKM7, A0A1S3XBK7
GO:0007267	cell-cell signaling	P	2	235	2	4115	0.00324825	A0A1S4D0S8, A0A1S4AQ81
GO:0009767	photosynthetic electron transport chain	P	4	235	13	4115	0.00492204	A0A140G1U3, A0A140G1P2, A0A140G1Q7, A0A1S3XYA7
GO:0046470	phosphatidylcholine metabolic process	P	3	235	7	4115	0.00542157	A0A1S3YUZ2, A0A1S3YU94, A0A1S4CMM8
GO:1901700	response to oxygen-containing compound	P	5	235	22	4115	0.0068792	A0A1S4ASP8, A0A1S3XYA7, A0A1S3Z811, A0A1S3XBK7, Q6RYA0
GO:0097164	ammonium ion metabolic process	P	3	235	8	4115	0.00831155	A0A1S4CMM8, A0A1S3YU94, A0A1S3YUZ2
GO:0006714	sesquiterpenoid metabolic process	P	2	235	3	4115	0.00937673	A0A1S4AH51, A0A1S3XDC8
GO:0007186	G-protein coupled receptor signaling pathway	P	2	235	3	4115	0.00937673	A0A1S4BDY1, A0A1S3X0J3
GO:0007205	protein kinase C-activating G-protein coupled receptor signaling pathway	P	2	235	3	4115	0.00937673	A0A1S3X0J3, A0A1S4BDY1
GO:0009617	response to bacterium	P	2	235	3	4115	0.00937673	A0A1S3Y4L5, A0A1S4AXQ5
GO:0016106	sesquiterpenoid biosynthetic process	P	2	235	3	4115	0.00937673	A0A1S3XDC8, A0A1S4AH51
GO:0042742	defense response to bacterium	P	2	235	3	4115	0.00937673	A0A1S4AXQ5, A0A1S3Y4L5
GO:0010033	response to organic substance	P	4	235	17	4115	0.013681	A0A1S3YLI3, Q6RYA0, A0A1S4ASP8, A0A1S3Z811
GO:0097435	supramolecular fiber organization	P	3	235	10	4115	0.0163575	A0A1S3ZAC5, A0A1S3Y2J0, A0A1S4D2X9
GO:0006826	iron ion transport	P	2	235	4	4115	0.0180486	A0A1S4DR45, A0A1S3ZS78
GO:0006879	cellular iron ion homeostasis	P	2	235	4	4115	0.0180486	A0A1S4DR45, A0A1S3ZS78
GO:0014070	response to organic cyclic compound	P	2	235	4	4115	0.0180486	A0A1S4ASP8, Q6RYA0
GO:0055072	iron ion homeostasis	P	2	235	4	4115	0.0180486	A0A1S4DR45, A0A1S3ZS78
GO:0071407	cellular response to organic cyclic compound	P	2	235	4	4115	0.0180486	A0A1S4ASP8, Q6RYA0
GO:0001101	response to acid chemical	P	3	235	11	4115	0.0215588	Q6RYA0, A0A1S3XBK7, A0A1S3XYA7
GO:1901701	cellular response to oxygen-containing compound	P	3	235	11	4115	0.0215588	A0A1S4ASP8, A0A1S3Z811, Q6RYA0
GO:0006662	glycerol ether metabolic process	P	4	235	21	4115	0.0287718	Q8H6X3, A0A1S3X5X6, A0A1S3XJE6, A0A1S4AA06
GO:0018904	ether metabolic process	P	4	235	21	4115	0.0287718	A0A1S3XJE6, A0A1S4AA06, A0A1S3X5X6, Q8H6X3
GO:0000041	transition metal ion transport	P	2	235	5	4115	0.0289557	A0A1S4DR45, A0A1S3ZS78
GO:0006875	cellular metal ion homeostasis	P	2	235	5	4115	0.0289557	A0A1S4DR45, A0A1S3ZS78
GO:0006970	response to osmotic stress	P	2	235	5	4115	0.0289557	A0A1S4C9B0, A0A1S4AET1
GO:0009644	response to high light intensity	P	2	235	5	4115	0.0289557	A0A1S4AS24, A0A1S3XYA7
GO:0009651	response to salt stress	P	2	235	5	4115	0.0289557	A0A1S4C9B0, A0A1S4AET1
GO:0030003	cellular cation homeostasis	P	2	235	5	4115	0.0289557	A0A1S3ZS78, A0A1S4DR45
GO:0046916	cellular transition metal ion homeostasis	P	2	235	5	4115	0.0289557	A0A1S3ZS78, A0A1S4DR45
GO:0055076	transition metal ion homeostasis	P	2	235	5	4115	0.0289557	A0A1S4DR45, A0A1S3ZS78
GO:0055080	cation homeostasis	P	2	235	5	4115	0.0289557	A0A1S3ZS78, A0A1S4DR45
GO:0098771	inorganic ion homeostasis	P	2	235	5	4115	0.0289557	A0A1S3ZS78, A0A1S4DR45
GO:0006810	transport	P	25	235	297	4115	0.0299671	A0A1S4BTZ5, A0A1S3Z6E6, A0A1S3YCB3, A0A1S3XH44, A0A1S4CFX6, A0A1S4AQ81, A0A1S3Y9F0, A0A1S4A241, A0A1S3Y8U8, V5V1W1, A0A1S3ZYW5, A0A1S4AS24, A0A1S3XP72, A0A1S4A0E0, A0A1S3WX61, A0A1S4DR45, A0A1S4D0S8, A0A1S4AQ89, A0A1S4AB08, A0A1S3XH01, A0A140G1X5, A0A1S3ZS78, A0A1S4BGF2, A0A1S3YLV1, A0A1S3YA34
GO:0000272	polysaccharide catabolic process	P	4	235	22	4115	0.0336368	A0A1S3Z2T8, P08252, A0A1S3XGN5, A0A1S4AZI5
GO:0009719	response to endogenous stimulus	P	3	235	13	4115	0.0343469	A0A1S4ASP8, Q6RYA0, A0A1S3YLI3
GO:0009725	response to hormone	P	3	235	13	4115	0.0343469	A0A1S3YLI3, Q6RYA0, A0A1S4ASP8
GO:0009628	response to abiotic stimulus	P	5	235	33	4115	0.0372592	A0A1S3XYA7, A0A1S4C9B0, A0A1S3XBK7, A0A1S4AET1, A0A1S4AS24
GO:0051179	localization	P	25	235	304	4115	0.0383013	A0A1S3ZYW5, A0A1S4AS24, A0A1S4A0E0, A0A1S3WX61, A0A1S4D0S8, A0A1S4DR45, A0A1S3XP72, A0A1S3XH44, A0A1S3Z6E6, A0A1S4BTZ5, A0A1S3YCB3, A0A1S3Y8U8, V5V1W1, A0A1S4CFX6, A0A1S4AQ81, A0A1S4A241, A0A1S3Y9F0, A0A1S4BGF2, A0A1S3ZS78, A0A1S3YLV1, A0A1S3YA34, A0A1S4AB08, A0A1S4AQ89, A0A140G1X5, A0A1S3XH01
GO:0051234	establishment of localization	P	25	235	304	4115	0.0383013	A0A1S4AB08, A0A1S4AQ89, A0A140G1X5, A0A1S3XH01, A0A1S4BGF2, A0A1S3ZS78, A0A1S3YLV1, A0A1S3YA34, A0A1S3XH44, A0A1S3Z6E6, A0A1S4BTZ5, A0A1S3YCB3, A0A1S3Y8U8, V5V1W1, A0A1S4AQ81, A0A1S4CFX6, A0A1S3Y9F0, A0A1S4A241, A0A1S3ZYW5, A0A1S4AS24, A0A1S3WX61, A0A1S4A0E0, A0A1S4DR45, A0A1S4D0S8, A0A1S3XP72
GO:0006873	cellular ion homeostasis	P	2	235	6	4115	0.0418166	A0A1S4DR45, A0A1S3ZS78
GO:0009642	response to light intensity	P	2	235	6	4115	0.0418166	A0A1S3XYA7, A0A1S4AS24
GO:0050801	ion homeostasis	P	2	235	6	4115	0.0418166	A0A1S4DR45, A0A1S3ZS78
GO:0048731	system development	P	3	235	14	4115	0.041918	A0A1S4AEC0, A0A1S3YLI3, A0A1S4AH51
GO:0017001	antibiotic catabolic process	P	4	235	24	4115	0.0447196	A0A1S3WZE1, Q9XIV8, A0A1S4BIW4, A0A1S3Z811
