# Supplementary material for: Chloroplast proteome analysis of Nicotiana tabacum overexpressing TERF1 under drought stress condition
Source: Bot Stud. 2018 Oct 29;59:26. doi: 10.1186/s40529-018-0239-5 (PMC6206318; doi:10.1186/s40529-018-0239-5)
Supplement: Supplementary file 9 — Additional file 9: Table S7. Identification and quantification of the chloroplast genome encoded proteins in WT and TERF1 tobacco. [file 40529_2018_239_MOESM9_ESM.xls]

## Sheet: all.protein.integrate
Table. S7 Identification and quantification of the chloroplast genome encoded proteins in WT and TERF1 tobacco
Accession	gene name	Description	Exp. q-value	Sum PEP Score	Coverage	# Peptides	# PSMs	# Unique Peptides	# Protein Groups	# AAs	MW [kDa]	calc. pI	emPAI	# Razor Peptides	Score Sequest HT	# Peptides Sequest HT	WT_1	WT_2	WT_3	TERF1_1	TERF1_2	TERF1_3	Group_TERF1.average	Group_TERF1.call.percent	Group_WT.average	Group_WT.call.percent	Group_TERF1.vs.Group_WT.FC	pvalue
O03042	rbcL	Ribulose bisphosphate carboxylase large chain OS=Arabidopsis thaliana OX=3702 GN=rbcL PE=1 SV=1	0	191.109	40.0835	18	524	18	1	479	52.9	6.29	28.663	0	858.53	18	32586.2	33700.6	36030.4	38971.5	34629.7	34199.7	35933.6	1	34105.7	1	1.0536	0.374602
P19366	atpB	ATP synthase subunit beta, chloroplastic OS=Arabidopsis thaliana OX=3702 GN=atpB PE=1 SV=2	0	93.672	30.3213	10	85	10	1	498	53.9	5.5	3.437	0	215.58	10	2346.5	2331.8	2416.2	2663.1	2454.9	2322.4	2480.13	1	2364.83	1	1.04876	0.323646
P56778	psbC	Photosystem II CP43 reaction center protein OS=Arabidopsis thaliana OX=3702 GN=psbC PE=1 SV=3	0	90.298	28.3298	12	65	12	1	473	51.8	7.2	28.764	0	129.72	12	3613.8	3392.1	3100.1	2646.9	3330.5	3111.2	3029.53	1	3368.67	1	0.899327	0.247192
P56777	psbB	Photosystem II CP47 reaction center protein OS=Arabidopsis thaliana OX=3702 GN=psbB PE=1 SV=1	0	84.802	21.063	13	66	13	1	508	56	6.89	9	0	129.01	13	3350.5	3190.8	2622.8	2177.3	2882.2	2630	2563.17	1	3054.7	1	0.839089	0.17909
P56767	psaB	Photosystem I P700 chlorophyll a apoprotein A2 OS=Arabidopsis thaliana OX=3702 GN=psaB PE=3 SV=1	0	72.509	15.2589	8	31	8	1	734	82.4	7.4	2.775	0	66.51	8	1287	1228.8	1028.4	891.1	1083.1	949.8	974.667	1	1181.4	1	0.82501	0.0994541
P56757	atpA	ATP synthase subunit alpha, chloroplastic OS=Arabidopsis thaliana OX=3702 GN=atpA PE=1 SV=1	0	70.727	19.3294	10	73	10	1	507	55.3	5.25	3.329	0	145.96	10	6620.9	6124.2	6157.8	6128.8	6351	6065.4	6181.73	1	6300.97	1	0.981077	0.548477
P56766	psaA	Photosystem I P700 chlorophyll a apoprotein A1 OS=Arabidopsis thaliana OX=3702 GN=psaA PE=2 SV=1	0	58.086	11.3333	10	39	10	1	750	83.2	7.11	2.875	0	85.26	10	3886.4	3644	3148.9	2608.4	3252.3	2783.2	2881.3	1	3559.77	1	0.809407	0.0793649
P56761	psbD	Photosystem II D2 protein OS=Arabidopsis thaliana OX=3702 GN=psbD PE=1 SV=3	0	44.137	20.3966	5	34	5	1	353	39.5	5.74	9	0	79.43	5	664.6	631.5	526.6	442.4	495.1	425.3	454.267	1	607.567	1	0.747682	0.0302208
P61841	rps7-A	30S ribosomal protein S7, chloroplastic OS=Arabidopsis thaliana OX=3702 GN=rps7-A PE=1 SV=1	0	35.154	43.2258	9	22	9	1	155	17.3	11.28	4.995	0	37.29	9	1358.4	1354.4	1318.5	1078.7	1289.8	1514.1	1294.2	1	1343.77	1	0.963114	0.714838
P83755	psbA	Photosystem II protein D1 OS=Arabidopsis thaliana OX=3702 GN=psbA PE=1 SV=2	0	33.698	10.7649	5	39	5	1	353	38.9	5.25	4.623	0	105.79	5	1409.1	1453.9	1300.2	1127.5	1223.8	1166	1172.43	1	1387.73	1	0.844855	0.0158419
P56791	rpl2-A	50S ribosomal protein L2, chloroplastic OS=Arabidopsis thaliana OX=3702 GN=rpl2-A PE=3 SV=1	0	32.371	23.7226	5	13	5	1	274	29.8	10.84	1.212	0	26.93	5	1697.7	1679	1608.9	1432.2	1871.4	2169.9	1824.5	1	1661.87	1	1.09786	0.493268
P56771	petA	Cytochrome f OS=Arabidopsis thaliana OX=3702 GN=petA PE=3 SV=1	0	31.616	15.625	6	24	6	1	320	35.3	8.29	2.162	0	54.8	6	1587.4	1715	1618.2	1522.9	1496.6	1464.6	1494.7	1	1640.2	1	0.911291	0.0256701
P56773	petB	Cytochrome b6 OS=Arabidopsis thaliana OX=3702 GN=petB PE=1 SV=1	0	22.72	11.6279	2	10	2	1	215	24.1	8.76	2.162	0	26.35	2	328.2	344.1	316	278.3	311.7	288.9	292.967	1	329.433	1	0.889305	0.0462156
P56807	rps18	30S ribosomal protein S18, chloroplastic OS=Arabidopsis thaliana OX=3702 GN=rps18 PE=3 SV=1	0	13.127	30.6931	5	10	5	1	101	12.1	12.16	2.162	0	16.81	5	695	686.9	646.3	539.1	734.9	753.9	675.967	1	676.067	1	0.999852	0.998933
P56762	rpoA	DNA-directed RNA polymerase subunit alpha OS=Arabidopsis thaliana OX=3702 GN=rpoA PE=3 SV=1	0	11.981	5.77508	2	4	2	1	329	38.1	7.58	0.492	0	10.72	2	186.2	228.4	177.4	177.3	178.8	207.7	187.933	1	197.333	1	0.952365	0.639704
P56779	psbE	Cytochrome b559 subunit alpha OS=Arabidopsis thaliana OX=3702 GN=psbE PE=1 SV=4	0	11.827	37.3494	3	10	3	1	83	9.4	4.94	5.31	0	20.29	3	399.4	425.4	383.7	385.6	373.6	330.7	363.3	1	402.833	1	0.901862	0.127797
P62126	rps12-A	30S ribosomal protein S12, chloroplastic OS=Arabidopsis thaliana OX=3702 GN=rps12-A PE=2 SV=2	0	9.688	19.5122	4	9	4	1	123	13.8	11.58	1.512	0	9.96	4	1359.2	1336.4	1253.9	982.5	1280.3	1512.9	1258.57	1	1316.5	1	0.955994	0.730496
P62090	psaC	Photosystem I iron-sulfur center OS=Arabidopsis thaliana OX=3702 GN=psaC PE=3 SV=2	0	9.345	27.1605	3	18	3	1	81	9	7.08	3.217	0	16.06	3	2312.7	2206.4	2373.9	2098.9	2067	1610	1925.3	1	2297.67	1	0.837937	0.0874212
P56797	rps2	30S ribosomal protein S2, chloroplastic OS=Arabidopsis thaliana OX=3702 GN=rps2 PE=3 SV=1	0	8.685	7.20339	2	4	2	1	236	26.9	9.66	0.389	0	10.05	2	126	122.8	116.6	83.3	125.8	143.6	117.567	1	121.8	1	0.965244	0.826546
P56756	ndhK	NAD(P)H-quinone oxidoreductase subunit K, chloroplastic OS=Arabidopsis thaliana OX=3702 GN=ndhK PE=3 SV=1	0	7.983	9.33333	2	2	2	1	225	25.4	9.03	0.274	0	3.93	2	147.3	149.6	167	150.9	149	139.7	146.533	1	154.633	1	0.947618	0.318601
P56793	rpl16	50S ribosomal protein L16, chloroplastic OS=Arabidopsis thaliana OX=3702 GN=rpl16 PE=3 SV=1	0	6.221	5.92593	1	6	1	1	135	15.3	11.62	0.389	0	15.19	1	450.7	446.9	441.3	403.2	535.7	665	534.633	1	446.3	1	1.19792	0.307667
P56792	rpl14	50S ribosomal protein L14, chloroplastic OS=Arabidopsis thaliana OX=3702 GN=rpl14 PE=3 SV=1	0	6.021	36.8852	4	6	4	1	122	13.6	9.29	1.154	0	5.63	4	146.3	159.3	167	166.5	169.1	146	160.533	1	157.533	1	1.01904	0.767465
P56796	rpl33	50S ribosomal protein L33, chloroplastic OS=Arabidopsis thaliana OX=3702 GN=rpl33 PE=3 SV=1	0	5.596	12.1212	1	4	1	1	66	7.7	9.73	0.778	0	15.44	1	324.8	343.2	384	354.9	390.2	406	383.7	1	350.667	1	1.0942	0.226134
P56753	ndhH	NAD(P)H-quinone oxidoreductase subunit H, chloroplastic OS=Arabidopsis thaliana OX=3702 GN=ndhH PE=1 SV=1	0	5.475	4.3257	2	4	2	1	393	45.5	5.54	0.241	0	3.76	2	316.9	318	280.4	236.9	250.6	264.2	250.567	1	305.1	1	0.821261	0.0204483
P56774	petD	Cytochrome b6-f complex subunit 4 OS=Arabidopsis thaliana OX=3702 GN=petD PE=3 SV=1	0	5.146	6.25	1	3	1	1	160	17.4	7.18	1.683	0	5.4	1	72.4	74.1	57.7	73.7	76.7	58.8	69.7333	1	68.0667	1	1.02449	0.837129
P56799	rps4	30S ribosomal protein S4, chloroplastic OS=Arabidopsis thaliana OX=3702 GN=rps4 PE=3 SV=1	0	5.031	10.4478	2	4	2	1	201	23.2	10.33	0.292	0	1.64	2	131.7	147.3	117.9	139.6	128.3	120.1	129.333	1	132.3	1	0.977576	0.785658
P61847	rpl32	50S ribosomal protein L32, chloroplastic OS=Arabidopsis thaliana OX=3702 GN=rpl32 PE=3 SV=2	0	4.105	15.3846	1	2	1	1	52	6.1	12.04	1.154	0	4.21	1	269.8	253.8	231.9	182.2	251.4	286.4	240	1	251.833	1	0.953011	0.734415
P56804	rps14	30S ribosomal protein S14, chloroplastic OS=Arabidopsis thaliana OX=3702 GN=rps14 PE=2 SV=2	0	3.957	16	2	2	2	1	100	11.8	11.22	0.52	0	4.07	2	361.1	384.5	335.5	341	375	345.6	353.867	1	360.367	1	0.981963	0.73219
P56801	rps8	30S ribosomal protein S8, chloroplastic OS=Arabidopsis thaliana OX=3702 GN=rps8 PE=3 SV=1	0	3.718	10.4478	2	2	2	1	134	15.5	10.93	0.425	0	4.05	2	114.3	114.4	111.6	85.4	111.9	117.6	104.967	1	113.433	1	0.92536	0.443305
P56795	rpl22	50S ribosomal protein L22, chloroplastic OS=Arabidopsis thaliana OX=3702 GN=rpl22 PE=3 SV=1	0	2.37	4.375	1	2	1	1	160	18.6	9.67	0.212	0	4.88	1	114.8	89.2	80.1	68	101.6	91.4	87	1	94.7	1	0.918691	0.620745
P56784	matK	Maturase K OS=Arabidopsis thaliana OX=3702 GN=matK PE=3 SV=2	0	2.162	1.19048	1	3	1	1	504	60.3	9.64	0.108	0	3.44	1	470.3	492	520.6	535.7	499.4	475.2	503.433	1	494.3	1	1.01848	0.709569
P56759	atpF	ATP synthase subunit b, chloroplastic OS=Arabidopsis thaliana OX=3702 GN=atpF PE=3 SV=1	0.026	2.029	3.26087	1	4	1	1	184	21	8.13	0.389	0	0	1	344.2	409.4	309.2	341.7	310	206.1	285.933	1	354.267	1	0.807113	0.246566
P56794	rpl20	50S ribosomal protein L20, chloroplastic OS=Arabidopsis thaliana OX=3702 GN=rpl20 PE=3 SV=1	0.026	1.856	5.98291	1	3	1	1	117	14.2	11.88	0.259	0	2.08	1	260.3	269.5	259.2	264.8	233.6	271.4	256.6	1	263	1	0.975665	0.625
P56772	clpP1	Chloroplastic ATP-dependent Clp protease proteolytic subunit 1 OS=Arabidopsis thaliana OX=3702 GN=clpP1 PE=1 SV=2	0.026	1.79	3.57143	1	1	1	1	196	22.1	4.98	0.259	0	2.4	1	93.1	94.4	89.7	94.5	98	108	100.167	1	92.4	1	1.08405	0.143819
P56765	accD	Acetyl-coenzyme A carboxylase carboxyl transferase subunit beta, chloroplastic OS=Arabidopsis thaliana OX=3702 GN=accD PE=1 SV=2	0.026	1.303	2.66393	1	1	1	1	488	55.6	6.24	0.068	0	0	1	NA	NA	NA	NA	NA	NA	NA	0	NA	0	NA	NA
P62095	psbF	Cytochrome b559 subunit beta OS=Arabidopsis thaliana OX=3702 GN=psbF PE=1 SV=1	0.026	1.247	20.5128	1	1	1	1	39	4.4	10.74	1.154	0	0	1	170.2	165.9	149.3	125.7	159.2	102.6	129.167	1	161.8	1	0.798311	0.137711
P56764	rpoC2	DNA-directed RNA polymerase subunit beta'' OS=Arabidopsis thaliana OX=3702 GN=rpoC2 PE=3 SV=1	0.026	1.057	0.581395	1	2	1	1	1376	156.3	9.36	0.021	0	0	1	1206.4	1099	981.9	1045.7	1554.9	3381.7	1994.1	1	1095.77	1	1.81982	0.275706
P56755	ndhI	NAD(P)H-quinone oxidoreductase subunit I, chloroplastic OS=Arabidopsis thaliana OX=3702 GN=ndhI PE=3 SV=1	0.026	0.938	3.48837	1	1	1	1	172	20.1	7.56	0.194	0	1.81	1	265.5	268.7	246.5	229.3	248.3	240.3	239.3	1	260.233	1	0.919559	0.0772307
