# Supplementary material for: Chloroplast proteome analysis of Nicotiana tabacum overexpressing TERF1 under drought stress condition
Source: Bot Stud. 2018 Oct 29;59:26. doi: 10.1186/s40529-018-0239-5 (PMC6206318; doi:10.1186/s40529-018-0239-5)
Supplement: Supplementary file 10 — Additional file 10: Table S8. Expression analysis of the chloroplast genome encoded genes. [file 40529_2018_239_MOESM10_ESM.xls]

## Sheet: Table S1
TableS1 Primers Used in This Research
No.	Primers	Protein Name	Locus
1	TCGCTTCTGTAACTGGATAA	photosystem II protein D1	psbA
	TGCCGTCAATAAGGTAGG
2	TATATGAATGCGAATCCA	maturase K	matK
	TTCCTTGATACCTAACATAA
3	GCTCAACCTACAGGAACT	ribosomal protein S16	rps16
	AGGATTGATTAGGACGAAGT
4	TCGGTATCTGTCTTAATTC	photosystem II protein K	psbK
	TGACTGGCATAATATCTAC
5	AATGCTTACTCTCAAACTCTTC	photosystem II protein I	psbI
	TCTTCACGTCCAGGATTAC
6	AATGTCTCTTCTATTACGA	ATP synthase CF1 alpha subunit	atpA
	CATACTTCCTTCACCTAA
7	GTGTAGTGCTTGGTGTATTGATT	ATP synthase CF0 B subunit (plastid)	atpF
	CCTCCACGCAGTTCTTCT
8	CGAGGTACGCTATTGCTTAGTCTA	ATP synthase CF0 C subunit (plastid)	atpH
	AAGTGCTAATGCTACAACCAGTC
9	TTATTAGGTTCAGCCACTA	ATP synthase CF0 A subunit (plastid)	atpI
	CCATATTCTTCGCCAATT
10	GAGATGCTGCTATGTTGAA	ribosomal protein S2 (plastid)	rps2
	CGTATATTCTTCGTGCTGAT
11	CGTGTATTAGCAGATGATA	RNA polymerase beta\'\' subunit (plastid)	rpoC2
	CGAATAGAGATTGGTTGT
12	AGGAGTTGCTAAGAGTAA	RNA polymerase beta\' subunit (plastid)	rpoC1
	CCTGTATGCCTAATCTATG
13	AATGTTGGACTTATTGGAT	RNA polymerase beta subunit (plastid)	rpoB
	CATATAGTATTCATCTCTACCT
14	GATATAGTAAGTCTTGCTTGG	cytochrome b6/f complex subunit VIII (plastid)	petN
	CTAGAGTCCACTTCTTCC
15	GCATTTATTGCTACTGCACTAT	photosystem II protein M (plastid)	psbM
	AATCGTTTTGACTGACTGTTTT
16	TATGGATGACTGGTTACG	photosystem II protein D2 (plastid)	psbD
	AATAGGCACAAGGAAAGA
17	ACTTGTATGGTCTGGAGAG	photosystem II 44 kDa protein (plastid)	psbC
	TAGGATAAGCGGTATTATTGAAC
18	CCCGTTGTATTTGCTTCT	photosystem II protein Z (plastid)	psbZ
	AAGACTAATCCAATCCATAAGG
19	AAGGTTCCGTCGTTGAGT	ribosomal protein S14 (plastid)	rps14
	CGATGAAGGCGTGTAGGT
20	TTACAGGTCAATGGAATC	photosystem I P700 chlorophyll a apoprotein A2 (plastid)	psaB
	CGAGAAGAGTTAGAATGG
21	TTAGGACTATTCTGGATGT	photosystem I P700 chlorophyll a apoprotein A1 (plastid)	psaA
	CCGTGATATGAGTTACTAC
22	TAATTCCGACAACTTCAG	photosystem I assembly protein Ycf3 (plastid)	ycf3
	CGTATGTTCTCCATTACTT
23	CAGAACGACAATTACTTA	ribosomal protein S4 (plastid)	rps4
	ATCTACTATACGACCATTA
24	GATTACCAAGGAATAGAGACT	NADH dehydrogenase subunit J (plastid)	ndhJ
	GCTACATCATAGGCACAT
25	AGATTGAGACAGTTATGAAT	NADH dehydrogenase subunit K (plastid)	ndhk
	GTGAGCCTATTAGTGAAG
26	GGGCATTTCTAATAATATCT	NADH dehydrogenase subunit 3 (plastid)	ndhC
	ACATATAATAACGGATTCG
27	TTATCTACTAATAGCGGTCAA	ATP synthase CF1 epsilon subunit (plastid)	atpE
	CATCAGAGCCATCGTTAA
28	TCCATAACCTCTATTCAAG	ATP synthase CF1 beta subunit (plastid)	atpB
	TACGGTAGTAGCATCTAA
29	CGGTTATTGATAGACAGAAGAA	ribulose-1,5-bisphosphate carboxylase/oxygenase large subunit (plastid)	rbcl
	ATCTCCACCAGACATACG
30	AGTCTTGGTCCTATTGAA	acetyl-CoA carboxylase beta subunit (plastid)	accd
	ACTGTCTCCATTCCTATC
31	TTTGAACCTTCCATCTATT	photosystem I subunit VIII (plastid)	psaI
	GAAGAAATAAAGAAGCCATT
32	GAATGTAGGTAGTGGTTATGA	photosystem I assembly protein Ycf4 (plastid)	YCF4
	GAGGAATATGCGACGATT
33	CTGGTGGATTTCTTTCTC	envelope membrane protein (plastid)	cema
	TTCCGAGTATTCCTTGAT
34	ATCAACCATTAACGAGTAA	cytochrome f (plastid)	peta
	ATAACAGATGCCAAGAAG
35	GCCGATACTACTGGAAGG	photosystem II protein J (plastid)	psbJ
	ACCTATTAAACCGATTACAAGAA
36	TCAAACCCGAACGAACAA	photosystem II protein L (plastid)	psbL
	TGGAAAATAAAACAGCAAGTACA
37	GTACGATGGTTGGCTGTT	photosystem II protein VI (plastid)	psbF
	GAACTGCATTGCTGATATTGAT
38	CTGGAAGCACAGGAGAAC	photosystem II protein V (plastid)	psbE
	GCAATGAATAGGGAAGGTATAGTA
39	AGTTATTTCGGTTTTCTATTAGC	cytochrome b6/f complex subunit VI (plastid)	petl
	ATAAGTCGTATCTTGCTCAG
40	TTGGAATCGTGTTAGGTCTAAT	cytochrome b6/f complex subunit V (plastid)	petG
	ATCACCACGCCTATATTGTAA
41	TACTAAGTACGCTATGGTTCGG	photosystem I subunit IX (plastid)	psaJ
	GGGAATGTCAACGCATCC
42	GAAAGATGTCCGAGTAACG	ribosomal protein L33 (plastid)	rpl33
	CTGGAAATACCTCTTGATACC
43	ATAAATCCAAGCGACCTT	ribosomal protein S18 (plastid)	rps18
	TCAATCTATTCACTCGTCTT
44	CGAACTATTACTCAACAGAA	ribosomal protein L20 (plastid)	rpl20
	TACGGTTAAGAAGCAACT
45	AATACAAGACAGCCAATCA	ribosomal protein S12 (plastid)	rps12
	ACCCTAGTACATGTTCCT
46	TGGTCTTATGGTATATCT	ATP-dependent Clp protease proteolytic subunit (plastid)	clpP
	ATATTGTATGGACATCTG
47	TAGATGGCGATGGAATTG	photosystem II 47 kDa protein (plastid)	psbB
	ACTCAACAGTTACACCTAC
48	TGGAAGCATTGGTTTATACATTC	photosystem II protein T (plastid)	psbT
	AACTTTAGGCGGTTCTCG
49	AGTCGCCATCTTTATATCTG	photosystem II protein N (plastid)	psbN
	CTCTTAGTTGTTGAGAAGGT
50	GAACTGCGGTAGGAGATT	photosystem II protein H (plastid)	psbH
	ACACCCATCAAAGGAGTAG
51	GAATTACGCTTACTTGTT	cytochrome b6 (plastid)	petB
	TCATTAGGACCATCATAC
52	ACTTGAACTATTGATTGGTCTGT	cytochrome b6/f complex subunit IV (plastid)	petD
	CTTACACGGCGATTGGAA
53	ACTTCTGACGCATCTATT	RNA polymerase alpha subunit (plastid)	rpoA
	ACTGGCTATATGTTGTGTA
54	AATAATACCATTGTCACTGTTAC	ribosomal protein S11 (plastid)	rps11
	TTCCTCTTCTCGTACCTT
55	TAAGAGCTTCCGTTCGTA	ribosomal protein L36 (plastid)	rpl36
	TTATCCCTGTCTTTGTTTATGT
56	ATTGCTGAGATAATAACTTC	ribosomal protein S8 (plastid)	rps8
	TTCCTATTCCTTCTATGTC
57	AGATCAGAAGTAGTCAGAG	ribosomal protein L14 (plastid)	rpl14
	GCAGCATTGTCATCATAT
58	CCAATATGTAAGGTCTATGAG	ribosomal protein L16 (plastid)	rpl16
	TAATGGTTAGGTCCGAAT
59	TAACAGAACAAGCAGATA	ribosomal protein S3 (plastid)	rps3
	CCAATACTCCATAGATAGT
60	GTCAATGGAGGTACTACTG	ribosomal protein L22 (plastid)	rpl22
	ATATCACGATACGGCATAG
61	GGCATCTACCATTATACC	ribosomal protein S19 (plastid)	rps19
	CCTACCATACTATCCGTTA
62	ATAAGCGTCTATACCGTAA	ribosomal protein L2 (plastid)	rpl2
	ATATCTCTTCTCACCATCC
63	TTGGTGTCAAGGTAATAG	ribosomal protein L23 (plastid)	rpl23
	AGAGGTGGAATAGAATAAC
64	CTTCTTCTTGTTGCTGGAT	Ycf2 (plastid)	ycf2
	AACTCTGTCTGTAACTCACTA
65	GTGGCTATTGAGAACGAAT	NADH dehydrogenase subunit 2 (plastid)	ndhB
	GTGGTTGTGAATGACTGAT
66	CATTCGTTGGTTATTAGC	ribosomal protein S7 (plastid)	rps7
	TTCTATGAGTCTCTTCCT
67	AATACAAGACAGCCAATCA	ribosomal protein S12 (plastid)	rps12
	ACCCTAGTACATGTTCCT
68	ATATGAATATGCGTGGAT	NADH dehydrogenase subunit 5 (plastid)	ndhf
	GAATAGACAGGTAGATTGA
69	AACGCACTTCGACATCAA	ribosomal protein 132 (plastid)	rpl32
	GGTAGAAAGAGATTTCGCTAATG
70	CAATCCGAGTGGTTAATAATG	cytochrome c biogenesis protein (plastid)	ccsA
	AGAAGTGCTACTGATAATAATGA
71	GGAGAAGCACATTACAGTA	NADH dehydrogenase subunit 4 (plastid)	ndhD
	TTATCATCAACCAAGGAGAA
72	GGACGGTTGTAAGGCTAA	photosystem I subunit VII (plastid)	psaC
	GGCGGATTCACATCTCTT
73	ACTTATATTGAATGCGGTTA	NADH dehydrogenase subunit 4L (plastid)	ndhE
	ATTGGTTGATACGAGTTG
74	GACCGTAGGAGATGGAAT	NADH dehydrogenase subunit 6 (plastid)	ndhG
	AATCTTGCTCTATAATCTGGTT
75	TACCTGTAACTATTCAATACC	NADH dehydrogenase subunit I (plastid)	ndhI
	TTCCAACTTCCAATCAAC
76	TGACTCTTGTATTAGGAATC	NADH dehydrogenase subunit 1 (plastid)	ndhA
	CTGTAGATGGAATAAGGTT
77	TCACAGAAGCAATAACCATAA	NADH dehydrogenase subunit 7 (plastid)	ndhH
	CGACTCAACTCCAACATAA
78	AGATACGGAGACTTACTT	ribosomal protein S15 (plastid)	rps15
	CGAATGTCCAACTGATTA
79	ATCCTTATCCTTCTCCTT	Ycf1 (plastid)	ycf1
	TTATAGCCTGTCTCTGTA
80	CCCCTCACCACAGAGTCTGC	L25 ribosomal protein	L25
	AAGGGTGTTGTTGTCCTCAATCTT
81	CCATCTGCCTATTCATCA		RpoTp
	TGCCTCCATACTATCTCT
82	TCGGAGAATGTGCTAAGATAA		RpoTmp
	TAAGGCTGAACAACTGGAA
81	CAAGCAGCAAGATGTATT		SIG1
	CAGCGATGTAACTATGAAG
82	ACACTTCATTCTACTTCTC		SIG3
	CGACTACCTTATCTATTCC
83	GATAAGGCAAGGAGTTAG		SIG6
	TGGTTGGATGATGATTAC
84	GGTGTCAGAATTACTCAT		pTAC2
	CATAAGCCTCCAATAAGA
85	GTTACGCCACCAGATACT		pTAC6
	TCATCGCACACCTAATATACT
86	ACTGATGATGACGATGATG		pTAC10
	AGGTTGGTTGGATACATTC
87	GAAGAGACTGGTGAAGAT		pTAC12
	CACGAGGAATACGGATAT
88	CGTCCGTATTACAGATGA		NCED6
	GGTCTACCTTAGGATGTG
89	AATTGTGGTGATTGGTTC		NCED3
	ATTGCTCTTCTTGTTGATT
90	TGCTAATGCTGTGCTGTT		ABA2
	AACCACCATCAACCATCAG
91	AAGCAGCAAGAGAACAAC		AAO3
	AGGTAATATGGCAGGAACA
92	CCAACGAGATGACATTAGC		ABA4
	AAGCACAGAGACACAGAA
93	CCATCGGAGATAGATACTT		ABI1
	AATAAGGCATTCGTCATC
94	AAGAGGCGATAAGATAGA		SnRK2.3
	CACAATAGCAAGATGAGT
95	ACGATAGTGATAGATACG		SnRK2.6
	GATATACTTAACAGCAACA
96	GCAGCCATCTATCTATTC		ABF2
	GCAACTCATCCATATTCA
97	CGATGAATATGGACGACCTAT		ABF3
	CAGCAACAGAAGATGACAAG
98	AAGTAGTAGTATTCAGATTCC		RSH1
	TGGTATGTTAGCAAGTATC
99	AATCTATTCAGCCACCTT		RSH2
	CATCTTATCGTTGTCAATCA
100	TCTCATACCTTCCTGATT		RBCS1A
	TGGTGACTTGTTATTCTC
101	TTGCTTAGTGAAGTTGAG		RBCS3B
	AGTATCTGCCATCATAGTA
102	ATGTTCTCTATGTTCGGATTCTT		LHCB1.1
	GTGGTCAGCAAGGTTCTC
103	ATGGCTGCTTCTACAATG		LHCB1.2
	AGAGGAAGATGGTGAGAG
104	GTAACCCAAATCTTATCCA		LHCB2.1
	CAACTCTGTATCCTTCAAT

## Sheet: Table S2
	Table.S8 Expression analysis of the chloroplast genome encoded genes
NO.	Locus	Protein Name	Expression (Relative to wt)	p-value
1	ndhK	NADH dehydrogenase subunit K (plastid)	0.14585	0.003032	significantly downregulated	downregulated
2	rpl20	ribosomal protein L20 (plastid)	0.14712	0.044613
3	rpl16	ribosomal protein L16 (plastid)	0.1671	0.016527
4	rps18	ribosomal protein S18 (plastid)	0.21589	0.013893
5	rps4	ribosomal protein S4 (plastid)	0.24127	0.005473
6	ndhA	NADH dehydrogenase subunit 1 (plastid)	0.34925	0.076866
7	rpl23	ribosomal protein L23 (plastid)	0.38229	0.018859
8	ndhE	NADH dehydrogenase subunit 4L (plastid)	0.42099	0.034291
9	atpE	ATP synthase CF1 epsilon subunit (plastid)	0.43508	0.014502
10	atpI	ATP synthase CF0 A subunit (plastid)	0.54023	0.003839
11	rpoA	RNA polymerase alpha subunit (plastid)	0.56172	0.023816
12	psaI	photosystem I subunit VIII (plastid)	0.58337	0.03092
13	psaJ	photosystem I subunit IX (plastid)	0.58977	0.000201
14	psbB	photosystem II 47 kDa protein (plastid)	0.58977	0.000201
15	petL	cytochrome b6/f complex subunit VI (plastid)	0.60296	0.018974
16	psbF	photosystem II protein VI (plastid)	0.6298	0.00185
17	rbcL	ribulose-1,5-bisphosphate carboxylase/oxygenase large subunit (plastid)	0.62381	0.000178
18	ndhH	NADH dehydrogenase subunit 7 (plastid)	0.63463	0.022827
19	psbI	photosystem II protein I	0.63727	0.036035
20	rps14	ribosomal protein S14 (plastid)	0.6394	0.003465
21	psaA	photosystem I P700 chlorophyll a apoprotein A1 (plastid)	0.64046	0.00586
22	petD	cytochrome b6/f complex subunit IV (plastid)	0.64065	0.011962
23	atpF	ATP synthase CF0 B subunit (plastid)	0.65187	0.020098
24	psbE	photosystem II protein V (plastid)	0.65496	0.030762
25	psbN	photosystem II protein N (plastid)	0.6651	0.015604
26	petG	cytochrome b6/f complex subunit V (plastid)	0.66779	0.00856
27	psaB	photosystem I P700 chlorophyll a apoprotein A2 (plastid)	0.6278	0.090601
28	ycf1	Ycf1 (plastid)	0.6183	0.09293
29	petN	cytochrome b6/f complex subunit VIII (plastid)	0.62732	0.093375
30	accD	acetyl-CoA carboxylase beta subunit (plastid)	0.54113	0.088323
31	petA	cytochrome f (plastid)	0.69457	0.008588
32	rps16	ribosomal protein S16	0.71122	0.000762
33	ycf4	photosystem I assembly protein Ycf4 (plastid)	0.71223	0.000953
34	ndhI	NADH dehydrogenase subunit I (plastid)	0.71514	0.002692
35	ndhJ	NADH dehydrogenase subunit J (plastid)	0.71696	0.002456
36	rps7	ribosomal protein S7 (plastid)	0.72928	0.01137
37	clpP	ATP-dependent Clp protease proteolytic subunit (plastid)	0.73055	0.054361
38	rps19	ribosomal protein S19 (plastid)	0.7357	0.006462
39	psbK	photosystem II protein K	0.74548	0.011206
40	psbL	photosystem II protein L (plastid)	0.76356	0.016757
41	rps12	ribosomal protein S12 (plastid)	0.7636	0.003555
42	rps11	ribosomal protein S11 (plastid)	0.77102	0.033093
43	atpB	ATP synthase CF1 beta subunit (plastid)	0.77206	0.065868
44	psbJ	photosystem II protein J (plastid)	0.77528	0.103774
45	rpl2	ribosomal protein L2 (plastid)	0.79631	0.024107
46	psbT	photosystem II protein T (plastid)	0.80532	0.022765
47	rpl32	ribosomal protein 132 (plastid)	0.80629	0.034995
48	psbH	photosystem II protein H (plastid)	0.81468	0.026586
49	psbZ	photosystem II protein Z (plastid)	0.84612	0.032443
50	psbM	photosystem II protein M (plastid)	0.85338	0.098478
51	ndhG	NADH dehydrogenase subunit 6 (plastid)	0.86055	0.089006
52	psbA	photosystem II protein D1	0.86419	0.045483
53	ndhF	NADH dehydrogenase subunit 5 (plastid)	0.88627	0.068404
54	rpl14	ribosomal protein L14 (plastid)	0.89958	0.002289
55	atpH	ATP synthase CF0 C subunit (plastid)	0.90422	0.11573
56	psbD	photosystem II protein D2 (plastid)	0.93324	0.092852
57	rpl2	ribosomal protein L2 (plastid)	0.95791	0.074036
58	petB	cytochrome b6 (plastid)	0.96772	0.059382
59	psbC	photosystem II 44 kDa protein (plastid)	0.9724	0.054277
60	rpl36	ribosomal protein L36 (plastid)	0.99433	0.080255
61	rps15	ribosomal protein S15 (plastid)	0.99827	0.047322
62	cemA	envelope membrane protein (plastid)	1.02486	0.081117		upregulated
63	ccsA	cytochrome c biogenesis protein (plastid)	1.03103	0.091339
64	psaC	photosystem I subunit VII (plastid)	1.05213	0.027802
65	atpA	ATP synthase CF1 alpha subunit	1.08104	0.047397
66	rps2	ribosomal protein S2 (plastid)	1.09816	0.041607
67	ycf2	Ycf2 (plastid)	1.15302	0.013375
68	ndhC	NADH dehydrogenase subunit 3 (plastid)	1.15844	0.096679
69	rpoC1	RNA polymerase beta\' subunit (plastid)	1.17215	0.038051
70	rpl22	ribosomal protein L22 (plastid)	1.17693	0.022793
71	rpoB	RNA polymerase beta subunit (plastid)	1.23851	0.00804
72	ndhD	NADH dehydrogenase subunit 4 (plastid)	1.24401	0.09166
73	ycf3	photosystem I assembly protein Ycf3 (plastid)	1.37654	0.004228
74	rps8	ribosomal protein S8 (plastid)	1.44694	0.001043
75	rpl33	ribosomal protein L33 (plastid)	1.53774	0.06471
79	matK	maturase K	8.85604	0.085578
76	rpoC2	RNA polymerase beta\'\' subunit (plastid)	1.87519	0.000401	significantly upregulated
77	ndhB	NADH dehydrogenase subunit 2 (plastid)	3.72855	0.035246
78	rps3	ribosomal protein S3 (plastid)	4.65713	0.00361
