# Supplementary material for: Chloroplast proteome analysis of Nicotiana tabacum overexpressing TERF1 under drought stress condition
Source: Bot Stud. 2018 Oct 29;59:26. doi: 10.1186/s40529-018-0239-5 (PMC6206318; doi:10.1186/s40529-018-0239-5)
Supplement: Supplementary file 12 — Additional file 12: Table S1. Primers Used in This Research. [file 40529_2018_239_MOESM12_ESM.xls]

## Sheet: Table S1
Table.S1 Primers Used in This Research
No.	Primers	Locus
1	TCGCTTCTGTAACTGGATAA	psbA
	TGCCGTCAATAAGGTAGG
2	TATATGAATGCGAATCCA	matK
	TTCCTTGATACCTAACATAA
3	GCTCAACCTACAGGAACT	rps16
	AGGATTGATTAGGACGAAGT
4	TCGGTATCTGTCTTAATTC	psbK
	TGACTGGCATAATATCTAC
5	AATGCTTACTCTCAAACTCTTC	psbI
	TCTTCACGTCCAGGATTAC
6	AATGTCTCTTCTATTACGA	atpA
	CATACTTCCTTCACCTAA
7	GTGTAGTGCTTGGTGTATTGATT	atpF
	CCTCCACGCAGTTCTTCT
8	CGAGGTACGCTATTGCTTAGTCTA	atpH
	AAGTGCTAATGCTACAACCAGTC
9	TTATTAGGTTCAGCCACTA	atpI
	CCATATTCTTCGCCAATT
10	GAGATGCTGCTATGTTGAA	rps2
	CGTATATTCTTCGTGCTGAT
11	CGTGTATTAGCAGATGATA	rpoC2
	CGAATAGAGATTGGTTGT
12	AGGAGTTGCTAAGAGTAA	rpoC1
	CCTGTATGCCTAATCTATG
13	AATGTTGGACTTATTGGAT	rpoB
	CATATAGTATTCATCTCTACCT
14	GATATAGTAAGTCTTGCTTGG	petN
	CTAGAGTCCACTTCTTCC
15	GCATTTATTGCTACTGCACTAT	psbM
	AATCGTTTTGACTGACTGTTTT
16	TATGGATGACTGGTTACG	psbD
	AATAGGCACAAGGAAAGA
17	ACTTGTATGGTCTGGAGAG	psbC
	TAGGATAAGCGGTATTATTGAAC
18	CCCGTTGTATTTGCTTCT	psbZ
	AAGACTAATCCAATCCATAAGG
19	AAGGTTCCGTCGTTGAGT	rps14
	CGATGAAGGCGTGTAGGT
20	TTACAGGTCAATGGAATC	psaB
	CGAGAAGAGTTAGAATGG
21	TTAGGACTATTCTGGATGT	psaA
	CCGTGATATGAGTTACTAC
22	TAATTCCGACAACTTCAG	ycf3
	CGTATGTTCTCCATTACTT
23	CAGAACGACAATTACTTA	rps4
	ATCTACTATACGACCATTA
24	GATTACCAAGGAATAGAGACT	ndhJ
	GCTACATCATAGGCACAT
25	AGATTGAGACAGTTATGAAT	ndhk
	GTGAGCCTATTAGTGAAG
26	GGGCATTTCTAATAATATCT	ndhC
	ACATATAATAACGGATTCG
27	TTATCTACTAATAGCGGTCAA	atpE
	CATCAGAGCCATCGTTAA
28	TCCATAACCTCTATTCAAG	atpB
	TACGGTAGTAGCATCTAA
29	CGGTTATTGATAGACAGAAGAA	rbcl
	ATCTCCACCAGACATACG
30	AGTCTTGGTCCTATTGAA	accd
	ACTGTCTCCATTCCTATC
31	TTTGAACCTTCCATCTATT	psaI
	GAAGAAATAAAGAAGCCATT
32	GAATGTAGGTAGTGGTTATGA	YCF4
	GAGGAATATGCGACGATT
33	CTGGTGGATTTCTTTCTC	cema
	TTCCGAGTATTCCTTGAT
34	ATCAACCATTAACGAGTAA	peta
	ATAACAGATGCCAAGAAG
35	GCCGATACTACTGGAAGG	psbJ
	ACCTATTAAACCGATTACAAGAA
36	TCAAACCCGAACGAACAA	psbL
	TGGAAAATAAAACAGCAAGTACA
37	GTACGATGGTTGGCTGTT	psbF
	GAACTGCATTGCTGATATTGAT
38	CTGGAAGCACAGGAGAAC	psbE
	GCAATGAATAGGGAAGGTATAGTA
39	AGTTATTTCGGTTTTCTATTAGC	petl
	ATAAGTCGTATCTTGCTCAG
40	TTGGAATCGTGTTAGGTCTAAT	petG
	ATCACCACGCCTATATTGTAA
41	TACTAAGTACGCTATGGTTCGG	psaJ
	GGGAATGTCAACGCATCC
42	GAAAGATGTCCGAGTAACG	rpl33
	CTGGAAATACCTCTTGATACC
43	ATAAATCCAAGCGACCTT	rps18
	TCAATCTATTCACTCGTCTT
44	CGAACTATTACTCAACAGAA	rpl20
	TACGGTTAAGAAGCAACT
45	AATACAAGACAGCCAATCA	rps12
	ACCCTAGTACATGTTCCT
46	TGGTCTTATGGTATATCT	clpP
	ATATTGTATGGACATCTG
47	TAGATGGCGATGGAATTG	psbB
	ACTCAACAGTTACACCTAC
48	TGGAAGCATTGGTTTATACATTC	psbT
	AACTTTAGGCGGTTCTCG
49	AGTCGCCATCTTTATATCTG	psbN
	CTCTTAGTTGTTGAGAAGGT
50	GAACTGCGGTAGGAGATT	psbH
	ACACCCATCAAAGGAGTAG
51	GAATTACGCTTACTTGTT	petB
	TCATTAGGACCATCATAC
52	ACTTGAACTATTGATTGGTCTGT	petD
	CTTACACGGCGATTGGAA
53	ACTTCTGACGCATCTATT	rpoA
	ACTGGCTATATGTTGTGTA
54	AATAATACCATTGTCACTGTTAC	rps11
	TTCCTCTTCTCGTACCTT
55	TAAGAGCTTCCGTTCGTA	rpl36
	TTATCCCTGTCTTTGTTTATGT
56	ATTGCTGAGATAATAACTTC	rps8
	TTCCTATTCCTTCTATGTC
57	AGATCAGAAGTAGTCAGAG	rpl14
	GCAGCATTGTCATCATAT
58	CCAATATGTAAGGTCTATGAG	rpl16
	TAATGGTTAGGTCCGAAT
59	TAACAGAACAAGCAGATA	rps3
	CCAATACTCCATAGATAGT
60	GTCAATGGAGGTACTACTG	rpl22
	ATATCACGATACGGCATAG
61	GGCATCTACCATTATACC	rps19
	CCTACCATACTATCCGTTA
62	ATAAGCGTCTATACCGTAA	rpl2
	ATATCTCTTCTCACCATCC
63	TTGGTGTCAAGGTAATAG	rpl23
	AGAGGTGGAATAGAATAAC
64	CTTCTTCTTGTTGCTGGAT	ycf2
	AACTCTGTCTGTAACTCACTA
65	GTGGCTATTGAGAACGAAT	ndhB
	GTGGTTGTGAATGACTGAT
66	CATTCGTTGGTTATTAGC	rps7
	TTCTATGAGTCTCTTCCT
67	AATACAAGACAGCCAATCA	rps12
	ACCCTAGTACATGTTCCT
68	ATATGAATATGCGTGGAT	ndhf
	GAATAGACAGGTAGATTGA
69	AACGCACTTCGACATCAA	rpl32
	GGTAGAAAGAGATTTCGCTAATG
70	CAATCCGAGTGGTTAATAATG	ccsA
	AGAAGTGCTACTGATAATAATGA
71	GGAGAAGCACATTACAGTA	ndhD
	TTATCATCAACCAAGGAGAA
72	GGACGGTTGTAAGGCTAA	psaC
	GGCGGATTCACATCTCTT
73	ACTTATATTGAATGCGGTTA	ndhE
	ATTGGTTGATACGAGTTG
74	GACCGTAGGAGATGGAAT	ndhG
	AATCTTGCTCTATAATCTGGTT
75	TACCTGTAACTATTCAATACC	ndhI
	TTCCAACTTCCAATCAAC
76	TGACTCTTGTATTAGGAATC	ndhA
	CTGTAGATGGAATAAGGTT
77	TCACAGAAGCAATAACCATAA	ndhH
	CGACTCAACTCCAACATAA
78	AGATACGGAGACTTACTT	rps15
	CGAATGTCCAACTGATTA
79	ATCCTTATCCTTCTCCTT	ycf1
	TTATAGCCTGTCTCTGTA
80	CCCCTCACCACAGAGTCTGC	L25
	AAGGGTGTTGTTGTCCTCAATCTT
81	TGAGATGCACCACGAAGCTC	ERF1A
	CCAACATTGTCACCAGGAAGTG
82	TTagaTgaacaTcaacaaaca	miR827
83	cgccaaaggagagcTgcccTg	mir399a
84	GTCCACAACACTCAACTA	PHR1
	CATCATCATTCATTACAAGGT
85	GGTCTGTCTTAGCCTCTTA	PHO2
	CTTGTAGAATCGTGGAACTT
86	GGAAGAGCACAAGAATCAA	PHO1
	CCAACAACAGCAGTCATTA
87	GCAGATACCACCACTATAC	NLA
	GCCAACTACTTCAGACAT
88	CGACTCAACTTATTATGCCAAT	NRT2.4
	ATGAAGCCAACCAGGAAT
89	AGTAGAAGAAGTCAAGATT	NRT1.2
	CTGAACTGAGAATGTAGA
90	CAACTGATGAAGGAAGAA	NRT1.7
	ATGAGCACTGTAGGAATA
91	ATCATACCAGCACTAACG	5sRNA
	GGTCACCCATCCTAGTAC
